# Supplementary material for: A Blueprint of Microstructures and Stage-Specific Transcriptome Dynamics of Cuticle Formation in Bombyx mori
Source: Int J Mol Sci. 2022 May 5;23(9):5155. doi: 10.3390/ijms23095155 (PMC9101387; doi:10.3390/ijms23095155)
Supplement: Supplementary file 1 [file ijms-23-05155-s001.zip › Table S3.xlsx]

## Sheet: Sheet1
Gene ID	4 M 0 h	4 M 12 h	5 L 48 h	W36 h	W52 h	P12 h	P84 h	P144 h	A0 h
KWMTBOMO00001	0	0	0	0.0125021	0.0157051	0	0.030017	0	0
KWMTBOMO00002	0	0	0	0	0	0	0	0	0
KWMTBOMO00003	1.36231	2.53177	3.07306	1.31821	1.2464	0.776215	1.68458	0.543088	2.56399
KWMTBOMO00004	16.8642	9.44361	7.14205	30.8583	13.9992	23.6203	26.3797	9.5922	11.489
KWMTBOMO00005	7.55745	3.8745	3.0796	14.1158	7.76594	13.2879	15.6779	8.24103	6.31201
KWMTBOMO00006	13.5005	9.11626	6.04867	24.7579	26.088	22.9804	37.2418	14.3852	18.9528
KWMTBOMO00007	0.0250194	0.116243	0.0330964	0.012365	0.264059	0.0270855	0.207815	0.734339	0.351112
KWMTBOMO00008	0	0.0656096	0	0.0348953	0.0438354	0.0382189	0	0.0501382	0
KWMTBOMO00009	0	0.40669	0	0	0	0	0	0.207192	0.227483
KWMTBOMO00010	0	0.0629658	0	0.0167446	0.0210345	0	0	0.0160392	0.0880503
KWMTBOMO00011	1.91098	4.50912	9.90328	0.997496	1.54632	3.5332	13.3251	10.9778	1.11601
KWMTBOMO00012	0	0.0684064	0	0	0.182816	0.0796962	0.0873536	0.0697005	0
KWMTBOMO00013	0	0	0	0	0	0	0	0	0
KWMTBOMO00014	0.153236	0.320378	0.0337843	0.366039	0.269547	0.235011	0.242439	0.241807	0.265488
KWMTBOMO00015	0.565483	1.18228	0.332461	0.931572	1.28726	1.32639	1.84525	2.27544	1.07769
KWMTBOMO00016	1.56404	0.0457025	0.494469	3.78225	0.354206	1.90618	0.922107	0.484298	0.0204511
KWMTBOMO00017	0.422616	0.353433	0.18635	0.751912	0.839598	0.549018	1.85545	0.760252	1.44976
KWMTBOMO00018	0.139722	0.216387	0.041073	0.0920708	0.0578295	0	0.110529	2.07252	0.387319
KWMTBOMO00019	19.7728	94.7044	13.6046	2.32208	1.75019	1.10207	7.66592	53.8273	6.95999
KWMTBOMO00020	338.845	199.242	162.012	483.003	570.822	263.062	560.879	428.374	394.492
KWMTBOMO00021	41.0997	34.7758	16.2045	57.6748	57.1784	82.4107	73.4201	52.405	33.5244
KWMTBOMO00022	2.07816	0.854978	0.181871	3.44968	1.95007	2.88521	2.08946	0.961272	1.28629
KWMTBOMO00023	1.25483	0.986622	0.042562	1.71736	1.3783	0.783719	0.801753	0.731118	1.0034
KWMTBOMO00024	1.49151	0.875333	0.138457	0.931114	1.41334	1.78465	1.72325	1.22635	5.22262
KWMTBOMO00025	0	0	0.0603342	0.0338119	0	0.0370323	0	0.12955	0
KWMTBOMO00026	0	0	0	0	0	0	0.040765	0.0650538	0
KWMTBOMO00027	0.151182	0.140481	0.0444418	4.68225	13.2028	3.32788	12.0192	5.24843	25.1975
KWMTBOMO00028	0	0.0393745	0	0	0	0	0.754207	0.561672	0.0440485
KWMTBOMO00029	0	0	0	0	0	0	0.0512317	0	0.0448819
KWMTBOMO00030	0	0	0	2.3623	7.80926	1.63409	6.26882	3.45374	16.0833
KWMTBOMO00031	1.15563	0.379	0.719389	6.51763	4.22032	7.28559	9.27621	0.965426	5.51187
KWMTBOMO00032	0	0.0358555	0	0	0	0	0	0	0
KWMTBOMO00033	172.779	4.55142	0	0	0.0397505	0	10.2566	10.3662	1.89691
KWMTBOMO00034	0.0261455	0	0	0	0.032464	0	0	0	0
KWMTBOMO00035	0.412497	0	0	0	0	0	0	0	0
KWMTBOMO00036	0.189801	0	0	0	0	0	0.0375361	0.0299505	0.0657675
KWMTBOMO00037	44.6299	594.092	0.132075	37.2055	631.699	0.162132	893.289	1845.82	1.08979
KWMTBOMO00038	0	0	0	0	0	0	0	0.0220481	0
KWMTBOMO00039	31.0863	23.5702	382.471	45.2366	120.353	14.4896	28.0493	33.8269	62.3858
KWMTBOMO00040	0.145889	0.0451878	0.964934	4.59044	10.5065	11.3188	22.418	24.9781	10.1609
KWMTBOMO00041	0.217839	0.202421	1.28073	2.36852	6.3113	6.05292	16.1124	17.5313	7.54831
KWMTBOMO00042	0	0	0.0945506	0.105974	0.266248	0	0.381659	0.609061	0.334355
KWMTBOMO00043	42.6849	3494.44	4.84628	52.8022	5734.37	16.0489	88.2579	2638.04	1.46135
KWMTBOMO00044	1.14106	0.954269	0.704402	1.35344	1.5585	1.60588	1.89557	1.40447	2.84679
KWMTBOMO00045	4.82758	2.5284	1.70295	7.89507	6.97512	12.1629	11.2485	6.14973	7.02574
KWMTBOMO00046	5.55649	2.86844	1.2931	9.84023	6.70766	14.0358	11.5383	5.40701	5.85632
KWMTBOMO00047	4.91057	1.67502	1.64452	7.98723	10.5738	14.737	11.58	9.00438	13.5047
KWMTBOMO00048	0	0	0	0	0	0	0	0.0435879	0
KWMTBOMO00049	0	0	0	0	0	0	0	0	0
KWMTBOMO00050	2.25908	0.524794	0.640365	6.6191	21.4384	13.5383	19.4344	3.74306	4.10964
KWMTBOMO00051	14.2445	10.4166	5.33001	10.9564	8.12727	13.7918	15.4145	7.6931	14.7032
KWMTBOMO00052	1.98583	0.984145	0.233503	0.741526	1.42465	0.668831	2.40874	1.08633	1.88082
KWMTBOMO00053	0	0.0269404	0.0255681	0	0	0	0.0688048	0.356851	0
KWMTBOMO00054	0	0	0.0467265	0	0.0986841	0	0.125743	0.0752488	0
KWMTBOMO00055	3.12465	6.65158	2.90302	6.51892	10.4773	2.6275	9.6067	5.23635	3.47388
KWMTBOMO00056	0	0.0282209	0	0.0300193	0.18855	0	0.14415	0.0575096	0.0315709
KWMTBOMO00057	5.5705	1.54003	0.284197	3.54937	2.11503	2.59162	3.76929	3.18192	4.30711
KWMTBOMO00058	0.0432924	0.0134094	0	0	0	0.0468674	0	0	0
KWMTBOMO00059	5.76565	2.86646	2.42897	12.8499	5.79106	13.1992	29.5884	35.848	15.1938
KWMTBOMO00060	5.71224	3.68855	2.04917	8.08647	5.83044	11.5818	13.6711	9.35001	13.4863
KWMTBOMO00061	0.738242	0.469361	0.181118	0.822975	0.475556	1.37607	1.58733	0.551816	1.05592
KWMTBOMO00062	0	0	0	0	0	0	0	0	0
KWMTBOMO00063	0.771202	1.12611	0.194318	1.08898	0.82078	1.43123	2.48385	2.19052	2.06147
KWMTBOMO00064	4.85219	1.73413	0.757067	4.35336	4.49543	8.56622	8.76924	5.76023	6.20796
KWMTBOMO00065	14.4235	5.06494	1.70092	17.4479	8.17369	8.26121	15.2243	13.6959	29.4642
KWMTBOMO00066	0	0	0	0.117837	0.296052	0	0	0.112873	0
KWMTBOMO00067	6.46176	4.92026	2.53268	19.782	15.8981	17.3265	20.0562	12.0377	28.8589
KWMTBOMO00068	13.1301	4.27024	4.24571	15.2494	15.8956	16.4649	22.0717	17.7149	15.8101
KWMTBOMO00069	0.0739578	0.0687231	0.0217408	0.268043	0.459155	0.133442	0.321779	0.0933643	0.179389
KWMTBOMO00070	0	0	0	0.0639277	0	0	0	0	0
KWMTBOMO00071	0	0	0.0400228	0	0	0	0	0	0
KWMTBOMO00072	0	0.0103516	0	0	0	0	0	0	0
KWMTBOMO00073	0.349325	0.62423	0.639827	0.0664009	0.033365	0.101815	0.111598	0.139929	0.670397
KWMTBOMO00074	0	0	0	0	0	0	0	0	0
KWMTBOMO00075	0	0	0	0	0	0	0	0	0
KWMTBOMO00076	0	0.0329139	0	0.0700228	0.0439812	0.038346	0.294213	1.10671	0
KWMTBOMO00077	0	0	0	0	0.0137842	0	0.0131728	0	0
KWMTBOMO00078	0	0	0	0	0	0	0	0.134246	0
KWMTBOMO00079	4.58323	1.63564	0.849383	8.14128	3.17533	7.22683	3.86208	1.98103	0.759539
KWMTBOMO00080	6.9281	2.52653	0.66641	5.14471	1.9818	3.98329	10.6259	6.21851	6.25489
KWMTBOMO00081	27.2035	5.19472	0.126413	4.3293	2.05672	0.620724	9.03374	5.92635	1.755
KWMTBOMO00082	0.234236	0.130594	0	0	0.0581687	0	0.0555886	0.17742	0
KWMTBOMO00083	6.7364	1.25192	0	0.760971	0	0.208362	0.456764	0.546687	0.200076
KWMTBOMO00084	0.798745	0.556657	0.1761	0.526338	0.082648	0.432352	0.789822	0.378125	0.899507
KWMTBOMO00085	1.8895	1.15721	0.227226	1.10361	0.746498	1.16224	1.17199	1.13844	1.6517
KWMTBOMO00086	0.549026	0.411424	0.577891	0.525171	0.37384	1.2079	1.53411	0.519818	0.515494
KWMTBOMO00087	0	0.108352	0	0	0	0	0	0.110402	0
KWMTBOMO00088	0	0	0	0	0	0	0.141461	0.112873	0
KWMTBOMO00089	1.25021	0.548589	0.306262	0.961139	0.862414	1.72941	1.68953	1.21658	1.98553
KWMTBOMO00090	0.612736	0.894718	0.308779	1.4276	0.815158	0.758096	1.558	0.414384	1.04642
KWMTBOMO00091	40.0228	12.8326	3.24847	10.2463	9.18999	10.0782	37.287	14.643	3.30436
KWMTBOMO00092	0.241861	0.101134	0.031994	0.107579	0.105109	0.117825	0.286991	0.263342	0.075426
KWMTBOMO00093	0.371509	0	0	0	0.230645	0.201094	0.881662	0.175872	0
KWMTBOMO00094	19.8789	4.57249	0.930252	7.363	6.06273	8.81774	21.9042	8.29353	2.89395
KWMTBOMO00095	0	0	0	0	0	0	0	0	0
KWMTBOMO00096	0	0	0	0	0	0	0	0	0
KWMTBOMO00097	51.7282	22.3841	10.361	38.2639	35.6829	35.3202	87.1562	56.3387	78.814
KWMTBOMO00098	10.0743	6.95403	2.15763	12.9451	10.3645	9.03654	21.8589	14.9888	40.9921
KWMTBOMO00099	4.64452	1.11375	0.611087	5.66446	2.7207	2.29101	5.3556	3.33353	4.86702
KWMTBOMO00100	0.269929	0	0.0216406	0.0242552	0.121877	0.0531308	0.902654	0.046467	0.0255089
KWMTBOMO00101	0.025197	0.0117068	0.0111104	0	0	0	0	0	0
KWMTBOMO00102	46.0146	4.67914	2.60322	9.61139	7.76172	5.23208	14.5945	3.78125	1.50419
KWMTBOMO00103	6.24306	4.77744	21.5369	2.54094	2.73593	0.79513	4.13976	2.78161	5.53543
KWMTBOMO00104	1.62258	1.16577	0.265534	2.57933	1.45391	2.80689	2.77885	1.26702	1.91277
KWMTBOMO00105	7.65264	2.93328	0.590517	3.97117	3.56327	5.59209	7.60499	3.62276	7.95511
KWMTBOMO00106	15.8519	13.7199	8.26474	25.8845	11.7893	20.3355	24.5524	13.9795	9.20913
KWMTBOMO00107	0	0.0512163	0.00810123	0.02724	0	0.0397793	0.0545018	0.00869753	0
KWMTBOMO00108	8.88785	7.3951	2.04917	9.8186	5.48181	11.3198	13.786	5.83	4.77053
KWMTBOMO00109	0.469444	0.410556	0.109587	0.791554	0.651469	0.837051	0.638957	0.509832	0.904232
KWMTBOMO00110	0	0.287307	13.9971	0.203744	0.255942	0.223149	1.34524	0.195161	0.321412
KWMTBOMO00111	2.88436	5.25731	11.5444	6.90819	6.26747	7.9865	2.56692	5.14671	17.2406
KWMTBOMO00112	0.0912851	0.127236	0	0.631606	0.226692	0.148235	0.108318	0.0432143	0.0474465
KWMTBOMO00113	0.640109	2.99987	2.89615	0	0.172783	1.92826	0.297215	7.06185	0.636478
KWMTBOMO00114	0	0	0	0	0	0	0	0	0
KWMTBOMO00115	2.16609	1.50958	0.11939	0	0.336195	0	0.642567	1.40996	0
KWMTBOMO00116	0.106499	0.0164935	0	0	0	0	0	0.0504167	0.0184514
KWMTBOMO00117	0	0.136687	0	0.0290795	0	0	0	0.167127	0
KWMTBOMO00118	6.46565	4.02976	0.305959	0.18705	0.313295	0.0341443	0.542661	1.77678	0.0655727
KWMTBOMO00119	0	0	0	0	0	0	0.848764	0	0
KWMTBOMO00120	0.865067	0.160767	0	0	0	0	0	0	0.0599505
KWMTBOMO00121	0.0587312	0	0.0172648	0	0	0	0	0	0
KWMTBOMO00122	4.09385	3.3079	3.68879	5.14609	5.24895	4.0947	7.60341	7.7521	8.69633
KWMTBOMO00123	0.0735492	0.041006	0.0389172	0.0290795	0.073059	0.143321	0.0523639	0.0278545	0.0152912
KWMTBOMO00124	4.77078	1.81354	3.50607	6.71617	7.44954	9.85997	8.14839	3.76414	2.85538
KWMTBOMO00125	0	0	0	0	0	0	0	0	0
KWMTBOMO00126	0.0875337	0	0.0385974	0.129782	0	1.08976	0.363534	0	0
KWMTBOMO00127	14.3129	18.2524	3.76523	9.78564	16.4733	9.18214	26.079	12.3984	1.54893
KWMTBOMO00128	14.9619	24.2576	3.57355	28.8844	10.3532	7.67688	39.3909	27.7415	28.7572
KWMTBOMO00129	6.35534	3.14807	1.30849	8.28616	7.92192	7.25494	13.0577	6.64939	7.37772
KWMTBOMO00130	1.57359	0.980975	0.491852	2.2248	2.52272	2.63077	6.23979	1.82933	2.07061
KWMTBOMO00131	3.62768	3.16784	0.982886	5.07617	5.39982	6.67158	14.6511	3.53814	3.86193
KWMTBOMO00132	0	0	0	0	0	0	2.51453	0.154337	1.52507
KWMTBOMO00133	0	0	0	0	0	0	0.0288519	0	0
KWMTBOMO00134	0	0	0	0	0	0	0	0	0
KWMTBOMO00135	0.840784	0.338552	0.0247159	0.443232	0.41759	0.940555	1.13069	0.398027	1.45669
KWMTBOMO00136	0	0	0	0.0319639	0	0.0175041	0	0	0.033616
KWMTBOMO00137	0.342319	0.10603	0.100629	0.33836	0.141682	0.370587	0.67699	0.432143	1.77924
KWMTBOMO00138	0	0	0	0	0	0	0	0	0.0338904
KWMTBOMO00139	1.39404	0.945266	0.166133	1.07999	0.842074	2.12097	2.14593	1.07017	2.70244
KWMTBOMO00140	0	0	0	0	0.0476815	0.0415723	0	0	0.039919
KWMTBOMO00141	10.3621	10.431	7.36132	19.4887	18.4059	30.0699	23.9081	18.259	8.22834
KWMTBOMO00142	12.8687	21.2354	10.9574	47.3704	55.3741	79.2645	79.5087	49.1563	102.405
KWMTBOMO00143	0	0	0	0	0	0	0	0	0.431332
KWMTBOMO00144	0	0	0.0875033	0	0	0	0	0.0939442	0
KWMTBOMO00145	0.0584447	0.132753	0.0229074	0.0577688	0.0483793	0.0492108	0.0462335	0.0676322	0.398281
KWMTBOMO00146	0.0515319	0.143653	0.0908906	0.0509359	0	0	0.24459	0.146371	0.267843
KWMTBOMO00147	63.1303	53.42	15.2187	103.713	54.3487	75.2833	74.0582	46.2733	82.7116
KWMTBOMO00148	34.2539	8.65911	11.5594	31.9852	15.0038	8.09274	18.5304	15.8037	42.2609
KWMTBOMO00149	0.091025	0.0422911	0.0401369	0	0	0	0	0.0430912	0.0473114
KWMTBOMO00150	3.71902	1.25665	2.2362	8.10394	5.35244	2.83659	3.20943	3.28109	10.8073
KWMTBOMO00151	0	0.194296	0	0	0.155776	0.0452724	0.0496223	0	0
KWMTBOMO00152	16.4313	45.5222	14.826	20.9031	239.915	11.3647	35.2035	18.006	58.2802
KWMTBOMO00153	2.01625	0.605297	0.218843	1.4717	1.42508	1.71262	2.79735	1.52719	2.16043
KWMTBOMO00154	36.9302	12.8941	8.36995	35.4814	22.558	25.1273	38.1345	22.5392	20.3508
KWMTBOMO00155	4.78499	3.38105	1.93408	3.1531	4.79642	4.15489	4.79068	5.71022	5.23318
KWMTBOMO00156	0.0695316	0.0161525	0.0153297	0.309274	0.151087	0.828008	0.0825059	0.131665	1.64437
KWMTBOMO00157	0.830258	0.670128	0.128267	0.658921	0.474066	0.951305	1.51013	0.75166	1.66945
KWMTBOMO00158	9.12851	7.83323	2.62867	10.358	13.5899	10.3361	23.819	11.5973	23.6749
KWMTBOMO00159	27.5243	12.1361	22.5599	52.9183	35.3823	83.0816	46.1085	28.1039	7.51771
KWMTBOMO00160	1.19502	1.05805	0.198843	1.08091	1.14786	1.08622	2.91627	1.23818	1.88681
KWMTBOMO00161	0.0112026	0	0	0	0	0.0121277	0.0132929	0	0
KWMTBOMO00162	0	0	0	0	0.0199753	0	0	0	0
KWMTBOMO00163	0	0	0	0	0	0	0	0	0
KWMTBOMO00164	0	0	0	0	0	0	0	0	0
KWMTBOMO00165	0	0	0	0	0	0	0.0581464	0	0
KWMTBOMO00166	0.250915	0	0	0	0	0	0	0	0
KWMTBOMO00167	6.23732	3.85166	2.12365	6.93258	5.89837	7.15125	7.82275	6.79006	11.9828
KWMTBOMO00168	13.539	2.21084	1.19898	8.73497	1.82881	3.005	15.3259	3.21809	4.29879
KWMTBOMO00169	5.57237	3.90469	0.886167	4.33411	8.5779	7.14508	12.2623	5.11375	4.73617
KWMTBOMO00170	0	0.144469	0.0685549	0.0384188	0.0482616	0.084156	0.046121	0.0368005	0
KWMTBOMO00171	1421.04	1253.82	945.357	243.804	284.873	175.459	563.194	486.392	374.482
KWMTBOMO00172	2.20404	1.63843	0.217696	1.76027	1.20414	0.763535	2.13409	1.48579	0.494889
KWMTBOMO00173	0.12329	0.0327325	0.124261	0	0.0437387	0.0381347	0	0	0
KWMTBOMO00174	9.17114	5.00968	0.473695	3.26421	2.29726	2.21829	4.36713	2.91952	1.4683
KWMTBOMO00175	26.9846	14.1421	1.99898	7.25493	7.50533	5.92049	9.34978	7.56251	2.95472
KWMTBOMO00176	111.604	44.6349	41.8755	196.451	103.418	202.758	200.146	82.5096	46.7267
KWMTBOMO00177	5.73356	2.20458	6.79992	2.34507	2.94587	6.72071	9.94706	5.46597	15.2909
KWMTBOMO00178	2.36119	1.50842	0.976076	1.78688	2.10724	1.99701	4.24643	2.16571	2.87638
KWMTBOMO00179	1.23053	0.571715	0.406945	1.2163	1.03679	1.4273	3.12887	1.3107	1.85022
KWMTBOMO00180	11.2519	3.91542	2.04174	22.4495	9.4578	22.1314	20.5216	9.86414	13.5257
KWMTBOMO00181	6.68152	4.40246	1.33917	7.86505	6.56156	10.9156	9.15352	5.4059	16.1012
KWMTBOMO00182	3.07822	1.67675	0.889278	6.39999	3.29494	5.11353	7.17924	4.52243	5.24119
KWMTBOMO00183	0	0	0	0	0	0	0	0	0
KWMTBOMO00184	953.488	317.474	271.568	763.53	959.509	182.185	1416.26	941.584	89.2301
KWMTBOMO00185	0	0	0	0	0	0	0	0	0
KWMTBOMO00186	7.43018	3.79735	2.07498	8.10928	6.41963	8.24485	16.9353	6.44865	5.24578
KWMTBOMO00187	5.28068	3.17869	1.17156	2.98732	2.76295	5.64484	8.35471	2.86149	1.9679
KWMTBOMO00188	22.5951	16.1481	2.22109	8.78416	6.96923	6.6995	13.9179	6.19989	9.27558
KWMTBOMO00189	7.72842	10.6297	2.50806	12.1953	4.96216	6.23777	14.452	6.27623	6.46227
KWMTBOMO00190	3.82262	2.78934	3.4444	1.90548	2.1357	1.55228	9.05227	4.45801	2.8344
KWMTBOMO00191	55.2768	63.1601	90.5145	34.6371	25.9858	13.8689	59.2443	46.9219	38.894
KWMTBOMO00192	1724.45	257.784	13.7197	516.534	371.819	842.775	1050.87	66.5303	37.2285
KWMTBOMO00193	0.142633	0.132537	0	0	0	0	0	0	0
KWMTBOMO00194	0.587312	0.764039	0.103589	1.16104	1.02095	1.65311	0.975662	0.556067	0.73263
KWMTBOMO00195	22.4468	13.3217	6.93565	32.552	26.956	33.0804	41.897	26.1391	30.7429
KWMTBOMO00196	17.2667	12.1634	3.15177	16.6839	10.7465	16.2685	18.9046	10.6813	24.708
KWMTBOMO00197	37.2748	38.5071	14.2016	53.0583	22.9281	38.7722	37.7076	19.1909	49.6403
KWMTBOMO00198	1.58498	1.35652	0.183917	2.51488	0.414319	0.85793	5.39471	10.6625	0.867169
KWMTBOMO00199	0.700321	0.175879	0.0667679	1.42186	0.540541	2.09004	2.89726	0.501778	0.295135
KWMTBOMO00200	87.3827	49.4311	23.5975	225.878	205	262.697	218.654	163.88	336.942
KWMTBOMO00201	33.3197	35.9885	11.9175	18.7737	19.2589	26.5444	40.584	16.7298	28.0472
KWMTBOMO00202	0.066012	0.0613396	0	0	0	0	0	0.125	0
KWMTBOMO00203	12.0611	8.63725	5.39295	12.0332	11.0976	12.4053	29.8067	14.84	12.1466
KWMTBOMO00204	1.23645	3.03318	0.741476	0.733288	0.184231	0.214168	0.293432	0	0.0514126
KWMTBOMO00205	3.1813	4.32293	3.68039	4.97035	5.09692	8.2582	8.52399	4.63143	11.7702
KWMTBOMO00206	0.0136538	0.0126873	0	0.0134958	0.0169534	0.0295625	0.0486044	0.0258547	0.0141934
KWMTBOMO00207	5.00418	5.00768	4.07365	9.13165	6.6915	12.5017	12.561	5.10241	18.407
KWMTBOMO00208	12.7275	2.72549	2.81761	2.69209	2.92655	2.04127	7.27154	4.76066	17.0419
KWMTBOMO00209	31.1932	8.13861	3.48993	16.9406	38.0452	20.7592	10.9108	8.29258	52.8739
KWMTBOMO00210	4.31378	4.55153	6.94584	6.62966	4.87249	8.31561	8.75134	12.042	3.70314
KWMTBOMO00211	12.7905	2.02196	1.37292	5.52568	9.51138	4.44322	30.9631	6.24765	18.6108
KWMTBOMO00212	0.221106	0.359548	0	0	0.343175	0.119682	0.0655907	0	0.287306
KWMTBOMO00213	2.60902	1.60961	0.660082	2.68454	2.17739	3.28749	3.0451	2.47022	4.15713
KWMTBOMO00214	2.0296	1.41953	1.174	3.06312	2.73687	3.1186	3.23697	2.16957	4.90022
KWMTBOMO00215	2.09742	5.68671	1.44428	4.57233	20.6917	3.98137	9.23921	11.1805	67.351
KWMTBOMO00216	0.302228	0.220657	0.114227	0	1.17941	0.537518	0.435469	0.122635	0.359055
KWMTBOMO00217	6.26466	2.44492	1.8784	8.73102	6.8452	10.6477	10.7787	5.1603	4.23297
KWMTBOMO00218	0	0.0396373	0	0	0	0	0	0	0
KWMTBOMO00219	2.20529	0.949628	0.806386	2.71144	2.93859	4.30896	5.23357	2.59722	1.28601
KWMTBOMO00220	2.53464	1.73544	1.35292	6.36221	3.39564	7.40143	7.55855	3.41023	3.84822
KWMTBOMO00221	1.63334	1.22159	0.421587	2.12635	1.18716	4.14023	1.55995	0.452619	1.20095
KWMTBOMO00222	15.7515	8.71966	25.2205	24.8446	24.9678	25.3969	38.4417	21.6827	132.85
KWMTBOMO00223	5.63325	4.10168	10.7514	11.2609	11.9535	12.3334	18.6065	13.1349	68.0421
KWMTBOMO00224	0.327354	0.152092	10.6526	0.194141	0.975517	1.0986	5.78771	14.2882	0.714615
KWMTBOMO00225	0	0	0	0	0	0	0	0	0
KWMTBOMO00226	0.104184	0.03227	0	0.0343264	0.0862414	0	0	0	0
KWMTBOMO00227	0.145889	0.0338908	0.0321645	0	0.0905731	0	0.0865558	0	0.151656
KWMTBOMO00228	0.234925	0	0	0.261234	0.61986	0.349696	0.278761	0.278033	0.915788
KWMTBOMO00229	3.34895	3.54114	3.66628	2.22584	6.16574	2.68787	10.5969	3.69925	17.4666
KWMTBOMO00230	0.192934	0	0	0.572107	0.0479119	0.208866	0.0457868	0.694143	0.120335
KWMTBOMO00231	0	0.0348046	0	0.0185113	0.0232538	0	0	0	0
KWMTBOMO00232	0	0	0.0156534	0	0	0	0	0	0
KWMTBOMO00233	0	0	0	0	0	0	0	0	0
KWMTBOMO00234	0	0	0	0.0562594	0	0.0205393	0.135076	0.0359264	0
KWMTBOMO00235	6.77723	3.09254	1.65428	6.51942	6.23616	4.65106	9.69327	7.21876	2.57901
KWMTBOMO00236	13.7458	10.0112	3.09427	16.6878	11.6348	19.3944	26.9397	14.3824	39.1342
KWMTBOMO00237	58.0127	30.8073	19.7988	59.6428	31.4311	34.0957	62.6777	61.3361	53.88
KWMTBOMO00238	402.531	233.31	697.115	730.267	653.523	546.731	611.42	229.24	1058.83
KWMTBOMO00239	0.0614419	0	0.650217	0.607313	0.228871	0.133031	0.583253	0.116346	0.383222
KWMTBOMO00240	0.686819	0.283647	0.179465	4.2744	1.0739	5.36997	2.92787	0.529857	1.66592
KWMTBOMO00241	22.1933	23.7108	12.0079	142.217	59.9059	62.6765	65.0092	49.4354	96.6285
KWMTBOMO00242	8.54213	3.27294	2.42138	12.1167	5.78536	5.73466	11.3866	6.40712	2.68122
KWMTBOMO00243	0.199686	0.0742209	0	0.157901	0.148766	0.475587	0.947786	0.226875	0.705767
KWMTBOMO00244	27.2312	29.3978	68.6353	48.6067	745.032	176.941	29.007	48.3893	122.361
KWMTBOMO00245	0	0	0	0.550819	0.230645	0.402188	3.96748	0.879361	3.28264
KWMTBOMO00246	0.0723938	0.0224232	0.042562	0.21467	0.449445	0.574727	10.4801	3.49566	8.3784
KWMTBOMO00247	7.66426	1.9735	6.84043	4.83744	5.50349	0.599794	7.88909	3.84682	0.38396
KWMTBOMO00248	12.9526	612.623	723.059	13.443	344.173	21.267	6.91628	21.4612	4067.87
KWMTBOMO00249	0.688573	1.07858	0.242897	0.505596	1.02597	1.34178	1.75084	0.819582	0.75669
KWMTBOMO00250	0.163845	0.076124	0	0.3239	0.813765	0.0886875	0.291627	0.155128	0
KWMTBOMO00251	0.184681	0	0	0	0	0	0	0	0
KWMTBOMO00252	15.2488	13.9854	0.11643	0.130497	4.50807	0.214389	1.09661	4.3125	0.823452
KWMTBOMO00253	27.8374	27.1898	0.0929903	0.364789	9.88502	0.228305	2.00192	7.13821	0.986512
KWMTBOMO00254	553.668	212.349	1117.65	492.412	434.151	179.678	320.573	354.679	379.144
KWMTBOMO00255	27.9068	24.6487	17.8275	26.9992	29.0186	47.0783	40.9537	30.9969	25.0119
KWMTBOMO00256	12.4579	6.35193	3.25445	14.1254	8.58001	12.0656	22.835	5.86241	7.15744
KWMTBOMO00257	52.8424	9.69238	0	1.79574	4.74497	0.10173	49.5822	15.303	0
KWMTBOMO00258	0.536791	0.718267	0.208291	0.764039	0.773158	0.999523	131.11	12.8075	1.40618
KWMTBOMO00259	8.29704	13.6935	0	0.489617	0.768818	0	19.6904	9.02811	0.643654
KWMTBOMO00260	1.26118	0.223221	0.847401	1.48404	1.93881	3.05572	28.7186	7.16448	6.36782
KWMTBOMO00261	0	0.158761	0	0	0	0	0	0.0808824	0
KWMTBOMO00262	0.986105	1.64935	1.82623	5.55579	1.10197	1.17429	3.51032	2.24074	0.205016
KWMTBOMO00263	14.2852	50.3846	76.1296	11.8426	71.9037	91.1264	46.8425	183.245	12.7741
KWMTBOMO00264	1.34417	1.15295	0.364739	1.63523	1.41224	2.18275	3.00592	1.37055	2.09594
KWMTBOMO00265	78.6109	24.0694	42.3437	154.511	73.8509	65.952	84.9259	77.4196	98.1366
KWMTBOMO00266	0.047263	0.658765	0	0.140149	4.34269	0.511659	1.40205	6.80178	2.40742
KWMTBOMO00267	8.04842	4.24929	1.39805	5.36383	5.29956	12.8715	24.599	9.29438	20.029
KWMTBOMO00268	160.597	152.514	523.626	302.668	98.2999	105.907	946.276	927.98	1104.1
KWMTBOMO00269	29.2177	190.4	0	3.03801	94.4189	0.616178	473.893	201.08	2.60336
KWMTBOMO00270	25.0236	20.2421	23.6443	35.2242	21.7774	34.9509	35.5254	38.1827	31.4707
KWMTBOMO00271	33.9417	30.9387	27.7689	64.295	74.5101	30.5038	69.4052	48.4475	6.78787
KWMTBOMO00272	23.5862	20.3542	1.01465	80.088	27.0334	112.483	301.296	39.3418	3.12805
KWMTBOMO00273	1.83812	0.71426	0.648403	1.81686	0.871435	2.02608	2.41904	1.48719	1.63284
KWMTBOMO00274	0.969305	0.381064	0.378092	1.01337	0.995247	1.02917	1.68102	1.12952	1.08512
KWMTBOMO00275	0.608122	0.304273	0.0618801	0.439257	0.319459	0.633019	0.888116	0.487189	1.11843
KWMTBOMO00276	0	0	0	0	0	0	0	0	0
KWMTBOMO00277	3.6533	3.05525	2.51886	3.67671	4.16505	3.99094	6.10839	2.92438	6.17989
KWMTBOMO00278	15.8453	15.3561	27.5188	30.8436	19.7953	36.0615	39.411	29.7285	30.4842
KWMTBOMO00279	44.8051	46.6031	128.636	43.6431	100.199	76.4502	87.6601	119.02	184.38
KWMTBOMO00280	4.92396	2.33971	1.38166	7.27287	4.62018	7.6627	9.76004	4.13223	1.65772
KWMTBOMO00281	1.87439	1.82089	0.450817	2.18957	4.02	4.79622	5.10541	4.03334	7.26248
KWMTBOMO00282	0	0	0	0	0	0	0	0	0.0636256
KWMTBOMO00283	0	0	0	0	0	0	0	0	0
KWMTBOMO00284	0.114379	0.0708553	0.067246	0.150741	0.568081	0.123824	0.0904808	0	0.158533
KWMTBOMO00285	0	0	0	0	0	0	0	0	0
KWMTBOMO00286	0	0	0	0	0	0	0	0	0
KWMTBOMO00287	0	0	0	0	0	0	0	0.122968	0
KWMTBOMO00288	0	0	0	0	0	0	0	0	0
KWMTBOMO00289	0.0205069	0	0	0.0202698	0.0254628	0	0.146	0.601894	0.0213174
KWMTBOMO00290	4.10783	2.80333	1.04065	4.64351	2.88894	5.02552	6.36701	3.11986	8.18163
KWMTBOMO00291	64.2755	34.4909	47.6507	85.2668	67.2074	126.552	126.557	77.5824	61.3456
KWMTBOMO00292	0	0	0	0	0	0	0	0	0
KWMTBOMO00293	4.99215	7.34478	3.52201	5.46898	12.7588	7.61119	14.2168	27.099	68.5874
KWMTBOMO00294	13.0722	8.05335	6.51753	17.4383	15.9758	15.6003	26.284	17.8538	23.6254
KWMTBOMO00295	7.54801	4.15541	3.44222	10.4246	23.9438	19.6447	30.2433	11.3805	36.6789
KWMTBOMO00296	0	0	0	0	0	0	0	0	0
KWMTBOMO00297	0	0	0	0	0	0	0.0210619	0	0
KWMTBOMO00298	6.96599	5.10366	206.27	7.74611	201.89	646.987	1.62932	15.886	21.898
KWMTBOMO00299	18.8656	21.2767	8.05031	26.7681	34.5705	27.5882	32.6761	26.0726	41.9111
KWMTBOMO00300	5.61143	7.49255	13.3078	8.24485	5.05303	11.0824	9.95775	16.0823	3.67861
KWMTBOMO00301	23.9623	22.7094	14.5086	20.5036	39.9671	28.6514	30.8384	19.0756	26.5205
KWMTBOMO00302	63.7259	50.6235	44.5228	79.8947	77.8328	56.4877	68.9721	61.7742	82.7155
KWMTBOMO00303	3.25342	1.90078	0.532597	2.83067	2.95114	2.02467	3.05141	2.74833	1.11384
KWMTBOMO00304	0	0	0	0	0	0	0	0	0
KWMTBOMO00305	0	0	0	0	0	0	0	0	0
KWMTBOMO00306	3.37059	0.342153	0	0.195977	0.0703387	0	0.436923	1.2336	0
KWMTBOMO00307	0	0	0	0	0	0	0	0	0.0675052
KWMTBOMO00308	0.392022	0.509984	0.293861	0.755602	0.559775	1.52782	1.16293	0.835123	1.95608
KWMTBOMO00309	0	0	0.327629	0	0	0.201094	0	0	0
KWMTBOMO00310	2.72325	2.64697	2.24082	0.855956	0.947917	0.604429	3.20436	3.44143	2.8072
KWMTBOMO00311	1.96263	1.14512	0.52327	1.17298	1.02011	1.08706	1.89557	2.1175	1.4234
KWMTBOMO00312	0.0614419	0.0285465	0	0.334022	0.267017	0.0332578	0.10936	0.203606	0.98999
KWMTBOMO00313	0.203071	0	0	0	0	0.0732799	188.433	2.30721	2.32207
KWMTBOMO00314	3.90121	2.1206	1.10148	3.93229	4.69083	3.75595	5.14147	3.24107	1.84336
KWMTBOMO00315	7.76557	3.60796	1.64687	5.37304	4.5686	5.98487	9.30235	5.51433	10.1675
KWMTBOMO00316	1.47996	0.849395	0.268709	0.215125	0.0540477	0.188491	2.01437	1.68972	1.08597
KWMTBOMO00317	0.630173	0.322063	0	0.21801	0	0	0.261716	0.119329	0.065508
KWMTBOMO00318	0.180362	0.0957689	0	0	0.0959783	0.083681	0.214016	0.268347	0.160706
KWMTBOMO00319	635.764	341.552	29.5711	56.2114	163.437	71.597	602.632	625.793	120.568
KWMTBOMO00320	1.06499	0.296884	0	0.210535	0.79342	0.345881	2.14832	0.201667	0.442834
KWMTBOMO00321	2.15999	0.961736	0.0793692	0.62271	1.06162	0.925598	3.0436	1.23556	0.140335
KWMTBOMO00322	1.96614	1.9031	0	0	0.610323	0.798188	5.83253	1.24103	0
KWMTBOMO00323	8.20146	5.23062	0.04194	0.235036	1.27226	1.49305	13.3331	3.56533	0.175276
KWMTBOMO00324	0.221874	0	0	0.438615	0	0	0	0	0
KWMTBOMO00325	1.84452	1.22426	0.435712	2.40922	1.51322	2.10381	2.97038	1.27861	1.54079
KWMTBOMO00326	8.07856	4.4589	1.71413	12.488	9.50294	11.0472	18.0908	8.16636	12.3758
KWMTBOMO00327	3.39506	2.81805	3.49422	3.0755	1.99529	3.52192	4.77632	3.40089	6.93566
KWMTBOMO00328	2.1872	2.5212	1.24522	1.01254	6.73789	3.08716	3.44948	2.20191	3.71267
KWMTBOMO00329	0	0	0.0409536	0	0.172984	0	0.0551039	0.0439681	0.820659
KWMTBOMO00330	0.490954	0.701853	0.19983	0.261303	0.750279	1.14476	7.4837	6.86525	29.7186
KWMTBOMO00331	1.79559	0.861452	2.18593	3.36638	2.27799	3.90886	4.05284	2.26367	1.28833
KWMTBOMO00332	384.798	154.129	14.2253	232.546	164.867	26.9518	168.14	88.7367	199.329
KWMTBOMO00333	149.184	49.6943	4.67467	71.6298	65.2769	12.0665	75.3059	39.2563	100.468
KWMTBOMO00334	2.49608	1.39164	0.866744	3.51577	1.56902	5.57328	5.73855	1.9054	11.5466
KWMTBOMO00335	0	0	0	0	0	0	0.16271	0.324571	0.0712716
KWMTBOMO00336	43.726	29.6266	23.6429	45.049	53.8255	45.4419	56.3282	48.0917	27.846
KWMTBOMO00337	14.3326	5.54923	2.23829	15.9377	16.1279	15.6778	25.6877	15.4077	17.0719
KWMTBOMO00338	27.4231	94.574	35.1815	3.20422	83.1133	10.9392	21.6587	55.2187	9.35052
KWMTBOMO00339	1909.43	1346.08	1534.35	2578.89	1356.6	1405.01	2833.08	1771.31	1307.36
KWMTBOMO00340	78.5852	129.799	3404.51	213.198	633.487	463.433	234.335	732.938	1733.69
KWMTBOMO00341	0	0	0.0718777	0	0	0	0.580277	0.231505	0.0847259
KWMTBOMO00342	32.4795	43.9108	21.8819	3.49974	23.678	13.2497	16.4415	21.6713	71.6418
KWMTBOMO00343	0.0359795	0	0.0317298	0.0355634	0	0	0	0	0.0374015
KWMTBOMO00344	1.75447	0.858045	0.285018	0.273818	0.28664	0.749743	1.04092	0.611995	1.29587
KWMTBOMO00345	197.084	82.6169	48.2244	30.5443	119.013	63.6203	141.096	128.323	67.3644
KWMTBOMO00346	4.11623	2.45885	0.777867	1.16246	5.71944	1.80368	1.51181	2.59816	2.95449
KWMTBOMO00347	569.399	330.174	186.304	99.6172	305.7	163.467	328.45	287.876	163.743
KWMTBOMO00348	0.46304	1.07567	0.612523	1.6019	9.19908	1.37851	1.78568	2.52084	0.842348
KWMTBOMO00349	0.0703224	0.152471	0.0413442	0.0926788	0.407479	0.253765	0.347684	0.477165	0.13402
KWMTBOMO00350	0.295831	0.366523	0.521779	0.19494	0	0.106754	0.117011	0.560186	0.51254
KWMTBOMO00351	0.310192	0	0.136777	0.153302	0	0	0.552108	0	0.322452
KWMTBOMO00352	8.34892	5.59095	2.79704	8.55203	7.87629	14.5674	14.2237	8.523	8.70315
KWMTBOMO00353	6.3644	3.61011	1.30737	7.25083	6.18868	3.18211	16.5294	4.8158	10.0169
KWMTBOMO00354	4644.78	13076	3.45384	67.1845	17316.1	53.4442	155.682	1872.28	0.482118
KWMTBOMO00355	0	0.0247403	0	0	0	0	0	0	0
KWMTBOMO00356	0.0259543	0.0120586	0	0	0	0	0.0153986	0	0
KWMTBOMO00357	0	0	0	0	0	0	0	0	0
KWMTBOMO00358	0	1.0417	0	0.18468	9.16377	0.20227	0.443409	0.0884504	0.291338
KWMTBOMO00359	0	0	0	0	0	0	0	0	0
KWMTBOMO00360	0	0.0773134	0	0	0.20662	0	0	0	0
KWMTBOMO00361	2.22315	1.50508	2.4367	2.29161	1.41964	2.20044	2.75103	3.81884	1.35359
KWMTBOMO00362	30.0305	10.3332	8.06453	22.095	17.7328	23.0384	38.2464	26.1347	37.0267
KWMTBOMO00363	0.51229	0.301485	0.135534	0.700471	0.445265	0.813404	1.24615	0.468867	1.30472
KWMTBOMO00364	0.571504	0.70807	0.192001	1.04909	0.810992	1.17847	1.09795	0.541099	0.735542
KWMTBOMO00365	0	0	0.0864297	0	0.243381	0	0.232586	0.278374	8.35408
KWMTBOMO00366	11.8911	8.95673	4.31645	11.6348	5.63	12.1904	21.9844	6.65273	6.39904
KWMTBOMO00367	0.0986105	0.0687231	0.0434816	0	0	0.0266884	0	0	0.051254
KWMTBOMO00368	0.861391	1.01872	0.414354	2.20598	1.50711	1.82266	2.18363	1.00092	1.42456
KWMTBOMO00369	0	0	0	0	0	0	0.0840609	0.0335366	0
KWMTBOMO00370	0	0	0	0.404875	0	0	0	0	0
KWMTBOMO00371	0	0	0	0	0	0	0	0	0
KWMTBOMO00372	0	0	0	0	0	0	0	0	0
KWMTBOMO00373	4.4661	4.91614	2.12078	10.1193	11.5601	31.65	17.0398	8.457	30.8198
KWMTBOMO00374	2.27466	1.06898	0.43809	2.79106	2.30494	3.79281	4.3744	2.35168	1.95688
KWMTBOMO00375	312.189	107.83	213.58	471.768	328.268	202.43	330.339	460.136	507.98
KWMTBOMO00376	0	0	0	0	0.177103	0	0	0	0
KWMTBOMO00377	0	0	0	0	0	0	0	0	0
KWMTBOMO00378	0	0	0	0	0.0369033	0	0	0	0
KWMTBOMO00379	1.33366	55.7398	1.09943	0.0859717	112.677	0.941601	0.963267	23.1679	1.77817
KWMTBOMO00380	90.358	44.9964	91.077	91.9036	54.8576	55.1924	76.4893	86.8507	114.817
KWMTBOMO00381	0.0601691	0.0279551	0.106125	0.0594732	0.186775	0.227982	0.107094	0.056968	0.0938208
KWMTBOMO00382	2.42497	0.939776	0.709469	1.62445	1.99782	3.07312	2.67289	0.805217	0.501773
KWMTBOMO00383	0	0.0999608	0	0	0	0.0582292	0	0	0
KWMTBOMO00384	0	0	0	0	0	0	0	0	0
KWMTBOMO00385	0	0	0	0	0	0	0	0	0
KWMTBOMO00386	0.0195651	0.00909013	0	0.00966941	0.0485867	0.0317711	0.104471	0.0463105	0.0508459
KWMTBOMO00387	26.8795	22.1372	19.8458	35.0129	17.7657	24.8132	41.6202	40.3772	18.4835
KWMTBOMO00388	0.980243	0.725842	0.202608	0.984045	0.380355	0.994865	1.41759	0.449545	1.71954
KWMTBOMO00389	0.683292	14.0998	1.32984	1.97959	9.06933	3.39249	2.26462	8.92331	20.2557
KWMTBOMO00390	24.4664	2.41398	30.2277	0.268279	1.63691	0.251855	1.84036	0.954491	0.282146
KWMTBOMO00391	37.0051	27.9346	35.6065	40.508	33.645	40.3528	44.7099	50.1614	27.6771
KWMTBOMO00392	17.8566	12.4074	9.00363	30.3337	19.6864	33.6346	47.4368	24.1659	27.3026
KWMTBOMO00393	9.88138	9.56455	8.60532	15.5053	13.3941	14.5752	22.0824	30.1721	12.4547
KWMTBOMO00394	0.161363	0.0749706	0.533638	0.159496	0.0500897	0.131016	0.23934	0.190972	0
KWMTBOMO00395	0.0455125	0.0422911	0	0.134958	0	0	0.21602	0.0430912	0
KWMTBOMO00396	0.354183	0.351812	0.753947	0.0603599	0.121318	0.0528871	0.434764	0.104071	1.19342
KWMTBOMO00397	0.743869	0.815863	0.27961	0.57857	0.408824	0.264032	1.12866	0.669657	0.836653
KWMTBOMO00398	3.8774	3.20663	1.33358	4.02419	2.40722	3.6519	5.75113	4.07494	8.82713
KWMTBOMO00399	1.63598	1.52019	0.339471	1.23658	0.597455	2.70871	3.8825	1.91341	5.60212
KWMTBOMO00400	0.0862343	0.440718	0.0570366	0.639277	0.615677	2.14717	1.27906	0.265351	0.425802
KWMTBOMO00401	8.05731	4.54414	2.30009	10.404	7.69132	16.084	13.153	7.0554	8.76308
KWMTBOMO00402	0.140748	0	0	0.0695601	0	0	0	0.19989	0.0731554
KWMTBOMO00403	33.3094	176.28	6.53017	18.3818	321.076	8.88358	14.1736	35.5369	106.073
KWMTBOMO00404	0.132024	0	0.11643	0	0	0	0.156659	0	61.4844
KWMTBOMO00405	0.907665	0.506052	0	0.358867	4.50807	0	1.07703	0.171875	0.566123
KWMTBOMO00406	2.05025	1.24363	1.05472	20.4625	6.39969	6.47372	15.5768	3.9902	2.07209
KWMTBOMO00407	1.8099	1.99713	3.07033	2.06228	1.56062	2.43559	3.34074	1.59461	2.58697
KWMTBOMO00408	1.72924	0.937326	0.290475	1.81098	1.81485	3.00863	3.05344	1.57877	4.83637
KWMTBOMO00409	31.6335	402.042	0.906656	1.48521	262.379	2.31158	21.5833	164.353	4.11047
KWMTBOMO00410	0.0587312	0.0545742	0	0	0	0	0.13938	0.222427	0
KWMTBOMO00411	1.40881	0.514287	0.288417	1.36765	3.24865	1.71579	3.91055	1.19095	0.706094
KWMTBOMO00412	0	0	0	0	0	0	0	0	0
KWMTBOMO00413	0.0491535	0	0	0	0	0	0	0	0
KWMTBOMO00414	0	0	0	0	0	0	0	0	0
KWMTBOMO00415	0	0	0	0	0	0.119269	0.0653646	0.10431	0
KWMTBOMO00416	0	0.109551	0.0519854	0.116532	0.219581	0.44671	0.0699473	0.0558119	0.183833
KWMTBOMO00417	0	0	0.0364975	0.0818142	0.205549	0.179213	0.0491081	0.117552	0
KWMTBOMO00418	0	0	0.153968	0	0.216782	0.189006	0.31075	0.330601	0.181489
KWMTBOMO00419	240.08	217.432	467.454	137.6	172.852	157.458	241.189	1028.21	160.369
KWMTBOMO00420	0.0197465	0	0	0.595302	0.220667	0.374099	0.164017	0.0467398	0.153952
KWMTBOMO00421	403.561	411.383	774.842	264.677	327.528	232.943	427.082	1763.82	284.231
KWMTBOMO00422	24.4885	12.3553	24.633	106.087	50.9547	198.105	381.952	232.581	217.274
KWMTBOMO00423	0	0.0158761	0	0	0	0.0184963	0	0	0
KWMTBOMO00424	0.0934204	0	0	0	0	0	0.110852	0	0.485564
KWMTBOMO00425	5.59121	2.72143	0.880502	6.71081	8.2648	8.93527	8.13517	2.83594	7.19606
KWMTBOMO00426	3.52917	3.01167	1.37196	2.81916	2.61135	3.97654	7.04216	2.71405	4.627
KWMTBOMO00427	15.1595	6.31997	6.39028	21.3222	12.2879	11.0546	20.671	10.1945	11.6552
KWMTBOMO00428	0.75591	0.491684	0.799952	1.99245	1.40788	1.30933	2.00321	0.715695	2.61929
KWMTBOMO00429	0	0	0	0	0.0270239	0	0	0.0206063	0
KWMTBOMO00430	0	0.393223	0.0932983	0.731993	0.131361	0.687182	1.38088	0	2.74938
KWMTBOMO00431	0.0716363	0	0	0	0	0	0	0.0678252	0
KWMTBOMO00432	0	0.0164935	0	0	0	0	0	0	0
KWMTBOMO00433	0	0	0	0	0	0	0	0	0
KWMTBOMO00434	0	0	0	0	0	0	0	0	0
KWMTBOMO00435	10.2987	5.14809	1.16901	14.7151	9.1581	14.8287	26.9817	21.3037	42.611
KWMTBOMO00436	0	0	0.0248029	0	0	0	0.0166864	0	0
KWMTBOMO00437	18.4067	11.5764	7.81936	30.9516	14.6792	28.0674	34.0493	22.3156	57.4803
KWMTBOMO00438	11.9476	10.9273	49.3673	16.7721	16.3351	13.9225	29.4371	47.8154	41.4738
KWMTBOMO00439	4.75261	2.86342	2.35251	5.40987	4.45442	4.09946	6.89464	4.57234	8.87687
KWMTBOMO00440	0.0547085	0	0	0	0.0679298	0.0592263	0	0	0
KWMTBOMO00441	0	0	0	0	0	0	0.256158	0	0
KWMTBOMO00442	0	0	0	0	0	0	0	0	0
KWMTBOMO00443	0.152626	0.0945489	0	0.653732	0.694875	10.1066	0.271658	0.0240844	0.0528863
KWMTBOMO00444	0.727356	0.413034	0.154422	0.545865	0.485017	0.816583	1.08684	0.510118	0.322044
KWMTBOMO00445	0.0288877	0.161058	0.152854	0.142768	0.251082	0.0938195	0.034278	0.136754	0.480471
KWMTBOMO00446	0.052291	0.121474	0.0230573	0.0516862	0	0	0	0	0.0543577
KWMTBOMO00447	1.16889	0.579285	0.481055	1.69455	0.483793	1.0967	1.29454	0.959147	0.162013
KWMTBOMO00448	0.280261	0.148814	0	0.356169	0.0497131	0.130031	0.712621	0.0758146	0.0832395
KWMTBOMO00449	1.27976	1.64024	0.311338	0.567049	0.493148	0.52551	1.09964	0.9192	1.51383
KWMTBOMO00450	3.83812	5.97623	2.56146	6.35707	4.12166	2.24598	6.27755	5.99108	7.65614
KWMTBOMO00451	2.68035	3.98502	2.08011	4.87481	4.79247	3.36596	6.10654	6.59816	7.24435
KWMTBOMO00452	0.060511	0.056228	0	0.119622	0	0.0655078	0.071802	0.229167	0.0629026
KWMTBOMO00453	1.01853	1.29513	0.80368	1.80156	0.93187	1.16068	2.03551	0.812081	2.00613
KWMTBOMO00454	0.872801	0.638988	0.279895	1.09799	0.262722	0.916242	1.22396	0.500828	0.439902
KWMTBOMO00455	0.0371293	0.0172506	0.00818596	0.00917498	0.0345767	0.0401954	0.121158	0.017577	0.0578952
KWMTBOMO00456	0.369435	0.343287	0.157283	0.629591	0.316356	0.455107	0.604648	0.217105	0.662133
KWMTBOMO00457	1.79241	1.95702	1.14601	2.39177	1.72483	3.37149	3.50933	1.67584	2.63185
KWMTBOMO00458	0.190177	0.265075	0	0.469945	0.177103	1.13235	1.01549	0.225075	0.494235
KWMTBOMO00459	2.79852	2.38374	0.719827	1.61359	2.17177	2.14598	5.81124	3.31205	1.93942
KWMTBOMO00460	7.03388	3.06792	0.886154	4.39854	2.52082	2.15343	5.01268	3.74728	4.81774
KWMTBOMO00461	6.52229	4.39177	2.33411	7.89507	6.86614	12.4845	10.4873	9.44195	4.52005
KWMTBOMO00462	85.2114	15.9629	33.3739	95.327	32.4196	19.7841	48.722	21.2159	8.70476
KWMTBOMO00463	0.281248	0.156805	0.496058	0	0.139687	0	0.266982	0.159771	0.116946
KWMTBOMO00464	16.1778	12.7236	14.088	19.3993	14.546	8.83919	19.4371	13.7326	31.262
KWMTBOMO00465	2.11615	1.42658	1.53688	5.78288	2.98821	9.74757	6.25293	2.23929	3.19186
KWMTBOMO00466	0	0	0	0	0	0	0.063824	0	0
KWMTBOMO00467	0.136538	0	0	0	0	0.221719	0	0.0646368	0
KWMTBOMO00468	0	0.213585	0	0.113598	0	0.995342	0.272744	0.108813	0.11947
KWMTBOMO00469	0	0	0	0	0	0	0	0	0
KWMTBOMO00470	0.0274247	0	0.0120927	0	0	0.0148447	0	0	0.042763
KWMTBOMO00471	0	0	0	0	0	0	0	0	0
KWMTBOMO00472	0	0	0.0339062	0	0	0	0.0456215	0	0
KWMTBOMO00473	81.2277	73.9142	247.035	172.484	143.275	74.1072	70.144	78.6876	156.73
KWMTBOMO00474	1.08488	0.630059	0.310941	1.01872	1.0103	1.58553	2.54245	1.15556	1.49428
KWMTBOMO00475	0	0	0	0	0	0	0	0	0
KWMTBOMO00476	0.414036	0.363357	0.202852	0.51156	0.257048	0.659889	0.982586	0.435566	3.82578
KWMTBOMO00477	0	0.0242552	0	0	0	0	0	0	0
KWMTBOMO00478	0	0.0517219	0.0490872	0.110036	0.0691133	0.0602581	0.198143	0	0.462893
KWMTBOMO00479	0.0614419	0.057093	0	0.0607313	0	0.0665156	0.145813	0	0
KWMTBOMO00480	0	0	0	0	0	0	0.119973	0.191456	0
KWMTBOMO00481	0	0	0	0	0	0	0	0	0
KWMTBOMO00482	0	0	0	0	0	0	0	0.0963377	0
KWMTBOMO00483	0	0	0	0	0	0	0	0.177941	0
KWMTBOMO00484	0	0	0	0	0	0	0	0.19391	0
KWMTBOMO00485	0	0	0	0	0	0.194315	0	0.169944	0.0932937
KWMTBOMO00486	132.791	91.3072	35.2935	261.853	157.031	218.248	297.96	159.522	87.4425
KWMTBOMO00487	76.7366	31.4776	28.4276	136.26	56.7614	72.1873	93.1708	56.5838	88.2209
KWMTBOMO00488	0	0.449824	0	0	0	0	0	0.152778	0
KWMTBOMO00489	0	0.625018	0	2.49318	0.835179	60.0741	31.3268	35.8224	11.537
KWMTBOMO00490	6.47949	28.7469	0.644143	0.465786	10.8247	10.1265	48.6754	25.4984	0.857257
KWMTBOMO00491	37.4396	26.7011	12.8668	70.9334	26.8977	59.1639	57.8062	35.0263	65.911
KWMTBOMO00492	4.44115	1.75543	1.22759	6.48641	3.62142	5.23845	8.88795	5.83662	6.99393
KWMTBOMO00493	0.2876	0.0485898	0.0230573	0	0	0.0849136	0.0930723	0.123773	0
KWMTBOMO00494	38.8701	41.8882	26.8072	50.5029	45.2121	62.0346	79.8903	55.785	65.6184
KWMTBOMO00495	1.43338	0.791432	0.219839	1.08827	1.13493	1.70917	2.26779	1.94717	9.50165
KWMTBOMO00496	74.8239	225.929	39.576	29.755	85.6684	135.727	46.4653	31.7035	6.54537
KWMTBOMO00497	34.6772	30.0957	190.317	52.2808	49.3469	41.9697	86.8034	88.9517	219.476
KWMTBOMO00498	302.421	3727.35	828.002	51.2596	1837.37	592.514	117.936	1036.85	227.825
KWMTBOMO00499	47.6479	24.5076	13.3906	41.0778	42.3714	66.0085	101.113	52.8627	44.9685
KWMTBOMO00500	1.09302	0.989612	0.370738	0.914166	1.42676	1.72941	3.42533	1.69825	3.55433
KWMTBOMO00501	7.16652	6.78297	2.95457	11.7549	12.0391	9.63183	10.8206	6.11303	22.3032
KWMTBOMO00502	0.199686	0.371105	0.246541	0.315803	1.28931	0.259411	0.71084	0.680626	1.82669
KWMTBOMO00503	0.344369	0.231107	0.253079	0.226924	0.451347	0.414229	0.544835	0.307934	0.517082
KWMTBOMO00504	5.49137	4.17493	1.761	15.9546	8.47142	11.3492	11.6499	5.98698	5.88139
KWMTBOMO00505	5.89365	1.92158	1.73251	12.1109	6.41926	5.98856	5.2757	1.61529	7.68511
KWMTBOMO00506	0.381262	0.637698	0.302607	0.150741	0.378721	0.371472	0.678606	0.50537	0.792663
KWMTBOMO00507	0.321912	0.598254	0.0709725	0.278416	0.199854	0.392057	0.0954948	0	0.627442
KWMTBOMO00508	0.109168	0.169068	0	0	0	0	0	0	0
KWMTBOMO00509	0	0	0	0	0	0	0	0	0
KWMTBOMO00510	0.0455125	0.169164	0.280958	0.134958	0.508603	0.295625	0	0.0430912	0.141934
KWMTBOMO00511	0.0299998	0.139382	0.0529128	0.148264	0.558747	1.20165	0	0	0
KWMTBOMO00512	27.1824	21.4502	9.58872	16.3688	43.5135	27.7067	65.1045	61.4503	73.9893
KWMTBOMO00513	2.98995	3.65151	1.13006	4.13752	34.5796	14.2422	20.3749	4.20589	10.5676
KWMTBOMO00514	4.99999	2.87307	2.07574	3.19382	2.02333	3.51309	5.10664	2.33403	7.64439
KWMTBOMO00515	0	0.0855572	0	0	0	0	0	0	0.0957135
KWMTBOMO00516	5.52324	3.90844	1.36759	8.46201	4.69511	9.61293	8.67124	5.87301	13.1393
KWMTBOMO00517	0	0	0.0395176	0	0	0	0	0	0
KWMTBOMO00518	0	0	0	0.120535	0.0757081	0.594071	0	0	0
KWMTBOMO00519	0	0	0	0.0937101	0	0	0	0	0
KWMTBOMO00520	55.6302	28.0293	79.6388	63.4392	59.7399	36.6227	78.276	53.0265	94.7535
KWMTBOMO00521	5.23658	9.97825	7.89164	8.77958	22.387	8.43176	12.2701	17.0706	10.9216
KWMTBOMO00522	1.17351	0.66834	0.701063	0.823183	0.987075	1.47532	1.57216	0.716825	1.92822
KWMTBOMO00523	0	0.23194	0.110063	0.185041	0.154965	0.67555	0.592366	0.354492	0.259473
KWMTBOMO00524	0.0326685	0.0303562	0.0864297	0.129163	0.0811268	0.106099	0.0775285	0	0.0339597
KWMTBOMO00525	15.8312	15.7789	2.17551	5.72896	19.5084	6.32647	15.2044	31.3838	4.20759
KWMTBOMO00526	10.302	4.59664	1.12064	2.82608	4.16997	2.21089	26.9796	14.2227	5.80276
KWMTBOMO00527	22.3956	11.2759	14.9008	65.1647	29.2574	58.7998	43.0514	38.2779	165.392
KWMTBOMO00528	1.40955	0.459572	1.30849	0.977718	0.491282	0.321252	0.850954	0.14048	0.28277
KWMTBOMO00529	0.589677	0.149438	0.0472753	0.529871	0.399373	0.696405	0.890537	0.30453	0.668709
KWMTBOMO00530	26.9971	14.3479	25.3927	13.1025	31.9539	60.0824	74.8434	38.1114	81.921
KWMTBOMO00531	80.407	59.6241	36.0028	120.619	146.122	88.3919	110.154	121.168	98.0693
KWMTBOMO00532	0	0	0	0	0	0	0	0	0
KWMTBOMO00533	0	0.0190066	0	0	0.0253976	0	0	0	0
KWMTBOMO00534	0.17899	0.249482	0.118387	0.309611	0.33337	0.339099	1.9115	0.466037	1.16291
KWMTBOMO00535	2.08009	2.07119	0.634563	2.40756	1.82797	1.96981	3.4349	1.98508	1.86998
KWMTBOMO00536	0.0627697	0.0583268	0.193745	0.0620438	0.194848	0	0.260688	0.683449	0.978759
KWMTBOMO00537	2.10602	0.811418	0.377493	2.43706	1.50945	3.98524	5.01829	1.89671	2.34944
KWMTBOMO00538	81.0627	41.6496	23.8973	62.2145	58.5639	39.2332	140.406	52.75	90.5111
KWMTBOMO00539	2.67128	2.14863	0.577302	2.84911	2.28115	3.46339	4.6481	2.34923	4.1598
KWMTBOMO00540	0.585936	0.483967	0.251188	0.804388	0.6467	0.960292	1.94096	1.24051	0.769828
KWMTBOMO00541	1.68269	2.15735	0.976771	2.33694	2.27447	2.37505	3.20984	2.057	3.29912
KWMTBOMO00542	34.1056	28.6611	48.7475	84.7969	64.7228	79.8878	71.3627	33.4948	119.175
KWMTBOMO00543	482.283	56.8005	10.4787	231.371	292.123	696.479	591.387	837.751	228.782
KWMTBOMO00544	71.1465	46.6461	22.1583	108.283	117.043	104.051	119.258	94.306	120.533
KWMTBOMO00545	177.749	106.005	67.1922	334.232	744.089	101.322	80.0838	30.25	11.1985
KWMTBOMO00546	6.0793	6.44534	1.5942	9.74145	10.0591	10.2924	36.402	8.38025	10.3702
KWMTBOMO00547	0.0182466	0	0	0	0	0	0.0108257	0	0
KWMTBOMO00548	0.82189	0.535479	0.324916	1.9049	1.27858	2.84314	7.14062	2.08405	2.19977
KWMTBOMO00549	24.3208	13.7499	9.30172	29.7077	23.0143	37.1379	31.5929	26.1294	21.6627
KWMTBOMO00550	1.64201	0.935814	0.476252	1.44989	0.951452	1.24827	2.09561	0.77387	1.41863
KWMTBOMO00551	7.22501	18.4203	24.8782	16.5797	8.52025	5.031	15.8108	40.8719	92.882
KWMTBOMO00552	11.8394	4.76507	2.60504	9.17977	17.1947	12.7403	21.5355	10.8068	23.067
KWMTBOMO00553	0.0826644	0.192033	0	0.14299	0.153963	0.0894906	0.441401	0.0782666	0.0859316
KWMTBOMO00554	0.180711	0.391815	0.106245	0.19053	0.314137	0.313015	0.900611	0.307975	0.237948
KWMTBOMO00555	0.025039	0.0232667	0.0441631	0.0494989	0.0310901	0	0.207978	0.0474138	0.494545
KWMTBOMO00556	2.14588	1.88322	2.81235	5.24374	14.4326	8.034	22.0679	10.864	43.6535
KWMTBOMO00557	1.8736	2.27244	0.556564	1.98839	2.32639	3.0745	4.4464	3.54784	4.01831
KWMTBOMO00558	0.0429433	0.0798074	0	0	3.41256	0.232447	0.713387	0.60988	0.0892811
KWMTBOMO00559	0	0.048313	0	0	0.0161396	0	0	0	0
KWMTBOMO00560	0.0175548	0.0163123	0	0	0.0435945	0	0	0	0.0182487
KWMTBOMO00561	1.54548	0.0828512	0.0131052	0	1.49458	0.032175	0.317398	0.295465	0.0154477
KWMTBOMO00562	308.982	44.6927	1.97638	1.53358	484.4	1.49301	65.3904	71.0005	3.64383
KWMTBOMO00563	1.76518	2.29634	0.311338	0.785145	1.53424	2.29314	2.51347	2.08909	1.7432
KWMTBOMO00564	0	0.187901	0	0.199875	0	0	0	0	0
KWMTBOMO00565	0	0	0	0	0	0	0	0.076389	0
KWMTBOMO00566	0.291779	0.135563	0.192987	0.216303	0.815158	0.710715	1.64456	2.21005	2.42649
KWMTBOMO00567	0.353788	0.252882	0.168	0.457295	0.675827	1.09009	0.807314	0.695699	0.763833
KWMTBOMO00568	24.1519	7.49757	29.5132	37.4146	22.8613	19.8149	35.9195	17.8937	13.4539
KWMTBOMO00569	0.311326	0.0723224	0	0	0.0241602	0.0210646	0.138531	0.0368453	0.0202269
KWMTBOMO00570	0.0461435	0.0085755	0.0325547	0.0456099	0.022918	0.0299724	0.0109507	0	0.00959346
KWMTBOMO00571	0	0	0	0	0.0317368	0	0.0303292	0	0
KWMTBOMO00572	0	0	0	0.0312367	0.0196197	0	0	0	0
KWMTBOMO00573	0.0355788	0	0	0	0	0	0	0	0.036985
KWMTBOMO00574	99.1024	122.162	38.5451	21.7637	62.8546	12.5505	38.3672	59.3349	26.7347
KWMTBOMO00575	18.6869	19.6426	3.89878	1.79934	11.9013	2.45334	9.96278	12.8035	8.65072
KWMTBOMO00576	14.5627	14.7348	2.58151	2.87887	10.1369	2.22944	10.8568	14.6097	9.80168
KWMTBOMO00577	0.0631419	0.0704072	0.0111368	0.0998586	0.0313605	0	0.0449543	0	0.10502
KWMTBOMO00578	10.9713	12.5408	1.94318	1.95108	6.21285	1.143	5.06575	8.30137	2.95859
KWMTBOMO00579	0.550858	0.863778	0.212535	0.510457	0.555736	0.260902	1.92008	2.05361	0.858946
KWMTBOMO00580	4.28418	3.37368	0.768438	4.98825	2.20895	2.39759	17.0171	18.0813	5.58575
KWMTBOMO00581	2.97757	26.8776	4.41814	3.73731	116.9	2.14897	22.9936	163.377	1.52306
KWMTBOMO00582	1.26903	0.876526	0.257343	1.18728	1.08699	0.969761	2.10977	0.918809	1.80595
KWMTBOMO00583	0.417099	0.232546	0.147134	0.288593	0.0517898	0.135463	0.445435	0.0789818	0.346868
KWMTBOMO00584	13.8912	7.92919	9.88788	24.0285	22.546	36.092	28.7279	20.4798	14.4402
KWMTBOMO00585	0	0	0	0	0	0.0525656	0	0	0
KWMTBOMO00586	0	0	0	0	0	0	0	0	0
KWMTBOMO00587	0	0	0	0	0	0	0.19277	0.205085	0
KWMTBOMO00588	2.09313	1.66974	0.20897	2.49832	2.91771	4.25404	7.21677	4.74877	6.65072
KWMTBOMO00589	0.881374	0.563055	0.0971589	0.925629	0.41039	1.84868	3.1375	3.23362	1.25979
KWMTBOMO00590	0.144569	0.201505	0	0.857383	0.538521	3.83443	3.85976	2.25849	0.97684
KWMTBOMO00591	6.51722	4.22608	1.19911	7.64018	4.96512	9.8181	13.3207	7.03931	12.9299
KWMTBOMO00592	386.821	304.73	515.018	515.21	530.742	417.281	437.877	905.124	395.23
KWMTBOMO00593	0.256282	0.714426	0.376685	0.759953	0.530361	0.462408	0.506838	0.485295	1.33205
KWMTBOMO00594	0	0	0.0156187	0	0	0	0	0	0
KWMTBOMO00595	0.0956581	0.0888873	0.337438	0.189104	0.475102	0.310672	0.567537	1.63024	0.0994388
KWMTBOMO00596	0.163845	0.228372	0.433478	0.242925	0	0	0.583253	2.01667	0
KWMTBOMO00597	0.124157	0.0769129	0.182488	0.122721	0.154162	0	0.0982162	0.313472	0
KWMTBOMO00598	0.861058	0.968557	0.179847	0.179179	0.0281355	0.196245	0.188213	0.450532	0.211995
KWMTBOMO00599	0	0.0315498	0	0	0	0	0.0201442	0	0
KWMTBOMO00600	8.77965	14.5875	2.93554	7.90226	8.2663	9.30009	45.6214	28.7086	5.46995
KWMTBOMO00601	0.174695	0.153312	0.0171179	0.0287791	0.120507	0.0105067	0.0460649	0.0827006	0.0100889
KWMTBOMO00602	0.0181739	0	0	0.0179638	0.022566	0.0196747	0	0.0172071	0
KWMTBOMO00603	16.5684	25.7131	7.02221	16.6945	17.1949	17.6689	78.7866	46.3584	7.40342
KWMTBOMO00604	1.02403	1.33217	1.44493	2.22682	0	0.665156	7.04764	0.969552	1.27741
KWMTBOMO00605	0.875533	1.187	0.493651	2.42598	0.605937	2.40843	8.73701	1.19587	2.50661
KWMTBOMO00606	4.0169	6.57508	2.04372	4.79507	6.56068	5.18488	7.88294	4.3883	5.58896
KWMTBOMO00607	1.19812	1.85552	0.821802	1.7106	1.57031	1.51323	2.44845	2.01667	1.59144
KWMTBOMO00608	0	0	0.0617896	0	0	0	0.166278	0	0.0728346
KWMTBOMO00609	0	0.0662687	0	0	0	0	0	0	0
KWMTBOMO00610	6.96154	7.52423	6.17159	0.325943	1.36483	1.18996	3.78245	8.01348	5.14185
KWMTBOMO00611	3.14998	9.82643	3.17477	6.89429	6.42559	12.9097	14.15	8.94719	14.7352
KWMTBOMO00612	0	0	0	0	0	0	0.0140465	0	0
KWMTBOMO00613	0	0	0	0	0	0	0	0.184451	0
KWMTBOMO00614	3.52202	5.49352	2.38498	7.02475	8.9416	6.46825	8.32112	4.31718	4.57654
KWMTBOMO00615	0.0184468	0.0171411	0	0.0182334	0	0	0.0218888	0	0.0191758
KWMTBOMO00616	0	0	0	0.0581589	0	0	0	0	0
KWMTBOMO00617	7.87846	6.22125	3.89961	10.5883	9.27977	7.61883	12.5632	9.16935	4.17585
KWMTBOMO00618	0.251573	0.0935067	0.155301	0.397862	0.187422	0.462991	0.656734	0.238189	0.31382
KWMTBOMO00619	0.526645	0.300871	0.185776	0.640089	0.474696	0.717947	1.13873	0.358273	0.397415
KWMTBOMO00620	4.7309	39.173	7.4298	2.01781	4.82812	20.2407	2.19164	27.0287	39.0062
KWMTBOMO00621	2.49354	1.48819	1.00118	1.26241	1.2586	2.56777	4.90732	2.16894	3.94083
KWMTBOMO00622	0	0	0	0	0	0.0739063	0	0.129274	0.354835
KWMTBOMO00623	3.2769	2.82293	0.541848	2.53047	2.54301	2.06938	4.61742	2.87634	1.59676
KWMTBOMO00624	0	0	0	0	0	0	0	0.121976	0.133922
KWMTBOMO00625	0	0	0	0	0	0	0	0	0
KWMTBOMO00626	0.117462	0.218297	0	0	0.145849	0	0	0.444853	0.24421
KWMTBOMO00627	6.42431	2.61768	0.605937	9.03264	4.77759	7.51269	8.07147	3.80565	9.1781
KWMTBOMO00628	0.791209	0	0	0.968264	0.210518	0.265121	9.43316	0.196197	0.117497
KWMTBOMO00629	0	0	0	0	0	0	0	0	0
KWMTBOMO00630	0	0	0	0	0	0	0	0	0
KWMTBOMO00631	1.26953	0.786447	0.51314	5.33309	3.21834	6.47096	10.796	4.10679	4.56398
KWMTBOMO00632	0.0245957	0	0	0	0	0	0	0	0
KWMTBOMO00633	2.19502	1.35977	1.93576	14.8259	4.84532	12.5415	25.6119	7.38932	7.7327
KWMTBOMO00634	0.124706	0.312875	0.164965	0.295834	0.0154844	0.202507	0.118381	0.401445	0.116672
KWMTBOMO00635	0	0.0162587	0.030861	0	0.0434513	0	0	0.0165663	0
KWMTBOMO00636	0.202214	0.156584	0.208051	0.2665	0.836941	0.218912	0.159964	0.191456	0.595584
KWMTBOMO00637	41.0336	17.3182	28.4523	59.6001	21.3912	20.0069	33.823	15.5699	21.0021
KWMTBOMO00638	21.9801	6.66363	9.46058	31.1577	11.8	14.4748	24.6517	12.2914	14.1214
KWMTBOMO00639	1.02919	1.20583	0.434085	1.96824	2.25025	1.98615	3	1.29219	3.83759
KWMTBOMO00640	4.07465	2.26467	0.873156	2.22078	3.64084	3.19497	4.88014	3.58746	6.80877
KWMTBOMO00641	1.33903	1.00312	0.476009	3.11904	1.58529	2.71941	4.98835	3.10559	3.83056
KWMTBOMO00642	0	0.0564418	0	0.120077	0.0754202	0	0.072075	0	0
KWMTBOMO00643	0.439676	0.356177	0.169017	1.03633	0.517935	1.00079	2.72898	1.25953	1.66414
KWMTBOMO00644	45.8831	69.4282	36.8311	0.885098	0.222371	1.58981	4.08016	17.5328	1.63829
KWMTBOMO00645	0	0.397612	0	0	0	0	0	0	0
KWMTBOMO00646	28.104	27.9474	2.69586	187.142	2.81615	57.4334	48.0914	20.9136	316.852
KWMTBOMO00647	0	0.523912	0	0	0	0	0.223009	0.177941	0
KWMTBOMO00648	0.146559	0.136185	0	0	0	0.158661	0	0.138762	0.152351
KWMTBOMO00649	0	0.141373	0	0	0	0	0	0	0
KWMTBOMO00650	23.5953	112.484	11.3444	12.3695	2.86465	7.68205	129.538	157.538	326.057
KWMTBOMO00651	0.408118	0.541758	0.205665	0.461026	0.723924	0.378702	0.48427	0.220803	0.727283
KWMTBOMO00652	5.12452	1.87071	0.299745	3.41129	2.11016	5.06651	8.34548	2.47545	5.73474
KWMTBOMO00653	0.0537875	0.149941	0.0474345	0	0	0	0	0	0.111827
KWMTBOMO00654	2.77231	1.85816	1.02203	3.68362	3.41408	2.77984	6.92976	4.90541	16.8189
KWMTBOMO00655	29.4721	21.3272	29.0961	31.6447	13.8444	29.0117	29.0139	15.2485	8.67594
KWMTBOMO00656	0.220343	0.511868	0.194318	0.108898	0.273593	0.596347	0.653646	0.417242	0.458104
KWMTBOMO00657	0.0970135	0.030049	0.0285183	0	0.0401529	0.0700165	0.0767438	0.489879	0.302544
KWMTBOMO00658	0	0.0850669	0	0	0	0	0	0	0.0475825
KWMTBOMO00659	0.0821331	0.0763197	0	0	0.050991	0.0444578	0.0487294	0.0777636	0
KWMTBOMO00660	1008.57	65.2396	39.3636	43.4561	28.0864	23.8338	134.283	78.1035	261.026
KWMTBOMO00661	39.3121	49.6312	41.7435	4.90868	16.2134	8.23348	61.1528	38.0756	68.3385
KWMTBOMO00662	0	0	0	0	0	0	0	0.0374382	0.0411047
KWMTBOMO00663	0.0646757	0.0600979	0.0570366	0	0	0	0.0767438	0	0.268928
KWMTBOMO00664	0.0348797	0	0.0615198	0	0	0	0.124164	0	0
KWMTBOMO00665	0.140131	0	0	0	0	0	0	0	0.291338
KWMTBOMO00666	0	0	0	0	0	0	0	0	0
KWMTBOMO00667	0	0	0	0	0	0	0	0	0
KWMTBOMO00668	0.0492293	0	0	0	0	0.0266473	0	0	0.0255875
KWMTBOMO00669	0.0282908	0	0.0332657	0	0	0.020418	0	0.00892858	0.019606
KWMTBOMO00670	0	0	0	0.140983	0.531308	1.3897	0.338495	0	0.14827
KWMTBOMO00671	11.3646	6.89505	4.59811	15.965	8.25726	13.3733	16.6465	6.23722	5.69049
KWMTBOMO00672	1.08532	0.758462	0.727737	0.975248	0.6571	1.18466	1.4262	0.59447	0.38229
KWMTBOMO00673	1.61091	1.78795	0.157849	24.3266	6.61184	24.6089	7.32742	3.17752	2.27929
KWMTBOMO00674	1.4385	0.820768	0	15.5407	6.07913	17.7858	5.68971	2.29384	1.57406
KWMTBOMO00675	0.314998	0.376331	0	3.60282	1.45274	4.18955	1.4951	0.766902	0.467783
KWMTBOMO00676	18.9524	12.9887	8.522	29.6418	13.7033	27.1378	33.4264	12.7448	14.8826
KWMTBOMO00677	63.9739	44.1183	16.3814	96.7973	83.4014	131.435	99.0988	54.5204	111.764
KWMTBOMO00678	14.3582	9.64999	5.50956	43.5245	32.1859	38.2368	47.6982	32.5071	62.5798
KWMTBOMO00679	18.1533	12.0226	10.3623	18.8568	9.99972	16.0792	24.1255	11.9375	14.479
KWMTBOMO00680	74.0307	69.2547	63.2149	150.21	61.9495	72.1646	112.898	52.1591	70.5157
KWMTBOMO00681	4.05246	2.21026	1.37255	7.51773	5.97982	8.36092	8.92034	5.97772	4.39578
KWMTBOMO00682	0.0617984	0.0287122	0.0272496	0.152709	0	0.0334508	0	0.117021	0.0642409
KWMTBOMO00683	0.412255	1.05346	0.181781	0.305616	0	0.223149	0.73377	4.19597	0.321412
KWMTBOMO00684	0	0	0	0	0	0	0	0.0402261	0
KWMTBOMO00685	0	0	0	0	0	0	0	0	0
KWMTBOMO00686	2.58437	1.97839	3.87332	3.67951	2.36097	6.92922	6.60988	3.25828	1.37806
KWMTBOMO00687	204.776	212.767	63.276	386.185	146.629	184.979	290.537	178.334	209.677
KWMTBOMO00688	2.46643	1.93926	1.30507	5.58844	1.95528	5.34021	6.30357	1.68854	3.6092
KWMTBOMO00689	11.1571	4.94806	2.19893	19.3826	9.97023	26.8561	16.8495	16.4054	30.2252
KWMTBOMO00690	0.141527	0.147949	0.171615	0.122404	0.0878649	0.248973	0.251903	0.318245	0.662045
KWMTBOMO00691	0.0568502	0	0	0	0	0	0.0674581	0.0538257	0.118194
KWMTBOMO00692	0.043059	0	0	0.042561	0	0	0	0.0407682	0.179044
KWMTBOMO00693	0	0	0.0143171	0	0.020158	0	0.0963197	0.0307419	0.0843815
KWMTBOMO00694	12.2563	29.7236	125.22	18.7156	25.1595	19.8409	33.7691	50.9077	553.332
KWMTBOMO00695	72.5428	63.7362	11.4039	109.201	59.5274	45.7474	36.814	43.2575	84.6221
KWMTBOMO00696	1225.99	28.3524	0.422641	102.32	9.12434	2.68058	347.079	91.8088	0.498189
KWMTBOMO00697	0.184149	0	0	0.0455047	0	0	0	0	0.0478567
KWMTBOMO00698	2.26706	2.93944	3.48714	4.74225	2.35669	38.5835	1.06352	0.349423	20.2783
KWMTBOMO00699	13.3163	72.834	23.3018	43.5209	75.7514	90.0554	53.7678	42.4825	11.5638
KWMTBOMO00700	6.84638	30.504	10.6047	22.4706	58.1987	70.0315	44.6814	33.3249	7.02574
KWMTBOMO00701	0	0	0	0	0	0	0	0	0
KWMTBOMO00702	3.5128	20.9062	7.59721	6.61367	17.2392	17.5657	10.6192	10.6905	1.73888
KWMTBOMO00703	0	16.5778	0	0	75.8672	0	0	1.65602	4.00005
KWMTBOMO00704	22.2331	67.1814	3.26784	25.0689	26.8904	12.1237	15.4382	43.8158	8.55994
KWMTBOMO00705	0	0	0	0	0	0	0.0952549	0	0
KWMTBOMO00706	196.782	2.53026	0.160091	2419.3	2.14133	15.1323	1666.49	0.34375	0
KWMTBOMO00707	1.55712	0.830631	0.330586	2.08065	1.18154	3.83966	3.01102	2.23872	2.24814
KWMTBOMO00708	1.18419	0.0863034	0.0204768	0.252459	0.0288307	0.0251367	57.6386	0.131904	0.0965482
KWMTBOMO00709	25.0769	13.543	6.61558	6.51096	16.8903	23.2959	15.1069	16.3426	2.3023
KWMTBOMO00710	67.4559	15.6394	1.49266	10.9215	9.77607	6.13528	39.5588	21.7512	3.4201
KWMTBOMO00711	12.4907	4.33719	5.33374	21.3134	10.2035	11.1024	18.7217	7.96708	7.44891
KWMTBOMO00712	21.2839	15.7685	7.15499	27.15	25.8472	27.245	37.4137	17.2468	39.7903
KWMTBOMO00713	7.13922	6.83095	5.73495	10.8994	12.1997	15.5341	29.9433	21.2821	9.40533
KWMTBOMO00714	0	0	0	0	0	0	0	0	0
KWMTBOMO00715	0.953599	0.737112	0.439088	1.70997	0.922095	1.10543	1.85251	1.05468	1.10533
KWMTBOMO00716	0.68762	0.490622	0.346516	1.5778	1.75333	1.84771	2.17095	1.47646	1.49342
KWMTBOMO00717	121.698	7.21592	0	7.01784	1.51521	1.92156	52.1282	7.77258	0.230643
KWMTBOMO00718	46.425	17.298	13.398	69.0255	28.4174	51.5646	59.6912	34.8801	60.0199
KWMTBOMO00719	7.48823	3.75743	2.11321	14.4085	3.28526	9.45769	9.89252	1.55977	3.06178
KWMTBOMO00720	14.4631	7.4455	9.82163	8.76677	7.44614	9.27442	30.3172	13.9322	20.2209
KWMTBOMO00721	1.96661	1.99609	1.30741	4.96433	3.15565	5.53541	7.1084	2.77865	1.50966
KWMTBOMO00722	12.8182	6.78507	11.5994	24.8041	6.65143	11.1497	13.6398	7.18514	3.3312
KWMTBOMO00723	1.03837	4.89858	1.33836	6.39501	11.3558	7.30674	12.0843	14.2553	67.2555
KWMTBOMO00724	44.2761	22.083	28.0021	56.1427	37.8344	46.9715	74.5358	40.5201	38.0304
KWMTBOMO00725	23.9115	28.081	16.5108	42.5429	22.3623	33.8171	33.9271	26.2038	9.30798
KWMTBOMO00726	258.881	144.68	291.121	245.288	250.118	169.269	236.557	456.755	226.687
KWMTBOMO00727	0.44685	0.155708	0	0.993785	0.208065	0.907032	1.39185	0.634616	0.174192
KWMTBOMO00728	0.0796753	0	0	0.0787538	0.0989302	0.0431274	0	0.0377182	0.0414122
KWMTBOMO00729	0.894428	0.309254	0.201782	1.60369	0.697342	2.4545	1.60433	0.590821	0.886533
KWMTBOMO00730	46.9689	36.4972	16.2554	121.418	32.268	37.7415	34.5631	19.0032	8.3268
KWMTBOMO00731	0.656503	0.542253	0.192987	0.64891	0.905731	1.5004	1.99078	1.7266	0.303311
KWMTBOMO00732	0	0	0	0	0	0	0	0	0
KWMTBOMO00733	0	0	0	0	0	0	0	0	0
KWMTBOMO00734	0	0	0	0	0	0	0	0	0
KWMTBOMO00735	30.6545	22.3666	29.2232	38.0884	31.7636	28.6287	34.8375	47.1124	32.5393
KWMTBOMO00736	0.0591663	0	0	0.058482	0	0.0640521	0.210619	0	0
KWMTBOMO00737	0	0	0.0745399	0	0	0	0	0	0
KWMTBOMO00738	0	0	0	0	0	0.0522479	0	0	0
KWMTBOMO00739	4.91535	2.99738	10.566	0	0	0.166289	0.364533	4.21755	5.90801
KWMTBOMO00740	0	0.176716	0	0	0	0.102941	0	0.18006	0.296541
KWMTBOMO00741	0	0	0	0	0	0	0	0	0
KWMTBOMO00742	0	0	0	0	0	0	0	0	0
KWMTBOMO00743	0	0	0	0	0	0	0	0	0
KWMTBOMO00744	0	0	0	0	0.251082	0	0	0	0
KWMTBOMO00745	0	0	0	0	0	0	0	0.122968	0
KWMTBOMO00746	0.0186405	0.0173211	0.0164388	0	0.0231453	0	0	0	0
KWMTBOMO00747	5.3848	3.66935	9.81414	8.87087	2.67445	5.82946	1.4909	0.339888	2.42564
KWMTBOMO00748	2.62328	2.06776	0.702009	4.88189	2.69565	2.29151	4.42229	1.74717	2.89623
KWMTBOMO00749	0	0.0300794	0	0.0639925	0.0200968	0	0	0	0
KWMTBOMO00750	8.50277	8.14036	22.1167	16.724	11.624	40.8177	8.66256	6.42406	7.76746
KWMTBOMO00751	1676.42	1336.85	360.488	1982.68	1268.77	1282	3005.49	1447.55	1650.86
KWMTBOMO00752	0	0.0680926	0	0.0724319	0	0	0	0	0
KWMTBOMO00753	0	0	0	0	0	0	0	0	0
KWMTBOMO00754	0	0	0	0	0	0	0	0	0
KWMTBOMO00755	0	0	0	0.206407	0.907507	0.113033	0	0	0.759765
KWMTBOMO00756	0	0	0	0	0	0	0.104728	0	0
KWMTBOMO00757	0	0.403375	0	0	0.64681	0	0	0	0
KWMTBOMO00758	0	0	0	0	0	0	0	0	0.100644
KWMTBOMO00759	0	0	0	0	0	0	0	0	0
KWMTBOMO00760	0	0	0	0	0	0	0	0	0
KWMTBOMO00761	0	0.58948	0.101719	0	0	0.0624335	0	0	0
KWMTBOMO00762	0	0	0	0	0	0	0	0	0
KWMTBOMO00763	0	0	0.436838	0	0	0.268125	0	0.117248	0
KWMTBOMO00764	0	0	0	0	0	0	0	0	0
KWMTBOMO00765	0	0.539788	0	0	18.3929	0	0	0	0
KWMTBOMO00766	0	0.95155	0	0	0	0	0	0	0
KWMTBOMO00767	0	1.13562	0	0.0862849	0.758735	0.189006	0	0.495902	0
KWMTBOMO00768	0	0	0	0	0	0	0	0	0
KWMTBOMO00769	0	0	0.0139072	0	0	0	0	0	0
KWMTBOMO00770	0	0	0	0	0	0.189006	0.103583	0	0
KWMTBOMO00771	0	0	0	0	0	0	0	0.0927915	0
KWMTBOMO00772	1.41999	46.5118	39.603	3.15803	3.9671	43532.1	33.0672	323.171	69.1929
KWMTBOMO00773	3.94935	2.35033	1.761	4.25457	4.0773	4.89999	9.63583	4.78959	9.77926
KWMTBOMO00774	0.0923404	0	0	0.0912725	0	0.0999657	0.657424	0.174856	0.19198
KWMTBOMO00775	0.0260177	1.37804	0.0688341	0.154301	0.355359	0.0563325	0	0.369504	0.703198
KWMTBOMO00776	6.6427	3.79385	1.57169	5.98936	3.9832	9.50648	6.42111	3.12931	2.18947
KWMTBOMO00777	1.99686	1.11331	0.0704402	2.21062	1.68602	5.01528	5.02327	0.831876	4.31763
KWMTBOMO00778	5.35932	1.91538	0.272672	11.3078	8.70203	15.732	14.3085	6.44033	11.2494
KWMTBOMO00779	4.87039	2.53437	0.171805	9.05045	4.35414	10.967	18.0311	4.24238	7.49308
KWMTBOMO00780	27.9102	11.8412	13.246	36.6259	20.2003	32.481	38.4779	25.6604	21.989
KWMTBOMO00781	0.675228	0.336672	0.261427	0.374405	0.265837	0.641842	0.742595	0.218299	0.564956
KWMTBOMO00782	176.356	103.49	208.614	168.517	145.572	129.754	169.423	271.823	109.77
KWMTBOMO00783	33.7097	29.94	32.2353	69.5837	32.9471	106.989	69.8792	32.5572	15.6915
KWMTBOMO00784	3.16289	0.958376	0.0404248	0.883523	0.341501	1.33986	1.387	0.520804	0.428857
KWMTBOMO00785	6.98454	3.46142	1.92684	7.68265	4.04716	7.52253	5.52521	3.01822	3.79785
KWMTBOMO00786	307.857	153.045	542.007	361.46	362.575	564.805	668.006	403.216	63.2069
KWMTBOMO00787	0.342319	0.151471	0.488769	0.0644496	0.263124	0.088235	0.406194	0.262373	0.0338904
KWMTBOMO00788	6.98216	9.10353	2.06324	2.16798	7.48938	3.83873	9.5863	11.1447	24.7384
KWMTBOMO00789	820.345	561.57	1712.19	545.316	599.256	398.981	546.512	1536.57	709.86
KWMTBOMO00790	0.638996	0	0.375681	0.210535	0.264473	0.230588	0.758229	1.61333	77.0532
KWMTBOMO00791	222.399	85.8309	70.8337	341.12	216.75	350.422	308.904	238.282	213.099
KWMTBOMO00792	3.96339	3.45738	7.7395	5.51656	6.87966	26.4884	11.5654	4.36519	0.966948
KWMTBOMO00793	34.9506	21.1318	31.8343	61.0959	52.1276	74.2721	51.945	35.3196	4.86261
KWMTBOMO00794	327.41	230.225	314.123	580.213	289.206	465.39	482.03	476.937	124.547
KWMTBOMO00795	10.3774	10.2273	3.32788	20.0796	17.8051	16.4089	29.6276	20.4247	41.1234
KWMTBOMO00796	0.110937	0.0412338	0	0.0219308	0.0550986	0	0	0.0630209	0.0691929
KWMTBOMO00797	0	0	0	0.0708078	0	0	0.170007	0	0
KWMTBOMO00798	0.0251771	0.0233951	0	0.12443	0	0.0545124	0.0597501	0.0238377	0.0654306
KWMTBOMO00799	0.638357	0.252099	0.014074	0.6152	0.475577	0.466473	1.30664	0.438187	0.663588
KWMTBOMO00800	1.232	0.915836	0.941617	2.39491	0.96883	4.80144	4.04454	2.87725	3.75669
KWMTBOMO00801	17.4778	14.2752	14.5789	39.7229	25.9175	33.865	29.7215	24.453	10.1258
KWMTBOMO00802	0.575672	14.1755	0.126919	0	1.96568	0	0.170772	0.545046	0
KWMTBOMO00803	17.1616	18.7249	3.2	9.88012	15.8401	17.1705	11.7796	7.21679	0.379572
KWMTBOMO00804	0.294468	0	0	0.0727656	0	0	0	0.0697005	0
KWMTBOMO00805	50.4342	0.454994	0.0539772	6.83635	1.97595	2.51791	30.5035	2.43391	0
KWMTBOMO00806	16.8201	20.4991	0.29816	4.26083	4.51284	0.091503	58.9734	30.8102	1.58155
KWMTBOMO00807	24.4402	31.7183	0.361232	4.72355	4.06882	0.147813	63.5908	36.9723	1.98708
KWMTBOMO00808	0.0889966	0.0413487	0	0.967641	0.607773	0.240864	0.105603	0	0
KWMTBOMO00809	0	0	0	0	0	0	0	0	0
KWMTBOMO00810	0	0	0	0	0	0	0	0	0
KWMTBOMO00811	0.0907665	0.0843419	0	0.717734	0.338105	0.0982617	0	0	0
KWMTBOMO00812	0	0	0.120411	1.34958	0	1.47813	1.29612	0.517094	0
KWMTBOMO00813	17.2769	10.5166	8.65597	27.5709	15.856	31.769	30.4837	15.9785	12.4938
KWMTBOMO00814	23.9623	12.6794	14.8707	36.6244	16.6673	32.0661	25.2743	16.1754	9.80232
KWMTBOMO00815	0.181739	0.236426	0.0160273	1.86823	0.248226	0.413169	0.215651	0.0516212	0.075569
KWMTBOMO00816	0	0	0	0.0175446	0	0	0	0	0
KWMTBOMO00817	0	0	0	0	0	0	0	0	0
KWMTBOMO00818	0.0112262	0.0104316	0	0	0	0.0121532	0	0.0212579	0
KWMTBOMO00819	0.00557393	0	0	0.00550947	0.0138419	0.211198	0.006614	0	0.0173827
KWMTBOMO00820	1.25417	2.26018	0.413368	8.43978	1.08537	2.38633	0.511098	0.875596	0.289721
KWMTBOMO00821	217.744	1.35344	0.069059	16.5642	0.466718	0.152595	46.0141	9.86092	0.0162807
KWMTBOMO00822	0.354998	0.0824677	2.17191	0.0438615	0	0	0.342256	0.0840278	1.40692
KWMTBOMO00823	2.43239	4.45936	3.42055	0.06498	0	2.56208	30.8128	21.785	186.154
KWMTBOMO00824	260.91	1.22465	2.25409	39.6333	0.892598	1.03764	97.2429	5.7475	2.82307
KWMTBOMO00825	0.0367239	0.0682491	0	0.108898	0	0	0	0	0
KWMTBOMO00826	24.8135	12.3499	3.92617	111.631	1.46328	3.1186	40.0867	5.82685	4.28769
KWMTBOMO00827	0	0	0	2.7865	0.233359	1.6955	0.223009	0	0
KWMTBOMO00828	1.60417	0.124219	9.84394	0.132135	0	0.28944	0.317251	0.189854	0.903271
KWMTBOMO00829	343.538	11.7387	0.216134	616.3	19.8078	14.7856	267.865	57.8843	0.416894
KWMTBOMO00830	0.393902	0	0	0.173043	0	0	0	0	0
KWMTBOMO00831	0.0779263	0	0	0.15405	0	0	0	0.0737805	0
KWMTBOMO00832	0	0	0	0	0	0	0.0326823	0	0
KWMTBOMO00833	4.66364	3.00475	1.36336	9.37858	5.7267	10.0487	15.8143	5.75726	9.28077
KWMTBOMO00834	47.7364	73.1213	50.0434	104.337	37.5005	48.0391	46.6553	68.5464	3.69029
KWMTBOMO00835	0.0448733	0	0	0.103493	0	0.0323859	0	0	0
KWMTBOMO00836	143.97	0.744934	0.18968	100.771	3.22904	12.0656	27.2155	1.48103	1.48379
KWMTBOMO00837	234.46	74.8982	185.555	561.301	206.878	336.544	263.867	292.954	527.423
KWMTBOMO00838	3798.4	3181.92	2815.31	6846.2	5307.76	3749.87	4549.64	4577.94	3686.95
KWMTBOMO00839	185.385	71.021	82.0818	313.155	175.075	270.492	320.658	189.923	93.3731
KWMTBOMO00840	7.12726	5.08128	5.20174	7.22703	6.10323	12.4384	13.7064	13.2053	8.1754
KWMTBOMO00841	1.14379	0.318849	0	0.0753706	0	0.0825492	0.995289	0.180489	0
KWMTBOMO00842	19.7784	4.98964	3.31483	10.3056	4.7783	8.76814	30.4247	10.2952	4.51207
KWMTBOMO00843	1.46708	2.1206	0.6469	5.39765	2.58064	4.49999	5.17414	3.434	40.3719
KWMTBOMO00844	19.0033	38.9748	49.5084	250.846	106.886	88.4374	118.81	27.4186	70.6357
KWMTBOMO00845	0.0616791	0	0.108788	0	0.15317	0.0667725	0	0.233591	0.320585
KWMTBOMO00846	0.384937	0.894228	0.622363	0.4439	0.0796607	0.625087	1.21804	1.09337	2.4676
KWMTBOMO00847	0	0	0	0.0382328	0	0	0	0	0
KWMTBOMO00848	357.858	47.0854	0.179465	14.3821	9.72824	1.10153	482.586	51.8297	0.528863
KWMTBOMO00849	66.9968	8.9368	0	2.90023	2.42884	0.17647	107.738	11.7296	0
KWMTBOMO00850	0.31426	0.146008	0	0	0	0	0.435049	1.48771	0.0544468
KWMTBOMO00851	0.073617	0	0	0.0727656	0	0	0.698829	1.18491	0.0765267
KWMTBOMO00852	2.46453	0.551828	6.28463	16.5532	0.626773	4.6289	57.7833	3.3455	6.04987
KWMTBOMO00853	120.432	91.183	26.8839	167.858	115.93	119.671	121.437	83.0238	208.033
KWMTBOMO00854	4.92308	1.77383	0.708832	11.0233	5.73858	11.2031	20.6248	5.23192	5.9532
KWMTBOMO00855	0	0	0	0	0	0	0	0	0
KWMTBOMO00856	0	0	0	0	0	0	0	0	0
KWMTBOMO00857	0.829865	0.449824	0	1.02533	2.66191	3.06951	0.574416	9.1012	3.66632
KWMTBOMO00858	0.638402	1.00709	1.44023	0.366871	0.423993	0.498249	0.898459	1.19482	1.88287
KWMTBOMO00859	0.642668	0.255934	0.242897	0.635236	2.27994	1.59026	1.19835	5.1286	2.19508
KWMTBOMO00860	181.168	61.4499	100.663	282.105	155.249	126.855	207.772	157.165	109.193
KWMTBOMO00861	32.9121	24.7701	92.2512	45.468	32.3821	53.3407	58.1233	55.7621	34.7131
KWMTBOMO00862	0.0628933	0	0.0554647	0	0	0	0.223887	0.119095	0
KWMTBOMO00863	0	0	0	0	0	0.0243922	0	0	0
KWMTBOMO00864	0	0	0	0	0	0	0	0	0
KWMTBOMO00865	0	0	0	0	0	0	0	0	0
KWMTBOMO00866	0	0.0567005	0	0.0241255	0	0	0.0144811	0	0
KWMTBOMO00867	0	0	0	0	0	0	0	0.118628	0
KWMTBOMO00868	0.306032	0.0568743	0	0.786482	0.759981	0.596347	0.653646	0.173851	0.318128
KWMTBOMO00869	0	0.0217338	0	0	0	0	0	0	0
KWMTBOMO00870	0	0	0	0	0	0	0	0	0
KWMTBOMO00871	0	0	0	0	0	0	0	0	0
KWMTBOMO00872	184.354	171.817	9710.87	2.17795	97.3536	21.2697	4.35764	27.8161	143.349
KWMTBOMO00873	0.0962343	0.223557	0.127302	0.332925	0.298728	0.468815	0.285478	0.273344	0
KWMTBOMO00874	14.8955	9.82926	7.82457	17.5825	12.625	27.4835	27.3577	10.5671	3.25393
KWMTBOMO00875	11.5982	5.69366	1.73688	25.3075	12.2274	24.875	36.0938	19.476	34.5775
KWMTBOMO00876	0.338861	0.202421	0.106728	0.0717734	0.0601076	0.131016	0.258487	0	0.176127
KWMTBOMO00877	1.61544	0.667154	0.263821	1.00536	0.965774	1.61929	1.84588	1.01966	0.435371
KWMTBOMO00878	0	0.0231398	0.0329416	0	0	0	0.0147745	0	0.0129433
KWMTBOMO00879	0.0753533	0.0700197	0	0	0.187127	0	0.268241	0.856133	0.469989
KWMTBOMO00880	0.523767	0	0	0.129427	0.162586	0	0.155375	0.495902	0.544468
KWMTBOMO00881	35.2442	24.5478	2.35714	23.8081	12.6577	22.5429	55.8346	57.4986	68.2344
KWMTBOMO00882	22.8419	5.44063	176.451	25.007	17.6814	10.7208	37.311	10.4712	4.35821
KWMTBOMO00883	4.92146	2.87664	0.78753	6.90451	3.74534	6.98208	7.0407	3.51351	9.26239
KWMTBOMO00884	8.94594	3.52768	2.02205	10.9974	6.114	10.0509	12.6669	5.90765	7.50213
KWMTBOMO00885	13.4423	5.24977	2.74889	14.2496	7.98258	10.967	14.5635	8.85367	10.1258
KWMTBOMO00886	3.72111	2.93844	0.9376	6.44001	4.9081	6.33034	7.66639	3.49734	8.30314
KWMTBOMO00887	0.0374998	0.104536	0	0.018533	0.0232811	0	0.0222485	0	0.0584728
KWMTBOMO00888	27.1338	18.1186	4.24713	53.9884	21.7316	25.3053	38.0508	19.3511	52.261
KWMTBOMO00889	6.90894	4.41558	1.73061	21.7375	8.63902	9.76193	19.1097	8.75255	19.8095
KWMTBOMO00890	7.00848	2.29485	2.27606	8.84072	4.14391	9.12876	10.1907	3.93924	3.72369
KWMTBOMO00891	0.154303	0.0337368	0.0400228	0.197377	0.0901614	0.226002	0.0753921	0.0429688	0.0943539
KWMTBOMO00892	1.77499	1159.43	12.9793	5.8482	5037.03	22897	3.51032	1603.74	203.043
KWMTBOMO00893	1.61743	1.56471	0.605727	2.71564	3.32884	1.9189	3.70701	3.52427	4.05368
KWMTBOMO00894	0	0	0	0	0	0	0	0	0.0245655
KWMTBOMO00895	12.8909	1141.91	1279.24	45.8463	1519.98	7793.62	24.9572	3528.1	212.996
KWMTBOMO00896	1.08015	2.53566	27.4742	54.5069	2.32944	23721.4	50.3237	397.987	1347.18
KWMTBOMO00897	9.97159	1560.06	203.604	48.7785	1456.46	64570.4	13.0396	6619.55	3674.01
KWMTBOMO00898	0.704775	0.764039	0.224442	0.928832	1.21541	1.99221	1.09181	0.8341	2.60491
KWMTBOMO00899	0	0	0	0	0	0.127867	0	0.055915	0.0613911
KWMTBOMO00900	5.63478	9.82415	8.40159	15.9337	26.1829	7.86094	24.3667	81.5101	153.351
KWMTBOMO00901	20.6015	21.739	8.00632	26.662	72.405	49.4251	92.189	52.0697	55.9895
KWMTBOMO00902	0.0228213	0.0636179	0	0.0451147	0	0.0494116	0.135398	0	0.0237233
KWMTBOMO00903	0.224999	2.2998	0	0	0.558747	0	0.266982	0.213028	0
KWMTBOMO00904	0.212999	5.14598	0	0.421071	0	0	0.505486	0.605001	0.221417
KWMTBOMO00905	0.626958	0.932131	0.132697	0.892379	0.31139	0.70588	0.654672	1.06849	1.43382
KWMTBOMO00906	0.509837	0.763265	0.0999152	0.699918	0.351693	0.797244	0.773017	0.455896	2.47328
KWMTBOMO00907	0.661943	0.697102	0.0778345	0.218096	0.38356	0.334416	0.471275	0.208909	1.10097
KWMTBOMO00908	0.0630588	0	0	0.0207765	0.0521987	0.182043	0.0498835	0.0199013	0.152953
KWMTBOMO00909	0.768845	1.19071	0.150674	0.591075	0.212145	0.924816	0.506838	0.485295	1.86488
KWMTBOMO00910	3.46805	3.5017	1.32452	9.98693	9.25657	5.35081	10.3365	2.01667	4.62705
KWMTBOMO00911	0	0	0	0	0.0602903	0.105131	0.172849	0.275836	0.4038
KWMTBOMO00912	0.297207	0.345214	0.131052	0.0734425	0.0922582	1.20656	0.969828	3.23605	6.64251
KWMTBOMO00913	2.26161	1.1008	0.569853	3.01609	1.69382	3.84744	4.89867	1.76742	3.39589
KWMTBOMO00914	0.180653	0.0239809	0	0.459164	0.0320444	0.419081	0.520593	0.219911	0.0268276
KWMTBOMO00915	0.0413857	0.0769129	0.0364975	0	0	0	0	0	0
KWMTBOMO00916	0	0.108352	0	0	0	0.378702	1.66036	0	0
KWMTBOMO00917	0	0	0	0	0.143736	0	0	0.109602	0
KWMTBOMO00918	0	0	0	0	0	0	0	0	0
KWMTBOMO00919	0.133124	0.123702	0.156534	0.307031	0.0550986	0.0960782	0.210619	0	0.0461286
KWMTBOMO00920	0.125787	0	0	0.165776	0	0.226956	0	0	0
KWMTBOMO00921	0.136538	0	0.120411	0.944709	0.169534	0.443438	0.324029	0	0.283868
KWMTBOMO00922	10.7169	16.6803	2.92393	11.0233	31.3127	28.0258	44.23	23.2424	34.5703
KWMTBOMO00923	0	0	0	0.0655193	0	0	1.02251	0	0
KWMTBOMO00924	1.60188	0.937957	0.0580551	1.14956	0.626671	0.831446	2.34343	1.20501	2.41795
KWMTBOMO00925	0	0	0	0.297927	0	0.326303	0.357655	0.285378	0.156663
KWMTBOMO00926	0	0	0	0	0	0	0	0	0.0588875
KWMTBOMO00927	38.3688	23.4268	38.883	64.6535	24.6321	42.4805	50.2154	24.42	18.1461
KWMTBOMO00928	15.2477	10.0269	8.33697	12.2658	14.0392	13.307	12.4701	17.5015	8.63234
KWMTBOMO00929	0	0	0	0	0	0	0	0	0
KWMTBOMO00930	12.0644	4.79343	3.44863	10.4445	9.2979	13.1507	19.5481	10.3984	11.5898
KWMTBOMO00931	0.471584	0.438205	0.311912	4.36997	3.07414	5.87105	0.979263	0.61393	0.490222
KWMTBOMO00932	0	0	0	0	0	0	0	0	0
KWMTBOMO00933	0	0	0	0	0.0243381	0	0	0	0.0101879
KWMTBOMO00934	0.437668	0.610035	0.482467	3.46085	2.17375	5.44882	1.81767	0	1.13742
KWMTBOMO00935	0	0.11161	0	1.5434	1.34225	1.82043	0.285048	0.796053	0
KWMTBOMO00936	0.312358	0	0.0393521	1.80837	0.554065	2.12553	0.370643	0.168995	0.185545
KWMTBOMO00937	0.588033	1.09282	0.518578	1.45308	0.12169	2.22807	0.232586	0.64954	0
KWMTBOMO00938	86.4139	45.7913	224.832	171.198	52.1407	244.443	14.6325	28.3483	6.60367
KWMTBOMO00939	5.41522	2.4321	55.0787	4.14826	0.0560325	0.830506	23.6679	9.05792	19.1864
KWMTBOMO00940	202.625	38.4278	0.609872	85.3761	3.69232	6.21389	544.136	40.4643	90.8673
KWMTBOMO00941	0.0644149	0	0	0.25468	0.0799819	0	0.152869	0	0.0669608
KWMTBOMO00942	12.7799	8.02388	5.71137	21.7648	9.16722	20.0518	18.4434	11.078	7.89921
KWMTBOMO00943	0.522988	0.265075	0.0419287	1.05738	0.649377	2.21323	1.91814	0.810269	0.963758
KWMTBOMO00944	8.09686	4.0669	0.57896	9.94995	7.60814	22.7429	21.8121	7.04453	1.81987
KWMTBOMO00945	0	0	0	0	0	0	0.081355	1.03863	0.213815
KWMTBOMO00946	0.339891	0	0	14.6143	1.05508	2.39173	0.201657	0	0
KWMTBOMO00947	0.18868	0.0584417	0.0554647	0.0621659	0.390463	0.272348	0.223887	0.178642	0
KWMTBOMO00948	37.2895	26.0388	19.5754	69.5726	39.3971	102.045	61.9465	31.9213	22.7534
KWMTBOMO00949	5.03906	4.08464	0.945506	5.93455	4.12685	6.73192	8.26928	3.85739	4.23516
KWMTBOMO00950	6.28301	5.2172	1.29681	10.6369	7.22046	9.91334	9.27958	6.07532	10.5613
KWMTBOMO00951	2.88908	5.05334	1.57366	5.62734	5.69743	6.53127	6.85633	4.82713	17.9313
KWMTBOMO00952	9.72694	12.766	3.53766	29.1942	17.896	32.6666	16.7232	27.8972	159.863
KWMTBOMO00953	2.76278	1.55051	1.25441	5.73204	2.41151	7.55135	5.16089	2.02012	9.81022
KWMTBOMO00954	2.26311	0.432955	0.0587002	0.559234	1.40502	0.684557	1.38219	2.39479	0.830314
KWMTBOMO00955	0.0115292	0	0	0	0	0.00249626	0	0	0.00239698
KWMTBOMO00956	0.0557588	0.0259061	0	0	0	0	0.0330815	0.0263962	0
KWMTBOMO00957	0	0.124741	0	0	0	0	0	0.127101	0
KWMTBOMO00958	0	0	0.110063	0	0	0	0	0	0
KWMTBOMO00959	0	0	0	0	0	0.248836	0	0	0
KWMTBOMO00960	0	0	0.0872324	0	0	0	0	0.0936533	0
KWMTBOMO00961	0	0	0	0	0	0	0.0885782	0	0
KWMTBOMO00962	0	0	0.0334898	0	0	0	0	0	0.276333
KWMTBOMO00963	0	0	0	0	0	0	0	0	0
KWMTBOMO00964	9.43713	3.48653	10.4282	6.40597	4.16475	3.13878	21.654	11.8416	219.073
KWMTBOMO00965	23.4027	20.1862	14.088	34.9998	15.2872	32.8257	34.5308	15.8475	20.9958
KWMTBOMO00966	0	0	0	0	0	0	0	0	0.0586795
KWMTBOMO00967	0	0.0870627	0.0413139	0.0926108	0	0	0.111177	0	0.146096
KWMTBOMO00968	0	0.200597	0	0	0	0	0	0	0
KWMTBOMO00969	0	0	0	5.18302	0	0	0	0.230916	0
KWMTBOMO00970	0	0	0	0	0	0	0	0.0619878	0.0680585
KWMTBOMO00971	0	0	1.40213	58.895	0	0	0	0	0
KWMTBOMO00972	0	0	0	0	0	0	0	0	0
KWMTBOMO00973	0	0	5.947	2.91212	0.0812931	0.0708773	0	0	0.0680585
KWMTBOMO00974	2220.13	1898.82	1937.94	3240.93	2196.31	1617.61	2464.7	2210.59	1543.79
KWMTBOMO00975	0.0436473	0.0811157	0.115476	0.301997	0	0.0472516	0	0.123976	0.136117
KWMTBOMO00976	0	0.0526389	0	0.111987	0	0	0	0	0
KWMTBOMO00977	0	0	0	0.0384188	0	0.042078	0	0.073601	0.0404046
KWMTBOMO00978	53.1428	11.2714	7.1853	20.0883	33.0781	29.1373	36.3906	37.6608	25.6945
KWMTBOMO00979	11.6127	5.27505	3.79428	14.2741	7.46923	9.22925	14.4177	6.24237	13.5832
KWMTBOMO00980	0.931007	0.521812	0.43007	3.78321	0.678921	2.54372	4.27863	1.56707	0.430135
KWMTBOMO00981	0.157647	0	0.0926845	0.363589	0	0.170665	0.810607	0.14926	0.0546259
KWMTBOMO00982	64.752	8.8009	17.7353	82.1025	37.2014	20.6435	65.9704	26.2147	15.9827
KWMTBOMO00983	2.69535	2.01588	1.73926	7.86258	3.75487	12.5257	8.58078	2.98766	0.683386
KWMTBOMO00984	178.261	48.6365	1451.11	482.482	19.1354	32.0958	162.796	40.4372	22.8581
KWMTBOMO00985	34.5481	29.4648	68.5307	70.9605	71.7544	83.4491	61.7774	67.7892	157.66
KWMTBOMO00986	0	0.027237	0.0775488	0	0	0	0	0.0555046	0.0609405
KWMTBOMO00987	0	0	0	0	0	0	0	0	0
KWMTBOMO00988	7.02895	5.84568	1.82549	10.0434	16.8183	9.58725	28.5244	9.73966	14.6603
KWMTBOMO00989	15.8243	13.4095	7.02741	24.2324	35.8367	17.9871	47.8228	18.7333	28.4523
KWMTBOMO00990	3.89699	3.10752	1.82803	4.07047	2.57381	7.7195	4.62415	3.37565	3.8499
KWMTBOMO00991	0.354998	0.164935	0	0.438615	0	0.672547	0.842477	0.504167	0.830314
KWMTBOMO00992	0.852319	0.328111	0.311397	1.25166	0.831519	1.00179	1.56038	0.783918	0.835377
KWMTBOMO00993	6.33487	8.78707	5.4247	0.544488	0.683983	0.894521	5.44705	3.99857	2.09965
KWMTBOMO00994	17.9348	7.66262	3.55462	51.318	13.4073	63.6918	31.7245	13.6895	67.2324
KWMTBOMO00995	252.048	88.7444	91.0505	53.511	18.3662	34.1611	256.604	14.2847	2.25517
KWMTBOMO00996	0.0587312	0.109148	0	0	0.0729247	0	0	0	0.0610525
KWMTBOMO00997	0.144788	0.0896929	0.042562	0	0.119852	0.104496	0	2.46752	0
KWMTBOMO00998	0	0.117811	0.22362	0.626593	1.57425	1.23529	0.150442	2.52084	0.263592
KWMTBOMO00999	94.7724	55.5406	132.016	152.756	105.195	105.513	100.103	126.098	107.101
KWMTBOMO01000	0.74435	0.478845	0.0757421	1.2168	0.817593	1.42568	1.6306	0.70475	0.863051
KWMTBOMO01001	0.0722846	0.201505	3.69731	0.142897	0.26926	0	0.34309	0.068439	0.601133
KWMTBOMO01002	0	0.00723401	0.00686552	0	0.00966643	0	0.00923768	0.0294835	0.00809273
KWMTBOMO01003	13.8411	7.50247	3.56015	21.3195	16.4699	21.6644	26.4833	15.9987	32.6131
KWMTBOMO01004	54.2436	26.7327	16.5049	86.6002	65.8186	66.5322	80.1364	42.8475	90.5596
KWMTBOMO01005	0.67423	1.41469	0.163034	0.150485	0.256552	0.188363	0.3355	0.494214	0.361743
KWMTBOMO01006	13.4485	13.544	0.891214	8.52898	11.2449	21.0811	25.551	9.97294	17.6972
KWMTBOMO01007	2.79316	2.04904	1.1668	3.53583	2.12958	5.78237	3.48878	0.788728	0.611274
KWMTBOMO01008	0.0976726	0.0201687	0.00957068	0.042908	0.0808513	0	0.0257551	0.0205503	0.0112814
KWMTBOMO01009	99.8773	18.8412	0.978522	29.2366	20.0431	8.22743	64.4964	21.1837	0.932227
KWMTBOMO01010	193.337	28.6226	2.67311	47.9373	26.4473	13.9239	83.8912	25.5186	0.681284
KWMTBOMO01011	360.678	0.197922	0.0626135	421.386	1.23421	1.2298	301.944	0.134445	0
KWMTBOMO01012	0	0	0	0	0	0	0	0	0
KWMTBOMO01013	0	0	0	0	0	0	0	0	0
KWMTBOMO01014	0	0.0441791	0	0	0	0	0	0	0
KWMTBOMO01015	0	0	0	0	0	0	0	0	0
KWMTBOMO01016	4.05919	3.58937	1.18363	33.5864	20.5265	45.3261	16.7805	2.66547	9.08582
KWMTBOMO01017	0	0	0	0	0.0571629	0.448549	0.163882	0	0
KWMTBOMO01018	34.3128	15.0087	11.1299	55.5236	27.1983	25.1698	39.3817	19.8008	26.156
KWMTBOMO01019	39.1624	21.4574	12.4683	73.6369	35.4426	52.11	49.6254	40.3756	51.4298
KWMTBOMO01020	31.3078	22.9506	15.3203	42.1817	26.4005	34.4655	54.6265	27.4253	27.5986
KWMTBOMO01021	8.85835	5.15616	3.0941	12.1992	6.70453	15.7047	15.0878	6.10184	7.00982
KWMTBOMO01022	11.8105	8.62739	3.85314	23.4153	14.3256	24.463	23.5731	13.3152	17.6708
KWMTBOMO01023	0.23152	0.0339684	0.0859682	0.0963548	0	0.0923406	1.57603	1.92668	0.392673
KWMTBOMO01024	4.04263	2.72648	4.42767	9.47409	9.55343	14.4705	17.2536	8.33419	10.7771
KWMTBOMO01025	0	0	0	0	0	0	0	0	0.0266554
KWMTBOMO01026	0	0.171609	0	0.0912725	0	0	0	0	0
KWMTBOMO01027	0.887494	4.51027	2.06779	15.1945	7.36009	19.2987	1.89817	3.56859	65.0811
KWMTBOMO01028	0.208368	0.25816	0	0.137306	0	0.0751916	0	0.0657609	0.433207
KWMTBOMO01029	0	0	0	0	0	0	0	0	0
KWMTBOMO01030	40.2413	28.1988	29.7035	89.0768	33.4024	52.4407	91.4554	27.9647	50.834
KWMTBOMO01031	0.0334203	0.0621095	0.677876	0.0330338	0.0829938	0.0361801	0	0	2.04973
KWMTBOMO01032	2.4156	0.465866	0.0602912	1.32899	2.09391	0.814129	1.37909	1.79084	0.758062
KWMTBOMO01033	0.907665	0	0	0.5383	0.901614	0	0.646218	0.34375	0.566123
KWMTBOMO01034	1.91771	1.47937	0.351004	1.824	1.88696	2.23276	4.20761	1.06201	2.01231
KWMTBOMO01035	2.70344	0.856395	1.19206	4.19046	2.89904	9.7778	5.83253	1.39616	1.02193
KWMTBOMO01036	309.154	121.309	81.0639	394.365	204.533	371.822	351.147	150.134	31.7153
KWMTBOMO01037	3.64134	1.41893	0.72512	2.67039	1.09387	3.24264	2.43916	2.00184	3.54105
KWMTBOMO01038	0	0	0.131664	0	0	0	0	0.0706776	0
KWMTBOMO01039	4.776	2.60156	1.52499	4.80216	8.07735	19.5227	11.9206	5.53544	2.91038
KWMTBOMO01040	1.16582	1.05402	1.75058	0.934328	0.391233	0.852765	1.75724	0.954636	1.76872
KWMTBOMO01041	15.9142	6.60369	4.0175	7.74498	16.2908	14.072	14.3429	12.2495	6.37732
KWMTBOMO01042	12.1499	4.18146	6.15111	0.222396	2.70061	2.19221	4.00473	4.75763	6.86081
KWMTBOMO01043	1973	853.815	126.705	702.466	705.752	721.013	1072.4	613.963	750.051
KWMTBOMO01044	0.177993	0.0826974	0	0	0	0	0	0	0
KWMTBOMO01045	12.4913	6.75156	2.80883	9.34619	4.88164	13.7383	11.8104	4.42913	2.53492
KWMTBOMO01046	17.3681	12.514	13.5966	15.5147	8.87985	14.5793	17.523	24.0066	13.3236
KWMTBOMO01047	17.3442	11.5785	15.6176	35.8662	24.7094	44.4705	42.1359	24.0272	9.72654
KWMTBOMO01048	5.77518	3.41892	3.6555	7.04342	5.43597	11.2437	15.4188	6.48215	2.56599
KWMTBOMO01049	23.333	11.8753	6.1902	18.5654	10.3986	16.6652	21.7129	11.3667	12.3792
KWMTBOMO01050	1.42662	1.86488	0.426479	1.66506	0.580454	1.29138	0.965958	0.885218	0.385413
KWMTBOMO01051	0.64545	0	0	0.318993	0	0	0	0	0
KWMTBOMO01052	0.626466	0.549785	0.138118	1.44485	0.864292	1.28104	0.949851	0.461329	0.271345
KWMTBOMO01053	11.6091	6.97646	4.2585	9.971	5.01021	8.4143	12.2447	8.26709	7.42641
KWMTBOMO01054	48.9279	26.1028	16.9465	63.4657	40.0543	50.8796	59.6144	41.064	33.8544
KWMTBOMO01055	2280.57	1825.05	1697.34	2550.64	1298.55	1453.09	1704.73	991.996	987.887
KWMTBOMO01056	22.5651	13.1001	7.54059	40.0319	24.2376	32.1498	33.1601	28.7494	52.984
KWMTBOMO01057	11.7298	7.12798	5.91106	15.1644	9.29356	18.5841	23.8604	15.2308	13.0837
KWMTBOMO01058	0	0.0855572	0.0405995	0	0	0.0498388	0	0	0
KWMTBOMO01059	11.708	6.47922	14.8682	11.3668	6.78413	10.4778	18.647	9.65636	22.3941
KWMTBOMO01060	101.951	30.3069	69.951	127.308	59.6443	89.8331	120.185	111.967	100.56
KWMTBOMO01061	165.954	63.7932	139.483	221.584	97.5383	149.215	166.058	167.5	167.847
KWMTBOMO01062	15.7053	10.5851	6.41986	27.716	12.8889	22.9858	26.9539	12.2532	22.4921
KWMTBOMO01063	15.7279	8.26377	4.03034	18.0284	12.6784	16.2243	41.6733	11.3048	13.9955
KWMTBOMO01064	141.452	76.2059	80.9653	256.728	93.2384	128.75	210.331	88.8155	97.9964
KWMTBOMO01065	64.7542	19.3035	13.3923	77.7811	39.7527	65.1196	59.3634	34.9182	103.875
KWMTBOMO01066	0	0	0	0.322248	0	0	0	0	0.169452
KWMTBOMO01067	0.0217493	0.0303149	0.00959022	0.0644934	0.0405082	0.0235454	0.116134	0.0514806	0.361743
KWMTBOMO01068	3188.99	2569.53	2200.67	4480.32	2844.08	1981.47	3408.08	3199.57	2320.31
KWMTBOMO01069	0	0	0	0	0	0	0	0	0.034814
KWMTBOMO01070	20.088	24.6088	15.5858	39.3442	39.4074	33.9274	38.0059	32.2851	29.1851
KWMTBOMO01071	7.1125	2.57019	2.0908	8.36933	7.35947	10.572	10.1142	4.70318	3.63813
KWMTBOMO01072	20.8887	9.79753	12.6845	27.1362	13.9812	18.5217	25.7307	13.3733	8.66505
KWMTBOMO01073	27.1963	15.7131	12.1638	37.4342	39.1872	40.0716	48.1753	39.5464	55.2463
KWMTBOMO01074	6.9165	4.45049	1.70526	5.63094	4.21089	9.30724	13.7667	5.61907	9.60196
KWMTBOMO01075	63.3375	79.0315	155.49	141.146	83.8601	130.186	123.704	194.3	10.302
KWMTBOMO01076	29.8502	27.1436	52.971	31.7156	37.4041	46.6446	86.8172	89.5401	52.9503
KWMTBOMO01077	55.2465	63.2424	153.941	69.9043	39.0512	53.6837	86.683	88.5443	52.7596
KWMTBOMO01078	22.6515	19.7977	9.18651	36.0634	17.9692	27.9562	33.5977	16.06	25.8451
KWMTBOMO01079	3.73725	2.45133	1.6156	7.38805	3.00262	6.34645	7.5649	5.75861	5.17994
KWMTBOMO01080	0	0.0307971	17.3908	0.294837	0	0.143519	0	0	0.206717
KWMTBOMO01081	0.0644149	0	0.227226	0	0	0	0	0	0
KWMTBOMO01082	0	0.110366	0	0	0.221214	0.0642902	0.211402	0.281134	0.123467
KWMTBOMO01083	0.102732	0	0	0	0	0	0	0	0
KWMTBOMO01084	11.7417	6.02463	9.07765	25.9866	10.7615	12.253	19.3523	8.48013	4.1921
KWMTBOMO01085	4.39758	3.41917	0.870609	2.92739	1.8944	8.64703	5.9636	1.5295	0.186587
KWMTBOMO01086	210.499	274.689	70.8479	71.1826	127.049	65.0613	150.366	24.4626	19.0091
KWMTBOMO01087	65.421	12.5333	12.6689	43.1192	27.7189	47.1311	191.849	20.9146	19.1915
KWMTBOMO01088	3.99372	79.9873	27.6071	16.61	47.7578	9.24567	3.2808	10.5293	3.5448
KWMTBOMO01089	30.2382	8.5089	41.8113	53.4609	27.8406	20.3514	35.7789	12.046	74.5504
KWMTBOMO01090	0.207852	3.11783	1.126	0.205448	2.02779	2.57161	0.986543	2.10851	0.3704
KWMTBOMO01091	109.124	127.535	217.075	125.432	177.123	136.647	195.698	456.52	179.395
KWMTBOMO01092	0.204806	0	0	0	0	0	0	0	0
KWMTBOMO01093	0	0	0	0	0	0	0	0	0
KWMTBOMO01094	0.0295285	0.0274384	0	0	0.146658	0	0.105115	0.0279575	0
KWMTBOMO01095	1.8583	4.36237	2.12758	3.02913	4.89816	1.30588	3.17218	2.09898	4.03296
KWMTBOMO01096	0.369991	0.101118	0.115161	0.193612	0.378334	0.494789	0.54233	0.412126	0.316741
KWMTBOMO01097	4.17179	1.04004	131.997	180.229	5.05363	618.951	1.93179	0.770701	0
KWMTBOMO01098	0.14221	0	0.0418043	0	0	0	0	0.314169	0
KWMTBOMO01099	0	0	0	0	0	0	0.0627673	0	0
KWMTBOMO01100	75.1523	18.952	2.92393	35.2547	20.9583	25.778	38.1499	15.9811	18.1729
KWMTBOMO01101	3.32397	0.1383	0.437517	0.833641	0.369606	0.268541	0.529818	0.563665	0.412579
KWMTBOMO01102	0.0161689	0.0150245	0	0.0159819	0	0	0	0	0.016808
KWMTBOMO01103	0.476863	0.110777	0.525673	0.353511	0.148026	0.12906	0	0.112873	67.2926
KWMTBOMO01104	0	0	0	0	0	0	0	0	0
KWMTBOMO01105	64.8877	33.1571	81.6235	38.363	28.9694	45.9392	44.8814	65.7496	39.604
KWMTBOMO01106	7.69915	4.28622	4.48664	6.43675	3.706	19.6807	11.7517	4.849	0.951953
KWMTBOMO01107	193.007	21.3548	2.3892	25.2088	19.6035	3.03405	325.24	5.66082	0.485564
KWMTBOMO01108	0.0971118	0	0.0142736	0	0.0200968	0	0.096027	0.0153242	0
KWMTBOMO01109	36.9737	5.29775	0.597373	4.68683	5.6773	0.305549	105.496	2.35159	0
KWMTBOMO01110	14.3091	4.16748	0.452023	1.05549	3.60646	0.277445	83.0707	2.0625	0.177607
KWMTBOMO01111	0.874706	0	0	0	0.171489	0.0996776	4.26094	0.305116	0
KWMTBOMO01112	2.63234	1.00828	0.637949	1.60881	1.04791	2.39289	2.69434	1.06541	1.00264
KWMTBOMO01113	0.299295	0.139056	0.131972	0.332813	0	0.567019	0.221964	0.177108	0.272234
KWMTBOMO01114	120.271	38.1513	41.8755	261.1	104.421	176.002	155.306	131.918	227.449
KWMTBOMO01115	39.9025	20.2519	28.6668	68.0191	33.1072	56.6512	59.7009	39.8651	60.0622
KWMTBOMO01116	3.62341	1.96934	1.98961	3.4914	1.95243	4.73675	3.46125	1.59665	0.42641
KWMTBOMO01117	0.383397	0.415637	0.225409	0.631606	0.158684	0.622586	0.909875	0.121	0.0664251
KWMTBOMO01118	73.1951	72.3424	165.491	26.1732	13.6831	156.505	91.2038	54.101	148.735
KWMTBOMO01119	4.51092	3.3244	1.65984	5.53501	3.12887	6.50001	8.49039	3.82912	5.54621
KWMTBOMO01120	0.0308396	0	0	0.0609658	0	0.0333862	0.0365941	0	0.0320585
KWMTBOMO01121	7.83674	7.38524	3.93122	12.1993	5.35775	13.6017	10.2402	6.83404	12.8958
KWMTBOMO01122	1.82764	1.55151	0.935223	3.12234	1.79304	4.4945	4.04282	1.26042	2.22824
KWMTBOMO01123	4.29751	2.69894	1.41142	6.94298	4.01126	8.66308	6.82265	1.7398	1.47885
KWMTBOMO01124	7.81137	4.87865	1.214	11.1069	7.43335	10.8824	15.8028	7.36549	13.7776
KWMTBOMO01125	0.0133346	0	0	0	0	0.0144358	0.0158228	0	0.0138617
KWMTBOMO01126	0	0	0	0	0	0	0	0	0
KWMTBOMO01127	2.17346	0.908827	0	0.644496	0.809613	2.70587	1.80531	1.54337	2.37233
KWMTBOMO01128	1.19487	0.868928	0.87048	2.79858	1.22561	2.8964	2.92812	1.57399	2.13317
KWMTBOMO01129	80.1639	37.3256	43.0808	108.643	65.4716	81.7082	92.8556	56.8832	63.6574
KWMTBOMO01130	16.485	10.0791	10.7495	28.3692	17.0352	29.5888	32.5274	16.5994	6.53088
KWMTBOMO01131	1222.43	681.726	835.307	1919.73	971.817	1034.42	1475.25	907.031	462.604
KWMTBOMO01132	0.0502355	0	0	0.446891	0.124752	0.217535	0.298046	0.190252	0.052221
KWMTBOMO01133	2.82757	2.12538	1.00062	4.66406	1.58774	6.99952	5.27854	1.63698	1.17948
KWMTBOMO01134	0.133124	0.0412338	0.156534	0.219308	0.165296	0.0480391	0.263274	0.0840278	0.0461286
KWMTBOMO01135	80.8385	205.387	72.1405	56.2184	28.3853	124.487	45.5918	50.4602	26.341
KWMTBOMO01136	7.38598	4.35936	1.67614	3.92376	4.18219	4.16725	9.50641	4.03182	2.50095
KWMTBOMO01137	15.635	14.9284	10.7908	23.7188	17.9223	25.5854	31.2971	15.4468	21.5528
KWMTBOMO01138	0.484088	0.224912	0	0	0.150269	0	0	0.34375	0
KWMTBOMO01139	2.6668	5.7019	3.4478	3.07102	3.88995	3.64381	6.94326	5.95685	4.89845
KWMTBOMO01140	104.404	156.678	0.636234	6.72355	140.896	27.3358	119.238	31.3234	3.21412
KWMTBOMO01141	1.93316	1.32275	0.232476	1.3723	2.02938	1.3508	3.06545	2.86194	0.456719
KWMTBOMO01142	8.88876	6.78674	4.65947	11.858	6.13589	9.62277	13.5714	7.09169	5.78312
KWMTBOMO01143	19.0373	3.69638	3.50809	67.8102	222.777	5.40012	20.0047	9.56523	0.78765
KWMTBOMO01144	29.2873	2.18297	2.76236	7.74027	5.63951	8.81658	23.6017	5.93138	3.74455
KWMTBOMO01145	37.9663	2.69894	2.3785	15.3117	7.89986	14.2246	40.9476	7.85715	7.18887
KWMTBOMO01146	1.06154	0.842052	0.159832	1.81702	1.22164	2.13023	1.87407	1.22569	0.915095
KWMTBOMO01147	116.565	66.7509	47.7175	181.841	114.406	158.492	191.636	101.142	135.1
KWMTBOMO01148	1096.18	777.371	662.05	1235.09	669.387	574.109	971.836	701.848	534.67
KWMTBOMO01149	31.3778	6.83364	6.62966	69.2586	8.92852	16.0114	28.6517	10.6378	5.05409
KWMTBOMO01150	8.52897	3.64815	1.87045	10.839	8.51694	15.2911	22.8111	8.80156	14.3077
KWMTBOMO01151	8.94594	4.75014	1.69056	12.8848	9.04499	11.76	23.6567	8.71201	14.3478
KWMTBOMO01152	7.73724	3.71999	1.69735	9.2458	5.92676	12.6268	14.3424	5.43043	10.4039
KWMTBOMO01153	8.82976	3.99443	2.30532	13.5508	12.6226	15.1559	13.7171	9.24001	5.25362
KWMTBOMO01154	64.1225	182.687	0.0655258	2.79082	0.369033	4.42406	13.8421	137.462	362.326
KWMTBOMO01155	492.542	13.5992	1161.85	403.311	944.81	6564.72	507.402	385.054	4483.38
KWMTBOMO01156	94.8531	38.8183	46.3542	137.663	66.8009	61.6264	103.258	78.7802	105.459
KWMTBOMO01157	18.1883	9.56824	6.95915	32.151	26.8855	32.9212	33.458	20.8652	21.108
KWMTBOMO01158	0	0.016707	0	0.00888584	0	0	0.0320018	0	0
KWMTBOMO01159	0	0	0	0.0993091	0	0	0	0	0.104442
KWMTBOMO01160	0	0	0.0288099	0.0322907	0.0811268	0.0707324	0	0	0.0679194
KWMTBOMO01161	0	0.397612	0.251572	0	0	0	0	0	0.14827
KWMTBOMO01162	11.4215	14.5268	6.42495	15.4901	21.0134	22.8808	42.9093	21.8432	30.1359
KWMTBOMO01163	0.567996	0.79169	0.500908	0.421071	0.176316	0	0.505486	0.336111	0
KWMTBOMO01164	4.2315	2.57924	1.28384	5.81338	3.326	4.98019	7.71588	3.71234	6.37617
KWMTBOMO01165	3.78552	3.58793	2.40365	7.33381	2.91422	8.52409	13.3858	7.02489	11.0184
KWMTBOMO01166	1.73013	1.12537	0.406875	3.93328	2.36308	2.87194	8.89619	13.1047	3.59703
KWMTBOMO01167	0.893295	0.334183	0.173926	3.10757	1.08037	2.2481	5.29989	8.73231	2.66521
KWMTBOMO01168	0.456426	0.21206	0	2.03016	1.13346	1.97646	1.35398	12.9643	1.4234
KWMTBOMO01169	0	0	0	0.633718	0	0.520557	1.07775	0	0
KWMTBOMO01170	238.732	97.2812	350.235	265.568	173.445	201.657	258.856	368.769	114.931
KWMTBOMO01171	17.6818	12.8107	7.10191	20.7219	20.9767	16.0148	35.886	16.9483	19.973
KWMTBOMO01172	37.058	28.5664	24.8998	58.4786	38.7484	52.2844	56.6468	40.5386	33.985
KWMTBOMO01173	13.5787	15.0668	8.21802	18.4745	12.9261	13.8929	11.1523	16.7888	5.95059
KWMTBOMO01174	21.4364	9.40977	65.4231	15.9476	10.1438	14.6827	14.8243	13.3798	15.7783
KWMTBOMO01175	75.4615	61.55	23.039	42.2234	92.1639	70.4184	85.4579	49.3025	136.153
KWMTBOMO01176	0.031262	0	0	0.216303	0.038817	0	0	0.0591977	0.162488
KWMTBOMO01177	74.7081	55.9341	19.7233	63.7317	41.1903	48.7913	47.0263	29.4777	46.3563
KWMTBOMO01178	0.140542	0.0580418	0	0.0926108	0.0387791	0.067621	0	0.014785	0.0811646
KWMTBOMO01179	28.946	17.1279	3.85314	22.5381	15.9362	17.2941	21.2239	10.7297	23.1353
KWMTBOMO01180	9.55598	6.18881	1.19174	16.6965	8.03009	38.0887	22.1055	8.22508	22.2253
KWMTBOMO01181	0.297954	0.149081	0.161699	0.475743	0.284584	0.471431	0.244765	0.412303	0.30973
KWMTBOMO01182	2985.72	1645.34	4662.42	4067.79	2288.23	827.103	1356.9	1380.74	1121.3
KWMTBOMO01183	10.0799	4.74596	3.13508	24.8862	12.2924	23.3348	21.7056	9.20282	12.9342
KWMTBOMO01184	1.91699	0.395845	0.0469601	2.63169	1.52072	5.87998	2.96973	1.15958	0.332126
KWMTBOMO01185	1.89426	0.469381	0.334104	3.30782	0.862414	7.38245	2.02294	0.956523	0.328187
KWMTBOMO01186	56.9984	52.3109	59.1698	75.6664	47.0498	113.795	97.7357	76.8956	18.9976
KWMTBOMO01187	16.7559	10.9517	22.5409	29.9662	22.3921	31.3599	36.3107	24.1328	21.256
KWMTBOMO01188	12.3962	6.27364	5.40096	15.2796	10.4904	37.344	25.8726	8.5231	3.68176
KWMTBOMO01189	65.246	40.1706	190.878	43.6297	40.7102	151.234	31.6936	112.042	335.606
KWMTBOMO01190	1.3092	1.11823	0.361531	1.75156	1.80621	2.26197	3.02852	2.61683	3.05182
KWMTBOMO01191	0.820427	0.827702	0.196385	0.799354	0.494796	1.68754	0.890071	0.432777	0.292407
KWMTBOMO01192	2.44741	2.60497	0.784849	1.75935	1.2708	3.22758	2.05926	1.60098	0.693856
KWMTBOMO01193	16.8591	11.722	15.6996	34.2897	49.0032	50.6697	47.5292	38.0358	27.3605
KWMTBOMO01194	1.29996	1.70134	3.05981	0.389098	2.67126	0.554996	0.325886	8.52895	23.0775
KWMTBOMO01195	0	0.0545742	0	0.058052	0	0	0.0696902	0	0.0610525
KWMTBOMO01196	0	0	0.301887	0.112787	0.141682	0.247058	0.135398	0.108036	0.237233
KWMTBOMO01197	0	0	0	0	0	0.034727	0	0.0303715	0.033346
KWMTBOMO01198	0.0310192	0	0.0547108	0	0	0	0	0.029369	0
KWMTBOMO01199	0	0.100981	0	5.04855	9.71535	18.4705	5.93172	17.3886	16.9452
KWMTBOMO01200	0	0	0	0.216303	0	0	0	12.8459	2.27483
KWMTBOMO01201	0	0	0	0	0.357397	0.311605	0	0.95383	0
KWMTBOMO01202	0	0	0	0.103883	0.130497	0.170665	0	0	0
KWMTBOMO01203	0.540214	0.3227	0.850727	0.762809	0.191647	0.125319	0	0.365338	2.52704
KWMTBOMO01204	282.375	328.41	2508.88	1009.82	909.222	4567.94	616.332	982.694	13780.7
KWMTBOMO01205	0	0	0	0	0	0	0	0	0
KWMTBOMO01206	35.6681	68.3344	30.3621	17.4236	3.76191	18.3377	21.0801	34.8136	533.548
KWMTBOMO01207	0	0	0	3.75211	1.57113	16.9516	1.8768	7.93689	4.4393
KWMTBOMO01208	0	0	0	0.0272244	0	0	0	0	0
KWMTBOMO01209	0	0	0	0	0	0.125319	0.13736	0.109602	0
KWMTBOMO01210	0	0	0	0	0	0.0192156	0	0	0
KWMTBOMO01211	0	0	0	0	0	0	0	0	0
KWMTBOMO01212	0.295831	0.0305436	0.0579755	0.16245	0.0408138	1.24546	0.0390035	0.0311214	0.0683386
KWMTBOMO01213	55.1096	3.19612	102.998	787.996	51.3446	1541.65	51.0626	56.8816	86.1302
KWMTBOMO01214	3.24254	1.36591	0.876928	4.93576	0.697866	8.72894	28.6516	2.39462	0.988737
KWMTBOMO01215	0	0	0.0349002	0.0130389	0	0.0285616	0	0	0
KWMTBOMO01216	2.5129	1.5011	0.949755	4.25802	0.668613	8.35556	27.3687	2.7191	0.653056
KWMTBOMO01217	0	0	0	0	0	0	0	0	0
KWMTBOMO01218	3.19979	2.1685	5.39617	1.16524	4.2718	0.746631	1.76045	1.99693	0.191739
KWMTBOMO01219	4.09955	0.227735	0.353675	2.86293	1.43856	4.00393	5.6312	0.611751	0.324251
KWMTBOMO01220	0.459049	0.810458	0.242897	0.725984	0.39899	0.894521	0.925998	0.65194	0.763507
KWMTBOMO01221	0.463651	0.665834	0.260201	4.74954	2.25047	3.33105	0.600181	0.119723	0.0876321
KWMTBOMO01222	19.0081	42.8414	43.6907	141.312	33.394	91.0675	9.35789	6.89241	3.99392
KWMTBOMO01223	0.424112	0.0656822	0.124673	0.209604	0.0877678	0.459135	0.16775	0.334624	0.587833
KWMTBOMO01224	0.199686	0.0742209	0.10566	0.157901	0.198355	0.259411	0.473893	0.3025	0.29061
KWMTBOMO01225	0	0.404841	0	0.143547	0.180323	0	0.516974	0	0.301932
KWMTBOMO01226	37.3498	25.5069	29.4989	47.2222	36.9704	39.5409	52.6845	72.4296	42.2564
KWMTBOMO01227	9.45453	58.8718	3.06678	23.5241	71.9206	50.5881	42.1668	23.8708	5.53543
KWMTBOMO01228	2.22507	9.17158	0.503144	3.27082	27.6989	12.6617	13.8783	7.72456	2.13509
KWMTBOMO01229	692.08	684.123	862.783	548.928	1511.81	532.357	842.294	1069.37	2234.32
KWMTBOMO01230	0.0884219	0.273878	0.207942	0	0.695341	0	0	0.334871	0.0919167
KWMTBOMO01231	0.262601	0	0	0	0	0.047381	0	0	0.0454967
KWMTBOMO01232	1608.67	446.216	165.112	47.8968	217.133	101.92	455.19	1002.89	1866.21
KWMTBOMO01233	13.6319	8.51066	8.92242	26.738	35.175	84.8562	64.4495	40.2325	24.4666
KWMTBOMO01234	27.0179	7.77078	3.78202	34.5476	16.2412	59.6587	64.882	19.0839	17.1635
KWMTBOMO01235	0	0	0	0	0	0	0	0.0579502	0.0636256
KWMTBOMO01236	0.710505	0.276864	0.141487	0.430434	0.455335	1.2158	1.03345	0.412303	0.643285
KWMTBOMO01237	18.7023	7.89276	2.13039	11.6308	8.61151	33.0696	18.7708	4.35305	3.15924
KWMTBOMO01238	0	0.0342032	0	0	0	0	0	0	0
KWMTBOMO01239	0	0.0221555	0	0	0	0	0	0	0
KWMTBOMO01240	6.61381	3.21466	1.25626	9.45397	4.04291	7.04981	8.93455	5.49125	16.5005
KWMTBOMO01241	6.26766	1.77562	0.808882	9.29276	5.12496	7.86094	10.3395	5.06579	20.738
KWMTBOMO01242	0.00869146	0	0	0	0.0107919	0.0376367	0.0721926	0.0164581	0.0271049
KWMTBOMO01243	15.6363	4.97666	2.71446	19.8061	11.1981	12.7956	20.088	10.0542	35.6763
KWMTBOMO01244	0.208822	0	0	0.103204	0	0	0	0	0
KWMTBOMO01245	0	0	0	0	0	0	0	0.0168056	0
KWMTBOMO01246	0	0	0	0	0	0	0	0	0
KWMTBOMO01247	4.4113	5.03429	6.74186	18.9228	9.49233	18.7082	58.2139	12.4082	5.47607
KWMTBOMO01248	0	0.0263897	0	0	0.0176316	0	0	0	0.0147611
KWMTBOMO01249	8.76671	23.1714	4.20923	13.0943	28.3019	22.7776	48.7763	28.3133	63.7924
KWMTBOMO01250	0.0109193	0.0710248	0.00962955	0.032379	0.0135581	0	0.0259135	0.0103384	0.0113508
KWMTBOMO01251	1.17462	3.56551	0.207177	1.62546	5.73674	2.0346	2.88053	2.89155	2.03508
KWMTBOMO01252	84.8676	44.4905	10.1902	19.1599	49.748	34.6208	50.656	44.2467	49.1132
KWMTBOMO01253	0.101913	0.0355124	0.022469	0.201469	0.237267	0.317196	0.151162	0.0120614	0.0794559
KWMTBOMO01254	0.0342441	0.0159102	0	0	0	0	0.0812678	0.0162112	0
KWMTBOMO01255	19.7461	8.03153	2.25161	13.2202	10.8775	14.099	83.1606	32.1129	12.8565
KWMTBOMO01256	0.169345	0.0524529	0	2.90137	0.21027	0.12222	0.200944	0.0534453	0.176038
KWMTBOMO01257	0.0624019	0.11597	0	2.59057	0.0774825	0	0.222137	0	0.0648683
KWMTBOMO01258	32.7228	1.0375	3.55988	5428.92	402.789	131.007	39.6949	4.89937	0.424085
KWMTBOMO01259	187.465	1.50425	2.96508	35.9235	0.728922	18.4496	0.7177	0.538976	0.443821
KWMTBOMO01260	1415.14	933.133	5079.2	93.4943	119.405	55.1817	213.252	1257.86	1101.7
KWMTBOMO01261	2.8322	2.75002	2.18898	3.61726	5.25523	2.96273	3.39844	2.47062	1.35629
KWMTBOMO01262	512.292	19.9755	9191.26	2.8158	2.17674	2.77559	2.70425	0.767662	0.933961
KWMTBOMO01263	107.63	9.92452	6567.96	5.21052	3.24426	2.92783	3.29074	1.38881	2.19193
KWMTBOMO01264	0.517282	0.0565493	1.44906	0	0.0377819	0	0.0722123	0.0288095	0
KWMTBOMO01265	0.0708421	0.0987418	0	1.40046	0.175925	0.153384	0.0420304	0.0335366	0.110463
KWMTBOMO01266	0	0	0	0.103655	0.0434037	0	0	0	0
KWMTBOMO01267	0.681855	0.0181027	2.40527	0	0.0483793	3.10028	23.3017	22.2264	42.5283
KWMTBOMO01268	0	0	2.02963	0	1.17668	3.81056	18.4738	72.5488	124.125
KWMTBOMO01269	0.190177	0.0883582	0.0419287	0.093989	0.0590343	0	0	0.0450149	0.0494235
KWMTBOMO01270	15.1256	11.2177	1.58713	4.13742	2.36017	17.1846	5.7827	1.18703	0.273268
KWMTBOMO01271	300.246	118.5	141.844	432.947	345.68	463.392	559.923	253.893	270.101
KWMTBOMO01272	16.2689	10.8372	17.2859	16.1776	13.751	16.4453	31.7479	31.7347	17.3194
KWMTBOMO01273	2847.51	2324.45	1795.85	3770.3	2606	2122.19	3080.72	2326.74	2058.13
KWMTBOMO01274	183.337	119.322	138.542	415.718	220.807	339.037	269.655	218.379	289.656
KWMTBOMO01275	0	0	0.0346996	0.038892	0.0488559	0	0	0	0
KWMTBOMO01276	18.7181	14.6193	7.00844	19.9371	13.1235	27.6443	30.3962	16.1563	18.6611
KWMTBOMO01277	0.835289	0.970208	0.207177	0.903031	0.648219	0.706457	3.15929	1.11213	0.814034
KWMTBOMO01278	132.187	353.647	43.0578	286.891	179.497	221.169	398.07	228.686	515.73
KWMTBOMO01279	30.4521	34.3272	3.08176	12.994	5.57874	25.2205	14.2168	3.3086	3.28666
KWMTBOMO01280	41.1147	38.6185	21.8898	63.9784	52.3942	63.0441	45.0859	64.5977	68.5423
KWMTBOMO01281	60.9849	28.1519	26.2235	70.6955	35.1471	69.2673	67.1432	28.8171	110.592
KWMTBOMO01282	0	0	0	0	0.109588	0	0	0	0.0917474
KWMTBOMO01283	0	0.0164935	0	0.0175446	0	0	0.0210619	0	0
KWMTBOMO01284	0	0	0	0	0	0	0	0	0
KWMTBOMO01285	7.11864	0.130212	0.469601	1.88374	0.243594	0.212383	3.19254	2.09627	2.38897
KWMTBOMO01286	10.1747	9.45451	7.05831	16.8791	23.175	13.8212	17.187	14.9103	16.1347
KWMTBOMO01287	17.5262	6.65535	1.68824	17.8128	15.9012	11.6128	12.2977	5.78125	12.592
KWMTBOMO01288	0	0	0	0	0	0	0.0820594	0	0
KWMTBOMO01289	0	0.0238652	0	0	0.0159449	0	0	0	0.0133491
KWMTBOMO01290	3.68651	0.634367	0	6.47801	2.54301	1.03469	33.051	8.79061	0
KWMTBOMO01291	38.5079	14.4535	3.70738	17.2584	13.2759	9.05663	30.4622	14.5147	13.0957
KWMTBOMO01292	9.63236	2.8091	0.156824	0.966744	3.09125	1.37968	4.39604	3.00255	1.81776
KWMTBOMO01293	0.114927	0	0	0.012622	0.0158557	0	0.0454574	0.0120903	0.0132744
KWMTBOMO01294	0.17364	0.403375	0	0.085816	0.754612	0.0939895	0.618121	0	0
KWMTBOMO01295	0	0.0150397	0	0	0	0.0175219	0.0192054	0	0
KWMTBOMO01296	9.84625	8.33577	10.3106	13.3271	12.2759	19.773	17.2136	14.2323	5.69878
KWMTBOMO01297	16.5606	9.40132	8.8285	17.1586	13.0253	18.8505	22.115	12.3017	7.41747
KWMTBOMO01298	0	0	0.0623364	0	0	0	0.251625	0.200775	0
KWMTBOMO01299	0	0	0	0	0	0.0301816	0	0	0
KWMTBOMO01300	18.6435	9.68099	4.02976	22.547	10.0312	16.3047	18.6521	10.4525	16.0743
KWMTBOMO01301	2.05182	0.571978	0.594541	1.65145	1.27384	2.66551	4.48677	1.66514	4.87524
KWMTBOMO01302	3.61696	3.27692	4.57197	1.75777	4.67819	11.1269	5.68672	7.9335	25.4734
KWMTBOMO01303	8.98048	10.9927	19.114	7.76704	8.36308	18.7898	10.1439	15.5338	31.4173
KWMTBOMO01304	570.846	287.623	2390.83	657.102	823.629	375.868	292.336	1694	1259.34
KWMTBOMO01305	0.0425997	0	0	0	0	0	0	0	0
KWMTBOMO01306	0.137715	0.0255934	0	0.0272244	0	0	0.0326823	0	0.0286315
KWMTBOMO01307	0.0177499	0	0	0.0526338	0	0.0768625	0	0	0
KWMTBOMO01308	0.0294197	0	0	0	0	0	0	0.0557091	0
KWMTBOMO01309	28.4343	41.2178	5.06075	11.3699	8.53762	43.8508	61.9895	67.1081	26.1992
KWMTBOMO01310	0.208368	0	0	0	0	0.0751916	0	0	0
KWMTBOMO01311	0.976631	0.129644	0.307599	1.3101	0.519708	1.1328	1.24164	0.924673	0.362583
KWMTBOMO01312	178.233	64.6103	100.197	395.563	162.499	333.188	239.863	241.709	502.393
KWMTBOMO01313	39.4674	26.0709	36.3448	64.6202	45.6717	50.7196	49.3805	58.0851	30.8402
KWMTBOMO01314	14.6969	13.9041	12.1627	32.5803	27.6375	28.247	22.9996	17.545	17.9348
KWMTBOMO01315	85.949	53.0149	53.0077	113.616	164.268	80.5119	122.177	144.482	151.968
KWMTBOMO01316	1.79231	0.941338	2.26783	2.23373	1.6449	1.43414	1.387	2.06586	2.43019
KWMTBOMO01317	13.3164	8.25666	4.30878	20.5722	11.0329	25.2799	25.8332	11.3608	16.3573
KWMTBOMO01318	13.3861	8.12616	3.73082	19.2228	14.661	39.8515	45.9658	15.0353	14.7028
KWMTBOMO01319	6.21246	4.26083	1.30445	10.9654	8.81578	19.2156	22.466	9.6632	8.76443
KWMTBOMO01320	2049.19	1616.88	1248.16	3108.32	1937.5	1658.11	2215.6	1826.19	1512.53
KWMTBOMO01321	0	0.0558052	0	0	0.223709	0	0	0	0
KWMTBOMO01322	0	0	0	0	0	0	0	0	0.116128
KWMTBOMO01323	0.203502	0.0472745	0.134599	0.452584	0.379023	0.605843	1.20737	2.50478	0.42309
KWMTBOMO01324	0	0	0	0	0	0	0	0	0
KWMTBOMO01325	31.7771	13.2394	7.15825	42.7614	23.1593	38.7013	43.7519	24.1183	36.7134
KWMTBOMO01326	9.95157	9.49054	4.7345	11.3896	13.6572	8.50528	11.187	10.042	5.17245
KWMTBOMO01327	6.83371	5.113	1.6436	6.40378	13.1135	6.91763	10.0044	9.74723	4.33609
KWMTBOMO01328	4.8942	3.27032	1.33364	4.593	9.21788	5.83414	8.05863	7.54949	4.88756
KWMTBOMO01329	0	0	0.0565785	0	0	0	0.0761274	0.668173	0
KWMTBOMO01330	0	0	0	0	0	0	0	0	0
KWMTBOMO01331	9.1311	5.93767	3.05774	11.3402	5.61255	10.7302	11.4811	5.15625	5.43478
KWMTBOMO01332	16.565	9.36084	5.35271	23.4769	12.4561	22.2222	24.9575	10.7352	6.52859
KWMTBOMO01333	4.96363	16.4876	4	8.09245	12.5743	14.8235	17.7033	51.5061	9.13346
KWMTBOMO01334	8.56835	5.17297	3.15914	47.0355	48.5068	68.8618	29.2378	12.3292	6.94445
KWMTBOMO01335	551.066	267.195	536.79	1032.57	1028.39	824.794	756.123	631.372	896.881
KWMTBOMO01336	0	0.241369	0.114537	0.770251	0.161264	0.140602	0.154112	0.122968	0.540042
KWMTBOMO01337	0	0	0	0	0.0726576	0.190045	0.0694349	0.221612	0
KWMTBOMO01338	0	0.0811157	0	0	0	0	0	0.0826503	0
KWMTBOMO01339	0	0	0	0	0	0	0	0.806667	0
KWMTBOMO01340	14.5015	10.5927	2.73554	13.4906	7.89569	11.3335	18.8637	8.22331	19.1859
KWMTBOMO01341	3.82674	3.28358	1.0223	3.85915	3.02857	3.6109	7.97705	3.70883	7.02419
KWMTBOMO01342	0	0	0.0300385	0	0	0	0	0.0322495	0.0708157
KWMTBOMO01343	0.0198077	0.0368114	0.0174681	0.0195786	0	0	0.0117518	0.00937695	0.0617717
KWMTBOMO01344	33.1701	21.4416	39.0356	47.0415	37.4671	59.3283	43.9668	46.0052	52.1253
KWMTBOMO01345	87.7668	65.5618	134.256	51.7879	85.1274	91.7203	84.1724	60.23	134.432
KWMTBOMO01346	63.7535	29.3716	67.3047	32.0617	21.3776	34.1136	61.6639	53.8829	66.4251
KWMTBOMO01347	26.5716	22.0189	24.4193	52.4233	34.646	53.554	55.5403	39.1234	30.5002
KWMTBOMO01348	5.38348	5.16556	2.11579	9.36998	3.19693	7.41174	7.77671	5.92812	5.53543
KWMTBOMO01349	0.106499	0.164935	0.156534	0.210535	0.0881578	0.115294	0.252743	0.268889	0.25832
KWMTBOMO01350	3.48268	1.54773	0.801215	5.08877	2.16216	3.44242	5.83944	3.2974	3.14811
KWMTBOMO01351	105.646	44.6146	77.601	246.361	144.547	232.084	206	121.251	185.513
KWMTBOMO01352	49.6997	35.1153	48.475	70.235	52.6103	79.9618	85.6065	53.5068	63.092
KWMTBOMO01353	4.0013	2.52098	1.64405	3.85016	2.22067	3.41287	3.68683	1.92291	1.46526
KWMTBOMO01354	0.956899	0.395186	0.257851	1.81285	1.02313	3.30918	2.49168	0.503328	0.414466
KWMTBOMO01355	20.7158	45.3945	5.18076	1.01872	6.14261	0.557873	3.05737	22.8339	18.749
KWMTBOMO01356	0.408118	0.812638	0.102832	2.93904	6.37053	0.883638	2.6289	3.31205	0.363641
KWMTBOMO01357	0.129877	0.189647	0	0	0	0	0	0	0
KWMTBOMO01358	0	0	0	0	0	0	0	0	0
KWMTBOMO01359	53.369	54.4509	11.182	81.8538	244.875	224.823	85.6833	69.9956	106.191
KWMTBOMO01360	10.4672	12.1486	3.25381	9.76478	15.0551	15.8613	7.26504	5.25262	4.53025
KWMTBOMO01361	45.2218	31.1696	26.0063	51.4807	38.5093	67.7132	53.6188	33.3669	33.5728
KWMTBOMO01362	1.99145	1.38787	0.400879	2.35354	1.88142	3.02295	3.05655	1.8855	2.13767
KWMTBOMO01363	8.88829	4.91086	2.38331	17.3335	24.9808	24.1207	27.6497	7.61937	12.1738
KWMTBOMO01364	0	0.0433196	0	0	0.0192952	0	0	0	0
KWMTBOMO01365	6.11875	4.11826	4.17099	12.521	7.76172	16.8644	14.1285	6.26295	2.613
KWMTBOMO01366	33.9742	19.5469	19.0557	41.5851	25.6823	55.9794	39.0603	22.5834	11.4368
KWMTBOMO01367	11.1711	4.89964	1.94275	11.3228	5.52359	8.10852	11.1812	4.75012	8.6725
KWMTBOMO01368	125.92	62.121	116.729	205.272	102.011	176.719	164.071	166.629	66.0065
KWMTBOMO01369	197.087	1.02475	0.0277871	3.76846	1.87792	6.65156	134.41	12.0821	0.262032
KWMTBOMO01370	27.2904	14.6792	19.8015	40.0456	28.7615	64.2282	66.2397	25.1243	10.9325
KWMTBOMO01371	500.003	85.2278	0.479185	154.034	204.022	1.99999	622.057	155.057	14.008
KWMTBOMO01372	0.364402	0.0764601	0.0414659	0.0464758	0.087574	0.0127256	0.0836897	0.0667771	0.0733169
KWMTBOMO01373	692.398	84.8239	0.402515	192.339	300.366	2.30588	949.772	224.138	19.2949
KWMTBOMO01374	0.0826288	0.0767803	0	0.0272244	0.170996	0	0	0	0.0286315
KWMTBOMO01375	53.0136	118.466	10.6538	44.5711	56.7043	3.11389	7.82383	115.972	8.37214
KWMTBOMO01376	10.3748	6.93824	2.1314	1.72856	2.17142	1.27631	9.34963	4.78122	5.00435
KWMTBOMO01377	0.234925	2.07382	0.414354	1.27714	0.291699	0	0	0.111213	0.366315
KWMTBOMO01378	0.111713	1.03805	0.0985177	0.220841	0.693549	0.241875	0.53023	0.634616	0.232256
KWMTBOMO01379	32.7648	18.1261	75.9029	34.7491	17.4741	23.4117	28.1112	17.8516	34.9071
KWMTBOMO01380	18.4878	24.1009	37.9111	17.5643	8.24622	12.2419	13.4181	8.92206	17.5392
KWMTBOMO01381	2142.39	1845.9	2067.85	3354.28	2750.16	2099.42	2406.13	2550.81	1905.34
KWMTBOMO01382	27.3855	11.785	9.76595	25.5896	20.3929	35.2362	37.29	20.3674	22.751
KWMTBOMO01383	6.65621	1.36072	1.0566	3.4212	1.81826	2.73823	6.6345	1.44948	2.69852
KWMTBOMO01384	15.1486	2.48622	1.35328	10.6175	3.51763	7.58213	13.96	4.58221	6.01262
KWMTBOMO01385	7.22044	5.28394	2.5657	11.372	10.1805	11.0808	13.3067	8.5892	9.98027
KWMTBOMO01386	12.9526	7.98376	16.068	44.2124	32.3265	13.6483	8.50446	3.67906	6.82204
KWMTBOMO01387	9.27198	6.11997	5.58166	19.6223	11.6577	12.7936	14.3276	9.02194	3.7874
KWMTBOMO01388	0.0771734	0	0	0	0	0	0	0	0
KWMTBOMO01389	0.0385867	0.071711	0.0340291	0.190702	0	0.208866	0.13736	0.109602	0.0802236
KWMTBOMO01390	0.13615	0.0843419	0.200114	0.0448584	0	0	0.107703	0.257813	0
KWMTBOMO01391	0	0	0	0	0	0	0	0	0
KWMTBOMO01392	0.779263	0.482738	0.114537	0.128375	0.322529	0	1.23289	0.49187	0
KWMTBOMO01393	2.80038	1.06452	0.617404	3.14545	2.68688	4.06514	5.4375	2.22958	2.1833
KWMTBOMO01394	5.2658	5.49785	0.573957	13.1	9.6239	5.95685	9.47786	3.41713	2.33718
KWMTBOMO01395	4.10166	6.41911	1.8086	6.72148	8.44349	11.4515	18.9557	5.1098	21.8799
KWMTBOMO01396	42.6174	29.3925	24.853	78.8458	61.8789	88.6536	89.6146	52.5607	34.9229
KWMTBOMO01397	0.691826	0.204546	0.332788	0.652742	0.117139	0.748956	0.895546	0.208416	0.0653791
KWMTBOMO01398	1215.76	10.6074	0.381551	6083.78	25.7862	123.761	548.492	49.818	17.1598
KWMTBOMO01399	0.215877	0	0	0.746831	0.402071	0.233704	0.640396	0.408784	0
KWMTBOMO01400	16.2715	24.0316	27.3415	25.3815	28.9027	12.1716	18.7378	40.8415	27.9121
KWMTBOMO01401	0.447894	0.416192	0.032916	0.5165	0.463447	0.444474	3.85315	0.812793	0.155199
KWMTBOMO01402	11.1824	6.20275	10.8679	13.2524	6.65906	13.4647	16.1801	8.37277	3.20264
KWMTBOMO01403	27.9218	4.60857	9.08594	21.6133	5.5798	15.3066	26.9867	10.5849	26.1485
KWMTBOMO01404	0	0.0407807	0	0	0	0	0.0520762	0	0
KWMTBOMO01405	0	0	0	0.0980754	0.0410673	0.0358055	0.156983	0	0.0687631
KWMTBOMO01406	63.7445	32.859	42.6744	96.5805	47.3741	92.8507	65.5169	41.2634	11.4471
KWMTBOMO01407	18.3177	13.0763	7.83439	521.665	298.626	233.47	81.1775	14.7826	43.6405
KWMTBOMO01408	52.4325	33.6566	20.2254	60.4247	32.6991	126.452	30.4042	11.0817	325.138
KWMTBOMO01409	24.314	1.96055	3.54416	117.185	94.437	286.059	12.6371	3.51966	2.19328
KWMTBOMO01410	0	0	0	0	0	0	0	0	0.05017
KWMTBOMO01411	0.882591	0.738108	0.311338	15.354	3.50683	59.6215	10.8917	1.50414	1.55971
KWMTBOMO01412	4.45454	4.63881	1.82874	7.59142	8.0105	10.3931	9.75126	5.89003	4.15157
KWMTBOMO01413	35.6067	6.79613	2.54603	10.6536	3.98303	27.99	21.7724	1.45783	0.933687
KWMTBOMO01414	41.796	15.311	11.7843	38.234	32.4604	55.2322	55.1981	45.8697	49.798
KWMTBOMO01415	0	0	0	0	0	0	0	0	0
KWMTBOMO01416	0	0	0	0.0926108	0	0	0	0	0
KWMTBOMO01417	0	0	0.114305	0	0.0402343	0	0	0.184077	0.0673683
KWMTBOMO01418	0	0.127418	6.04637	0.135538	0.085131	0.0742235	0.081355	0.389485	904.009
KWMTBOMO01419	0	0.0725877	0	0.11582	0.0484976	0.0845676	0.0463465	0.0369805	1.74589
KWMTBOMO01420	229.838	149.219	373.517	228.089	259.523	200.466	233.82	567.624	213.795
KWMTBOMO01421	0.217557	0.144399	0.205565	0.337921	0.656038	0.479456	1.37374	0.897496	1.42155
KWMTBOMO01422	11.2637	2.45091	3.96455	15.1671	6.85901	14.708	27.7545	6.53375	7.67372
KWMTBOMO01423	34.9615	19.8125	35.7975	31.4724	19.2936	25.2323	32.1626	33.4734	38.0674
KWMTBOMO01424	1398.05	870.149	943.709	1492.77	755.706	665.783	1119.92	601.338	523.433
KWMTBOMO01425	76.3738	52.5044	43.0468	146.644	66.6694	168.137	124.675	57.7925	29.266
KWMTBOMO01426	0.402728	2.24534	0.118387	0.928832	1.16679	2.76124	2.23009	11.5662	1.95368
KWMTBOMO01427	0.0706854	1.05092	0.249346	0.628811	0.351071	1.22436	1.6775	7.96406	3.01264
KWMTBOMO01428	19.1699	16.6936	6.6514	24.2288	16.909	24.9488	29.8941	13.8853	10.9438
KWMTBOMO01429	5.14384	3.16407	1.18199	4.90533	4.09304	7.13723	8.42477	3.18963	2.71123
KWMTBOMO01430	57.7824	31.0642	50.6138	128.247	74.6493	120.932	93.2529	83.5934	36.2098
KWMTBOMO01431	677.37	355.05	974.142	758.013	429.266	617.981	504.902	604.178	457.846
KWMTBOMO01432	1.68157	0.751224	1.22629	4.85851	3.89483	5.49629	11.7034	7.59312	0.840399
KWMTBOMO01433	34.2425	31.2003	20.969	63.855	39.3496	57.6869	59.7632	39.0029	35.519
KWMTBOMO01434	12.5936	14.0427	20.5387	35.4681	31.7025	29.3588	39.7947	35.1175	25.2502
KWMTBOMO01435	3.54412	2.67501	0.714568	2.91711	1.76679	3.18781	4.06473	1.74016	3.91018
KWMTBOMO01436	2.64824	9.8432	0.376685	17.4789	158.896	15.4444	5.98068	66.5662	81.2554
KWMTBOMO01437	1.49249	0.987976	0.128126	1.33815	1.04958	1.36551	2.10793	0.812837	1.0778
KWMTBOMO01438	3.91789	1.94947	0.601862	8.1699	2.25974	10.6446	7.61828	6.19838	19.6543
KWMTBOMO01439	10.8429	5.08664	1.62465	22.2155	5.13044	24.6163	13.3346	12.6831	40.9002
KWMTBOMO01440	75.3553	31.5439	29.5663	100.247	95.6541	104.163	150.835	96.3722	96.9064
KWMTBOMO01441	1.3615	3.03631	0.960548	1.79433	1.12702	1.2774	5.38515	9.53907	6.98219
KWMTBOMO01442	177.361	133.388	39.3768	14.8974	81.3747	33.977	133.427	315.274	529.23
KWMTBOMO01443	97.6926	70.8667	24.3154	7.66733	49.5888	18.2918	70.6283	203.097	363.262
KWMTBOMO01444	8.06352	6.72532	2.07008	7.43318	3.72422	6.87057	9.6455	5.12398	6.03249
KWMTBOMO01445	15.4937	9.92593	3.98878	17.3121	12.666	24.3784	20.0976	17.0384	8.00303
KWMTBOMO01446	3.45466	4.19041	1.45174	3.93035	1.98643	4.37999	3.75538	3.3477	0.988182
KWMTBOMO01447	0	0.0447114	0	0.0951213	0	0	0	0.0911145	0
KWMTBOMO01448	0.1232	0.0763197	0.144864	0.0811833	0.050991	0.133373	0.536023	0.311054	0
KWMTBOMO01449	0.628933	0.35065	0	0.248664	0	0	0.447773	0.238189	0
KWMTBOMO01450	0	0	0	0.328961	0	0	0.197455	0.315104	0
KWMTBOMO01451	0	0	0	0	0.0146064	0.012735	0	0	0
KWMTBOMO01452	34.7758	20.682	45.8891	56.4198	32.3632	48.8734	45.588	44.4242	8.49737
KWMTBOMO01453	20.461	7.42209	2.21935	6.81356	5.16267	9.83156	7.40052	8.28768	3.52599
KWMTBOMO01454	0.0948065	0	0	0.140565	0	0	0.112497	0	0
KWMTBOMO01455	7.697	3.17126	4.29045	16.2208	6.49162	19.5737	17.1463	5.84375	1.73611
KWMTBOMO01456	2.29269	1.23702	0.565261	2.24181	1.95906	3.30936	5.55801	2.28742	2.58833
KWMTBOMO01457	3.48501	2.28205	0.680681	4.23074	2.41046	4.55773	8.0208	4.14111	4.86275
KWMTBOMO01458	0	0	0	0.0313297	0	0.0343136	0.338495	0.390129	0.0988469
KWMTBOMO01459	0	0	0	0	0	0	0	0	0
KWMTBOMO01460	0	0	0	0	0	0	0	0	0
KWMTBOMO01461	0.034503	0	0	0.034104	0	0.0373522	0	0.196004	0.2152
KWMTBOMO01462	0	0	0	0	0	0	0.189557	0.15125	0
KWMTBOMO01463	2.95506	1.2778	2.2964	0.809751	0.0363288	0.0950224	2.32607	46.8709	20.0735
KWMTBOMO01464	7.50957	3.20355	8.48895	32.4238	11.1893	3.95399	21.8315	46.086	0.851604
KWMTBOMO01465	0.113297	0	0.149873	0.503941	175.425	0.122653	0.403313	0.643618	7.41983
KWMTBOMO01466	0	0	0.0757421	0.25468	2.02621	1.39468	0.305737	0	0
KWMTBOMO01467	0.222906	0	0.0655258	0.88131	5.90452	4.58494	0.264498	0.140698	0.154477
KWMTBOMO01468	3.31011	2.67463	2.623	4.74178	4.58659	6.5437	6.71704	5.13251	3.04199
KWMTBOMO01469	0	0	0	0	0	0	0	0.121976	0
KWMTBOMO01470	0.0418191	0.0777182	0.110639	0.124006	0.259627	0.0452724	0.0992446	0	0.21736
KWMTBOMO01471	0	0	0	0	0	0	0	0.0346904	0
KWMTBOMO01472	85.9947	70.0761	62.9388	141.599	109.868	177.433	145.245	118.054	111.931
KWMTBOMO01473	1.1222	1.47215	0.58215	5.87237	5.08183	4.93095	8.92956	2.8125	4.32312
KWMTBOMO01474	0	0	0	0	0	0	0	0	0
KWMTBOMO01475	0	0	0	0	0	0	0	0	0.0369029
KWMTBOMO01476	2.90006	6.80549	7.58587	1.60331	1.03755	1.17068	1.22483	3.95577	2.04385
KWMTBOMO01477	3.41602	3.82775	11.6071	1.58895	3.11879	7.61374	0.476874	4.09041	1.35775
KWMTBOMO01478	5.43146	9.79716	27.8239	6.71081	12.6947	17.2076	0.947786	6.88188	4.31763
KWMTBOMO01479	24.3427	11.3099	9.72745	24.1865	22.0395	39.5293	60.7787	32.0506	30.5767
KWMTBOMO01480	3.628	2.55559	1.03209	4.33795	3.34225	6.30315	8.08916	5.67881	7.42112
KWMTBOMO01481	32.0175	18.1149	18.207	79.6867	52.6986	80.6812	58.7949	43.1319	47.0746
KWMTBOMO01482	95.047	74.0176	47.7964	140.741	188.936	80.9426	228.161	151.595	219.976
KWMTBOMO01483	0.420392	0.195318	0	0	0.260994	3.4133	0.498835	1.39309	1.31102
KWMTBOMO01484	10.7345	28.6673	4.24877	78.6165	79.6569	98.6402	88.2595	144.528	237.496
KWMTBOMO01485	3.30909	1.73889	1.75094	5.16563	2.94699	6.7941	8.25928	3.0034	1.7318
KWMTBOMO01486	96.3302	80.0791	51.4048	110.214	160.011	98.0383	100.548	149.277	79.0881
KWMTBOMO01487	9.89174	11.7967	6.71747	16.2607	16.6172	17.2368	16.5706	13.7728	12.5372
KWMTBOMO01488	17.7068	6.83976	5.04436	21.3313	14.6007	19.9338	27.0139	15.4702	49.6293
KWMTBOMO01489	58.6788	23.7042	24.9504	66.4669	35.2847	41.8645	53.7512	30.4276	101.068
KWMTBOMO01490	1.63009	1.21177	16.7475	58.0852	4.25047	15.3529	7.44689	19.9866	1.44034
KWMTBOMO01491	21.5578	10.6323	16.7204	38.4099	19.9041	41.7691	55.0962	26.2202	34.5342
KWMTBOMO01492	0	0	0	0	0	0	0	0.0241614	0
KWMTBOMO01493	0.0310796	0	0.0274086	0.0307201	0	0	0	0	0
KWMTBOMO01494	20.3738	5.77274	0.952814	16.1334	17.2962	47.6213	77.1965	24.7334	46.4094
KWMTBOMO01495	0.409613	0.856395	0.361232	0.506094	0.508603	0.665156	0.486044	0.581731	0.425802
KWMTBOMO01496	0.138311	0.128521	0	0	0	0	0.328238	0	0.0718887
KWMTBOMO01497	1.31076	1.06574	0.577971	1.2956	1.32237	1.24163	2.13859	0.698078	0.340642
KWMTBOMO01498	0.196011	0.819617	0.691437	0.096872	0	0	0.348878	0.927915	38.8159
KWMTBOMO01499	0	0	0	0	0	0.0192156	0	0	0
KWMTBOMO01500	0.0294197	0	0	0	0.0365295	0.0636982	0.0698185	0	0
KWMTBOMO01501	0.46001	1.78752	0.774473	0.496025	0.259627	0.18109	1.04207	1.86093	60.2956
KWMTBOMO01502	156.32	56.6251	88.9264	247.482	92.8882	287.335	445.043	177.516	19.1985
KWMTBOMO01503	42.2139	71.4959	5465.61	0.991652	3.92877	2.84057	0.915736	0.876812	2.88805
KWMTBOMO01504	0.130053	1.00707	0.611692	0.0642747	0.322966	0.093862	0.231481	0.677239	0.180258
KWMTBOMO01505	26.4727	29.7591	22.8763	46.8441	31.359	80.8704	42.515	22.2554	10.3592
KWMTBOMO01506	9.23718	18.1261	29.997	12.2991	40.9529	12.4706	14.1201	12.9129	22.763
KWMTBOMO01507	0	0	0	0	0	0	0	0	0
KWMTBOMO01508	0	0.390636	0.123579	0	0	0.303405	0.166278	0	0
KWMTBOMO01509	0	0.288237	0	0	0.385156	0	0	0.734224	0
KWMTBOMO01510	0	0.266662	0.0843595	0.0472759	0	0	0.283768	1.63024	0.0497194
KWMTBOMO01511	0.0564484	0	0.248905	0.167387	0.280361	0.0611098	0.0669814	0.160336	0
KWMTBOMO01512	57.4378	34.0249	21.8444	57.7198	157.644	204.42	64.2507	59.8769	46.2115
KWMTBOMO01513	14.3098	10.154	3.30403	15.6873	12.1468	11.1538	17.1034	7.98128	15.7949
KWMTBOMO01514	0	0	0	0.077784	0	0	0	0	0
KWMTBOMO01515	9.31869	9.5155	2.98016	11.6402	5.59463	11.7511	19.6848	8.53206	10.4322
KWMTBOMO01516	254.557	110.129	81.0128	168.752	196.693	106.598	303.645	252.45	272.937
KWMTBOMO01517	0.0520355	0.0241762	0.137668	0	0	0	0.24698	0.221702	0.270461
KWMTBOMO01518	15.9102	6.55067	5.41848	23.2058	13.8126	21.5651	25.479	12.5531	7.46274
KWMTBOMO01519	171.656	138.874	77.5029	37.4021	57.1389	72.6626	53.7498	78.3933	288.033
KWMTBOMO01520	31.3793	32.6925	24.095	69.4265	32.1934	35.7548	43.1017	29.0496	251.335
KWMTBOMO01521	9.55875	8.11157	7.23648	26.662	10.6223	12.6634	10.7209	6.0748	139.883
KWMTBOMO01522	58.8167	29.4398	40.0734	318.221	129.832	192.345	114.596	50.8027	1447.73
KWMTBOMO01523	5.12172	5.09915	4.51678	3.37499	9.3878	16.2379	73.363	57.96	86.3273
KWMTBOMO01524	7.05385	7.71126	0.274442	0.6152	2.44724	0.898393	4.30812	8.44644	0
KWMTBOMO01525	314.01	335.411	287.245	39.0535	60.7179	32.0798	139.925	184.733	137.921
KWMTBOMO01526	0.831064	0.429023	0.895771	0	0.114656	0	0.766995	1.31142	0.38396
KWMTBOMO01527	0.0177894	0	0	0	0	0	0.0211088	0.033686	0.0739701
KWMTBOMO01528	8.83718	15.6653	0.119898	8.4662	37.1388	7.72714	114.057	84.0565	4.94655
KWMTBOMO01529	0	0	0	0	0.0869979	0	0	0	0
KWMTBOMO01530	8.93085	4.2078	4.99182	15.2928	9.83966	11.1662	10.1495	9.28938	21.7059
KWMTBOMO01531	5.99059	4.73478	1.761	5.71712	5.21537	7.08162	6.20963	5.54149	10.9516
KWMTBOMO01532	9.57063	7.69637	6.02646	15.8255	6.41933	11.1162	12.439	6.08049	5.56022
KWMTBOMO01533	37.6328	4.15379	2.6587	15.0709	5.93775	14.2929	13.6514	5.93845	9.61796
KWMTBOMO01534	4.85102	3.26417	1.84398	7.02703	5.45217	12.9026	7.54259	3.88024	3.12998
KWMTBOMO01535	0.52897	0.393223	5.03811	4.49653	1.83905	2.06154	2.63623	1.60265	2.74938
KWMTBOMO01536	2.35993	28.3389	2.64151	75.5415	310.155	5.30613	28.9721	46.4922	37.3641
KWMTBOMO01537	253.096	131.809	4340.13	18.2633	47.3184	123.559	9.82044	64.1446	837.517
KWMTBOMO01538	8.28328	129.932	1894.23	1.55952	0	7.89976	9.36085	25.7685	784.801
KWMTBOMO01539	0.0104822	0	0	0	0	0	0	0	0.0435861
KWMTBOMO01540	0	0	0	0.0478489	0	0	0	0	0
KWMTBOMO01541	0.17364	0	0.459393	0.171632	0	0	0	0	2.34654
KWMTBOMO01542	10.2555	142.028	4744.71	4.09374	23.5088	426.373	38.6135	257.125	4264.33
KWMTBOMO01543	0.304284	0.0706866	0.469601	23.6852	241.993	0.0823527	0	0.288095	0.237233
KWMTBOMO01544	0.0182154	0	0	0.0180047	0.0226175	0	0	0.0172463	0.0378707
KWMTBOMO01545	8.79517	16.8456	0.316585	366.544	666.384	11.4646	1.06493	23.4523	0.559762
KWMTBOMO01546	0.0840784	0.130212	0.0988634	0.027702	0.243594	0.0606809	0	0.0265351	0
KWMTBOMO01547	4.86315	4.99185	2.0945	6.84705	5.51181	10.2234	31.2015	20.3184	14.9604
KWMTBOMO01548	0	0	0	0	0.0161659	0	0.108142	0.0123268	0.0270681
KWMTBOMO01549	2.30623	2.82249	1.19054	4.61473	2.79373	6.51572	15.8854	9.69279	7.71841
KWMTBOMO01550	1.70672	10.1499	2.2878	4.72355	14.919	6.13422	8.58678	7.88569	4.61286
KWMTBOMO01551	0.584447	0.905133	50.9403	4.52522	7.49879	5.58894	3.81426	0.737805	0.101258
KWMTBOMO01552	0	0	0	0	0	0	0	0	0
KWMTBOMO01553	0	0	0	0	0.450807	0	0.143604	0	0
KWMTBOMO01554	0	0	0	0	0	0	0	0	0
KWMTBOMO01555	0	0	0	0	0	0	0	0.294643	0
KWMTBOMO01556	0	0.0577595	0	0	0.077181	0	0	0	0
KWMTBOMO01557	0.0763132	0	0.0448664	0.0754306	0	0.16523	0.332027	0.144506	0
KWMTBOMO01558	0	0	0	0	0	0	0	0	0
KWMTBOMO01559	0	0	0	0	0	0	0.0150681	0.0120231	0
KWMTBOMO01560	0	0	0	0	0	0	0	0	0
KWMTBOMO01561	12.3892	0.620422	0	10.9749	7.15429	5.9967	11.972	1.28773	0
KWMTBOMO01562	0	0	0	0	0.116679	0	0	0	0
KWMTBOMO01563	1.53713	0.792687	0.255501	1.1773	1.0892	1.1239	2.07224	1.11247	2.42611
KWMTBOMO01564	0.67364	1.07307	0.212169	0.332925	0.716946	0.677177	1.2561	0.820031	3.85146
KWMTBOMO01565	0.0481172	0.111778	0.0636508	0.166462	0.1643	0.0651132	0.214108	0.0911145	0.0750284
KWMTBOMO01566	1.03873	0.765507	0.189525	1.34535	1.5566	2.249	4.08016	1.59389	6.44145
KWMTBOMO01567	10.1205	3.38552	1.94981	6.80238	4.79455	8.15822	12.3415	5.95566	8.22222
KWMTBOMO01568	667.315	11.7918	1.58567	25.3599	11.034	0.636362	383.546	17.9732	0.215666
KWMTBOMO01569	0.689698	0.103927	0.13151	0.534322	0.694359	0.443955	0.973223	0.229434	0.251904
KWMTBOMO01570	9.88346	6.48496	19.0687	21.2529	10.068	10.8306	24.0297	22.1146	2.3903
KWMTBOMO01571	35.9887	17.645	10.4198	99.8354	87.5757	130.13	254.436	82.3885	47.7509
KWMTBOMO01572	0	0	0	0	0	0	0	0	0.0168421
KWMTBOMO01573	27.1003	12.1934	9.43395	33.5541	29.9304	39.9925	46.7123	31.6005	22.8336
KWMTBOMO01574	38.5567	19.2425	18.0883	43.6666	41.0179	58.6077	75.0038	44.7215	15.2737
KWMTBOMO01575	3.91552	2.07478	0.551726	3.33715	1.94203	3.8068	7.28279	2.87998	4.49637
KWMTBOMO01576	9.45336	6.28585	1.95492	13.1608	8.54152	14.6465	25.659	10.0337	22.8504
KWMTBOMO01577	0.499215	1.08239	2.64151	1.48033	1.44634	0.720586	2.56692	0.787761	1.55684
KWMTBOMO01578	0.124077	0.63412	0.30091	0.0613209	0.500702	0.100742	0.40488	1.05728	0.0967356
KWMTBOMO01579	16.2023	8.49127	9.00266	24.3332	10.4327	9.63196	24.4646	12.0341	9.12372
KWMTBOMO01580	0	0	0.230951	0	0.541954	0.0945031	0.103583	0.413252	0.181489
KWMTBOMO01581	0	0.0806749	6.73776	0.257448	0.64681	0	0	62.4729	4.15157
KWMTBOMO01582	0.443747	1.73182	4.14814	0.263169	0.110197	2.2098	2.31681	5.37778	2.30643
KWMTBOMO01583	0	0	0	0	0	0	0	0	0
KWMTBOMO01584	0.250042	0.12908	0.0490019	0	0.0344965	0	0.065933	0.0263044	0.057761
KWMTBOMO01585	0	0	0	0	0	0	0	0	0
KWMTBOMO01586	0	0	0	0	0	0	0	0	0
KWMTBOMO01587	0.0275429	0.0511868	0	0	0	0	0	0	0
KWMTBOMO01588	0.0189951	0.0176506	0	0.0187754	0	0	0.045079	0	0.0197459
KWMTBOMO01589	0.0172143	0.0639835	0	0.0510457	0	0	0.0204264	0	0
KWMTBOMO01590	0	0	0	0	0	0	0	0	0
KWMTBOMO01591	1.82972	3.35138	0.0620618	0.0521701	0.393215	0	0.146134	0.149918	0
KWMTBOMO01592	0	0	0	0	0	0	0.133491	0	0
KWMTBOMO01593	3.19498	13.5359	0	0.0535259	0	0	0	0	0.0562925
KWMTBOMO01594	0	0	0	0	0	0	0	0	0
KWMTBOMO01595	0	0	0	0	0	0	0	0	0
KWMTBOMO01596	0	0	0	0	0	0	0.157146	0	0
KWMTBOMO01597	0.0290453	0	0	0.0287094	0	0	0.103395	0	0
KWMTBOMO01598	0.0295285	0	0	0	0	0.0639337	0	0	0
KWMTBOMO01599	0	0	0	0	0	0	0	0	0.0192202
KWMTBOMO01600	0	0.0141778	0	0	0.0378902	0	0	0.0577842	0.206191
KWMTBOMO01601	0.0177894	0.0165303	0	0.0175837	0	0	0	0	0.0184925
KWMTBOMO01602	0	0	0.0249788	0	0	0.0306632	0	0.0268174	0
KWMTBOMO01603	0	0.0269404	0	0	0	0	0	0.0274501	0
KWMTBOMO01604	0	0	0	0	0	0	0	0	0.0941755
KWMTBOMO01605	0	0	0	0	0	0	0	0	0
KWMTBOMO01606	43.5843	51.3105	23.3915	61.7603	15.6813	46.0087	26.538	27.9955	4.76256
KWMTBOMO01607	0.276382	4.36594	0.58497	0.819558	3.50038	21.3034	18.3654	12.6652	40.3378
KWMTBOMO01608	3.33426	3.94145	0.856076	1.66871	2.88231	1.16512	1.45235	0.399604	0.394865
KWMTBOMO01609	0.029474	0	0.779781	3.55424	20.9334	18.4428	0.349737	0.0279059	1.96089
KWMTBOMO01610	0	0	0	0.111789	0	0.0612179	0	0	0.146958
KWMTBOMO01611	11.9538	13.2137	7.60818	13.1886	9.62272	3.8783	12.6227	11.2486	10.1842
KWMTBOMO01612	0.0838577	0.116883	0.0369765	0.124332	0.104123	0	0	0	0.174344
KWMTBOMO01613	12.1391	7.88335	2.22862	12.6232	9.3014	12.5553	11.9946	6.28073	13.2756
KWMTBOMO01614	5.12288	1.52104	0.10693	6.74152	1.12916	0.787586	3.23722	1.89421	0.063022
KWMTBOMO01615	0.361015	0.125798	0	0.223025	0.112065	0	0.107094	0	0
KWMTBOMO01616	0	0	0	0	0	0	0	0	0
KWMTBOMO01617	10.5055	8.70523	10.6974	14.3985	6.99286	17.5286	11.5662	8.92119	5.34779
KWMTBOMO01618	23.708	12.1023	4.03797	19.2097	13.7712	17.8448	41.775	17.8225	15.0197
KWMTBOMO01619	0.75176	3.66739	1.9889	1.6719	31.0367	5.49341	2.23009	2.84706	0.390736
KWMTBOMO01620	9.17895	9.92346	3.65822	10.9048	13.8081	14.6187	30.6852	28.8294	41.1029
KWMTBOMO01621	311.739	172.193	323.019	858.533	1024.93	978.35	892.815	903.611	561.055
KWMTBOMO01622	33.389	18.0537	9.13819	21.338	26.8047	17.7615	58.7457	31.7489	33.9606
KWMTBOMO01623	49.0557	18.8727	14.0465	41.7344	24.4579	16.988	34.5005	9.01254	16.3614
KWMTBOMO01624	18.4035	7.62269	4.5215	13.1229	7.77338	7.59537	13.6404	6.08066	7.85432
KWMTBOMO01625	45.0944	29.4102	13.248	67.5183	43.3881	52.8839	72.2707	50.8376	40.0022
KWMTBOMO01626	0.0285776	0.0265549	0.0756066	0.0847414	0	0.0309375	0.16955	2.00224	0.0297071
KWMTBOMO01627	0.349815	0.0541758	0.102832	1.67122	0.0723924	3.40832	80.043	30.3052	2.06063
KWMTBOMO01628	0	0	0	0	0	0	0	0	0
KWMTBOMO01629	0	0.0244148	0.0231711	0	0.0326242	0	0	0	0
KWMTBOMO01630	0.0263178	0	0.0232093	0	0	0	0.0624571	0.149506	0.027358
KWMTBOMO01631	17.4963	27.3557	2.14675	1.87978	4.72274	2.9647	18.2336	13.9006	4.03296
KWMTBOMO01632	0.0935298	0.139056	0	0.351303	0.0929064	0.891029	1.35398	0.247951	0.525023
KWMTBOMO01633	0.499215	0	0	0	0	0.40533	0.296183	21.7422	0.259473
KWMTBOMO01634	0.0363893	0	0	0.0359684	0	0.0393942	0.0431793	0.0689067	0.0756551
KWMTBOMO01635	1.13813	0.598864	0.0362782	0.962318	0.35755	1.66261	2.60336	2.80429	1.08333
KWMTBOMO01636	2.00312	1.13231	0.0736052	1.99645	0.787617	2.54803	5.11032	3.23995	1.40555
KWMTBOMO01637	69.9244	66.0778	26.1635	123.93	96.3439	177.042	233.21	135.909	295.402
KWMTBOMO01638	0	0.0451191	0	0.143983	0	0	0	0	0.050475
KWMTBOMO01639	99.6952	43.7079	3.86986	1.70573	1.53052	1.44117	3.3348	8.3561	13.0698
KWMTBOMO01640	0	0.0942488	0.0447239	1037.94	82.4276	15.7568	0	0	0
KWMTBOMO01641	9.96599	10.2593	5.55767	4.05618	10.9186	5.07716	9.15904	16.3739	15.489
KWMTBOMO01642	0.0505535	0.234876	0	0.0499688	0	0	0.299932	0.670095	2.20716
KWMTBOMO01643	3.1291	1.98943	1.35555	2.87587	2.11306	0.891447	2.01934	1.76718	1.02719
KWMTBOMO01644	8.68538	2.25785	1.50455	11.9576	3.33801	15.5031	12.6371	1.81109	0.967356
KWMTBOMO01645	144.73	81.5796	85.6119	195.015	138.679	98.8866	134.634	110.529	105.315
KWMTBOMO01646	7.06186	8.66442	6.8324	11.3852	3.14985	10.0202	2.76607	3.6352	1.35416
KWMTBOMO01647	0	0	0	0	0	0	0	0	0
KWMTBOMO01648	5.13479	2.75015	1.8239	5.70983	3.94054	4.78675	5.79673	2.90346	3.22488
KWMTBOMO01649	43.548	31.1118	22.5795	57.1041	35.867	36.7203	48.8175	39.7809	27.5255
KWMTBOMO01650	16.7755	12.7477	16.5912	18.2	15.0009	15.088	19.3443	15.3662	32.5695
KWMTBOMO01651	0.425997	0.910443	1.08947	0.294749	0.105789	0	0.0505486	0.161333	1.3285
KWMTBOMO01652	0.168749	0	0	0	0	0	0	0	0
KWMTBOMO01653	0.015677	0.0291348	0.0276507	0.0774786	0.369848	0.509148	0	0.178116	0.14667
KWMTBOMO01654	0.268486	0.124741	0	0.265381	0	0	0	0	0
KWMTBOMO01655	21.6131	297.192	1.9499	11.5831	12.6288	3.3511	22.4976	31.6108	7.35503
KWMTBOMO01656	35.7086	262.611	18.2316	40.8686	16.9185	281.283	66.0663	34.921	86.6946
KWMTBOMO01657	21.2413	19.0854	10.0629	33.489	32.9139	53.7827	63.7412	40.7212	70.9873
KWMTBOMO01658	25.5432	10.9785	10.7128	32.6494	24.0712	27.8326	49.4626	30.4076	39.6994
KWMTBOMO01659	4.45608	2.9093	1.88782	6.66439	3.88754	6.22713	8.93355	3.94326	4.3143
KWMTBOMO01660	7.67202	1.87207	1.39983	17.1781	5.76114	13.1743	18.2313	5.58758	3.51165
KWMTBOMO01661	31.2318	8.25603	5.61939	53.3139	12.2579	34.1023	50.1581	12.3209	6.90374
KWMTBOMO01662	76.6646	38.5671	20.1446	113.704	88.611	147.808	124.364	73.222	204.087
KWMTBOMO01663	17.6664	10.8857	16.0769	32.633	15.9462	34.3169	34.269	17.3789	6.25178
KWMTBOMO01664	3.37498	2.50888	2.38108	6.0047	4.1906	7.06377	9.61135	4.89965	0.701674
KWMTBOMO01665	14.2094	13.6799	7.80995	22.2779	12.0215	16.9858	18.9726	11.0135	7.2375
KWMTBOMO01666	116.816	87.0329	1.38365	363.314	72.1399	596.131	169.417	28.0443	111.549
KWMTBOMO01667	3.10156	1.52782	1.6642	4.33998	3.75831	3.86335	5.16571	3.39649	2.758
KWMTBOMO01668	8.65979	3.39867	3.20183	13.5572	6.47826	9.49136	9.86081	6.34028	5.03221
KWMTBOMO01669	50.336	18.1351	27.7441	82.5258	49.0274	46.6206	76.717	53.6153	49.0355
KWMTBOMO01670	10.9281	7.7175	1.05135	26.1205	6.51315	29.2106	34.9408	12.3408	20.4893
KWMTBOMO01671	7.45986	4.87965	1.12531	17.8033	5.21025	20.4819	27.2543	8.71256	15.2033
KWMTBOMO01672	0	0	0	0	0	0	0	0	0
KWMTBOMO01673	0.0177499	0.0329871	0	0.0350892	0.0220395	0.0192156	0	0.0168056	0
KWMTBOMO01674	0.0150423	0.0698879	0	0.0297366	0.0186775	0.0651377	0.0356982	0.042726	0.109458
KWMTBOMO01675	68.0597	32.6263	35.8805	94.7409	49.8987	130.696	128.247	57.4278	16.0008
KWMTBOMO01676	27.0091	20.4299	7.33449	28.1618	10.5312	21.6622	22.0824	7.7964	10.6999
KWMTBOMO01677	15.3344	8.47239	3.73798	18.8253	9.84758	15.8869	22.9793	8.06192	9.36062
KWMTBOMO01678	6.60415	3.40006	1.02315	9.4388	3.76764	8.69534	14.9316	3.97137	7.14349
KWMTBOMO01679	5.40405	2.42504	0.929903	7.55634	4.35334	8.33312	12.8248	4.74217	6.02868
KWMTBOMO01680	0	0.0463157	0	0	0	0	0	0	0
KWMTBOMO01681	0	0	0	0.0378661	0.0475672	0	0	0.036271	0
KWMTBOMO01682	396.44	13.496	0.0808109	2.05302	9.36782	1.09121	85.627	43.3217	0.015876
KWMTBOMO01683	53.1854	35.2165	19.0674	80.3119	44.4247	68.0432	80.6926	53.4852	42.661
KWMTBOMO01684	25.7346	23.4845	25.9708	21.6935	10.1288	26.3616	28.3472	16.872	13.3506
KWMTBOMO01685	20.6743	9.88194	7.3064	16.8911	10.4009	8.45708	17.0547	14.0127	35.6234
KWMTBOMO01686	0	0.0963908	0	0.205067	0	0	0	0	0
KWMTBOMO01687	3.75168	1.79929	1.174	2.75131	1.65296	1.31016	3.30289	2.17709	4.02577
KWMTBOMO01688	284.886	79.4659	189.907	462.546	293.169	212.602	430.927	187.248	84.2492
KWMTBOMO01689	1.90647	0.335979	0.724693	2.95659	0.897904	1.20987	3.66633	1.18261	0.683386
KWMTBOMO01690	14.3431	5.66633	1.9693	25.7227	13.8635	17.573	27.4145	6.18011	4.99974
KWMTBOMO01691	0	0	0	0	0	0	0.287208	0.0572917	0
KWMTBOMO01692	0.103733	0.481954	0	0.717734	0.257604	0.224598	0.615446	1.17857	0.323499
KWMTBOMO01693	0	0	0	0	0	0.047381	0	0.0414384	0
KWMTBOMO01694	82.8237	53.2107	561.571	1.45755	23.7009	35.2976	10.3041	37.5411	176.027
KWMTBOMO01695	0.289973	0.293944	0.116238	0.078169	1.47293	0.256843	0.594321	1.22298	2.57589
KWMTBOMO01696	5.29072	1.95695	3.57863	5.99112	2.23229	2.1131	4.99797	1.79944	1.97567
KWMTBOMO01697	0.767477	1.03011	1.7046	0.561927	4.97653	1.4463	3.64274	3.20263	6.76662
KWMTBOMO01698	0.12729	0	0.168383	0.188727	0.0790259	0.413404	0.755208	0.060259	0
KWMTBOMO01699	5.70366	2.39144	1.26772	6.78357	4.92289	7.15357	9.13396	4.01724	4.94091
KWMTBOMO01700	19.2746	19.8571	11.409	36.0844	24.518	54.3771	35.4876	26.0844	27.9857
KWMTBOMO01701	1.83454	0.957689	0.363562	3.40252	2.71299	4.28447	5.77232	1.26855	6.25682
KWMTBOMO01702	0	0	0	0.118723	0	0	0	0.113722	0
KWMTBOMO01703	0	0	0	0	0	0	0	0	0
KWMTBOMO01704	0	0	0	0	0	0	0	0	0
KWMTBOMO01705	38.6413	48.167	30.7942	31.1611	46.1658	59.5344	61.6201	21.1482	105.124
KWMTBOMO01706	0.25458	0.11828	0.224511	0.0629089	0	0	0	0	0
KWMTBOMO01707	5.92553	3.72035	1.6948	10.7444	9.37091	14.0433	13.0885	4.96586	17.8965
KWMTBOMO01708	11.4401	3.03268	2.93879	12.8019	10.7069	6.69448	13.2079	6.83065	10.6423
KWMTBOMO01709	1.79428	1.50593	1.30161	2.03098	3.66526	2.66304	4.05213	3.42505	3.45964
KWMTBOMO01710	0.141999	0.197922	0.18784	0	0.264473	0	0	0	0.369029
KWMTBOMO01711	0.929756	2.98454	1.78896	2.9241	0.734649	1.00653	1.40413	0.720239	1.66941
KWMTBOMO01712	9.43971	10.6458	3.55759	14.5142	7.01255	13.975	17.4239	7.40973	23.232
KWMTBOMO01713	0.191747	0.133631	0.0211373	0.21322	0.0892821	0.155686	0.156424	0.192892	0.311446
KWMTBOMO01714	3.02892	2.76019	0.948828	4.63532	2.42499	4.44379	6.8829	3.14459	8.26667
KWMTBOMO01715	0	0	0	0	0	0	0	0	0
KWMTBOMO01716	0	0	0	0	0	0	0	0	0.0306955
KWMTBOMO01717	0	0	0	0.19101	0	0	0.0764344	0	0.0669608
KWMTBOMO01718	23.2399	20.1031	7.11481	81.1724	59.7059	53.012	129.07	37.6605	57.3292
KWMTBOMO01719	7.80083	4.95962	3.65367	12.1378	7.69321	19.6377	12.4895	5.86624	5.58716
KWMTBOMO01720	145.242	131.299	71.5125	288.699	136.974	225.004	155.676	170.027	25.4543
KWMTBOMO01721	7.54905	4.86857	2.60261	9.80807	6.13387	10.7422	11.3176	5.95282	4.24605
KWMTBOMO01722	87.6702	19.4756	200.726	17.0534	25.0721	73.3268	43.674	19.36	164.336
KWMTBOMO01723	3.08023	7.18357	1.83757	12.8649	8.66163	12.5864	18.1316	8.72047	4.30068
KWMTBOMO01724	0	0	0	0	0	0	0	0	0
KWMTBOMO01725	0.0532497	0.0494806	0	0	0	0.0576469	0	0	0
KWMTBOMO01726	0	0	0	0	0.0365295	0	0	0	0.0305825
KWMTBOMO01727	0	0	0	0	0.0220395	0	0	0	0
KWMTBOMO01728	0	0	0	0	0	0	0	0	0
KWMTBOMO01729	0.0173452	0.0322349	0	0.0171446	0	0.0187775	0	0	0.0180307
KWMTBOMO01730	10.1869	10.434	16.5892	3.7759	4.52767	2.945	8.37898	8.71332	4.75325
KWMTBOMO01731	0.0716363	0	0	0.0708078	0	0.0775519	0	0	0
KWMTBOMO01732	0	0	0	0	0	0	0	0	0
KWMTBOMO01733	0	0	0	0	0	0	0.0152869	0	0
KWMTBOMO01734	0	0.0101533	0	0	0	0	0	0	0
KWMTBOMO01735	0.513938	0.159187	0.0377695	0.169331	0.159535	0.231824	0.203279	0	0.0445209
KWMTBOMO01736	0	0	0	0	0	0	0	0	0
KWMTBOMO01737	0.456993	0.904683	0.490628	1.00161	1.18421	0.666811	0.707303	1.03467	0.557674
KWMTBOMO01738	7.85862	6.22498	8.6346	28.3968	18.0759	29.4278	16.8156	5.48892	90.9328
KWMTBOMO01739	0	0	0.112704	0	0	0	0	0	0
KWMTBOMO01740	0.255598	0	0	0.126321	0	0.276705	0.151646	0	0.797102
KWMTBOMO01741	1.78919	1.42504	0	5.55813	1.11079	1.79858	4.70102	1.815	285.761
KWMTBOMO01742	17.7623	18.5812	4.03923	39.2545	23.65	76.0092	31.0847	28.875	189.288
KWMTBOMO01743	3.92326	4.66491	1.52503	6.28744	2.13773	4.81628	3.81465	2.68312	1.51254
KWMTBOMO01744	0	0.0435313	0.0413139	0	0.116337	0	0	0.0887098	0.194795
KWMTBOMO01745	26.5901	7.49462	3.53348	14.5043	9.5624	14.8718	55.941	30.6934	34.078
KWMTBOMO01746	0.0169946	0	0	0.016798	0	0	0	0	0
KWMTBOMO01747	2.15877	0	0	1.70704	0.357397	0.155802	4.44008	0.545046	2.5433
KWMTBOMO01748	22.5974	11.321	5.08239	27.3329	24.1039	41.5933	46.5495	39.5835	47.2438
KWMTBOMO01749	0	0	0	0	0	0	0	0	0
KWMTBOMO01750	0	0	0	0	0	0	0	0	0
KWMTBOMO01751	77.212	27.5182	6.71447	49.4481	59.7385	16.3839	32.8122	25.6506	86.5275
KWMTBOMO01752	135.003	74.4688	114.998	103.444	71.9296	76.5055	117.573	138.714	127.269
KWMTBOMO01753	31.1917	16.6557	28.3193	47.2634	27.1646	41.5058	42.2809	30.0962	15.199
KWMTBOMO01754	8.5042	5.15842	2.52595	7.50105	5.90299	9.43022	9.10996	6.34635	10.4365
KWMTBOMO01755	6.41169	6.10934	1.34172	3.86697	6.4769	5.5294	6.512	5.35034	9.48931
KWMTBOMO01756	1.0416	0.56035	0.193384	0.986207	0.680697	1.0564	2.15968	1.11076	1.27653
KWMTBOMO01757	614.939	311.157	203.776	1073.31	559.62	462.488	704.615	466.906	342.296
KWMTBOMO01758	0.892452	0.414642	0.157408	3.70495	2.21626	3.09168	1.27077	1.18296	18.7401
KWMTBOMO01759	0	0	0	0	0	0	0	0	0
KWMTBOMO01760	0.392825	0.365021	0.230951	1.94141	1.46328	3.54387	0.621499	1.11578	6.3975
KWMTBOMO01761	0	0.0127527	0	0.0135654	0	0	0.016285	0.012994	0
KWMTBOMO01762	0.341101	0.528263	0.200541	3.59633	2.82356	4.73894	1.48408	0.807385	0.41368
KWMTBOMO01763	1.84793	0.835974	0.343088	1.24975	0.87554	1.60569	6.40513	1.95681	1.66821
KWMTBOMO01764	7.56706	4.32705	4.16367	13.8723	4.1759	5.9514	12.4325	7.65436	12.4379
KWMTBOMO01765	0	0	0	0	0.0531783	0	0.152459	0	0
KWMTBOMO01766	6.17212	5.71541	11.5642	14.5869	5.64835	10.936	10.6182	10.6158	3.81856
KWMTBOMO01767	0	0.0247197	0	0.05259	0.165158	0.0143997	0	4.69744	0.179752
KWMTBOMO01768	0	0	0	0	0	0	0	0	0
KWMTBOMO01769	0	0	0	0	0.0220885	0	0	0	0
KWMTBOMO01770	0	0	0	0	0	0	0	0.0443549	0
KWMTBOMO01771	0.372592	0.216387	0.082146	8.47051	2.66016	8.77308	0.552645	0.176385	0.0968297
KWMTBOMO01772	3.16662	1.09794	0.70857	64.4686	7.15956	14.2241	5.15955	2.59542	9.58055
KWMTBOMO01773	0.0968175	0.179929	0.42691	2.48814	0.721291	3.14438	0.574416	0.733334	0
KWMTBOMO01774	0.132276	0.0661843	0.0628129	0.221263	0.0884386	0.121169	0.108663	0.105971	0.11635
KWMTBOMO01775	2.98303	1.82361	1.2115	3.95724	2.29059	6.37374	5.96151	2.26689	4.8146
KWMTBOMO01776	0	0	0	0	0	0	0	0	0
KWMTBOMO01777	0	0.0141104	0	0	0	0	0.072075	0.0431322	0
KWMTBOMO01778	5.02212	4.15074	5.58625	10.9009	11.3749	17.1575	39.5884	24.4198	22.9812
KWMTBOMO01779	0.957623	0.728053	0.690966	1.24772	1.29715	1.41368	5.68155	1.9782	2.71492
KWMTBOMO01780	2.84824	2.76171	2.94866	5.38579	5.68926	7.5075	13.9596	7.50388	9.13989
KWMTBOMO01781	0.0254377	0.0472745	0	0	0	0	0.120737	0.0240844	0
KWMTBOMO01782	0	0	0	0	0	0	0.0520047	0	0.0455591
KWMTBOMO01783	0.127799	0.296884	0	0.126321	0.555394	0.207529	0.303292	0.242	0.664251
KWMTBOMO01784	22.7477	3.65974	1.07121	28.706	17.9159	35.9828	31.491	11.7445	25.4451
KWMTBOMO01785	8.34274	4.42635	2.20488	14.9577	15.2606	11.7953	22.7344	13.0568	21.9137
KWMTBOMO01786	0.331331	0.747707	0.0417423	0.421071	1.79254	0.333071	0.982889	4.72797	0.0738057
KWMTBOMO01787	0	0.0858045	0	0	0	0	0.109571	0	0
KWMTBOMO01788	45.8814	42.4613	38.7421	50.9508	53.0485	95.1174	102.493	64.5451	62.2736
KWMTBOMO01789	339.247	76.0999	88.8676	336.124	210.826	156.303	325.207	161.653	80.579
KWMTBOMO01790	57.6938	42.1333	32.3173	52.4746	32.903	58.1754	72.5083	37.5838	32.8987
KWMTBOMO01791	21.4574	29.864	14.3381	25.8809	26.0561	21.3873	36.5655	27.7441	49.0328
KWMTBOMO01792	0.224999	0.209073	0	0	0	0.243578	0	0	0.233891
KWMTBOMO01793	0.0444983	0	0	0	0	0	0	0	0.0925141
KWMTBOMO01794	0.240224	0.223221	0.0353084	3.60126	0.695983	1.21362	0.23754	0.303258	0.0832395
KWMTBOMO01795	42.3243	7.08085	20.0795	30.7636	2.50794	16.5983	24.2938	5.21552	3.62666
KWMTBOMO01796	87.4262	60.4563	143.493	154.456	88.2139	148.163	131.243	207.9	32.3672
KWMTBOMO01797	14.1361	10.0385	8.61499	14.8814	16.8388	15.8011	19.3648	15.4515	9.31863
KWMTBOMO01798	0.0802759	0.104431	0.0495559	0.174564	0.0299028	0.0608334	0.0952549	0.0836056	0.242001
KWMTBOMO01799	198.455	73.0997	118.025	430.484	152.811	293.842	250.548	257.856	458.705
KWMTBOMO01800	26.5969	20.8285	28.4711	44.1463	41.9557	59.3069	48.6299	39.6735	11.3027
KWMTBOMO01801	0.952324	3.67677	0.0709725	0.278416	2.71468	0.0726031	7.00295	1.18105	0.111545
KWMTBOMO01802	3.90595	41.6779	4.6057	2.42925	597.136	1.2828	103.267	97.6477	238.191
KWMTBOMO01803	4.53342	4.71403	5.23542	10.4556	12.0621	13.6717	19.9804	8.58447	8.75196
KWMTBOMO01804	21.9141	13.2168	16.492	46.2114	26.8507	52.179	65.1795	26.8473	19.4716
KWMTBOMO01805	6.0619	5.16896	3.42767	8.67048	6.11005	13.5496	10.0279	5.36803	3.96623
KWMTBOMO01806	18.4791	8.34905	7.85096	32.6683	11.5494	14.4937	19.2823	11.5685	7.40918
KWMTBOMO01807	0.304864	0.283286	0.107542	0	0.151416	0	0.1447	1696.66	0.0633828
KWMTBOMO01808	17.7499	14.8442	4.69601	30.9423	36.4653	45.9428	20.679	31.7778	16.1031
KWMTBOMO01809	9.0363	7.94689	2.27685	17.7041	26.0466	21.8359	10.531	13.4445	10.0644
KWMTBOMO01810	0	0	0	0.140983	0	0	0	0	0
KWMTBOMO01811	6.57161	5.53554	4.47613	4.35681	12.3391	8.76271	8.43181	3.41451	9.49724
KWMTBOMO01812	0.0301983	0.0561217	0.0266314	0.029849	0.0749925	0.032692	0.0716663	0.0857751	0
KWMTBOMO01813	1.5487	1.75449	0.261929	0.230666	0.26342	0.0918676	0.805555	0.301295	0.485177
KWMTBOMO01814	394.835	202.812	58.3111	2.38254	2.69951	3.22345	20.0213	4.43011	6.28877
KWMTBOMO01815	18.079	8.8293	6.654	33.5805	17.7721	26.5505	31.9003	12.9299	14.4887
KWMTBOMO01816	7.56093	5.09818	4.59913	11.3444	7.24574	10.515	16.8393	8.40686	7.94038
KWMTBOMO01817	8.91967	5.25649	3.21372	9.46571	7.62904	12.1104	13.5003	5.75713	10.7258
KWMTBOMO01818	4.65335	2.36259	1.05766	5.63087	4.33343	4.50529	6.51781	2.91826	10.1234
KWMTBOMO01819	5.46554	2.10828	1.14549	10.9547	4.45095	11.295	13.5212	3.56165	2.68296
KWMTBOMO01820	1.9293	1.28274	0.700368	3.14406	1.19261	3.45251	3.19711	1.17709	1.03303
KWMTBOMO01821	29.5422	12.6465	6.08234	25.337	16.6703	27.9802	46.7843	20.4885	61.3903
KWMTBOMO01822	9.91545	5.80117	3.0767	7.07834	5.01588	8.74643	8.93316	6.43248	4.00841
KWMTBOMO01823	0.0503411	0	0.0591934	0.199035	0.0208356	0.0726642	0.0597344	0.0794381	0
KWMTBOMO01824	19.0213	19.1939	5.56969	91.7297	49.2659	97.4098	32.4451	30.4611	75.0759
KWMTBOMO01825	0.860923	2226.98	0.927955	5.76766	61.7633	1.65692	0.113507	709.698	18.7939
KWMTBOMO01826	55.6081	34.722	49.6737	90.807	58.7516	134.283	114.456	62.6458	17.2384
KWMTBOMO01827	3.92085	6.77118	2.97681	6.8774	16.6716	15.1259	10.733	6.90819	10.8689
KWMTBOMO01828	0.09397	0	0.0414354	0.0464416	0.0583397	0	0.0557521	0.177941	0.097684
KWMTBOMO01829	29.8103	4067.04	204.528	868.387	5933.03	1020.35	673.436	2838.78	581.961
KWMTBOMO01830	26.9183	8.24027	3.60521	20.5976	8.48606	18.7466	19.0552	10.2818	9.26204
KWMTBOMO01831	26.3752	13.1433	7.88783	27.9617	22.7282	47.1534	46.7969	30.7621	61.8411
KWMTBOMO01832	34.9646	26.3718	30.5292	48.0897	57.5273	49.1437	64.6797	69.8178	82.5271
KWMTBOMO01833	11.1571	1.96352	0.819939	1.71269	2.3089	2.24182	5.41592	2.76092	2.37233
KWMTBOMO01834	1.02666	1.83167	4.56322	0.162367	0.254955	1.02253	0.389835	2.06073	0.384207
KWMTBOMO01835	0.419472	0.194891	0.462408	0.138207	0.260422	0.15137	0.248872	0.0330963	2.97968
KWMTBOMO01836	6.02783	1.00097	0.404248	1.09874	1.42292	1.37707	3.58989	1.74686	1.4057
KWMTBOMO01837	4.63977	0.272871	0.258971	0.522468	1.23972	1.0173	1.67256	1.11213	0.793683
KWMTBOMO01838	10.7731	7.81829	3.23373	15.0596	7.6942	8.37008	19.8664	2.85276	16.6358
KWMTBOMO01839	0.0295285	0	0	0	0	0.0319669	0.0700766	0	0
KWMTBOMO01840	19.8446	13.7378	18.8132	20.1055	14.1682	23.9539	25.549	28.3711	16.1937
KWMTBOMO01841	22.5165	13.0823	17.2234	48.3544	34.0794	58.9127	68.9043	32.0902	28.6298
KWMTBOMO01842	71.6355	51.2923	39.7682	90.9487	51.7493	84.2689	107.043	63.7156	46.9204
KWMTBOMO01843	0.727104	0.218589	0	0.4439	0.212429	0.324119	0.558268	0.060743	0.133384
KWMTBOMO01844	66.0397	14.9446	1.77292	57.5838	20.6407	43.8787	34.0382	28.5717	40.3135
KWMTBOMO01845	0.141371	0.0328411	0	0	0	0.0382612	0	0.0334624	0.146958
KWMTBOMO01846	0	0	0	0	0	0	0.037388	0	0
KWMTBOMO01847	0.026383	0.0122578	0.0116334	0.0651946	0	0	0	0	0
KWMTBOMO01848	2.48192	0.896874	1.28547	2.86209	2.20123	1.8339	3.57611	1.24954	24.592
KWMTBOMO01849	0	0	0	0	0	0	0	0.164402	0
KWMTBOMO01850	0.245229	0.260424	0.0926845	1.07345	0.82648	0.379256	1.78749	3.25055	5.31692
KWMTBOMO01851	2.62022	4.24119	0.894479	5.29919	5.4424	8.45749	7.24988	5.40751	21.6522
KWMTBOMO01852	28.5867	13.7624	33.3664	46.0599	38.1452	75.9679	46.5068	20.2994	19.5645
KWMTBOMO01853	0	0	0	0.0214249	0	0	0	0	0
KWMTBOMO01854	0	0	0	0	0	0	0	0	0
KWMTBOMO01855	7.91483	5.66778	3.23384	14.7853	16.5897	24.5261	24.2116	10.725	25.5133
KWMTBOMO01856	14.877	7.55516	8.55946	19.9107	7.94211	13.2462	12.8952	7.44199	7.93926
KWMTBOMO01857	2.19414	4.07768	16.3795	4.6229	31.1872	11.6266	19.2298	15.4712	5.76218
KWMTBOMO01858	0.0564817	0.0524838	0.0332069	0.0651332	0.0584429	0.112101	0.0558507	0.0356512	0.058714
KWMTBOMO01859	16.3703	5.46246	2.69672	16.8845	7.36467	12.1001	25.2743	6.71391	10.0021
KWMTBOMO01860	10.4432	9.31219	4.44079	12.8479	7.79252	2.84654	7.91784	9.65276	25.0899
KWMTBOMO01861	5.88143	3.19794	1.87991	4.08716	7.01578	5.25495	8.4417	6.56552	6.32748
KWMTBOMO01862	70.0349	50.126	17.8653	106.755	130.081	85.3425	66.0703	45.0462	44.9453
KWMTBOMO01863	0	0.11597	0	0	0	0	0	0	0
KWMTBOMO01864	0	0	0	0.0700228	0	0	0	0	0
KWMTBOMO01865	0	0	0	0	0	0	0	0	0
KWMTBOMO01866	2.22906	1.93703	1.41972	3.42732	1.46075	2.90469	7.32269	3.14616	8.68934
KWMTBOMO01867	2.37924	4.21112	1.69856	0.447947	0.56271	0.183979	3.02485	2.52084	6.00653
KWMTBOMO01868	11.6574	5.97333	16.4995	5.59531	7.62446	4.72601	10.7587	16.4876	12.6667
KWMTBOMO01869	0.0851238	0.21093	0.500463	0.0560929	0.916027	0.0921531	0.101007	0.0805951	0
KWMTBOMO01870	6.33151	2.7154	13.3149	14.731	65.5539	7.27616	1.27142	2.12119	0.202516
KWMTBOMO01871	3.25603	2.411	6.28129	0.804593	0	0.275383	4.46727	6.45462	1.00484
KWMTBOMO01872	13.226	98.9933	0.320183	2.05067	22.2828	28.8609	10.5241	4.71429	1.07833
KWMTBOMO01873	0.117462	0.109148	0	0	0.0729247	0	0	0.0556067	0.183158
KWMTBOMO01874	0.206795	0.336276	0.0911847	0.102202	0	0.0559679	0.122691	0.195793	0.161226
KWMTBOMO01875	53.4779	9.75475	9.19077	13.9856	43.9215	10.4588	40.4389	71.3036	39.6969
KWMTBOMO01876	2.76594	2.43445	1.3283	3.12194	1.73419	3.47858	3.73699	2.03107	2.31539
KWMTBOMO01877	33.9968	27.7489	20.7781	58.4791	25.3675	40.0197	45.1032	26.8298	11.5576
KWMTBOMO01878	34.1771	18.127	30.5467	58.378	32.2327	57.3697	57.5962	39.7759	15.9676
KWMTBOMO01879	45.2478	33.3793	36.0197	62.6485	53.7167	56.8367	50.3095	59.7642	41.1118
KWMTBOMO01880	6.84638	3.1809	0.950383	4.32349	6.69055	8.99017	9.6283	6.60219	4.54696
KWMTBOMO01881	57.9614	36.0759	14.828	69.5404	42.436	58.4854	77.9674	39.1417	70.3503
KWMTBOMO01882	0	0	0	0.461026	0.434354	0.504936	3.04399	0.993614	0
KWMTBOMO01883	7.65487	5.35312	3.19143	8.01208	6.52318	8.89723	11.7453	7.13021	5.83622
KWMTBOMO01884	4071.94	1430.66	1.20573	151.927	493.743	15.5802	992.358	611.405	2.69291
KWMTBOMO01885	148.428	90.4372	47.7888	192.489	102.011	193.868	167.416	126.127	239.186
KWMTBOMO01886	16.5715	14.721	7.01479	16.3798	17.1194	24.9006	15.1017	11.5477	10.4737
KWMTBOMO01887	1.14692	0.304496	0.650217	2.10535	2.64473	5.05519	21.9692	5.58462	2.12901
KWMTBOMO01888	7.63838	4.0831	2.17296	8.28069	5.0991	9.69179	15.2523	5.28792	7.68414
KWMTBOMO01889	38.2136	28.8928	6.85525	16.3469	12.4497	22.8555	34.4893	19.5623	18.7143
KWMTBOMO01890	32.2861	38.2824	44.1919	56.8445	42.6985	65.1713	56.3683	87.4863	11.1
KWMTBOMO01891	1.69545	1.15533	1.32906	9.23574	3.27473	8.15758	3.30831	2.176	1.40997
KWMTBOMO01892	2.29973	0.457918	0.217296	1.82662	2.14162	2.17843	3.45979	2.25514	2.73214
KWMTBOMO01893	14.2545	9.36325	6.62602	15.2002	10.0267	20.1827	18.8307	14.5267	25.5481
KWMTBOMO01894	55.4006	52.4738	57.99	86.1846	59.4479	60.8956	112.595	72.4361	96.251
KWMTBOMO01895	72.1475	36.7878	46.3221	101.864	64.2498	99.0649	93.4394	59.5136	48.4651
KWMTBOMO01896	20.2079	13.7839	18.6326	28.706	18.2359	24.5464	34.5047	28.4727	17.3333
KWMTBOMO01897	6.48486	4.68211	2.51074	6.11952	3.5631	6.4333	5.95215	3.65824	2.34884
KWMTBOMO01898	0	0	0	0	0	0	0	0	0
KWMTBOMO01899	0.0928773	0.0690427	0	0.238688	0.0461291	0.0402188	0.242457	0.193459	0.0193096
KWMTBOMO01900	0	0.0110366	0	0	0	0	0	0	0
KWMTBOMO01901	0	0	0	0	0	0	0	0	0
KWMTBOMO01902	0	0	0	0	0.0721291	0	0	0	0
KWMTBOMO01903	0	0	0	0	0	0	0	0	0
KWMTBOMO01904	0.150991	0.252548	0.0532629	0.567132	0.974902	0.719224	0.967494	2.31593	1.5382
KWMTBOMO01905	0.576249	0.654453	0.141163	0.506297	0.318004	0.207945	0.493837	0.697145	0.532466
KWMTBOMO01906	0.071476	0.0332085	0	0	0.0221874	0.0193446	0.0212033	0.0169184	0
KWMTBOMO01907	0	0	0	0	0	0	0	0	0
KWMTBOMO01908	7.2189	6.47839	1.81547	13.9724	11.5196	14.0254	20.2585	12.2663	12.0125
KWMTBOMO01909	1.19812	1.11331	1.07617	0.548269	1.21217	0.336274	0.974114	0.273091	0.761121
KWMTBOMO01910	14.622	7.97814	12.3901	15.3787	16.7988	37.1794	16.7946	7.24227	17.039
KWMTBOMO01911	0.0313233	0.145531	0.0110494	0.00619221	0.0311145	0.0271279	0.0148672	0.0415196	0.0455859
KWMTBOMO01912	4.81596	1.85552	2.58971	2.67039	3.50038	10.8088	4.18141	1.44577	6.34946
KWMTBOMO01913	88.3749	68.2288	62.4914	131.319	136.756	114.871	106.865	105.32	96.743
KWMTBOMO01914	83.907	63.095	41.1972	106.729	79.4576	112.932	121.022	78.0921	71.1329
KWMTBOMO01915	197.423	182.336	79.8322	84.0825	27.4391	116.447	115.946	85.0782	133.542
KWMTBOMO01916	53.7638	28.2039	23.5124	76.1194	58.8226	70.1304	63.5344	48.3479	44.1498
KWMTBOMO01917	13.4588	9.76005	10.566	18.6718	11.8517	17.3373	16.4915	12.8563	6.26887
KWMTBOMO01918	1532.94	274.466	1169.02	2564.93	1486.45	544.94	1273.9	596.203	232.488
KWMTBOMO01919	18.6421	7.11888	3.57831	31.1876	21.8085	34.0045	34.0058	11.8743	5.42728
KWMTBOMO01920	8.26361	4.63881	3.12859	11.8216	6.91078	12.3496	14.6705	5.59143	2.6941
KWMTBOMO01921	13.3644	9.14908	8.42029	17.9076	11.4856	18.3385	18.8884	14.8698	9.27651
KWMTBOMO01922	0.283932	0.361037	0.0395361	0.0147709	0.482435	0.113245	0.106393	0.11319	0.13981
KWMTBOMO01923	1692.13	3479.81	877.163	425.486	1368.5	735.19	563.617	468.735	268.653
KWMTBOMO01924	2483.71	4950.26	1161.56	611.52	2497.2	1111.53	841.474	873.025	272.63
KWMTBOMO01925	30.4145	14.3044	18.845	36.3378	20.6083	35.2619	45.3953	14.1429	5.13285
KWMTBOMO01926	115.818	58.2634	182.264	159.086	90.9954	126.247	123.686	195.869	73.6904
KWMTBOMO01927	76.1283	40.7755	41.7111	88.8848	97.9276	39.9836	64.191	68.4688	19.7457
KWMTBOMO01928	22.7973	18.7068	8.1372	32.6674	22.1963	28.6149	39.128	21.355	29.7828
KWMTBOMO01929	12.2919	8.85517	8.3229	25.1186	17.6633	30.9997	20.5945	13.5558	15.027
KWMTBOMO01930	18.4326	9.35354	8.73873	18.6587	13.6673	20.4925	30.4967	25.4229	11.6326
KWMTBOMO01931	33.5607	19.7091	15.5087	38.8783	20.6689	26.4498	39.0265	33.936	19.3973
KWMTBOMO01932	290.241	205.317	223.509	380.028	332.746	363.758	408.294	374.047	316.266
KWMTBOMO01933	171.052	118.053	279.236	174.138	189.934	141.289	185.444	404.808	193.009
KWMTBOMO01934	3.37614	2.90762	3.26784	5.86026	3.06735	5.97269	7.42595	5.45748	7.87515
KWMTBOMO01935	2.97207	1.95621	3.82234	2.8153	3.53656	4.69219	3.96748	2.46221	2.44589
KWMTBOMO01936	47.9993	20.6709	10.4673	63.1606	48.1058	54.7915	65.1049	42.3359	72.2451
KWMTBOMO01937	54.8109	15.4323	34.2935	81.9286	61.4869	69.4229	66.1798	46.9331	13.4745
KWMTBOMO01938	26.8944	18.6022	20.5079	54.3161	55.1754	100.152	67.9047	48.9648	37.2065
KWMTBOMO01939	45.6025	32.8135	37.3562	74.4392	51.3039	69.263	72.3073	45.9057	37.1664
KWMTBOMO01940	45.7154	23.8454	20.7824	78.3908	40.8668	62.1237	74.613	40.7624	31.7993
KWMTBOMO01941	3256.56	3188.75	2814.31	6328.79	5006.71	4015.85	4598.75	4580.93	4063.58
KWMTBOMO01942	0.38774	0.720591	0.820662	0.306605	0.288867	0.671614	1.38027	0.734224	0.725517
KWMTBOMO01943	15.5582	6.97031	29.1561	9.47409	11.2114	7.81993	28.3512	30.5131	9.24176
KWMTBOMO01944	19.6979	14.4668	12.7747	36.3976	23.7858	28.2861	25.4617	21.0853	19.7024
KWMTBOMO01945	9.04907	3.805	7.26693	12.892	12.9935	11.7665	18.1159	10.5779	6.14853
KWMTBOMO01946	5.40415	4.74572	6.12751	10.9181	6.56268	11.5079	13.1069	10.0084	5.12387
KWMTBOMO01947	30.897	17.5238	27.1064	66.1919	35.0105	23.3148	43.7231	29.665	16.2018
KWMTBOMO01948	10.4436	5.87574	3.02677	13.4116	6.21237	9.63801	16.5214	6.79007	5.38546
KWMTBOMO01949	0	0	0	0	0	0.0282122	0	0.0246738	0.0270902
KWMTBOMO01950	15.4904	24.3104	10.5198	13.111	15.1205	13.4809	40.9413	26.2704	52.2145
KWMTBOMO01951	33.3322	2.64055	2.70924	24.748	90.7856	4.15723	205.688	3.85397	1.75643
KWMTBOMO01952	33.7483	13.0747	19.1261	39.7368	43.8746	47.5301	63.1439	30.3502	19.9055
KWMTBOMO01953	38.3397	31.5262	20.6625	38.6483	36.9318	31.8705	51.361	38.4607	35.3477
KWMTBOMO01954	3.10151	0.394792	0.149873	5.58534	3.27075	3.35762	0.554556	0.321809	0.176663
KWMTBOMO01955	2.26464	1.13749	0.18892	2.45019	2.08995	4.1413	2.75984	0.782328	1.01801
KWMTBOMO01956	63.6017	43.6329	31.7556	94.2992	56.7323	70.305	69.1508	51.4039	20.1288
KWMTBOMO01957	0	0	0	0	0	0	0	0	0
KWMTBOMO01958	11.2388	11.0022	10.1765	22.0319	8.96098	18.8811	15.0754	11.1391	6.13456
KWMTBOMO01959	0	0	0	0	0	0.0524063	0	0	0.150966
KWMTBOMO01960	4.62019	5.53019	5.66284	16.719	5.73674	16.6159	8.36282	3.03983	10.501
KWMTBOMO01961	47.153	36.9312	31.0345	70.1021	56.7276	75.6093	75.365	50.8551	66.1845
KWMTBOMO01962	16.437	19.138	29.1657	27.9916	19.8355	27.2274	33.6817	23.6875	62.8568
KWMTBOMO01963	3.40317	2.41823	3.31899	9.14166	3.28106	5.02785	6.12854	3.90445	2.62205
KWMTBOMO01964	22.4294	12.2952	14.3726	34.7702	24.2434	25.5044	30.444	20.0139	14.2579
KWMTBOMO01965	25.0745	13.2094	10.0935	36.3973	20.9654	26.4227	35.7759	21.9408	18.5192
KWMTBOMO01966	11.0743	12.2771	6.77921	23.1035	10.8275	20.2588	15.7062	9.64362	5.09426
KWMTBOMO01967	6.67715	4.70344	2.56434	23.8449	13.8626	25.4942	18.4872	5.67613	14.2553
KWMTBOMO01968	0.844128	0.556657	0.144082	0.708762	0.439537	0.825399	0.613907	0.403907	0.339674
KWMTBOMO01969	1.03707	0.796879	0.281409	1.08422	0.941011	1.96474	1.75122	0.509832	0.290247
KWMTBOMO01970	5.96192	1.98869	1.88739	4.83526	2.7523	8.68841	7.43717	1.44737	0.556191
KWMTBOMO01971	167.257	123.429	101.504	323.619	235.547	248.083	282.346	217.725	232.239
KWMTBOMO01972	40.2879	29.5435	34.4985	98.9002	71.3111	101.993	67.4084	49.0641	63.3469
KWMTBOMO01973	467.286	605.629	110.825	40.5808	132.998	47.6903	101.23	163.923	82.4984
KWMTBOMO01974	0	0.0541758	0.0514162	0	0	0	0	0	0.303034
KWMTBOMO01975	516.278	637.269	132.943	39.3535	180.772	58.3746	149.535	215.511	99.3448
KWMTBOMO01976	24.4249	14.6149	11.3683	51.3332	36.2247	44.5372	44.9375	25.2862	22.3127
KWMTBOMO01977	25.7943	22.2663	18.1594	30.7835	28.3884	28.797	27.5641	30.3888	15.3113
KWMTBOMO01978	9.24282	5.05061	4.67168	16.9628	10.4145	16.7266	16.9914	9.90048	8.03067
KWMTBOMO01979	23.3611	10.831	5.99445	22.3876	10.451	20.6679	26.934	12.6158	14.285
KWMTBOMO01980	0.0389632	0.0181027	0	0	0.0241896	0	0.0693502	0.0184451	0
KWMTBOMO01981	93.3196	18.9797	26.6475	102.983	16.3454	153.973	224.578	20.5807	107.576
KWMTBOMO01982	11.1545	6.1454	4.06623	15.2838	7.95155	17.1932	14.3688	8.17985	10.7965
KWMTBOMO01983	3.27756	3.16548	1.88903	6.91297	4.26191	7.71109	7.07395	3.39641	2.84373
KWMTBOMO01984	68.5762	35.1876	25.2928	100.468	78.4685	48.746	91.5866	78.5247	43.0645
KWMTBOMO01985	0	0	0	0	0	0	0	0	0
KWMTBOMO01986	0.103509	0.128243	0.0304277	0	0	0.112057	0.36847	0.261339	0.0358667
KWMTBOMO01987	0	0	0	0.0793475	0	0	0	0	0
KWMTBOMO01988	1.47209	15.4015	0.432738	2.58678	62.2145	3.48242	8.41039	14.4023	3.9107
KWMTBOMO01989	36.372	16.3974	10.5427	42.0164	17.3922	32.4808	30.7811	15.3253	29.3854
KWMTBOMO01990	0.561617	0.463881	0.247641	0.709323	0.891048	1.18221	1.33282	0.502198	1.16763
KWMTBOMO01991	3.96255	3.16585	1.67477	5.09902	3.23788	4.42478	6.53159	2.51189	2.71664
KWMTBOMO01992	0	0	0	0	0	0	0.03355	0.0267699	0
KWMTBOMO01993	7.22408	5.31138	1.39567	3.58867	17.2	4.07156	5.28021	5.41186	14.245
KWMTBOMO01994	13.2065	13.2839	3.20183	4.8447	25.2452	6.58354	8.83164	6.7461	19.5784
KWMTBOMO01995	16.0735	17.4098	10.0587	33.2373	17.9581	15.5148	29.4867	19.1708	74.2841
KWMTBOMO01996	22.8484	25.2836	19.439	47.6984	24.8385	24.6838	39.7958	29.3075	102.791
KWMTBOMO01997	9.88922	12.1909	4.89046	9.63319	7.70697	10.5268	16.6402	6.41952	19.3912
KWMTBOMO01998	0.471832	0.626337	0.832205	0	0.0836941	0.0729708	0.159964	0.191456	1.05103
KWMTBOMO01999	117.263	61.5876	59.9491	184.442	107.618	135.961	190.364	117.299	144.687
[truncated: 16,688 more rows]
