# Supplementary material for: A Blueprint of Microstructures and Stage-Specific Transcriptome Dynamics of Cuticle Formation in Bombyx mori
Source: Int J Mol Sci. 2022 May 5;23(9):5155. doi: 10.3390/ijms23095155 (PMC9101387; doi:10.3390/ijms23095155)
Supplement: Supplementary file 1 [file ijms-23-05155-s001.zip › Table S4.xlsx]

## Sheet: 4M0h-vs-4M12h
Gene ID	4M0h	4M12h	4M0h_CPM	4M12h_CPM	4M0h_mean	4M12h_mean	log2 (Fold change)	PValue	FDR
KWMTBOMO13153	144	386311	6.9	17203.4	6.9	17203.4	11.2838	4.563e-284	7.1639e-280
KWMTBOMO10670	151	381781	7.24	17001.7	7.24	17001.7	11.1974	5.0863e-282	3.9928e-278
KWMTBOMO13145	119	313776	5.7	13973.2	5.7	13973.2	11.2594	3.3007e-281	1.7274e-277
KWMTBOMO10667	191	427637	9.15	19043.8	9.15	19043.8	11.0233	5.9623e-279	2.3402e-275
KWMTBOMO10666	96	252674	4.6	11252.2	4.6	11252.2	11.2563	2.46e-278	7.7246e-275
KWMTBOMO10671	103	234131	4.94	10426.5	4.94	10426.5	11.0434	1.2579e-272	3.2916e-269
KWMTBOMO15818	262475	57	12579	2.54	12579	2.54	-12.2739	1.3667e-270	3.0654e-267
KWMTBOMO15817	230625	46	11052.6	2.05	11052.6	2.05	-12.3965	2.6964e-270	5.2917e-267
KWMTBOMO05342	143	262483	6.85	11689	6.85	11689	10.7368	1.4591e-267	2.5452e-264
KWMTBOMO11221	88	183033	4.22	8150.93	4.22	8150.93	10.9155	1.587e-266	2.4916e-263
KWMTBOMO10668	136	231067	6.52	10290	6.52	10290	10.6241	1.2313e-263	1.7575e-260
KWMTBOMO02483	273606	98	13112.5	4.36	13112.5	4.36	-11.5543	1.8766e-257	2.4418e-254
KWMTBOMO13829	27	78782	1.29	3508.36	1.29	3508.36	11.4092	2.0218e-257	2.4418e-254
KWMTBOMO04385	215	216656	10.3	9648.24	10.3	9648.24	9.87148	1.7142e-245	1.9223e-242
KWMTBOMO13018	16	48185	0.77	2145.8	0.77	2145.8	11.4444	6.6086e-245	6.917e-242
KWMTBOMO03936	10	37687	0.48	1678.3	0.48	1678.3	11.7717	6.0358e-240	5.9226e-237
KWMTBOMO05376	1373	919492	65.8	40947.3	65.8	40947.3	9.28147	3.0573e-237	2.8235e-234
KWMTBOMO11574	20	40935	0.96	1822.94	0.96	1822.94	10.8909	4.9727e-234	4.3373e-231
KWMTBOMO03939	30	45874	1.44	2042.89	1.44	2042.89	10.4703	1.7058e-232	1.4095e-229
KWMTBOMO05518	132010	80	6326.54	3.56	6326.54	3.56	-10.7953	1.3886e-231	1.0901e-228
KWMTBOMO11107	115486	79	5534.63	3.52	5534.63	3.52	-10.6187	2.0666e-226	1.545e-223
KWMTBOMO01825	9	25054	0.43	1115.72	0.43	1115.72	11.3414	1.3108e-223	9.3543e-221
NEWGENE00750	24	33948	1.15	1511.79	1.15	1511.79	10.3604	2.3381e-223	1.596e-220
KWMTBOMO02457	121383	94	5817.24	4.19	5817.24	4.19	-10.4392	2.5157e-223	1.6457e-220
KWMTBOMO06682	14	28331	0.67	1261.65	0.67	1261.65	10.8789	5.7385e-223	3.6038e-220
KWMTBOMO03424	72595	41	3479.09	1.83	3479.09	1.83	-10.8927	6.2405e-223	3.7683e-220
KWMTBOMO13017	19	28795	0.91	1282.31	0.91	1282.31	10.4606	1.0026e-219	5.8298e-217
KWMTBOMO06684	71	49896	3.4	2222	3.4	2222	9.35211	3.1136e-216	1.7458e-213
KWMTBOMO13014	9	20464	0.43	911.31	0.43	911.31	11.0494	7.1821e-215	3.8883e-212
KWMTBOMO05344	391	173906	18.74	7744.48	18.74	7744.48	8.6909	5.7186e-214	2.9928e-211
KWMTBOMO10673	28	29152	1.34	1298.21	1.34	1298.21	9.92008	1.2425e-213	6.2928e-211
KWMTBOMO10697	15	23045	0.72	1026.25	0.72	1026.25	10.4771	5.2196e-213	2.5609e-210
KWMTBOMO13015	3	16526	0.14	735.94	0.14	735.94	12.3599	2.711e-212	1.2898e-209
KWMTBOMO02263	6	17145	0.29	763.51	0.29	763.51	11.3624	3.5305e-210	1.6302e-207
NEWGENE00329	8	18222	0.38	811.47	0.38	811.47	11.0603	7.2935e-210	3.2716e-207
KWMTBOMO15815	55431	46	2656.51	2.05	2656.51	2.05	-10.3397	1.4488e-208	6.3184e-206
KWMTBOMO11223	13	19638	0.62	874.53	0.62	874.53	10.462	3.1945e-208	1.3555e-205
KWMTBOMO03069	74625	78	3576.38	3.47	3576.38	3.47	-10.0093	7.7029e-208	3.1825e-205
KWMTBOMO03937	56	33847	2.68	1507.29	2.68	1507.29	9.13551	1.6469e-205	6.6297e-203
KWMTBOMO03966	47511	42	2276.95	1.87	2276.95	1.87	-10.2498	1.0834e-203	4.2524e-201
KWMTBOMO02592	83077	107	3981.44	4.76	3981.44	4.76	-9.70811	5.0683e-203	1.9408e-200
KWMTBOMO03554	25173	8	1206.41	0.36	1206.41	0.36	-11.7104	2.6098e-201	9.7556e-199
KWMTBOMO06677	7	14269	0.34	635.43	0.34	635.43	10.868	9.7774e-201	3.5699e-198
KWMTBOMO13146	1473	414736	70.59	18469.2	70.59	18469.2	8.03145	1.0675e-199	3.8089e-197
KWMTBOMO06337	26501	12	1270.05	0.53	1270.05	0.53	-11.2266	3.115e-199	1.0868e-196
KWMTBOMO05702	74	34318	3.55	1528.27	3.55	1528.27	8.74986	3.261e-199	1.113e-196
KWMTBOMO02264	2	11430	0.1	509.01	0.1	509.01	12.3135	2.0217e-196	6.7535e-194
KWMTBOMO13828	6	11981	0.29	533.54	0.29	533.54	10.8453	9.508e-195	3.1099e-192
KWMTBOMO00892	24	16871	1.15	751.31	1.15	751.31	9.35163	3.4835e-193	1.1161e-190
KWMTBOMO13011	11	12950	0.53	576.7	0.53	576.7	10.0876	1.3514e-192	4.2434e-190
KWMTBOMO02262	42	21115	2.01	940.3	2.01	940.3	8.86978	1.0124e-191	3.1167e-189
KWMTBOMO13830	62	25965	2.97	1156.29	2.97	1156.29	8.60482	1.2132e-191	3.6631e-189
NEWGENE00769	10	12237	0.48	544.94	0.48	544.94	10.1488	2.1e-191	6.2207e-189
KWMTBOMO13151	480	122471	23	5453.95	23	5453.95	7.88952	6.7898e-191	1.9741e-188
KWMTBOMO03901	318920	727	15284.1	32.38	15284.1	32.38	-8.88272	7.8483e-191	2.2403e-188
KWMTBOMO06683	19	14447	0.91	643.36	0.91	643.36	9.46554	5.4914e-190	1.5395e-187
KWMTBOMO13156	8	11361	0.38	505.93	0.38	505.93	10.3787	1.5718e-189	4.3294e-187
KWMTBOMO08845	23	15070	1.1	671.11	1.1	671.11	9.2529	3.6781e-189	9.9562e-187
KWMTBOMO04135	86975	175	4168.25	7.79	4168.25	7.79	-9.0636	7.1455e-189	1.9014e-186
NEWGENE00880	2	9465	0.1	421.5	0.1	421.5	12.0413	2.5381e-188	6.6415e-186
KWMTBOMO11789	88748	207	4253.22	9.22	4253.22	9.22	-8.84957	6.909e-184	1.7782e-181
KWMTBOMO06695	12	10740	0.58	478.28	0.58	478.28	9.68759	2.2012e-183	5.5741e-181
KWMTBOMO06680	3	8328	0.14	370.87	0.14	370.87	11.3713	7.7007e-183	1.9191e-180
NEWGENE01728	5	8644	0.24	384.94	0.24	384.94	10.6474	1.9173e-182	4.7033e-180
KWMTBOMO03935	9	9582	0.43	426.71	0.43	426.71	9.9547	3.1878e-182	7.6997e-180
KWMTBOMO02702	31633	52	1516	2.32	1516	2.32	-9.35193	1.8579e-181	4.4195e-179
NEWGENE00367	6	7940	0.29	353.59	0.29	353.59	10.2518	4.1305e-177	9.679e-175
KWMTBOMO12982	7	7922	0.34	352.79	0.34	352.79	10.0191	1.7387e-175	4.0144e-173
KWMTBOMO10974	24	11041	1.15	491.68	1.15	491.68	8.73994	5.6651e-175	1.289e-172
KWMTBOMO06992	11	8194	0.53	364.9	0.53	364.9	9.42729	5.6732e-173	1.2724e-170
KWMTBOMO02746	15	8678	0.72	386.45	0.72	386.45	9.06807	5.0894e-171	1.1254e-168
KWMTBOMO10669	3	6032	0.14	268.62	0.14	268.62	10.9059	4.5488e-169	9.919e-167
KWMTBOMO14354	4	6007	0.19	267.51	0.19	267.51	10.4594	6.7444e-169	1.4505e-166
KWMTBOMO05519	165096	641	7912.17	28.55	7912.17	28.55	-8.11444	1.377e-167	2.9215e-165
KWMTBOMO07972	35	11021	1.68	490.79	1.68	490.79	8.1905	1.4382e-167	3.0106e-165
KWMTBOMO01829	418	61372	20.03	2733.05	20.03	2733.05	7.09221	1.5314e-166	3.1636e-164
KWMTBOMO11439	14309	20	685.75	0.89	685.75	0.89	-9.58966	2.915e-166	5.9435e-164
KWMTBOMO13515	4	5642	0.19	251.25	0.19	251.25	10.3689	3.104e-166	6.2478e-164
KWMTBOMO06694	11	6732	0.53	299.79	0.53	299.79	9.14374	1.386e-164	2.7544e-162
KWMTBOMO01011	10160	6	486.91	0.27	486.91	0.27	-10.8165	2.503e-164	4.9122e-162
KWMTBOMO03940	9	6133	0.43	273.12	0.43	273.12	9.31098	3.6236e-163	7.0235e-161
KWMTBOMO13476	61	13222	2.92	588.81	2.92	588.81	7.65569	3.9067e-163	7.48e-161
KWMTBOMO06991	11	6467	0.53	287.99	0.53	287.99	9.08581	7.0337e-163	1.3305e-160
KWMTBOMO06679	52	11818	2.49	526.29	2.49	526.29	7.72357	2.4744e-162	4.6248e-160
KWMTBOMO07943	100	17542	4.79	781.19	4.79	781.19	7.3495	1.0579e-161	1.954e-159
KWMTBOMO14981	15795	34	756.97	1.51	756.97	1.51	-8.96954	3.2132e-161	5.8659e-159
KWMTBOMO13000	8	5836	0.38	259.89	0.38	259.89	9.41769	4.6823e-161	8.4496e-159
KWMTBOMO07144	9735	8	466.55	0.36	466.55	0.36	-10.3398	1.2733e-160	2.2717e-158
KWMTBOMO00897	98	16500	4.7	734.79	4.7	734.79	7.28853	9.2006e-160	1.623e-157
KWMTBOMO13141	492	59008	23.58	2627.78	23.58	2627.78	6.80014	1.4245e-158	2.485e-156
KWMTBOMO13063	41	9377	1.96	417.58	1.96	417.58	7.73506	1.6033e-157	2.7661e-155
KWMTBOMO02847	24	7163	1.15	318.99	1.15	318.99	8.11573	1.6977e-156	2.8972e-154
KWMTBOMO07148	8537	7	409.13	0.31	409.13	0.31	-10.3661	5.6507e-156	9.5394e-154
KWMTBOMO04384	377	42055	18.07	1872.82	18.07	1872.82	6.69547	3.1879e-154	5.3245e-152
KWMTBOMO07236	18908	65	906.16	2.89	906.16	2.89	-8.29255	8.368e-154	1.3829e-151
KWMTBOMO11528	16	5652	0.77	251.7	0.77	251.7	8.35263	9.1629e-153	1.4985e-150
NEWGENE01646	14478	42	693.85	1.87	693.85	1.87	-8.53544	1.0374e-152	1.679e-150
KWMTBOMO11539	185	22055	8.87	982.17	8.87	982.17	6.79089	3.4923e-152	5.5949e-150
KWMTBOMO03718	570	57724	27.32	2570.6	27.32	2570.6	6.556	7.5617e-152	1.1992e-149
NEWGENE01358	2	4004	0.1	178.31	0.1	178.31	10.8002	1.0836e-151	1.7013e-149
KWMTBOMO08889	9039	14	433.19	0.62	433.19	0.62	-9.44852	1.1576e-151	1.7994e-149
KWMTBOMO10676	95	13140	4.55	585.16	4.55	585.16	7.00682	4.3639e-151	6.717e-149
KWMTBOMO10860	7592	8	363.84	0.36	363.84	0.36	-9.98109	4.3913e-150	6.6936e-148
KWMTBOMO06855	6	4173	0.29	185.83	0.29	185.83	9.32371	8.8531e-150	1.3365e-147
KWMTBOMO03609	17	5367	0.81	239.01	0.81	239.01	8.20493	1.3943e-149	2.0849e-147
KWMTBOMO10881	9	4446	0.43	197.99	0.43	197.99	8.84688	1.5532e-149	2.3005e-147
KWMTBOMO06689	0	3784	0	168.51	0.001	168.51	17.3625	2.6226e-149	3.8481e-147
NEWGENE01677	6517	4	312.33	0.18	312.33	0.18	-10.7609	1.3184e-148	1.9166e-146
KWMTBOMO12998	10	4427	0.48	197.15	0.48	197.15	8.68204	4.7615e-148	6.8583e-146
NEWGENE01352	1	3557	0.05	158.4	0.05	158.4	11.6294	1.029e-146	1.4687e-144
KWMTBOMO06678	3	3501	0.14	155.91	0.14	155.91	10.1211	4.68e-146	6.6195e-144
KWMTBOMO04463	56	8398	2.68	373.98	2.68	373.98	7.12458	9.7369e-146	1.3649e-143
KWMTBOMO10970	61	8776	2.92	390.82	2.92	390.82	7.06439	1.1315e-145	1.5721e-143
KWMTBOMO10858	880	73671	42.17	3280.76	42.17	3280.76	6.28167	4.6569e-145	6.4134e-143
KWMTBOMO13831	2	3323	0.1	147.98	0.1	147.98	10.5312	7.3934e-144	1.0094e-141
KWMTBOMO00895	209	19924	10.02	887.27	10.02	887.27	6.46842	1.2046e-143	1.6303e-141
KWMTBOMO00043	334	29426	16.01	1310.41	16.01	1310.41	6.3549	1.7186e-143	2.3061e-141
KWMTBOMO10769	167	16094	8	716.71	8	716.71	6.48525	4.6807e-142	6.2278e-140
KWMTBOMO10675	6	3454	0.29	153.82	0.29	153.82	9.05097	7.8076e-142	1.0301e-139
KWMTBOMO14100	25	5147	1.2	229.21	1.2	229.21	7.57749	1.0708e-141	1.401e-139
KWMTBOMO06676	149	14528	7.14	646.97	7.14	646.97	6.50163	1.6038e-141	2.081e-139
KWMTBOMO04410	8	3673	0.38	163.57	0.38	163.57	8.74969	1.699e-141	2.1864e-139
KWMTBOMO02865	33	5474	1.58	243.77	1.58	243.77	7.26945	3.6327e-139	4.6369e-137
KWMTBOMO08754	1734	116040	83.1	5167.56	83.1	5167.56	5.95849	6.8324e-138	8.6507e-136
KWMTBOMO09645	1871	121996	89.67	5432.79	89.67	5432.79	5.92092	8.5795e-137	1.0776e-134
KWMTBOMO05341	26	4663	1.25	207.66	1.25	207.66	7.37615	9.4279e-137	1.1748e-134
KWMTBOMO10903	62313	499	2986.33	22.22	2986.33	22.22	-7.07037	7.4555e-136	9.2166e-134
KWMTBOMO12987	2	2681	0.1	119.39	0.1	119.39	10.2215	6.7176e-135	8.2396e-133
KWMTBOMO12995	12	3409	0.58	151.81	0.58	151.81	8.032	1.1206e-134	1.3639e-132
KWMTBOMO15832	9917	47	475.27	2.09	475.27	2.09	-7.8291	4.3383e-134	5.2393e-132
KWMTBOMO13005	44	5522	2.11	245.91	2.11	245.91	6.86474	6.5419e-134	7.8403e-132
KWMTBOMO13064	114	9923	5.46	441.9	5.46	441.9	6.33868	1.2527e-133	1.4899e-131
KWMTBOMO14220	40	5174	1.92	230.41	1.92	230.41	6.90695	5.9761e-133	7.0545e-131
KWMTBOMO08263	50	5824	2.4	259.36	2.4	259.36	6.75578	7.7969e-133	9.1351e-131
KWMTBOMO12453	0	2510	0	111.78	0.001	111.78	16.7703	3.7778e-132	4.3934e-130
NEWGENE00709	5	2615	0.24	116.45	0.24	116.45	8.92246	6.6079e-132	7.6283e-130
NEWGENE01355	1	2490	0.05	110.89	0.05	110.89	11.1149	7.8025e-132	8.9416e-130
KWMTBOMO13165	64	6418	3.07	285.81	3.07	285.81	6.54067	4.5459e-131	5.1718e-129
KWMTBOMO00821	13903	93	666.3	4.14	666.3	4.14	-7.3304	1.0777e-130	1.2172e-128
KWMTBOMO06442	0	2393	0	106.57	0.001	106.57	16.7014	3.6485e-130	4.0916e-128
KWMTBOMO15829	3691	0	176.89	0	176.89	0.001	-17.4325	1.1314e-129	1.2598e-127
KWMTBOMO13144	321	20475	15.38	911.8	15.38	911.8	5.88959	1.5079e-129	1.6672e-127
KWMTBOMO11219	3	2249	0.14	100.15	0.14	100.15	9.48252	1.2105e-127	1.329e-125
KWMTBOMO01398	36530	343	1750.69	15.27	1750.69	15.27	-6.84108	1.3562e-127	1.4786e-125
KWMTBOMO16425	5091	15	243.98	0.67	243.98	0.67	-8.50839	8.3754e-127	9.0685e-125
NEWGENE01645	8072	45	386.85	2	386.85	2	-7.59563	1.0031e-126	1.0786e-124
KWMTBOMO12989	0	2182	0	97.17	0.001	97.17	16.5682	2.3327e-126	2.4914e-124
KWMTBOMO13004	4	2142	0.19	95.39	0.19	95.39	8.97169	1.1872e-125	1.2594e-123
KWMTBOMO08909	7628	44	365.57	1.96	365.57	1.96	-7.54315	8.4913e-125	8.9472e-123
KWMTBOMO00836	7363	41	352.87	1.83	352.87	1.83	-7.59115	1.1974e-124	1.2532e-122
KWMTBOMO00824	6533	33	313.09	1.47	313.09	1.47	-7.73462	1.8855e-124	1.9605e-122
KWMTBOMO02721	7	2345	0.34	104.43	0.34	104.43	8.26279	3.1725e-124	3.2769e-122
KWMTBOMO10844	3224	0	154.51	0	154.51	0.001	-17.2373	4.1284e-124	4.2363e-122
KWMTBOMO12520	68	5585	3.26	248.71	3.26	248.71	6.25345	6.4855e-124	6.6119e-122
KWMTBOMO10503	8	2331	0.38	103.81	0.38	103.81	8.09373	1.346e-122	1.3633e-120
KWMTBOMO12994	3	1963	0.14	87.42	0.14	87.42	9.28639	4.6266e-122	4.6563e-120
KWMTBOMO11217	0	1952	0	86.93	0.001	86.93	16.4076	8.6309e-122	8.6309e-120
KWMTBOMO01369	6255	35	299.77	1.56	299.77	1.56	-7.58617	3.8219e-121	3.7977e-119
KWMTBOMO03719	220	11975	10.54	533.28	10.54	533.28	5.66095	1.7531e-120	1.731e-118
KWMTBOMO07353	13144	123	629.92	5.48	629.92	5.48	-6.84485	6.9022e-120	6.7728e-118
KWMTBOMO01259	10538	91	505.03	4.05	505.03	4.05	-6.9623	1.2753e-119	1.2436e-117
KWMTBOMO15126	24	2945	1.15	131.15	1.15	131.15	6.83344	3.6346e-119	3.5224e-117
NEWGENE00032	65	4866	3.12	216.7	3.12	216.7	6.11801	4.8418e-119	4.6636e-117
KWMTBOMO13139	1	1812	0.05	80.69	0.05	80.69	10.6562	8.999e-119	8.6149e-117
KWMTBOMO12981	78	5352	3.74	238.34	3.74	238.34	5.99384	2.0328e-118	1.9343e-116
KWMTBOMO06990	1	1795	0.05	79.94	0.05	79.94	10.6428	2.209e-118	2.0893e-116
KWMTBOMO12808	5944	38	284.86	1.69	284.86	1.69	-7.39709	1.3726e-117	1.2904e-115
KWMTBOMO12851	4399	19	210.82	0.85	210.82	0.85	-7.95433	2.6669e-117	2.4923e-115
KWMTBOMO13147	0	1735	0	77.26	0.001	77.26	16.2374	5.4638e-117	5.0758e-115
KWMTBOMO13822	5	1814	0.24	80.78	0.24	80.78	8.39482	6.9453e-117	6.4142e-115
KWMTBOMO09219	8	1913	0.38	85.19	0.38	85.19	7.80854	1.6479e-114	1.513e-112
KWMTBOMO02747	19002	231	910.66	10.29	910.66	10.29	-6.4676	1.9927e-114	1.8189e-112
KWMTBOMO10689	565	23513	27.08	1047.09	27.08	1047.09	5.27301	2.8881e-114	2.621e-112
KWMTBOMO10856	34814	467	1668.45	20.8	1668.45	20.8	-6.32578	6.5467e-114	5.9071e-112
KWMTBOMO09614	426	17693	20.42	787.91	20.42	787.91	5.26998	4.5211e-113	4.0561e-111
NEWGENE00768	2	1552	0.1	69.11	0.1	69.11	9.43275	1.6126e-112	1.4385e-110
KWMTBOMO03858	11	1892	0.53	84.26	0.53	84.26	7.31271	1.4884e-111	1.3202e-109
KWMTBOMO14032	320	13210	15.34	588.27	15.34	588.27	5.26111	2.5456e-111	2.2453e-109
KWMTBOMO13035	79	4514	3.79	201.02	3.79	201.02	5.729	5.6698e-111	4.9729e-109
KWMTBOMO13823	356	14300	17.06	636.82	17.06	636.82	5.2222	8.9646e-111	7.8191e-109
KWMTBOMO12996	1	1482	0.05	66	0.05	66	10.3663	1.2191e-110	1.0575e-108
KWMTBOMO13135	357	13994	17.11	623.19	17.11	623.19	5.18676	9.3372e-110	8.0546e-108
NEWGENE00423	10	1737	0.48	77.35	0.48	77.35	7.33222	2.6119e-109	2.2408e-107
KWMTBOMO05096	18	2074	0.86	92.36	0.86	92.36	6.74679	4.3214e-109	3.6872e-107
KWMTBOMO13142	117	5523	5.61	245.95	5.61	245.95	5.45422	1.4794e-108	1.2555e-106
KWMTBOMO12457	0	1382	0	61.54	0.001	61.54	15.9092	8.2301e-108	6.9469e-106
KWMTBOMO13001	1	1376	0.05	61.28	0.05	61.28	10.2593	1.163e-107	9.7645e-106
KWMTBOMO13864	33	2440	1.58	108.66	1.58	108.66	6.10375	1.2151e-105	1.0147e-103
KWMTBOMO05377	3061	93854	146.7	4179.56	146.7	4179.56	4.83241	4.3854e-105	3.6429e-103
KWMTBOMO12452	2	1286	0.1	57.27	0.1	57.27	9.16164	5.3489e-105	4.4199e-103
KWMTBOMO11533	324	11418	15.53	508.47	15.53	508.47	5.03303	6.7201e-105	5.5238e-103
KWMTBOMO10434	2	1268	0.1	56.47	0.1	56.47	9.14134	1.9578e-104	1.6009e-102
KWMTBOMO11216	0	1263	0	56.24	0.001	56.24	15.7793	3.2239e-104	2.6226e-102
KWMTBOMO13527	295	10350	14.14	460.91	14.14	460.91	5.02663	3.5444e-104	2.8684e-102
KWMTBOMO15418	6487	78	310.89	3.47	310.89	3.47	-6.48532	7.9347e-104	6.3885e-102
NEWGENE01078	2949	16	141.33	0.71	141.33	0.71	-7.63703	1.0009e-103	8.0173e-102
KWMTBOMO15697	14	1676	0.67	74.64	0.67	74.64	6.79964	2.2025e-103	1.7553e-101
KWMTBOMO12988	1	1228	0.05	54.69	0.05	54.69	10.0951	3.8028e-103	3.0154e-101
KWMTBOMO03334	3485	26	167.02	1.16	167.02	1.16	-7.16975	6.2656e-103	4.9432e-101
KWMTBOMO11220	9	1461	0.43	65.06	0.43	65.06	7.24129	2.229e-102	1.7498e-100
KWMTBOMO00248	60	3054	2.88	136	2.88	136	5.56139	3.8571e-102	3.0128e-100
KWMTBOMO10174	16937	296	811.7	13.18	811.7	13.18	-5.94452	6.1755e-101	4.7998e-99
KWMTBOMO08860	3	1128	0.14	50.23	0.14	50.23	8.48698	7.476e-100	5.78189e-98
KWMTBOMO12455	1	1121	0.05	49.92	0.05	49.92	9.96347	1.4957e-99	1.15114e-97
KWMTBOMO09504	429	12817	20.56	570.77	20.56	570.77	4.795	1.8956e-99	1.45175e-97
KWMTBOMO16047	510	14702	24.44	654.72	24.44	654.72	4.74356	1.12661e-98	8.58632e-97
KWMTBOMO01568	19299	367	924.9	16.34	924.9	16.34	-5.82282	1.54464e-98	1.17154e-96
KWMTBOMO16256	2048	53428	98.15	2379.28	98.15	2379.28	4.59939	2.47323e-98	1.86681e-96
KWMTBOMO09214	1	1079	0.05	48.05	0.05	48.05	9.90839	4.80491e-98	3.60943e-96
NEWGENE01592	45	2243	2.16	99.89	2.16	99.89	5.53124	3.2453e-96	2.42625e-94
KWMTBOMO11134	2860	24	137.06	1.07	137.06	1.07	-7.00105	3.8776e-96	2.88523e-94
KWMTBOMO09941	10	1241	0.48	55.26	0.48	55.26	6.84706	6.50767e-96	4.81936e-94
KWMTBOMO12986	1	1007	0.05	44.84	0.05	44.84	9.80864	2.28991e-95	1.68787e-93
KWMTBOMO08739	5088	75	243.84	3.34	243.84	3.34	-6.18994	3.60872e-95	2.64752e-93
KWMTBOMO12563	8172	148	391.64	6.59	391.64	6.59	-5.89311	1.58047e-94	1.15411e-92
KWMTBOMO16460	1684	3	80.71	0.13	80.71	0.13	-9.27809	1.85721e-94	1.34992e-92
KWMTBOMO02233	6	1073	0.29	47.78	0.29	47.78	7.36421	2.45468e-94	1.77596e-92
KWMTBOMO12456	1	973	0.05	43.33	0.05	43.33	9.75922	4.76048e-94	3.42842e-92
KWMTBOMO13198	3272	38	156.81	1.69	156.81	1.69	-6.53585	2.62048e-93	1.87861e-91
KWMTBOMO16166	21487	477	1029.76	21.24	1029.76	21.24	-5.59938	3.26595e-93	2.3307e-91
NEWGENE00982	6215	108	297.85	4.81	297.85	4.81	-5.95241	3.60502e-93	2.56104e-91
KWMTBOMO10023	28992	670	1389.43	29.84	1389.43	29.84	-5.5411	1.26607e-92	8.95375e-91
KWMTBOMO04894	32	1734	1.53	77.22	1.53	77.22	5.65737	1.36304e-92	9.59631e-91
KWMTBOMO00379	46	2069	2.2	92.14	2.2	92.14	5.38825	1.96243e-92	1.37546e-90
KWMTBOMO15612	2158	48179	103.42	2145.53	103.42	2145.53	4.37475	5.8703e-92	4.09616e-90
KWMTBOMO06989	463	11278	22.19	502.24	22.19	502.24	4.5004	1.75492e-91	1.21913e-89
KWMTBOMO16518	52	2153	2.49	95.88	2.49	95.88	5.26701	1.94975e-91	1.34851e-89
NEWGENE01353	0	910	0	40.52	0.001	40.52	15.3063	1.96687e-91	1.35438e-89
KWMTBOMO09506	46	2009	2.2	89.47	2.2	89.47	5.34583	2.85548e-91	1.95769e-89
KWMTBOMO06645	4868	82	233.3	3.65	233.3	3.65	-5.99815	4.65661e-91	3.17864e-89
KWMTBOMO05735	2912	34	139.56	1.51	139.56	1.51	-6.53019	4.89228e-91	3.32506e-89
KWMTBOMO04346	24	1442	1.15	64.22	1.15	64.22	5.80332	2.39847e-90	1.6231e-88
KWMTBOMO06571	1513	3	72.51	0.13	72.51	0.13	-9.12352	2.60902e-90	1.75801e-88
NEWGENE01672	5568	103	266.84	4.59	266.84	4.59	-5.86134	6.15614e-90	4.1304e-88
KWMTBOMO10257	21	1332	1.01	59.32	1.01	59.32	5.87609	8.03619e-89	5.36886e-87
KWMTBOMO03414	270	6553	12.94	291.82	12.94	291.82	4.49517	1.05985e-88	7.05067e-87
KWMTBOMO14777	232	5742	11.12	255.71	11.12	255.71	4.52328	1.54467e-88	1.02326e-86
KWMTBOMO05903	2848	37	136.49	1.65	136.49	1.65	-6.37019	2.828e-88	1.86553e-86
KWMTBOMO00696	15349	382	735.6	17.01	735.6	17.01	-5.43447	9.54628e-88	6.27099e-86
KWMTBOMO13422	1677	9	80.37	0.4	80.37	0.4	-7.65051	1.32866e-87	8.69166e-86
KWMTBOMO09584	58	2070	2.78	92.18	2.78	92.18	5.0513	1.80391e-87	1.17516e-85
KWMTBOMO09582	2	794	0.1	35.36	0.1	35.36	8.46597	2.46557e-86	1.59956e-84
KWMTBOMO11215	9	968	0.43	43.11	0.43	43.11	6.64754	2.78938e-86	1.8022e-84
KWMTBOMO12454	0	793	0	35.31	0.001	35.31	15.1078	3.27369e-86	2.10643e-84
KWMTBOMO02449	15	1083	0.72	48.23	0.72	48.23	6.06579	3.13978e-85	2.01202e-83
KWMTBOMO07355	13597	360	651.63	16.03	651.63	16.03	-5.34521	4.62942e-85	2.95455e-83
KWMTBOMO07233	3452	61	165.44	2.72	165.44	2.72	-5.92656	7.81306e-85	4.96619e-83
KWMTBOMO09704	19	1150	0.91	51.21	0.91	51.21	5.81442	7.97947e-85	5.05152e-83
KWMTBOMO06686	5536	100890	265.31	4492.89	265.31	4492.89	4.08189	6.7053e-84	4.22784e-82
KWMTBOMO09220	24	1199	1.15	53.39	1.15	53.39	5.53686	3.51874e-83	2.20977e-81
KWMTBOMO11537	1450	8	69.49	0.36	69.49	0.36	-7.59266	6.67928e-83	4.17788e-81
KWMTBOMO13008	1239	22035	59.38	981.27	59.38	981.27	4.0466	1.52808e-82	9.52019e-81
KWMTBOMO07661	150	3437	7.19	153.06	7.19	153.06	4.41196	8.33544e-82	5.17259e-80
KWMTBOMO10857	64	1904	3.07	84.79	3.07	84.79	4.78758	1.59768e-81	9.87545e-80
KWMTBOMO00706	2168	30	103.9	1.34	103.9	1.34	-6.27682	1.73019e-81	1.06526e-79
KWMTBOMO09225	86	2270	4.12	101.09	4.12	101.09	4.61685	4.64441e-81	2.84833e-79
KWMTBOMO10865	1141	19548	54.68	870.52	54.68	870.52	3.99279	5.35467e-81	3.27114e-79
KWMTBOMO06697	77	2059	3.69	91.69	3.69	91.69	4.63507	3.70262e-80	2.25314e-78
KWMTBOMO11762	12	868	0.58	38.65	0.58	38.65	6.05827	6.82128e-80	4.13491e-78
NEWGENE01436	12	864	0.58	38.48	0.58	38.48	6.05191	1.04985e-79	6.33945e-78
KWMTBOMO07152	19	1005	0.91	44.76	0.91	44.76	5.6202	1.14052e-79	6.86058e-78
KWMTBOMO13152	37	1328	1.77	59.14	1.77	59.14	5.06231	1.20608e-79	7.22726e-78
KWMTBOMO12990	0	661	0	29.44	0.001	29.44	14.8455	2.03313e-79	1.21369e-77
KWMTBOMO08225	6	722	0.29	32.15	0.29	32.15	6.79262	2.6065e-79	1.55008e-77
KWMTBOMO15803	10461	318	501.34	14.16	501.34	14.16	-5.1459	5.8092e-79	3.44168e-77
KWMTBOMO12984	5674	156	271.92	6.95	271.92	6.95	-5.29003	2.05694e-78	1.21406e-76
KWMTBOMO01088	130	2802	6.23	124.78	6.23	124.78	4.32401	3.28359e-78	1.9308e-76
KWMTBOMO13100	91944	3239	4406.39	144.24	4406.39	144.24	-4.93305	4.34704e-78	2.54659e-76
KWMTBOMO02593	115560	4131	5538.18	183.96	5538.18	183.96	-4.91195	1.46931e-77	8.57552e-76
KWMTBOMO08095	9	766	0.43	34.11	0.43	34.11	6.30971	1.68741e-77	9.81196e-76
KWMTBOMO14619	1412	21993	67.67	979.4	67.67	979.4	3.85531	2.68527e-77	1.55567e-75
KWMTBOMO10861	964	1	46.2	0.04	46.2	0.04	-10.1737	5.54124e-77	3.19844e-75
KWMTBOMO00033	5397	153	258.65	6.81	258.65	6.81	-5.2472	5.71797e-77	3.28836e-75
KWMTBOMO09638	5	638	0.24	28.41	0.24	28.41	6.88722	2.13084e-76	1.22096e-74
KWMTBOMO13006	250	4487	11.98	199.82	11.98	199.82	4.06	3.15387e-76	1.80057e-74
KWMTBOMO01682	25958	951	1244.03	42.35	1244.03	42.35	-4.87652	5.70649e-76	3.24608e-74
KWMTBOMO03878	11	758	0.53	33.76	0.53	33.76	5.99318	6.39246e-76	3.62317e-74
KWMTBOMO14137	8607	127829	412.49	5692.55	412.49	5692.55	3.78664	8.31589e-76	4.69638e-74
KWMTBOMO09407	17	863	0.81	38.43	0.81	38.43	5.56817	1.01018e-75	5.68451e-74
NEWGENE00304	335	5650	16.05	251.61	16.05	251.61	3.97054	1.76889e-75	9.91842e-74
KWMTBOMO13264	58	1513	2.78	67.38	2.78	67.38	4.59916	2.78436e-75	1.55567e-73
KWMTBOMO05408	44156	642450	2116.16	28609.9	2116.16	28609.9	3.757	4.61747e-75	2.57072e-73
KWMTBOMO05045	7845	257	375.97	11.44	375.97	11.44	-5.03846	5.56717e-75	3.0885e-73
KWMTBOMO13359	7	667	0.34	29.7	0.34	29.7	6.44878	6.01034e-75	3.32262e-73
KWMTBOMO03717	113	2325	5.42	103.54	5.42	103.54	4.25575	9.08021e-75	5.00208e-73
KWMTBOMO12979	6	635	0.29	28.28	0.29	28.28	6.60759	1.3466e-74	7.39219e-73
KWMTBOMO01155	4779	142	229.03	6.32	229.03	6.32	-5.17947	1.49443e-74	8.17509e-73
KWMTBOMO11619	2437	53	116.79	2.36	116.79	2.36	-5.62899	1.69146e-74	9.22081e-73
KWMTBOMO11646	10136	350	485.76	15.59	485.76	15.59	-4.96155	2.04588e-74	1.11143e-72
KWMTBOMO13016	0	575	0	25.61	0.001	25.61	14.6444	2.22972e-74	1.20712e-72
KWMTBOMO02459	8788	298	421.16	13.27	421.16	13.27	-4.98813	2.34529e-74	1.26533e-72
KWMTBOMO15720	1654	25	79.27	1.11	79.27	1.11	-6.15814	2.38577e-74	1.28276e-72
KWMTBOMO04650	293574	11458	14069.4	510.25	14069.4	510.25	-4.78522	3.19519e-74	1.7121e-72
KWMTBOMO02460	6321	204	302.93	9.08	302.93	9.08	-5.06015	4.19852e-74	2.24207e-72
KWMTBOMO05680	3783	107	181.3	4.76	181.3	4.76	-5.25127	7.78854e-74	4.14509e-72
KWMTBOMO00829	15419	567	738.95	25.25	738.95	25.25	-4.87112	1.13542e-73	6.02231e-72
KWMTBOMO16093	695	10418	33.31	463.94	33.31	463.94	3.79991	1.60734e-73	8.49672e-72
KWMTBOMO13341	21394	835	1025.3	37.18	1025.3	37.18	-4.78538	2.34568e-73	1.23581e-71
NEWGENE01346	1116	8	53.48	0.36	53.48	0.36	-7.21486	3.82142e-73	2.00657e-71
KWMTBOMO05948	45	1225	2.16	54.55	2.16	54.55	4.65848	1.20876e-72	6.32582e-71
KWMTBOMO09661	12886	481	617.56	21.42	617.56	21.42	-4.84955	1.47064e-72	7.67079e-71
KWMTBOMO00037	894	12807	42.84	570.33	42.84	570.33	3.73477	2.48692e-72	1.29287e-70
KWMTBOMO16168	46	1216	2.2	54.15	2.2	54.15	4.62139	7.87996e-72	4.08302e-70
KWMTBOMO07823	2353	58	112.77	2.58	112.77	2.58	-5.44987	2.00026e-71	1.03303e-69
KWMTBOMO00498	3843	50973	184.17	2269.96	184.17	2269.96	3.62356	2.8035e-71	1.44311e-69
KWMTBOMO01655	391	5786	18.74	257.67	18.74	257.67	3.78133	4.86634e-71	2.49678e-69
KWMTBOMO01262	23378	981	1120.38	43.69	1120.38	43.69	-4.68054	1.18936e-70	6.08239e-69
KWMTBOMO13136	52	1254	2.49	55.84	2.49	55.84	4.48708	1.68602e-70	8.59431e-69
NEWGENE00240	3666	115	175.69	5.12	175.69	5.12	-5.10074	1.86828e-70	9.49256e-69
KWMTBOMO11038	45	1152	2.16	51.3	2.16	51.3	4.56986	2.50781e-70	1.27008e-68
KWMTBOMO11139	1237	16	59.28	0.71	59.28	0.71	-6.38358	3.57106e-70	1.80275e-68
KWMTBOMO09563	403	5787	19.31	257.71	19.31	257.71	3.73833	4.81022e-70	2.42053e-68
KWMTBOMO08941	341	4967	16.34	221.19	16.34	221.19	3.75881	8.54268e-70	4.28499e-68
KWMTBOMO10384	225766	9913	10819.8	441.45	10819.8	441.45	-4.61527	1.26173e-69	6.30863e-68
KWMTBOMO12980	153	2511	7.33	111.82	7.33	111.82	3.93122	3.34947e-69	1.66942e-67
NEWGENE00891	7148	276	342.57	12.29	342.57	12.29	-4.80084	5.06494e-69	2.51644e-67
KWMTBOMO09215	6754	260	323.68	11.58	323.68	11.58	-4.80486	9.16757e-69	4.5404e-67
NEWGENE01354	0	487	0	21.69	0.001	21.69	14.4047	1.7262e-68	8.52241e-67
KWMTBOMO03602	271	3911	12.99	174.17	12.99	174.17	3.74502	2.59707e-68	1.27818e-66
KWMTBOMO11155	75	1480	3.59	65.91	3.59	65.91	4.19844	2.70758e-68	1.3284e-66
KWMTBOMO13003	2	482	0.1	21.46	0.1	21.46	7.74551	3.05597e-68	1.49466e-66
KWMTBOMO00409	400	5471	19.17	243.64	19.17	243.64	3.66783	3.46013e-68	1.68708e-66
KWMTBOMO10058	34259	1554	1641.85	69.2	1641.85	69.2	-4.56841	6.31171e-68	3.06792e-66
KWMTBOMO07352	1322	23	63.36	1.02	63.36	1.02	-5.95693	9.95342e-68	4.82311e-66
KWMTBOMO04322	80	1514	3.83	67.42	3.83	67.42	4.13776	1.12563e-67	5.43768e-66
KWMTBOMO15892	48249	2258	2312.32	100.55	2312.32	100.55	-4.52336	6.91296e-67	3.32925e-65
KWMTBOMO04347	1	454	0.05	20.22	0.05	20.22	8.65964	3.86963e-66	1.8579e-64
KWMTBOMO15821	227113	11004	10884.3	490.04	10884.3	490.04	-4.47321	7.55114e-66	3.61442e-64
KWMTBOMO12098	222	3103	10.64	138.18	10.64	138.18	3.69898	7.6364e-66	3.64412e-64
KWMTBOMO12957	75	1370	3.59	61.01	3.59	61.01	4.08699	1.99436e-65	9.48833e-64
KWMTBOMO12317	190	2694	9.11	119.97	9.11	119.97	3.71908	2.22051e-65	1.05323e-63
KWMTBOMO07031	4	467	0.19	20.8	0.19	20.8	6.77444	2.28876e-65	1.08233e-63
NEWGENE01380	10	565	0.48	25.16	0.48	25.16	5.71195	2.38379e-65	1.12389e-63
KWMTBOMO02232	959	11	45.96	0.49	45.96	0.49	-6.55145	2.77268e-65	1.30332e-63
KWMTBOMO12002	161	2354	7.72	104.83	7.72	104.83	3.76331	3.02897e-65	1.41955e-63
KWMTBOMO09791	43	986	2.06	43.91	2.06	43.91	4.41383	4.13569e-65	1.93245e-63
KWMTBOMO14216	54	1086	2.59	48.36	2.59	48.36	4.22279	2.97768e-64	1.38723e-62
KWMTBOMO11530	348	4360	16.68	194.16	16.68	194.16	3.54105	3.63146e-64	1.6868e-62
KWMTBOMO02493	51	1052	2.44	46.85	2.44	46.85	4.2631	4.99954e-64	2.31542e-62
KWMTBOMO06688	4	445	0.19	19.82	0.19	19.82	6.70481	9.44465e-64	4.3612e-62
KWMTBOMO13034	5	463	0.24	20.62	0.24	20.62	6.42487	1.77046e-63	8.15137e-62
KWMTBOMO09405	1266	27	60.67	1.2	60.67	1.2	-5.65988	1.84802e-63	8.48359e-62
KWMTBOMO15834	6089	64622	291.81	2877.78	291.81	2877.78	3.30186	8.70638e-63	3.98514e-61
KWMTBOMO09984	21	660	1.01	29.39	1.01	29.39	4.8629	1.24165e-62	5.66683e-61
KWMTBOMO12546	864	10	41.41	0.45	41.41	0.45	-6.52391	2.11674e-62	9.6327e-61
KWMTBOMO13815	6	448	0.29	19.95	0.29	19.95	6.10419	2.20995e-62	1.00278e-60
KWMTBOMO00805	824	8	39.49	0.36	39.49	0.36	-6.77735	2.48381e-62	1.1238e-60
KWMTBOMO02825	933	13	44.71	0.58	44.71	0.58	-6.2684	3.66198e-62	1.6521e-60
KWMTBOMO13809	2545	26682	121.97	1188.22	121.97	1188.22	3.2842	3.83046e-62	1.72316e-60
KWMTBOMO05546	255	3139	12.22	139.79	12.22	139.79	3.51594	5.21668e-62	2.34005e-60
KWMTBOMO07621	961	15	46.06	0.67	46.06	0.67	-6.10321	7.86683e-62	3.51878e-60
KWMTBOMO11761	97	1477	4.65	65.77	4.65	65.77	3.82213	7.93023e-62	3.53706e-60
KWMTBOMO11148	170	2232	8.15	99.4	8.15	99.4	3.60837	1.25414e-61	5.57789e-60
KWMTBOMO16457	700	4	33.55	0.18	33.55	0.18	-7.54217	3.04084e-61	1.34862e-59
KWMTBOMO15255	1474	41	70.64	1.83	70.64	1.83	-5.27057	3.17721e-61	1.40513e-59
KWMTBOMO14340	4607	210	220.79	9.35	220.79	9.35	-4.56156	3.37738e-61	1.48946e-59
KWMTBOMO07713	5	429	0.24	19.1	0.24	19.1	6.31439	6.38998e-61	2.81016e-59
KWMTBOMO07277	9	479	0.43	21.33	0.43	21.33	5.6324	8.48883e-61	3.72276e-59
KWMTBOMO04488	20	603	0.96	26.85	0.96	26.85	4.80574	3.00797e-60	1.31546e-58
KWMTBOMO07090	1396	40	66.9	1.78	66.9	1.78	-5.23206	4.15125e-60	1.81041e-58
KWMTBOMO02300	47412	2657	2272.21	118.32	2272.21	118.32	-4.26333	4.2515e-60	1.84899e-58
KWMTBOMO10093	24	653	1.15	29.08	1.15	29.08	4.66032	4.79497e-60	2.07958e-58
NEWGENE00101	10	483	0.48	21.51	0.48	21.51	5.48583	5.4819e-60	2.37096e-58
KWMTBOMO12119	23	628	1.1	27.97	1.1	27.97	4.6683	2.13658e-59	9.21546e-58
KWMTBOMO08094	4	389	0.19	17.32	0.19	17.32	6.5103	3.0272e-59	1.30211e-57
KWMTBOMO05521	7326	381	351.1	16.97	351.1	16.97	-4.37082	3.41085e-59	1.46312e-57
KWMTBOMO10389	132	1705	6.33	75.93	6.33	75.93	3.58439	5.79192e-59	2.47774e-57
KWMTBOMO07986	574	5948	27.51	264.88	27.51	264.88	3.26731	6.20773e-59	2.64841e-57
KWMTBOMO13812	12603	695	603.99	30.95	603.99	30.95	-4.28651	8.89875e-59	3.78619e-57
KWMTBOMO05758	107	1450	5.13	64.57	5.13	64.57	3.65383	1.55805e-58	6.6112e-57
KWMTBOMO16045	4	375	0.19	16.7	0.19	16.7	6.4577	4.6331e-58	1.96064e-56
KWMTBOMO01258	1524	52	73.04	2.32	73.04	2.32	-4.97649	6.5013e-58	2.74383e-56
KWMTBOMO09240	870	16	41.69	0.71	41.69	0.71	-5.87574	9.95739e-58	4.19118e-56
KWMTBOMO07139	15	502	0.72	22.36	0.72	22.36	4.95678	2.26983e-57	9.52843e-56
KWMTBOMO06874	6565	359	314.63	15.99	314.63	15.99	-4.29841	3.60837e-57	1.51071e-55
KWMTBOMO04068	1089	29	52.19	1.29	52.19	1.29	-5.33833	3.7666e-57	1.57276e-55
KWMTBOMO13420	520	0	24.92	0	24.92	0.001	-14.605	4.86997e-57	2.02808e-55
KWMTBOMO14796	19	536	0.91	23.87	0.91	23.87	4.71319	5.0229e-57	2.08623e-55
KWMTBOMO00389	29	644	1.39	28.68	1.39	28.68	4.36689	6.65838e-57	2.75822e-55
KWMTBOMO02495	279	2950	13.37	131.37	13.37	131.37	3.29656	7.34185e-57	3.03334e-55
KWMTBOMO10864	2354	104	112.81	4.63	112.81	4.63	-4.60674	7.69869e-57	3.17243e-55
KWMTBOMO15581	34	686	1.63	30.55	1.63	30.55	4.22823	1.14759e-56	4.71654e-55
KWMTBOMO05730	687	8	32.92	0.36	32.92	0.36	-6.51482	3.39118e-56	1.39012e-54
KWMTBOMO07633	27	607	1.29	27.03	1.29	27.03	4.38912	3.68852e-56	1.50807e-54
KWMTBOMO15797	1208	38	57.89	1.69	57.89	1.69	-5.09822	7.82857e-56	3.19243e-54
KWMTBOMO02052	75	1046	3.59	46.58	3.59	46.58	3.69765	1.14621e-55	4.66204e-54
KWMTBOMO09223	166	1863	7.96	82.96	7.96	82.96	3.38158	1.21823e-55	4.94216e-54
NEWGENE01670	6839	394	327.76	17.55	327.76	17.55	-4.2231	1.43582e-55	5.80991e-54
NEWGENE00619	14	462	0.67	20.57	0.67	20.57	4.94024	1.62261e-55	6.54882e-54
NEWGENE00943	4385	239	210.15	10.64	210.15	10.64	-4.30385	1.82818e-55	7.35959e-54
KWMTBOMO12997	0	325	0	14.47	0.001	14.47	13.8208	4.01423e-55	1.60774e-53
KWMTBOMO03704	2	324	0.1	14.43	0.1	14.43	7.17293	4.01423e-55	1.60774e-53
KWMTBOMO02173	111	1333	5.32	59.36	5.32	59.36	3.47999	1.0919e-54	4.36203e-53
KWMTBOMO13423	611	5591	29.28	248.98	29.28	248.98	3.08804	1.4954e-54	5.95882e-53
KWMTBOMO09090	258	2589	12.36	115.29	12.36	115.29	3.22152	1.54617e-54	6.14554e-53
KWMTBOMO03076	111	1312	5.32	58.43	5.32	58.43	3.45721	3.91663e-54	1.55281e-52
KWMTBOMO06699	3	312	0.14	13.89	0.14	13.89	6.63248	5.15309e-54	2.03787e-52
KWMTBOMO01538	42	709	2.01	31.57	2.01	31.57	3.97329	5.8257e-54	2.29808e-52
KWMTBOMO13751	1061	9005	50.85	401.02	50.85	401.02	2.97935	8.27673e-54	3.25676e-52
KWMTBOMO15536	1	310	0.05	13.81	0.05	13.81	8.10957	9.37453e-54	3.6795e-52
KWMTBOMO02095	2705	140	129.64	6.23	129.64	6.23	-4.37913	9.60285e-54	3.75972e-52
KWMTBOMO03648	2	308	0.1	13.72	0.1	13.72	7.10014	1.39983e-53	5.46699e-52
KWMTBOMO09193	17	471	0.81	20.97	0.81	20.97	4.69426	1.61619e-53	6.29634e-52
KWMTBOMO01542	52	775	2.49	34.51	2.49	34.51	3.7928	3.22328e-53	1.25261e-51
KWMTBOMO13517	1	303	0.05	13.49	0.05	13.49	8.07575	4.70645e-53	1.82448e-51
KWMTBOMO16370	1287	10644	61.68	474	61.68	474	2.94201	5.32017e-53	2.05731e-51
KWMTBOMO07963	42	688	2.01	30.64	2.01	30.64	3.93015	6.02913e-53	2.32573e-51
KWMTBOMO03097	63	865	3.02	38.52	3.02	38.52	3.67299	8.54939e-53	3.28984e-51
KWMTBOMO16394	44	702	2.11	31.26	2.11	31.26	3.889	1.2574e-52	4.82668e-51
KWMTBOMO14096	7	343	0.34	15.27	0.34	15.27	5.48902	2.66987e-52	1.02236e-50
KWMTBOMO11326	17	454	0.81	20.22	0.81	20.22	4.64172	2.74593e-52	1.04893e-50
KWMTBOMO10383	558	4807	26.74	214.07	26.74	214.07	3.00101	3.80734e-52	1.45086e-50
KWMTBOMO07410	622	9	29.81	0.4	29.81	0.4	-6.21965	4.09706e-52	1.55748e-50
KWMTBOMO09632	622	5303	29.81	236.16	29.81	236.16	2.9859	4.38127e-52	1.6615e-50
KWMTBOMO06261	1630	75	78.12	3.34	78.12	3.34	-4.54777	4.64842e-52	1.75856e-50
KWMTBOMO06443	0	293	0	13.05	0.001	13.05	13.6718	6.85757e-52	2.58807e-50
KWMTBOMO05614	1856	91	88.95	4.05	88.95	4.05	-4.457	8.04316e-52	3.02824e-50
KWMTBOMO03709	37382	2630	1791.52	117.12	1791.52	117.12	-3.93512	1.00616e-51	3.77912e-50
KWMTBOMO00660	15026	1046	720.12	46.58	720.12	46.58	-3.95045	1.33084e-51	4.98667e-50
KWMTBOMO12576	1655	79	79.32	3.52	79.32	3.52	-4.49404	2.91096e-51	1.08814e-49
KWMTBOMO02826	643	12	30.82	0.53	30.82	0.53	-5.86173	5.54704e-51	2.06861e-49
KWMTBOMO01802	89	1022	4.27	45.51	4.27	45.51	3.41388	6.71377e-51	2.49778e-49
KWMTBOMO15538	0	282	0	12.56	0.001	12.56	13.6165	8.68247e-51	3.22257e-49
KWMTBOMO06822	1339	59	64.17	2.63	64.17	2.63	-4.60876	9.02353e-51	3.34126e-49
KWMTBOMO08745	4	297	0.19	13.23	0.19	13.23	6.12167	1.02516e-50	3.78706e-49
KWMTBOMO02046	21	462	1.01	20.57	1.01	20.57	4.34811	1.41072e-50	5.19912e-49
KWMTBOMO03899	15780	1135	756.25	50.54	756.25	50.54	-3.90337	1.73106e-50	6.36477e-49
KWMTBOMO08747	11860	89484	568.39	3984.95	568.39	3984.95	2.80961	2.73929e-50	1.00483e-48
KWMTBOMO06685	8742	65486	418.96	2916.26	418.96	2916.26	2.79923	5.26255e-50	1.92592e-48
KWMTBOMO12437	5	304	0.24	13.54	0.24	13.54	5.81805	6.56923e-50	2.39853e-48
KWMTBOMO08958	866	28	41.5	1.25	41.5	1.25	-5.05311	7.23978e-50	2.63723e-48
KWMTBOMO15976	698	17	33.45	0.76	33.45	0.76	-5.45986	9.07231e-50	3.29711e-48
KWMTBOMO11147	34	556	1.63	24.76	1.63	24.76	3.92507	1.54651e-49	5.60745e-48
KWMTBOMO03553	816	25	39.11	1.11	39.11	1.11	-5.13891	2.20135e-49	7.96339e-48
KWMTBOMO02617	910	6983	43.61	310.97	43.61	310.97	2.83404	3.9171e-49	1.41376e-47
KWMTBOMO04274	23	461	1.1	20.53	1.1	20.53	4.22216	4.36025e-49	1.57009e-47
KWMTBOMO06535	4277	286	204.97	12.74	204.97	12.74	-4.00798	5.335e-49	1.91669e-47
KWMTBOMO05871	28	499	1.34	22.22	1.34	22.22	4.05155	5.77551e-49	2.07022e-47
KWMTBOMO13286	13781	1033	660.45	46	660.45	46	-3.84374	6.19717e-49	2.2163e-47
KWMTBOMO09792	10	344	0.48	15.32	0.48	15.32	4.99624	6.38768e-49	2.27924e-47
KWMTBOMO05163	824	27	39.49	1.2	39.49	1.2	-5.04038	9.96146e-49	3.54637e-47
KWMTBOMO02616	427	3408	20.46	151.77	20.46	151.77	2.89101	1.30659e-48	4.64106e-47
KWMTBOMO06297	512	4008	24.54	178.49	24.54	178.49	2.86264	1.56492e-48	5.54609e-47
KWMTBOMO13040	301	2489	14.43	110.84	14.43	110.84	2.94134	1.75929e-48	6.22093e-47
KWMTBOMO12547	472	4	22.62	0.18	22.62	0.18	-6.97346	1.76758e-48	6.23617e-47
KWMTBOMO11836	218	1885	10.45	83.94	10.45	83.94	3.00586	2.01348e-48	7.08782e-47
KWMTBOMO03071	1218	8824	58.37	392.96	58.37	392.96	2.75108	3.45738e-48	1.21434e-46
KWMTBOMO10375	11737	896	562.49	39.9	562.49	39.9	-3.81737	3.72138e-48	1.30414e-46
KWMTBOMO11549	1212	57	58.08	2.54	58.08	2.54	-4.51514	4.99431e-48	1.74634e-46
KWMTBOMO07337	0	254	0	11.31	0.001	11.31	13.4653	1.05633e-47	3.68543e-46
KWMTBOMO10790	1464	78	70.16	3.47	70.16	3.47	-4.33764	1.34085e-47	4.66771e-46
KWMTBOMO02034	14461	1129	693.04	50.28	693.04	50.28	-3.78488	1.46182e-47	5.07756e-46
KWMTBOMO10175	72984	5811	3497.74	258.78	3497.74	258.78	-3.75663	1.67016e-47	5.78843e-46
KWMTBOMO14295	45	604	2.16	26.9	2.16	26.9	3.6385	3.84073e-47	1.32818e-45
KWMTBOMO10672	282	2257	13.51	100.51	13.51	100.51	2.89524	5.38686e-47	1.85876e-45
KWMTBOMO01872	255	2054	12.22	91.47	12.22	91.47	2.90405	8.27159e-47	2.8479e-45
KWMTBOMO00620	146	1301	7	57.94	7	57.94	3.04913	9.13675e-47	3.13888e-45
KWMTBOMO15954	2623	174	125.71	7.75	125.71	7.75	-4.01976	1.08648e-46	3.72441e-45
KWMTBOMO02261	20	399	0.96	17.77	0.96	17.77	4.21027	1.26221e-46	4.31737e-45
NEWGENE00394	3128	221	149.91	9.84	149.91	9.84	-3.92929	5.98075e-46	2.04125e-44
KWMTBOMO10775	920	40	44.09	1.78	44.09	1.78	-4.6305	6.88219e-46	2.34383e-44
KWMTBOMO06088	468	3410	22.43	151.86	22.43	151.86	2.75924	8.84712e-46	3.00649e-44
KWMTBOMO00269	770	5400	36.9	240.48	36.9	240.48	2.70422	1.09774e-45	3.72235e-44
KWMTBOMO13629	354	2643	16.97	117.7	16.97	117.7	2.79406	1.3056e-45	4.41766e-44
KWMTBOMO10042	3989	296	191.17	13.18	191.17	13.18	-3.85843	1.33633e-45	4.51191e-44
KWMTBOMO13339	540	12	25.88	0.53	25.88	0.53	-5.6097	1.70683e-45	5.75048e-44
KWMTBOMO13911	1352	76	64.79	3.38	64.79	3.38	-4.26068	1.88665e-45	6.34272e-44
KWMTBOMO13705	42	546	2.01	24.31	2.01	24.31	3.59628	2.63315e-45	8.83343e-44
KWMTBOMO00772	8	282	0.38	12.56	0.38	12.56	5.04669	3.87227e-45	1.29626e-43
KWMTBOMO05183	30	456	1.44	20.31	1.44	20.31	3.81805	6.59476e-45	2.20293e-43
KWMTBOMO06581	377	2	18.07	0.09	18.07	0.09	-7.64946	7.95951e-45	2.65317e-43
KWMTBOMO05024	1	229	0.05	10.2	0.05	10.2	7.67243	8.25275e-45	2.74509e-43
KWMTBOMO09709	53	610	2.54	27.16	2.54	27.16	3.41858	8.5256e-45	2.82985e-43
KWMTBOMO08009	4164	320	199.56	14.25	199.56	14.25	-3.80779	1.07919e-44	3.57454e-43
KWMTBOMO05671	22018	1889	1055.21	84.12	1055.21	84.12	-3.64894	1.40336e-44	4.63849e-43
NEWGENE01710	0	227	0	10.11	0.001	10.11	13.3035	1.73119e-44	5.71001e-43
KWMTBOMO16204	5319	428	254.91	19.06	254.91	19.06	-3.74137	4.16083e-44	1.3695e-42
NEWGENE00520	3	221	0.14	9.84	0.14	9.84	6.13516	6.02516e-44	1.97897e-42
NEWGENE00808	4	234	0.19	10.42	0.19	10.42	5.77721	8.69131e-44	2.84872e-42
KWMTBOMO15271	5	244	0.24	10.87	0.24	10.87	5.50117	1.91214e-43	6.2543e-42
KWMTBOMO16428	1062	58	50.9	2.58	50.9	2.58	-4.30222	2.06308e-43	6.73395e-42
KWMTBOMO07068	16504	1463	790.95	65.15	790.95	65.15	-3.60175	2.57203e-43	8.37777e-42
KWMTBOMO13150	0	215	0	9.57	0.001	9.57	13.2243	5.92026e-43	1.92439e-41
KWMTBOMO01656	152	1203	7.28	53.57	7.28	53.57	2.87941	6.48294e-43	2.10294e-41
KWMTBOMO16379	3273	259	156.86	11.53	156.86	11.53	-3.76601	6.91021e-43	2.23691e-41
NEWGENE01653	571	18	27.36	0.8	27.36	0.8	-5.09592	7.09224e-43	2.29111e-41
KWMTBOMO09701	267	1904	12.8	84.79	12.8	84.79	2.72775	7.74119e-43	2.49562e-41
KWMTBOMO02741	3733	307	178.9	13.67	178.9	13.67	-3.71007	2.96843e-42	9.55008e-41
KWMTBOMO04563	4463	377	213.89	16.79	213.89	16.79	-3.67119	4.47204e-42	1.43581e-40
KWMTBOMO12335	217	1549	10.4	68.98	10.4	68.98	2.72959	8.68192e-42	2.78176e-40
KWMTBOMO16442	651	26	31.2	1.16	31.2	1.16	-4.74935	9.96527e-42	3.18645e-40
NEWGENE01357	19	337	0.91	15.01	0.91	15.01	4.04391	1.63125e-41	5.20541e-40
KWMTBOMO11057	80	721	3.83	32.11	3.83	32.11	3.06761	1.66109e-41	5.28988e-40
KWMTBOMO08223	2	201	0.1	8.95	0.1	8.95	6.48382	2.30585e-41	7.32832e-40
KWMTBOMO00581	63	612	3.02	27.25	3.02	27.25	3.17364	2.43475e-41	7.72233e-40
KWMTBOMO13683	33	421	1.58	18.75	1.58	18.75	3.56889	2.52492e-41	7.99219e-40
NEWGENE00391	292	0	13.99	0	13.99	0.001	-13.7721	2.85904e-41	9.03156e-40
KWMTBOMO03077	84	735	4.03	32.73	4.03	32.73	3.02176	3.43607e-41	1.08326e-39
KWMTBOMO04339	1461	102	70.02	4.54	70.02	4.54	-3.947	3.48232e-41	1.09564e-39
NEWGENE01675	22123	2114	1060.24	94.14	1060.24	94.14	-3.49344	5.95548e-41	1.87002e-39
KWMTBOMO10512	353	4	16.92	0.18	16.92	0.18	-6.55459	6.44372e-41	2.01929e-39
KWMTBOMO02458	3833	331	183.7	14.74	183.7	14.74	-3.63954	6.86815e-41	2.14801e-39
KWMTBOMO00717	1097	70	52.57	3.12	52.57	3.12	-4.07462	1.62624e-40	5.07594e-39
KWMTBOMO10311	407	2573	19.51	114.58	19.51	114.58	2.55407	1.68354e-40	5.24435e-39
KWMTBOMO13143	0	194	0	8.64	0.001	8.64	13.0768	3.43458e-40	1.06778e-38
KWMTBOMO00403	1372	7814	65.75	347.98	65.75	347.98	2.40394	6.01595e-40	1.86661e-38
KWMTBOMO11529	0	192	0	8.55	0.001	8.55	13.0617	7.83599e-40	2.42653e-38
KWMTBOMO04178	394	8	18.88	0.36	18.88	0.36	-5.71272	8.06173e-40	2.49152e-38
KWMTBOMO04193	3267	288	156.57	12.83	156.57	12.83	-3.60921	1.03037e-39	3.17816e-38
KWMTBOMO10492	1888	153	90.48	6.81	90.48	6.81	-3.73187	2.33852e-39	7.19899e-38
KWMTBOMO15580	77	652	3.69	29.04	3.69	29.04	2.97635	2.86094e-39	8.78996e-38
KWMTBOMO03398	353	2173	16.92	96.77	16.92	96.77	2.51583	3.58606e-39	1.09963e-37
KWMTBOMO11203	725	38	34.75	1.69	34.75	1.69	-4.36192	3.69752e-39	1.1294e-37
KWMTBOMO00699	571	3361	27.36	149.67	27.36	149.67	2.45164	3.69576e-39	1.1294e-37
KWMTBOMO02599	852	4868	40.83	216.78	40.83	216.78	2.40853	5.68934e-39	1.73442e-37
KWMTBOMO09510	675	34	32.35	1.51	32.35	1.51	-4.42115	5.97942e-39	1.81932e-37
KWMTBOMO03593	9305	936	445.94	41.68	445.94	41.68	-3.41942	1.02927e-38	3.12564e-37
KWMTBOMO08020	238	1521	11.41	67.73	11.41	67.73	2.5695	1.08034e-38	3.27438e-37
KWMTBOMO04877	6862	671	328.86	29.88	328.86	29.88	-3.46022	1.12912e-38	3.41565e-37
NEWGENE00480	10	242	0.48	10.78	0.48	10.78	4.48918	1.19205e-38	3.59908e-37
KWMTBOMO07700	2113	180	101.26	8.02	101.26	8.02	-3.65832	1.31281e-38	3.95608e-37
KWMTBOMO06700	3777	20374	181.01	907.31	181.01	907.31	2.32553	1.43704e-38	4.32213e-37
KWMTBOMO12256	2	180	0.1	8.02	0.1	8.02	6.32553	1.71244e-38	5.14058e-37
KWMTBOMO09522	26772	2766	1283.04	123.18	1283.04	123.18	-3.38073	1.89054e-38	5.66442e-37
KWMTBOMO05842	38	417	1.82	18.57	1.82	18.57	3.35096	2.00862e-38	6.00672e-37
KWMTBOMO02257	47	461	2.25	20.53	2.25	20.53	3.18974	3.23815e-38	9.66521e-37
NEWGENE01669	951	63	45.58	2.81	45.58	2.81	-4.01976	3.54076e-38	1.05484e-36
NEWGENE01100	0	179	0	7.97	0.001	7.97	12.9604	4.039e-38	1.20099e-36
KWMTBOMO03710	7506	757	359.72	33.71	359.72	33.71	-3.41563	7.29561e-38	2.16524e-36
NEWGENE00965	22	311	1.05	13.85	1.05	13.85	3.72142	8.65601e-38	2.56414e-36
KWMTBOMO09136	1476	7847	70.74	349.45	70.74	349.45	2.30449	1.04595e-37	3.09254e-36
KWMTBOMO13066	279	1686	13.37	75.08	13.37	75.08	2.48943	1.12439e-37	3.31823e-36
KWMTBOMO01536	26	336	1.25	14.96	1.25	14.96	3.58111	1.66366e-37	4.90046e-36
KWMTBOMO13038	1627	8581	77.97	382.13	77.97	382.13	2.29307	1.6744e-37	4.92285e-36
KWMTBOMO02028	44	436	2.11	19.42	2.11	19.42	3.20223	2.01446e-37	5.91159e-36
KWMTBOMO01263	4696	466	225.05	20.75	225.05	20.75	-3.43906	2.09207e-37	6.12788e-36
NEWGENE00978	27	335	1.29	14.92	1.29	14.92	3.5318	2.34395e-37	6.85288e-36
KWMTBOMO09589	491	2763	23.53	123.04	23.53	123.04	2.38655	2.55686e-37	7.46147e-36
KWMTBOMO02571	980	5245	46.97	233.57	46.97	233.57	2.31404	4.83247e-37	1.4076e-35
KWMTBOMO03392	5568	567	266.84	25.25	266.84	25.25	-3.40162	5.1041e-37	1.48397e-35
KWMTBOMO14339	91	680	4.36	30.28	4.36	30.28	2.79597	5.20471e-37	1.51043e-35
KWMTBOMO02810	29782	3227	1427.29	143.71	1427.29	143.71	-3.31205	6.1499e-37	1.78143e-35
KWMTBOMO15814	247	0	11.84	0	11.84	0.001	-13.5314	6.43184e-37	1.85967e-35
KWMTBOMO07356	932	4965	44.67	221.1	44.67	221.1	2.30732	7.69539e-37	2.22091e-35
KWMTBOMO08751	6497	33007	311.37	1469.89	311.37	1469.89	2.23901	1.03572e-36	2.98364e-35
KWMTBOMO15802	871	4634	41.74	206.36	41.74	206.36	2.30566	1.04191e-36	2.99597e-35
KWMTBOMO09890	426	2382	20.42	106.08	20.42	106.08	2.3771	1.04383e-36	2.99602e-35
KWMTBOMO10519	121	829	5.8	36.92	5.8	36.92	2.67028	1.09024e-36	3.1235e-35
KWMTBOMO03907	592	31	28.37	1.38	28.37	1.38	-4.36163	1.09673e-36	3.13637e-35
KWMTBOMO15205	306	1770	14.66	78.82	14.66	78.82	2.42668	1.39153e-36	3.97217e-35
KWMTBOMO13661	1579	136	75.67	6.06	75.67	6.06	-3.64233	1.41715e-36	4.03797e-35
KWMTBOMO04177	351	8	16.82	0.36	16.82	0.36	-5.54604	1.47989e-36	4.20912e-35
KWMTBOMO15850	13427	1458	643.48	64.93	643.48	64.93	-3.30894	1.54715e-36	4.39245e-35
KWMTBOMO03506	26	324	1.25	14.43	1.25	14.43	3.52907	1.8783e-36	5.32298e-35
KWMTBOMO10604	2887	281	138.36	12.51	138.36	12.51	-3.46727	1.96816e-36	5.56758e-35
NEWGENE01356	0	167	0	7.44	0.001	7.44	12.8611	2.45042e-36	6.91936e-35
KWMTBOMO03305	1354	113	64.89	5.03	64.89	5.03	-3.68937	2.49014e-36	7.01889e-35
KWMTBOMO11185	208	1253	9.97	55.8	9.97	55.8	2.4846	3.71642e-36	1.04566e-34
KWMTBOMO01213	721	45	34.55	2	34.55	2	-4.11061	3.82837e-36	1.07523e-34
KWMTBOMO09541	16428	1817	787.31	80.92	787.31	80.92	-3.28236	4.64198e-36	1.30141e-34
KWMTBOMO15031	39	389	1.87	17.32	1.87	17.32	3.21133	6.36843e-36	1.78225e-34
KWMTBOMO05950	17009	1894	815.15	84.34	815.15	84.34	-3.27278	7.32399e-36	2.04603e-34
NEWGENE01285	513	25	24.59	1.11	24.59	1.11	-4.46944	1.19344e-35	3.32808e-34
KWMTBOMO16048	1085	5391	52	240.07	52	240.07	2.20687	2.78725e-35	7.75884e-34
KWMTBOMO00650	675	3463	32.35	154.22	32.35	154.22	2.25315	4.32819e-35	1.2027e-33
KWMTBOMO05152	3057	316	146.51	14.07	146.51	14.07	-3.3803	5.27372e-35	1.46285e-33
KWMTBOMO10996	430	2271	20.61	101.13	20.61	101.13	2.29479	6.9553e-35	1.92589e-33
KWMTBOMO11140	228	0	10.93	0	10.93	0.001	-13.416	7.09059e-35	1.9599e-33
KWMTBOMO06063	499	25	23.91	1.11	23.91	1.11	-4.42898	8.23742e-35	2.27289e-33
NEWGENE01736	655	42	31.39	1.87	31.39	1.87	-4.06919	1.08551e-34	2.98991e-33
KWMTBOMO00019	505	2603	24.2	115.92	24.2	115.92	2.26005	1.28949e-34	3.54553e-33
KWMTBOMO03697	163	975	7.81	43.42	7.81	43.42	2.47497	1.37003e-34	3.76039e-33
KWMTBOMO16456	3307	351	158.49	15.63	158.49	15.63	-3.342	1.75614e-34	4.81177e-33
KWMTBOMO02265	61	482	2.92	21.46	2.92	21.46	2.87761	1.87235e-34	5.12124e-33
KWMTBOMO11499	1382	126	66.23	5.61	66.23	5.61	-3.56141	2.13767e-34	5.83676e-33
KWMTBOMO00703	0	153	0	6.81	0.001	6.81	12.7334	3.32299e-34	9.05745e-33
KWMTBOMO13724	3055	325	146.41	14.47	146.41	14.47	-3.33888	3.71214e-34	1.01006e-32
KWMTBOMO01988	27	304	1.29	13.54	1.29	13.54	3.39178	4.29137e-34	1.16565e-32
KWMTBOMO09697	7	188	0.34	8.37	0.34	8.37	4.62162	4.66461e-34	1.26484e-32
KWMTBOMO11141	220	0	10.54	0	10.54	0.001	-13.3636	5.25164e-34	1.42156e-32
KWMTBOMO15100	1085	93	52	4.14	52	4.14	-3.65081	5.69275e-34	1.53832e-32
KWMTBOMO03942	1	150	0.05	6.68	0.05	6.68	7.06178	8.57737e-34	2.31383e-32
KWMTBOMO03205	380	1951	18.21	86.88	18.21	86.88	2.25429	1.04644e-33	2.81803e-32
KWMTBOMO01561	501	27	24.01	1.2	24.01	1.2	-4.32253	1.30889e-33	3.51877e-32
NEWGENE00019	53	428	2.54	19.06	2.54	19.06	2.90765	1.33764e-33	3.58992e-32
KWMTBOMO08201	9283	1102	444.88	49.07	444.88	49.07	-3.1805	1.70119e-33	4.5578e-32
KWMTBOMO11145	37	345	1.77	15.36	1.77	15.36	3.11736	1.93271e-33	5.16925e-32
KWMTBOMO12895	28775	3498	1379.03	155.77	1379.03	155.77	-3.14616	2.76582e-33	7.38493e-32
KWMTBOMO11773	5735	664	274.85	29.57	274.85	29.57	-3.21644	2.81442e-33	7.50193e-32
KWMTBOMO01227	87	583	4.17	25.96	4.17	25.96	2.63817	3.14443e-33	8.36739e-32
KWMTBOMO11146	38	346	1.82	15.41	1.82	15.41	3.08186	4.86708e-33	1.29295e-31
KWMTBOMO02117	728	55	34.89	2.45	34.89	2.45	-3.83196	4.9918e-33	1.32384e-31
KWMTBOMO05724	3771	429	180.72	19.1	180.72	19.1	-3.24211	6.6255e-33	1.75414e-31
KWMTBOMO07494	26	285	1.25	12.69	1.25	12.69	3.34369	6.82477e-33	1.80385e-31
KWMTBOMO15287	94	608	4.5	27.08	4.5	27.08	2.58923	7.25903e-33	1.91541e-31
KWMTBOMO02538	3609	411	172.96	18.3	172.96	18.3	-3.24052	8.98201e-33	2.36607e-31
KWMTBOMO08679	214	1144	10.26	50.95	10.26	50.95	2.31205	1.15454e-32	3.03623e-31
KWMTBOMO14286	18	239	0.86	10.64	0.86	10.64	3.62902	1.30098e-32	3.41563e-31
KWMTBOMO02740	4635	542	222.13	24.14	222.13	24.14	-3.20191	1.38501e-32	3.63017e-31
KWMTBOMO04733	0	143	0	6.37	0.001	6.37	12.6371	1.55956e-32	4.08084e-31
KWMTBOMO04944	131	769	6.28	34.25	6.28	34.25	2.44727	1.59486e-32	4.16627e-31
KWMTBOMO07459	583	39	27.94	1.74	27.94	1.74	-4.00517	1.9672e-32	5.1304e-31
KWMTBOMO02922	133	772	6.37	34.38	6.37	34.38	2.4322	2.01318e-32	5.24161e-31
KWMTBOMO07308	4	159	0.19	7.08	0.19	7.08	5.21968	2.41434e-32	6.27568e-31
KWMTBOMO02497	25	273	1.2	12.16	1.2	12.16	3.34104	2.66718e-32	6.92145e-31
KWMTBOMO06355	5525	662	264.78	29.48	264.78	29.48	-3.16699	3.3572e-32	8.6977e-31
KWMTBOMO13124	253	4	12.12	0.18	12.12	0.18	-6.07325	3.73696e-32	9.6656e-31
KWMTBOMO13002	0	139	0	6.19	0.001	6.19	12.5957	5.81966e-32	1.50031e-30
NEWGENE01302	0	139	0	6.19	0.001	6.19	12.5957	5.81966e-32	1.50031e-30
NEWGENE01406	154	856	7.38	38.12	7.38	38.12	2.36886	6.67745e-32	1.71862e-30
KWMTBOMO07036	3	147	0.14	6.55	0.14	6.55	5.548	7.5198e-32	1.93226e-30
KWMTBOMO15459	117	690	5.61	30.73	5.61	30.73	2.45358	7.8425e-32	2.01188e-30
NEWGENE00396	799	68	38.29	3.03	38.29	3.03	-3.65958	9.87715e-32	2.52971e-30
KWMTBOMO16376	18	230	0.86	10.24	0.86	10.24	3.57374	1.19168e-31	3.04714e-30
KWMTBOMO15813	198	0	9.49	0	9.49	0.001	-13.2122	1.48596e-31	3.78727e-30
KWMTBOMO09847	5	154	0.24	6.86	0.24	6.86	4.8371	1.48596e-31	3.78727e-30
KWMTBOMO03608	3365	398	161.27	17.72	161.27	17.72	-3.18603	1.52062e-31	3.86933e-30
KWMTBOMO03803	9908	1261	474.84	56.16	474.84	56.16	-3.07983	2.00174e-31	5.08533e-30
KWMTBOMO07182	4	153	0.19	6.81	0.19	6.81	5.16358	2.01809e-31	5.11858e-30
KWMTBOMO01285	254	5	12.17	0.22	12.17	0.22	-5.78968	2.10721e-31	5.33601e-30
KWMTBOMO06567	318	1537	15.24	68.45	15.24	68.45	2.16719	3.03312e-31	7.66827e-30
KWMTBOMO13551	1	134	0.05	5.97	0.05	5.97	6.89966	3.09475e-31	7.79896e-30
KWMTBOMO12100	2	133	0.1	5.92	0.1	5.92	5.88753	3.09475e-31	7.79896e-30
KWMTBOMO04310	1874	8095	89.81	360.49	89.81	360.49	2.00501	3.1425e-31	7.90662e-30
KWMTBOMO09588	131	734	6.28	32.69	6.28	32.69	2.38001	3.83187e-31	9.62566e-30
KWMTBOMO05361	26	267	1.25	11.89	1.25	11.89	3.24975	3.94566e-31	9.89568e-30
KWMTBOMO11316	7413	946	355.27	42.13	355.27	42.13	-3.076	4.01871e-31	1.00628e-29
NEWGENE01671	3009	358	144.21	15.94	144.21	15.94	-3.17745	4.68543e-31	1.17136e-29
KWMTBOMO02492	26	266	1.25	11.85	1.25	11.85	3.24489	4.80554e-31	1.19948e-29
KWMTBOMO09759	2717	321	130.21	14.29	130.21	14.29	-3.18776	5.88393e-31	1.46631e-29
KWMTBOMO06427	8690	1122	416.47	49.97	416.47	49.97	-3.05908	6.67516e-31	1.66086e-29
KWMTBOMO12395	5815	731	278.68	32.55	278.68	32.55	-3.09788	6.72017e-31	1.66941e-29
KWMTBOMO05243	1093	109	52.38	4.85	52.38	4.85	-3.43296	8.11272e-31	2.01216e-29
KWMTBOMO10437	1126	4847	53.96	215.85	53.96	215.85	2.00007	8.43986e-31	2.09e-29
KWMTBOMO03782	211	2	10.11	0.09	10.11	0.09	-6.81164	8.69618e-31	2.15008e-29
KWMTBOMO00102	1590	174	76.2	7.75	76.2	7.75	-3.29752	9.4101e-31	2.32293e-29
KWMTBOMO10041	937	89	44.91	3.96	44.91	3.96	-3.50346	1.05752e-30	2.60644e-29
KWMTBOMO04518	5691	723	272.74	32.2	272.74	32.2	-3.08239	1.36686e-30	3.36358e-29
KWMTBOMO09333	55515	7404	2660.54	329.72	2660.54	329.72	-3.01241	1.48651e-30	3.65229e-29
KWMTBOMO12356	44486	184671	2131.98	8223.87	2131.98	8223.87	1.94762	1.72513e-30	4.23196e-29
KWMTBOMO08321	0	129	0	5.74	0.001	5.74	12.4868	2.38767e-30	5.84811e-29
KWMTBOMO00490	275	1313	13.18	58.47	13.18	58.47	2.14935	2.51641e-30	6.15383e-29
NEWGENE00972	184	932	8.82	41.5	8.82	41.5	2.23426	2.54654e-30	6.21782e-29
KWMTBOMO08706	6012	784	288.12	34.91	288.12	34.91	-3.04496	2.77752e-30	6.77127e-29
KWMTBOMO13992	12890	1714	617.75	76.33	617.75	76.33	-3.0167	2.90567e-30	7.07272e-29
KWMTBOMO15299	6302	826	302.02	36.78	302.02	36.78	-3.03765	3.50771e-30	8.52493e-29
KWMTBOMO13140	58	398	2.78	17.72	2.78	17.72	2.67222	3.81857e-30	9.26608e-29
KWMTBOMO03154	1265	136	60.62	6.06	60.62	6.06	-3.3224	4.54305e-30	1.10071e-28
KWMTBOMO12657	95	555	4.55	24.72	4.55	24.72	2.44174	5.23727e-30	1.26695e-28
KWMTBOMO14011	54	380	2.59	16.92	2.59	16.92	2.70771	6.18476e-30	1.49386e-28
NEWGENE01446	717	63	34.36	2.81	34.36	2.81	-3.61209	6.22375e-30	1.50097e-28
KWMTBOMO05908	834	79	39.97	3.52	39.97	3.52	-3.50527	6.34777e-30	1.52853e-28
KWMTBOMO15953	1516	171	72.65	7.62	72.65	7.62	-3.2531	7.55742e-30	1.81702e-28
KWMTBOMO00543	3653	463	175.07	20.62	175.07	20.62	-3.08582	7.60877e-30	1.82657e-28
KWMTBOMO05958	505	2229	24.2	99.26	24.2	99.26	2.03621	7.92493e-30	1.89956e-28
KWMTBOMO01107	2066	246	99.01	10.96	99.01	10.96	-3.17533	7.98486e-30	1.91101e-28
KWMTBOMO01145	549	42	26.31	1.87	26.31	1.87	-3.8145	9.7144e-30	2.3214e-28
KWMTBOMO02310	2721	338	130.4	15.05	130.4	15.05	-3.11511	1.33719e-29	3.19057e-28
KWMTBOMO10544	26617	3650	1275.61	162.54	1275.61	162.54	-2.97232	1.3528e-29	3.2229e-28
KWMTBOMO08222	3	133	0.14	5.92	0.14	5.92	5.4021	1.35727e-29	3.22865e-28
KWMTBOMO05616	2173	263	104.14	11.71	104.14	11.71	-3.15271	1.42539e-29	3.38557e-28
KWMTBOMO12881	321	1464	15.38	65.2	15.38	65.2	2.08382	1.62973e-29	3.86506e-28
KWMTBOMO13158	92	531	4.41	23.65	4.41	23.65	2.42299	1.6475e-29	3.90131e-28
KWMTBOMO05818	483	34	23.15	1.51	23.15	1.51	-3.93839	2.01752e-29	4.77035e-28
KWMTBOMO02905	5246	694	251.41	30.91	251.41	30.91	-3.0239	2.67603e-29	6.31783e-28
KWMTBOMO07307	2	122	0.1	5.43	0.1	5.43	5.76288	2.73464e-29	6.44653e-28
KWMTBOMO15823	188	1	9.01	0.04	9.01	0.04	-7.81538	2.80092e-29	6.59286e-28
KWMTBOMO01373	4551	600	218.11	26.72	218.11	26.72	-3.02906	3.58255e-29	8.42007e-28
KWMTBOMO02108	191	927	9.15	41.28	9.15	41.28	2.1736	3.7213e-29	8.73309e-28
KWMTBOMO04061	227	1069	10.88	47.61	10.88	47.61	2.12959	4.27146e-29	1.00093e-27
KWMTBOMO09404	1275	143	61.1	6.37	61.1	6.37	-3.26181	5.01479e-29	1.17336e-27
KWMTBOMO13244	238	1105	11.41	49.21	11.41	49.21	2.10865	5.88078e-29	1.37393e-27
KWMTBOMO09362	8705	1204	417.18	53.62	417.18	53.62	-2.95983	7.10617e-29	1.65776e-27
KWMTBOMO12562	185	1	8.87	0.04	8.87	0.04	-7.79279	7.13105e-29	1.66109e-27
NEWGENE01360	1	120	0.05	5.34	0.05	5.34	6.73877	7.92201e-29	1.8426e-27
NEWGENE01423	34005	4809	1629.68	214.16	1629.68	214.16	-2.92783	9.89554e-29	2.29822e-27
KWMTBOMO14067	31	263	1.49	11.71	1.49	11.71	2.97436	1.13921e-28	2.6419e-27
KWMTBOMO07145	2031	253	97.34	11.27	97.34	11.27	-3.11055	1.24555e-28	2.88424e-27
KWMTBOMO11450	1071	118	51.33	5.25	51.33	5.25	-3.28941	1.42737e-28	3.3004e-27
KWMTBOMO02623	1008	4084	48.31	181.87	48.31	181.87	1.91251	1.65317e-28	3.81688e-27
KWMTBOMO02748	12104	1708	580.08	76.06	580.08	76.06	-2.93104	1.75992e-28	4.05738e-27
KWMTBOMO11187	54	359	2.59	15.99	2.59	15.99	2.62615	2.00003e-28	4.60417e-27
NEWGENE01765	83	477	3.98	21.24	3.98	21.24	2.41594	2.16275e-28	4.97147e-27
KWMTBOMO15125	6770	950	324.45	42.31	324.45	42.31	-2.93893	2.88827e-28	6.62951e-27
KWMTBOMO05652	330	17	15.82	0.76	15.82	0.76	-4.37961	3.09357e-28	7.09037e-27
KWMTBOMO11133	423	29	20.27	1.29	20.27	1.29	-3.9739	3.15601e-28	7.22294e-27
KWMTBOMO04906	98	529	4.7	23.56	4.7	23.56	2.32561	3.42799e-28	7.83397e-27
KWMTBOMO13472	3795	515	181.87	22.93	181.87	22.93	-2.9876	4.46983e-28	1.02001e-26
KWMTBOMO14570	20	210	0.96	9.35	0.96	9.35	3.28386	4.6231e-28	1.05345e-26
KWMTBOMO09005	108	567	5.18	25.25	5.18	25.25	2.28526	4.92045e-28	1.11958e-26
NEWGENE00177	3468	468	166.2	20.84	166.2	20.84	-2.99549	5.06806e-28	1.1515e-26
KWMTBOMO06742	64	391	3.07	17.41	3.07	17.41	2.50361	5.27255e-28	1.19623e-26
KWMTBOMO09985	4	131	0.19	5.83	0.19	5.83	4.93942	5.84596e-28	1.32441e-26
KWMTBOMO14221	6	138	0.29	6.15	0.29	6.15	4.40646	6.5302e-28	1.47729e-26
KWMTBOMO08287	26	235	1.25	10.47	1.25	10.47	3.06626	7.49837e-28	1.69388e-26
KWMTBOMO02393	731	73	35.03	3.25	35.03	3.25	-3.43008	7.62533e-28	1.72008e-26
NEWGENE00009	215	974	10.3	43.37	10.3	43.37	2.07405	7.79618e-28	1.7561e-26
KWMTBOMO03801	8123	1164	389.29	51.84	389.29	51.84	-2.90871	8.36149e-28	1.88074e-26
NEWGENE01197	485	39	23.24	1.74	23.24	1.74	-3.73945	8.40885e-28	1.88868e-26
KWMTBOMO02461	8	150	0.38	6.68	0.38	6.68	4.13578	9.84403e-28	2.20787e-26
KWMTBOMO11186	84	465	4.03	20.71	4.03	20.71	2.36148	1.07612e-27	2.41015e-26
KWMTBOMO13470	876	94	41.98	4.19	41.98	4.19	-3.32468	1.18487e-27	2.64992e-26
KWMTBOMO12875	9965	1443	477.57	64.26	477.57	64.26	-2.89372	1.24506e-27	2.78057e-26
KWMTBOMO10499	53	344	2.54	15.32	2.54	15.32	2.59252	1.29568e-27	2.88952e-26
KWMTBOMO14927	198	903	9.49	40.21	9.49	40.21	2.08307	1.44646e-27	3.22119e-26
KWMTBOMO09325	14	178	0.67	7.93	0.67	7.93	3.56509	1.79256e-27	3.98629e-26
KWMTBOMO04684	349	1467	16.73	65.33	16.73	65.33	1.96531	1.87869e-27	4.17191e-26
KWMTBOMO07163	89	480	4.27	21.38	4.27	21.38	2.32395	2.70099e-27	5.98949e-26
KWMTBOMO13535	187	850	8.96	37.85	8.96	37.85	2.07872	2.77027e-27	6.13445e-26
KWMTBOMO15302	1121	132	53.72	5.88	53.72	5.88	-3.19157	2.94736e-27	6.5174e-26
KWMTBOMO15106	7	141	0.34	6.28	0.34	6.28	4.20716	2.96019e-27	6.53657e-26
KWMTBOMO09416	7952	1166	381.1	51.92	381.1	51.92	-2.87581	3.91771e-27	8.63876e-26
KWMTBOMO15537	0	110	0	4.9	0.001	4.9	12.2586	4.32914e-27	9.51927e-26
KWMTBOMO10674	0	110	0	4.9	0.001	4.9	12.2586	4.32914e-27	9.51927e-26
KWMTBOMO09833	1511	192	72.41	8.55	72.41	8.55	-3.08219	4.88239e-27	1.07208e-25
KWMTBOMO05182	650	64	31.15	2.85	31.15	2.85	-3.4502	4.99343e-27	1.09493e-25
KWMTBOMO01027	81	443	3.88	19.73	3.88	19.73	2.34626	5.96456e-27	1.30605e-25
KWMTBOMO01533	1086	129	52.05	5.74	52.05	5.74	-3.18078	6.07741e-27	1.32891e-25
KWMTBOMO12892	1	109	0.05	4.85	0.05	4.85	6.59991	6.27921e-27	1.36922e-25
KWMTBOMO07037	0	109	0	4.85	0.001	4.85	12.2438	6.27921e-27	1.36922e-25
KWMTBOMO03992	1433	5381	68.68	239.63	68.68	239.63	1.80285	6.84921e-27	1.49144e-25
KWMTBOMO06899	991	115	47.49	5.12	47.49	5.12	-3.21341	7.01063e-27	1.52447e-25
NEWGENE00516	8	144	0.38	6.41	0.38	6.41	4.07625	8.23198e-27	1.78758e-25
KWMTBOMO02518	605	2372	28.99	105.63	28.99	105.63	1.86539	8.67084e-27	1.88028e-25
KWMTBOMO15163	12	162	0.58	7.21	0.58	7.21	3.63587	9.21475e-27	1.99547e-25
KWMTBOMO00848	3517	498	168.55	22.18	168.55	22.18	-2.92585	9.39083e-27	2.0308e-25
NEWGENE01612	704	74	33.74	3.3	33.74	3.3	-3.35392	1.37357e-26	2.9663e-25
NEWGENE01625	70	395	3.35	17.59	3.35	17.59	2.39252	2.07509e-26	4.47513e-25
KWMTBOMO03911	1460	189	69.97	8.42	69.97	8.42	-3.05484	2.08507e-26	4.49049e-25
KWMTBOMO06107	356	24	17.06	1.07	17.06	1.07	-3.99493	2.36618e-26	5.0889e-25
KWMTBOMO12920	126	598	6.04	26.63	6.04	26.63	2.14043	3.33757e-26	7.16824e-25
NEWGENE01773	7	134	0.34	5.97	0.34	5.97	4.13412	3.75065e-26	8.04442e-25
KWMTBOMO06931	1777	241	85.16	10.73	85.16	10.73	-2.98853	4.61804e-26	9.87781e-25
KWMTBOMO04818	854	99	40.93	4.41	40.93	4.41	-3.21431	4.61433e-26	9.87781e-25
KWMTBOMO10773	289	16	13.85	0.71	13.85	0.71	-4.28592	5.05437e-26	1.07964e-24
KWMTBOMO08288	3147	11322	150.82	504.2	150.82	504.2	1.74117	5.38506e-26	1.14871e-24
KWMTBOMO12655	5	126	0.24	5.61	0.24	5.61	4.54689	6.36247e-26	1.35537e-24
KWMTBOMO07501	1678	227	80.42	10.11	80.42	10.11	-2.99177	6.56401e-26	1.39641e-24
KWMTBOMO00338	939	3485	45	155.2	45	155.2	1.78613	6.57624e-26	1.39712e-24
KWMTBOMO15533	39	267	1.87	11.89	1.87	11.89	2.66864	7.10884e-26	1.50823e-24
KWMTBOMO04485	4797	717	229.89	31.93	229.89	31.93	-2.84796	7.64014e-26	1.61876e-24
KWMTBOMO11759	3487	515	167.11	22.93	167.11	22.93	-2.86549	1.1653e-25	2.46567e-24
KWMTBOMO06672	3	110	0.14	4.9	0.14	4.9	5.12928	1.17377e-25	2.47759e-24
KWMTBOMO01951	434	37	20.8	1.65	20.8	1.65	-3.65605	1.17409e-25	2.47759e-24
KWMTBOMO13363	75	400	3.59	17.81	3.59	17.81	2.31063	1.28913e-25	2.71629e-24
KWMTBOMO05873	1940	6930	92.97	308.61	92.97	308.61	1.73095	1.29067e-25	2.71629e-24
KWMTBOMO03196	1	102	0.05	4.54	0.05	4.54	6.50462	1.29504e-25	2.72184e-24
KWMTBOMO05136	920	112	44.09	4.99	44.09	4.99	-3.14334	1.57403e-25	3.30378e-24
KWMTBOMO00390	631	67	30.24	2.98	30.24	2.98	-3.34307	1.6058e-25	3.36595e-24
KWMTBOMO09363	518	50	24.82	2.23	24.82	2.23	-3.47639	1.68633e-25	3.53006e-24
KWMTBOMO15164	13	158	0.62	7.04	0.62	7.04	3.50524	1.69006e-25	3.53316e-24
KWMTBOMO10399	1636	225	78.4	10.02	78.4	10.02	-2.96797	1.71231e-25	3.57491e-24
KWMTBOMO16312	126	581	6.04	25.87	6.04	25.87	2.09866	1.85134e-25	3.86004e-24
KWMTBOMO08517	1	101	0.05	4.5	0.05	4.5	6.49185	1.90304e-25	3.96256e-24
KWMTBOMO08039	3952	593	189.4	26.41	189.4	26.41	-2.84228	1.96417e-25	4.08444e-24
KWMTBOMO08605	520	1963	24.92	87.42	24.92	87.42	1.81066	2.1149e-25	4.39206e-24
NEWGENE01117	353	26	16.92	1.16	16.92	1.16	-3.86653	2.27902e-25	4.72663e-24
KWMTBOMO07787	206	861	9.87	38.34	9.87	38.34	1.95773	2.40647e-25	4.98438e-24
KWMTBOMO13443	236	10	11.31	0.45	11.31	0.45	-4.65153	2.4955e-25	5.16197e-24
KWMTBOMO11046	978	122	46.87	5.43	46.87	5.43	-3.10964	2.64858e-25	5.47142e-24
KWMTBOMO13007	1	100	0.05	4.45	0.05	4.45	6.47573	2.8007e-25	5.77805e-24
NEWGENE01178	16	172	0.77	7.66	0.77	7.66	3.31441	2.83598e-25	5.84317e-24
KWMTBOMO09585	137	614	6.57	27.34	6.57	27.34	2.05705	2.85817e-25	5.88116e-24
NEWGENE00846	555	2072	26.6	92.27	26.6	92.27	1.79444	3.03063e-25	6.22787e-24
KWMTBOMO08974	82	419	3.93	18.66	3.93	18.66	2.24735	3.22481e-25	6.61823e-24
KWMTBOMO00562	5377	837	257.69	37.27	257.69	37.27	-2.78955	3.7139e-25	7.61205e-24
KWMTBOMO02850	12	150	0.58	6.68	0.58	6.68	3.52572	3.81054e-25	7.79994e-24
KWMTBOMO08777	1490	205	71.41	9.13	71.41	9.13	-2.96744	4.17861e-25	8.54222e-24
KWMTBOMO13752	406	1543	19.46	68.71	19.46	68.71	1.82001	4.58665e-25	9.36417e-24
KWMTBOMO12396	351	1355	16.82	60.34	16.82	60.34	1.84294	4.59571e-25	9.37047e-24
KWMTBOMO16447	154	1	7.38	0.04	7.38	0.04	-7.52748	4.83076e-25	9.83695e-24
KWMTBOMO07482	276	1088	13.23	48.45	13.23	48.45	1.87268	6.54655e-25	1.33136e-23
KWMTBOMO16446	3195	483	153.12	21.51	153.12	21.51	-2.83158	6.78234e-25	1.37753e-23
KWMTBOMO00192	16516	2657	791.52	118.32	791.52	118.32	-2.74193	7.22899e-25	1.46635e-23
KWMTBOMO14292	18	174	0.86	7.75	0.86	7.75	3.17179	7.52794e-25	1.52502e-23
KWMTBOMO00702	42	269	2.01	11.98	2.01	11.98	2.57536	8.17815e-25	1.6546e-23
KWMTBOMO14312	266	1045	12.75	46.54	12.75	46.54	1.86797	9.55877e-25	1.93144e-23
KWMTBOMO13503	1581	223	75.77	9.93	75.77	9.93	-2.93176	9.75175e-25	1.9679e-23
KWMTBOMO07734	4278	663	205.02	29.53	205.02	29.53	-2.79551	1.03745e-24	2.09088e-23
KWMTBOMO00982	2051	300	98.29	13.36	98.29	13.36	-2.87912	1.0503e-24	2.11406e-23
KWMTBOMO04842	1210	163	57.99	7.26	57.99	7.26	-2.99776	1.21397e-24	2.44038e-23
KWMTBOMO05348	1037	3661	49.7	163.03	49.7	163.03	1.71382	1.29607e-24	2.60209e-23
KWMTBOMO15828	151	1	7.24	0.04	7.24	0.04	-7.49985	1.35156e-24	2.71002e-23
KWMTBOMO05106	647	2330	31.01	103.76	31.01	103.76	1.74244	1.54467e-24	3.09327e-23
KWMTBOMO09226	209	841	10.02	37.45	10.02	37.45	1.90208	1.82622e-24	3.65244e-23
KWMTBOMO13101	263	15	12.6	0.67	12.6	0.67	-4.23312	2.00484e-24	4.00458e-23
KWMTBOMO04997	1664	240	79.75	10.69	79.75	10.69	-2.89922	2.27626e-24	4.54096e-23
KWMTBOMO09481	25	198	1.2	8.82	1.2	8.82	2.87774	2.37691e-24	4.73572e-23
KWMTBOMO13478	33	229	1.58	10.2	1.58	10.2	2.69057	2.44382e-24	4.86287e-23
KWMTBOMO16289	47	280	2.25	12.47	2.25	12.47	2.47046	2.70397e-24	5.37372e-23
KWMTBOMO15830	130	0	6.23	0	6.23	0.001	-12.605	3.31047e-24	6.57073e-23
KWMTBOMO04517	342	27	16.39	1.2	16.39	1.2	-3.77171	3.49589e-24	6.92999e-23
KWMTBOMO11543	285	1087	13.66	48.41	13.66	48.41	1.82535	4.15295e-24	8.2221e-23
NEWGENE01020	0	94	0	4.19	0.001	4.19	12.0327	4.37275e-24	8.63549e-23
KWMTBOMO16595	2	93	0.1	4.14	0.1	4.14	5.37156	4.37275e-24	8.63549e-23
KWMTBOMO04256	1686	247	80.8	11	80.8	11	-2.87685	4.69988e-24	9.26986e-23
KWMTBOMO03547	197	7	9.44	0.31	9.44	0.31	-4.92845	4.92121e-24	9.69422e-23
KWMTBOMO06586	700	2450	33.55	109.1	33.55	109.1	1.70127	7.149e-24	1.40651e-22
KWMTBOMO03761	69	353	3.31	15.72	3.31	15.72	2.2477	7.23336e-24	1.42132e-22
KWMTBOMO02344	1111	3773	53.24	168.02	53.24	168.02	1.65805	7.32139e-24	1.43682e-22
KWMTBOMO11390	1899	286	91.01	12.74	91.01	12.74	-2.83666	8.97498e-24	1.75914e-22
KWMTBOMO02925	1	92	0.05	4.1	0.05	4.1	6.35755	9.72623e-24	1.90401e-22
KWMTBOMO12521	81	389	3.88	17.32	3.88	17.32	2.15831	1.25782e-23	2.45926e-22
KWMTBOMO00802	4	106	0.19	4.72	0.19	4.72	4.63472	1.43914e-23	2.81025e-22
KWMTBOMO02404	1281	184	61.39	8.19	61.39	8.19	-2.90607	1.621e-23	3.16145e-22
KWMTBOMO02920	345	1258	16.53	56.02	16.53	56.02	1.76086	1.82237e-23	3.54978e-22
KWMTBOMO03997	172	4	8.24	0.18	8.24	0.18	-5.51658	1.86095e-23	3.62044e-22
KWMTBOMO12394	374	34	17.92	1.51	17.92	1.51	-3.56895	2.11416e-23	4.10797e-22
KWMTBOMO13475	357	31	17.11	1.38	17.11	1.38	-3.6321	2.47914e-23	4.81119e-22
KWMTBOMO07945	329	27	15.77	1.2	15.77	1.2	-3.71608	2.65717e-23	5.15032e-22
KWMTBOMO04269	3484	564	166.97	25.12	166.97	25.12	-2.73268	2.70955e-23	5.24536e-22
KWMTBOMO10272	4144	678	198.6	30.19	198.6	30.19	-2.71772	2.83675e-23	5.48486e-22
KWMTBOMO06698	1	89	0.05	3.96	0.05	3.96	6.30743	3.26634e-23	6.3077e-22
KWMTBOMO15246	137	567	6.57	25.25	6.57	25.25	1.94232	3.27548e-23	6.31757e-22
KWMTBOMO00496	3363	10928	161.17	486.65	161.17	486.65	1.5943	3.64071e-23	7.01339e-22
KWMTBOMO10273	9913	1686	475.08	75.08	475.08	75.08	-2.66167	3.70137e-23	7.12152e-22
KWMTBOMO00700	78	374	3.74	16.66	3.74	16.66	2.15528	3.99566e-23	7.67831e-22
KWMTBOMO08445	397	1409	19.03	62.75	19.03	62.75	1.72134	4.14956e-23	7.96432e-22
KWMTBOMO03127	206	791	9.87	35.23	9.87	35.23	1.83568	4.26143e-23	8.16903e-22
KWMTBOMO11645	1199	174	57.46	7.75	57.46	7.75	-2.89029	4.5892e-23	8.78664e-22
KWMTBOMO15786	9	126	0.43	5.61	0.43	5.61	3.70559	4.80633e-23	9.19115e-22
KWMTBOMO02687	452	47	21.66	2.09	21.66	2.09	-3.37346	5.60977e-23	1.07145e-21
KWMTBOMO01010	2360	376	113.1	16.74	113.1	16.74	-2.75623	5.6576e-23	1.07928e-21
KWMTBOMO08248	518	1786	24.82	79.54	24.82	79.54	1.68018	5.90872e-23	1.12581e-21
KWMTBOMO11016	67	330	3.21	14.7	3.21	14.7	2.19517	8.03361e-23	1.52882e-21
KWMTBOMO11266	278	1011	13.32	45.02	13.32	45.02	1.75697	9.17738e-23	1.74437e-21
KWMTBOMO04584	9087	1568	435.49	69.83	435.49	69.83	-2.64072	9.87898e-23	1.87545e-21
KWMTBOMO07191	790	106	37.86	4.72	37.86	4.72	-3.00382	1.1041e-22	2.09352e-21
KWMTBOMO01090	7	113	0.34	5.03	0.34	5.03	3.88695	1.13568e-22	2.15081e-21
KWMTBOMO15816	63174	11139	3027.59	496.05	3027.59	496.05	-2.60961	1.44308e-22	2.72968e-21
KWMTBOMO12029	183	7	8.77	0.31	8.77	0.31	-4.82224	1.55838e-22	2.94423e-21
KWMTBOMO07292	1750	5598	83.87	249.29	83.87	249.29	1.5716	1.67126e-22	3.15371e-21
NEWGENE00437	55	285	2.64	12.69	2.64	12.69	2.26508	2.43458e-22	4.58858e-21
KWMTBOMO16111	4	99	0.19	4.41	0.19	4.41	4.53671	2.82239e-22	5.31313e-21
KWMTBOMO10767	2674	443	128.15	19.73	128.15	19.73	-2.69937	2.9657e-22	5.57622e-21
KWMTBOMO03606	1747	278	83.72	12.38	83.72	12.38	-2.75756	3.25104e-22	6.10542e-21
KWMTBOMO08857	834	2716	39.97	120.95	39.97	120.95	1.59742	3.61766e-22	6.78582e-21
KWMTBOMO10342	0	85	0	3.79	0.001	3.79	11.888	3.85558e-22	7.22346e-21
KWMTBOMO13627	406	42	19.46	1.87	19.46	1.87	-3.3794	3.94504e-22	7.38226e-21
KWMTBOMO09712	1354	4292	64.89	191.13	64.89	191.13	1.55849	4.06028e-22	7.58887e-21
KWMTBOMO07146	906	130	43.42	5.79	43.42	5.79	-2.90672	4.58416e-22	8.55782e-21
KWMTBOMO10862	6564	1154	314.58	51.39	314.58	51.39	-2.61387	4.6494e-22	8.66931e-21
KWMTBOMO10655	450	1513	21.57	67.38	21.57	67.38	1.64329	4.99024e-22	9.2938e-21
KWMTBOMO05706	3	91	0.14	4.05	0.14	4.05	4.85442	5.05668e-22	9.38414e-21
KWMTBOMO06061	179	7	8.58	0.31	8.58	0.31	-4.79064	5.05411e-22	9.38414e-21
KWMTBOMO11966	3	91	0.14	4.05	0.14	4.05	4.85442	5.05668e-22	9.38414e-21
KWMTBOMO07575	2	83	0.1	3.7	0.1	3.7	5.20945	5.85329e-22	1.08241e-20
KWMTBOMO03943	0	84	0	3.74	0.001	3.74	11.8688	5.85329e-22	1.08241e-20
KWMTBOMO12099	0	84	0	3.74	0.001	3.74	11.8688	5.85329e-22	1.08241e-20
KWMTBOMO15352	1365	213	65.42	9.49	65.42	9.49	-2.78525	5.901e-22	1.08995e-20
KWMTBOMO02830	520	1727	24.92	76.91	24.92	76.91	1.62587	5.96297e-22	1.1001e-20
KWMTBOMO13099	4	97	0.19	4.32	0.19	4.32	4.50696	6.02176e-22	1.10964e-20
KWMTBOMO13628	1425	224	68.29	9.98	68.29	9.98	-2.77456	6.46973e-22	1.19079e-20
KWMTBOMO11382	18369	3305	880.33	147.18	880.33	147.18	-2.58046	7.31946e-22	1.34561e-20
KWMTBOMO10778	43	240	2.06	10.69	2.06	10.69	2.37555	8.72034e-22	1.60128e-20
NEWGENE01169	0	83	0	3.7	0.001	3.7	11.8533	8.90188e-22	1.6308e-20
KWMTBOMO16114	1	82	0.05	3.65	0.05	3.65	6.18982	8.90188e-22	1.6308e-20
KWMTBOMO15699	38	220	1.82	9.8	1.82	9.8	2.42884	9.53165e-22	1.74414e-20
KWMTBOMO13107	40	228	1.92	10.15	1.92	10.15	2.4023	9.6319e-22	1.76043e-20
KWMTBOMO15206	1410	223	67.57	9.93	67.57	9.93	-2.76652	9.90347e-22	1.80796e-20
KWMTBOMO03906	620	81	29.71	3.61	29.71	3.61	-3.04088	1.00994e-21	1.84158e-20
KWMTBOMO11718	156	596	7.48	26.54	7.48	26.54	1.82706	1.01375e-21	1.84639e-20
KWMTBOMO13982	10636	1913	509.73	85.19	509.73	85.19	-2.58098	1.04814e-21	1.90681e-20
KWMTBOMO02761	312	28	14.95	1.25	14.95	1.25	-3.58015	1.05367e-21	1.91465e-20
KWMTBOMO05304	113	0	5.42	0	5.42	0.001	-12.4041	1.12144e-21	2.03545e-20
KWMTBOMO07605	456	1513	21.85	67.38	21.85	67.38	1.62469	1.1605e-21	2.10391e-20
KWMTBOMO14914	101	421	4.84	18.75	4.84	18.75	1.95381	1.17641e-21	2.1303e-20
KWMTBOMO12443	161	608	7.72	27.08	7.72	27.08	1.81055	1.25475e-21	2.26954e-20
KWMTBOMO07301	150	4	7.19	0.18	7.19	0.18	-5.31992	1.27669e-21	2.30656e-20
KWMTBOMO12492	908	2884	43.52	128.43	43.52	128.43	1.56123	1.30238e-21	2.35027e-20
KWMTBOMO03096	3133	540	150.15	24.05	150.15	24.05	-2.6423	1.43743e-21	2.59101e-20
KWMTBOMO05956	396	1324	18.98	58.96	18.98	58.96	1.63526	1.47496e-21	2.6556e-20
KWMTBOMO00354	90134	273074	4319.64	12160.7	4319.64	12160.7	1.49324	1.57567e-21	2.83367e-20
KWMTBOMO14314	3827	670	183.41	29.84	183.41	29.84	-2.61975	1.86792e-21	3.35541e-20
KWMTBOMO03113	8785	1595	421.02	71.03	421.02	71.03	-2.56739	2.21916e-21	3.9818e-20
KWMTBOMO02478	3754	660	179.91	29.39	179.91	29.39	-2.61388	2.43433e-21	4.3629e-20
KWMTBOMO16212	3031	528	145.26	23.51	145.26	23.51	-2.62729	2.90151e-21	5.19426e-20
KWMTBOMO08415	21	160	1.01	7.13	1.01	7.13	2.81955	2.91907e-21	5.21974e-20
KWMTBOMO13821	10	120	0.48	5.34	0.48	5.34	3.47573	3.02868e-21	5.4096e-20
KWMTBOMO07089	0	80	0	3.56	0.001	3.56	11.7977	3.16535e-21	5.64727e-20
KWMTBOMO00016	159	5	7.62	0.22	7.62	0.22	-5.11422	3.4854e-21	6.21121e-20
KWMTBOMO02167	325	1089	15.58	48.5	15.58	48.5	1.63829	3.55133e-21	6.32153e-20
KWMTBOMO13347	1488	4542	71.31	202.27	71.31	202.27	1.50411	3.60643e-21	6.41234e-20
KWMTBOMO02688	469	57	22.48	2.54	22.48	2.54	-3.14574	4.72585e-21	8.39319e-20
KWMTBOMO12985	0	79	0	3.52	0.001	3.52	11.7814	4.84905e-21	8.60227e-20
KWMTBOMO10188	51	258	2.44	11.49	2.44	11.49	2.23543	5.04473e-21	8.93931e-20
KWMTBOMO10971	33	197	1.58	8.77	1.58	8.77	2.47265	6.35666e-21	1.12514e-19
KWMTBOMO06560	1861	316	89.19	14.07	89.19	14.07	-2.66426	6.79005e-21	1.20049e-19
NEWGENE00509	892	135	42.75	6.01	42.75	6.01	-2.83049	7.23052e-21	1.27693e-19
NEWGENE00760	938	144	44.95	6.41	44.95	6.41	-2.80992	7.25195e-21	1.27928e-19
KWMTBOMO10423	1643	277	78.74	12.34	78.74	12.34	-2.67375	8.71024e-21	1.5348e-19
KWMTBOMO03002	16532	3102	792.29	138.14	792.29	138.14	-2.5199	9.66815e-21	1.69978e-19
KWMTBOMO01371	4601	844	220.5	37.59	220.5	37.59	-2.55236	1.03662e-20	1.82046e-19
KWMTBOMO10007	34	199	1.63	8.86	1.63	8.86	2.44243	1.08414e-20	1.90179e-19
KWMTBOMO07380	2888	514	138.41	22.89	138.41	22.89	-2.59616	1.14356e-20	2.00378e-19
KWMTBOMO01154	863	2646	41.36	117.83	41.36	117.83	1.5104	1.19657e-20	2.09433e-19
KWMTBOMO01333	174	622	8.34	27.7	8.34	27.7	1.73177	1.23751e-20	2.16358e-19
KWMTBOMO07119	503	65	24.11	2.89	24.11	2.89	-3.06049	1.29419e-20	2.26016e-19
KWMTBOMO13123	183	9	8.77	0.4	8.77	0.4	-4.4545	1.30813e-20	2.28197e-19
KWMTBOMO14222	4	90	0.19	4.01	0.19	4.01	4.39953	1.32151e-20	2.30274e-19
KWMTBOMO09721	61	283	2.92	12.6	2.92	12.6	2.10938	1.32535e-20	2.30687e-19
KWMTBOMO14919	107	424	5.13	18.88	5.13	18.88	1.87983	1.37312e-20	2.38737e-19
KWMTBOMO07879	131	493	6.28	21.95	6.28	21.95	1.80538	1.40953e-20	2.44796e-19
KWMTBOMO04787	4284	789	205.31	35.14	205.31	35.14	-2.54662	1.50298e-20	2.60737e-19
KWMTBOMO05327	7843	1468	375.87	65.37	375.87	65.37	-2.52353	1.52053e-20	2.63491e-19
KWMTBOMO16709	948	148	45.43	6.59	45.43	6.59	-2.78529	1.53811e-20	2.66245e-19
KWMTBOMO05213	760	2333	36.42	103.89	36.42	103.89	1.51225	1.59778e-20	2.76269e-19
KWMTBOMO15351	4236	781	203.01	34.78	203.01	34.78	-2.54522	1.63614e-20	2.82589e-19
KWMTBOMO05599	79	338	3.79	15.05	3.79	15.05	1.98949	1.72978e-20	2.98435e-19
KWMTBOMO03391	1143	186	54.78	8.28	54.78	8.28	-2.72595	2.10751e-20	3.63205e-19
KWMTBOMO04227	38	206	1.82	9.17	1.82	9.17	2.33298	2.57972e-20	4.44097e-19
NEWGENE01392	104	0	4.98	0	4.98	0.001	-12.2819	2.89372e-20	4.97606e-19
KWMTBOMO13908	11364	2165	544.62	96.41	544.62	96.41	-2.498	3.03078e-20	5.20605e-19
KWMTBOMO09773	308	999	14.76	44.49	14.76	44.49	1.59179	3.65295e-20	6.2679e-19
KWMTBOMO10969	126	470	6.04	20.93	6.04	20.93	1.79295	3.83752e-20	6.57741e-19
KWMTBOMO04841	2104	374	100.83	16.66	100.83	16.66	-2.59746	4.10384e-20	7.0262e-19
KWMTBOMO03165	3178	582	152.3	25.92	152.3	25.92	-2.55478	4.10893e-20	7.02726e-19
KWMTBOMO16380	3	81	0.14	3.61	0.14	3.61	4.6885	4.37684e-20	7.47729e-19
KWMTBOMO08642	17532	3377	840.22	150.39	840.22	150.39	-2.48206	4.41018e-20	7.52607e-19
KWMTBOMO01593	59	269	2.83	11.98	2.83	11.98	2.08175	4.70151e-20	8.01451e-19
KWMTBOMO03027	607	87	29.09	3.87	29.09	3.87	-2.91012	5.84751e-20	9.95726e-19
KWMTBOMO11308	74	313	3.55	13.94	3.55	13.94	1.97334	5.97846e-20	1.01692e-18
KWMTBOMO15047	530	72	25.4	3.21	25.4	3.21	-2.98418	6.05798e-20	1.02933e-18
KWMTBOMO04055	130	3	6.23	0.13	6.23	0.13	-5.58265	6.35493e-20	1.07862e-18
KWMTBOMO01918	9404	1812	450.68	80.69	450.68	80.69	-2.48164	6.86857e-20	1.16454e-18
KWMTBOMO00704	270	878	12.94	39.1	12.94	39.1	1.59533	7.14082e-20	1.20939e-18
NEWGENE00778	792	123	37.96	5.48	37.96	5.48	-2.79223	7.68674e-20	1.30045e-18
KWMTBOMO01550	25	160	1.2	7.13	1.2	7.13	2.57087	8.13659e-20	1.37508e-18
KWMTBOMO10315	10	111	0.48	4.94	0.48	4.94	3.3634	8.28388e-20	1.39846e-18
KWMTBOMO12946	1669	295	79.99	13.14	79.99	13.14	-2.60585	9.092e-20	1.53324e-18
NEWGENE01394	4	85	0.19	3.79	0.19	3.79	4.31813	9.55811e-20	1.61011e-18
KWMTBOMO02342	4652	891	222.95	39.68	222.95	39.68	-2.49024	1.20669e-19	2.03055e-18
KWMTBOMO09371	122	450	5.85	20.04	5.85	20.04	1.77637	1.21596e-19	2.04396e-18
KWMTBOMO14080	687	104	32.92	4.63	32.92	4.63	-2.82988	1.32e-19	2.21648e-18
KWMTBOMO03450	2305	423	110.47	18.84	110.47	18.84	-2.55178	1.35115e-19	2.26635e-18
KWMTBOMO01219	184	11	8.82	0.49	8.82	0.49	-4.16993	1.37722e-19	2.30762e-18
NEWGENE00559	0	72	0	3.21	0.001	3.21	11.6484	1.57453e-19	2.6354e-18
KWMTBOMO01278	1175	3383	56.31	150.65	56.31	150.65	1.41974	1.63534e-19	2.73427e-18
KWMTBOMO05520	145	5	6.95	0.22	6.95	0.22	-4.98144	1.6782e-19	2.80295e-18
KWMTBOMO12421	219	17	10.5	0.76	10.5	0.76	-3.78825	1.77353e-19	2.95903e-18
KWMTBOMO16331	2447	6933	117.27	308.74	117.27	308.74	1.39656	1.85624e-19	3.09373e-18
NEWGENE00867	213	16	10.21	0.71	10.21	0.71	-3.84602	2.09478e-19	3.48759e-18
KWMTBOMO13062	4	84	0.19	3.74	0.19	3.74	4.29897	2.13189e-19	3.54563e-18
KWMTBOMO01409	242	21	11.6	0.94	11.6	0.94	-3.62532	2.36486e-19	3.92892e-18
KWMTBOMO11663	0	71	0	3.16	0.001	3.16	11.6257	2.45415e-19	4.07295e-18
KWMTBOMO09330	739	116	35.42	5.17	35.42	5.17	-2.77633	2.72887e-19	4.5241e-18
KWMTBOMO13031	221	720	10.59	32.06	10.59	32.06	1.59807	2.98959e-19	4.95112e-18
KWMTBOMO10318	394	1201	18.88	53.48	18.88	53.48	1.50214	2.99424e-19	4.95359e-18
KWMTBOMO04344	3740	718	179.24	31.97	179.24	31.97	-2.4871	3.3299e-19	5.5031e-18
KWMTBOMO16449	112	1	5.37	0.04	5.37	0.04	-7.06878	3.41095e-19	5.63111e-18
KWMTBOMO01801	71	295	3.4	13.14	3.4	13.14	1.95036	4.13511e-19	6.81946e-18
KWMTBOMO03759	9	102	0.43	4.54	0.43	4.54	3.40028	4.28256e-19	7.05521e-18
KWMTBOMO01109	655	101	31.39	4.5	31.39	4.5	-2.80231	4.29533e-19	7.06884e-18
KWMTBOMO03508	42	208	2.01	9.26	2.01	9.26	2.20382	5.24991e-19	8.63074e-18
KWMTBOMO07971	8	97	0.38	4.32	0.38	4.32	3.50696	5.51093e-19	9.05038e-18
NEWGENE01131	0	70	0	3.12	0.001	3.12	11.6073	5.99836e-19	9.84057e-18
KWMTBOMO06872	3080	592	147.61	26.36	147.61	26.36	-2.48537	6.0155e-19	9.85839e-18
KWMTBOMO07116	3197	617	153.22	27.48	153.22	27.48	-2.47915	6.74826e-19	1.10477e-17
KWMTBOMO14810	1180	208	56.55	9.26	56.55	9.26	-2.61044	6.95222e-19	1.13698e-17
KWMTBOMO15057	337	40	16.15	1.78	16.15	1.78	-3.18159	8.00977e-19	1.30857e-17
KWMTBOMO00263	93	353	4.46	15.72	4.46	15.72	1.81749	9.03424e-19	1.4744e-17
NEWGENE01074	0	69	0	3.07	0.001	3.07	11.584	9.40652e-19	1.53356e-17
KWMTBOMO16304	969	166	46.44	7.39	46.44	7.39	-2.65172	9.51809e-19	1.55015e-17
KWMTBOMO02212	211	17	10.11	0.76	10.11	0.76	-3.73364	9.76917e-19	1.58939e-17
KWMTBOMO01607	5	85	0.24	3.79	0.24	3.79	3.98109	1.10143e-18	1.79011e-17
NEWGENE00331	310	946	14.86	42.13	14.86	42.13	1.50341	1.11341e-18	1.80772e-17
KWMTBOMO07663	228	719	10.93	32.02	10.93	32.02	1.55068	1.37574e-18	2.23131e-17
KWMTBOMO04097	0	68	0	3.03	0.001	3.03	11.5651	1.47817e-18	2.39497e-17
KWMTBOMO15613	24175	65104	1158.58	2899.25	1158.58	2899.25	1.32332	1.75906e-18	2.84714e-17
NEWGENE00912	4540	912	217.58	40.61	217.58	40.61	-2.42164	1.81332e-18	2.93195e-17
KWMTBOMO03303	173	567	8.29	25.25	8.29	25.25	1.60684	1.89871e-18	3.06684e-17
KWMTBOMO01009	6571	1334	314.91	59.41	314.91	59.41	-2.40616	1.93867e-18	3.12817e-17
KWMTBOMO03980	64	266	3.07	11.85	3.07	11.85	1.94858	1.94321e-18	3.13228e-17
KWMTBOMO10678	2	73	0.1	3.25	0.1	3.25	5.02237	1.96104e-18	3.15777e-17
KWMTBOMO10968	22	142	1.05	6.32	1.05	6.32	2.58954	2.04189e-18	3.2846e-17
KWMTBOMO00462	4742	956	227.26	42.57	227.26	42.57	-2.41643	2.05871e-18	3.30827e-17
NEWGENE00922	520	78	24.92	3.47	24.92	3.47	-2.8443	2.08652e-18	3.34953e-17
NEWGENE00478	211	18	10.11	0.8	10.11	0.8	-3.65964	2.68573e-18	4.30265e-17
KWMTBOMO09564	17588	3640	842.9	162.1	842.9	162.1	-2.37848	2.74394e-18	4.39142e-17
KWMTBOMO13972	1689	4588	80.94	204.32	80.94	204.32	1.33591	2.94165e-18	4.70304e-17
KWMTBOMO01403	1019	181	48.84	8.06	48.84	8.06	-2.59921	3.09391e-18	4.94145e-17
KWMTBOMO04137	301	35	14.43	1.56	14.43	1.56	-3.20945	3.15736e-18	5.03766e-17
KWMTBOMO16187	3261	650	156.28	28.95	156.28	28.95	-2.4325	3.47604e-18	5.54049e-17
KWMTBOMO03991	329	975	15.77	43.42	15.77	43.42	1.46118	3.78448e-18	6.026e-17
KWMTBOMO03206	90	333	4.31	14.83	4.31	14.83	1.78276	4.16349e-18	6.62277e-17
KWMTBOMO06464	223	690	10.69	30.73	10.69	30.73	1.52339	5.01623e-18	7.97113e-17
NEWGENE00786	155	9	7.43	0.4	7.43	0.4	-4.21529	5.22221e-18	8.29007e-17
KWMTBOMO07311	0	65	0	2.89	0.001	2.89	11.4969	5.80874e-18	9.19355e-17
KWMTBOMO10435	0	65	0	2.89	0.001	2.89	11.4969	5.80874e-18	9.19355e-17
KWMTBOMO03588	310	37	14.86	1.65	14.86	1.65	-3.1709	5.80892e-18	9.19355e-17
KWMTBOMO05438	328	41	15.72	1.83	15.72	1.83	-3.10269	5.84349e-18	9.23895e-17
NEWGENE01678	133	5	6.37	0.22	6.37	0.22	-4.85572	6.61053e-18	1.04412e-16
KWMTBOMO06524	20672	4359	990.7	194.12	990.7	194.12	-2.3515	7.34902e-18	1.15959e-16
KWMTBOMO08364	552	1545	26.45	68.8	26.45	68.8	1.37914	9.03654e-18	1.42444e-16
KWMTBOMO15482	0	64	0	2.85	0.001	2.85	11.4767	9.20566e-18	1.44964e-16
KWMTBOMO02818	1373	260	65.8	11.58	65.8	11.58	-2.50645	9.23163e-18	1.45227e-16
KWMTBOMO00211	723	123	34.65	5.48	34.65	5.48	-2.66061	1.01473e-17	1.59472e-16
KWMTBOMO06067	222	21	10.64	0.94	10.64	0.94	-3.50069	1.11132e-17	1.74477e-16
KWMTBOMO03346	1140	212	54.63	9.44	54.63	9.44	-2.53283	1.20807e-17	1.89477e-16
KWMTBOMO02801	406	1155	19.46	51.44	19.46	51.44	1.40238	1.28061e-17	2.00654e-16
KWMTBOMO00849	411	59	19.7	2.63	19.7	2.63	-2.90506	1.28979e-17	2.01891e-16
KWMTBOMO05820	14148	3005	678.04	133.82	678.04	133.82	-2.34108	1.2968e-17	2.02786e-16
NEWGENE01754	1590	309	76.2	13.76	76.2	13.76	-2.46931	1.35236e-17	2.11265e-16
KWMTBOMO07905	8236	1743	394.71	77.62	394.71	77.62	-2.34629	1.53709e-17	2.39884e-16
KWMTBOMO00940	2930	598	140.42	26.63	140.42	26.63	-2.39862	1.6356e-17	2.55004e-16
KWMTBOMO06172	1487	288	71.26	12.83	71.26	12.83	-2.47357	1.68515e-17	2.62468e-16
KWMTBOMO03781	87	0	4.17	0	4.17	0.001	-12.0258	1.7274e-17	2.68782e-16
KWMTBOMO10061	6400	16610	306.72	739.69	306.72	739.69	1.27	1.75084e-17	2.7216e-16
KWMTBOMO09417	1338	257	64.12	11.44	64.12	11.44	-2.48669	2.01103e-17	3.12297e-16
KWMTBOMO08680	47	205	2.25	9.13	2.25	9.13	2.02069	2.12173e-17	3.29162e-16
KWMTBOMO10464	757	133	36.28	5.92	36.28	5.92	-2.61551	2.21774e-17	3.43716e-16
KWMTBOMO02852	1147	216	54.97	9.62	54.97	9.62	-2.51454	2.23011e-17	3.45293e-16
KWMTBOMO00257	1687	333	80.85	14.83	80.85	14.83	-2.44673	2.23305e-17	3.45408e-16
KWMTBOMO07701	93	331	4.46	14.74	4.46	14.74	1.72462	2.24262e-17	3.46546e-16
NEWGENE00211	551	1515	26.41	67.47	26.41	67.47	1.35316	2.31158e-17	3.56851e-16
NEWGENE01182	11041	2365	529.14	105.32	529.14	105.32	-2.32887	2.38666e-17	3.6808e-16
KWMTBOMO13084	523	1442	25.06	64.22	25.06	64.22	1.35764	2.48102e-17	3.82257e-16
KWMTBOMO01144	187	15	8.96	0.67	8.96	0.67	-3.74127	2.50417e-17	3.85445e-16
KWMTBOMO01135	587	1605	28.13	71.47	28.13	71.47	1.34523	2.51944e-17	3.87416e-16
KWMTBOMO07477	11	100	0.53	4.45	0.53	4.45	3.06974	2.59042e-17	3.97941e-16
KWMTBOMO11071	1642	324	78.69	14.43	78.69	14.43	-2.44711	2.64065e-17	4.05261e-16
KWMTBOMO04442	1975	397	94.65	17.68	94.65	17.68	-2.42048	2.74882e-17	4.21449e-16
KWMTBOMO07493	190	581	9.11	25.87	9.11	25.87	1.50576	2.78675e-17	4.26849e-16
KWMTBOMO07529	274	32	13.13	1.43	13.13	1.43	-3.19878	2.81249e-17	4.30372e-16
KWMTBOMO11666	11867	2560	568.72	114	568.72	114	-2.31868	3.36297e-17	5.14105e-16
KWMTBOMO04597	7208	1545	345.44	68.8	345.44	68.8	-2.32795	3.48245e-17	5.31853e-16
KWMTBOMO12902	15192	3288	728.07	146.42	728.07	146.42	-2.31396	3.52795e-17	5.38278e-16
NEWGENE01347	0	62	0	2.76	0.001	2.76	11.4305	3.71245e-17	5.65879e-16
KWMTBOMO14298	15	111	0.72	4.94	0.72	4.94	2.77844	4.11025e-17	6.25906e-16
NEWGENE01377	2	67	0.1	2.98	0.1	2.98	4.89724	4.17918e-17	6.35786e-16
KWMTBOMO00152	216	644	10.35	28.68	10.35	28.68	1.47041	4.47489e-17	6.80114e-16
KWMTBOMO05987	4164	886	199.56	39.46	199.56	39.46	-2.33836	4.73666e-17	7.19203e-16
KWMTBOMO05276	4405	939	211.11	41.82	211.11	41.82	-2.33573	4.774e-17	7.24173e-16
KWMTBOMO09562	11227	2440	538.05	108.66	538.05	108.66	-2.30792	5.21606e-17	7.90465e-16
KWMTBOMO04557	193	17	9.25	0.76	9.25	0.76	-3.60538	5.28402e-17	7.99992e-16
KWMTBOMO13081	2425	501	116.22	22.31	116.22	22.31	-2.3811	5.63593e-17	8.52449e-16
KWMTBOMO13824	15	110	0.72	4.9	0.72	4.9	2.76671	5.65397e-17	8.54354e-16
KWMTBOMO13853	2372	490	113.68	21.82	113.68	21.82	-2.38126	5.76834e-17	8.70798e-16
KWMTBOMO16361	1	60	0.05	2.67	0.05	2.67	5.73877	5.93548e-17	8.95168e-16
KWMTBOMO08337	205	20	9.82	0.89	9.82	0.89	-3.46385	6.12115e-17	9.22285e-16
KWMTBOMO11511	20197	4425	967.93	197.06	967.93	197.06	-2.29627	6.13814e-17	9.23958e-16
KWMTBOMO01087	2236	461	107.16	20.53	107.16	20.53	-2.38396	6.21026e-17	9.33919e-16
KWMTBOMO06696	3	66	0.14	2.94	0.14	2.94	4.39232	6.51922e-17	9.79443e-16
KWMTBOMO04229	191	17	9.15	0.76	9.15	0.76	-3.5897	6.80946e-17	1.02207e-15
KWMTBOMO16214	164	12	7.86	0.53	7.86	0.53	-3.89047	7.27866e-17	1.09145e-15
KWMTBOMO08906	1646	332	78.88	14.78	78.88	14.78	-2.41601	7.46219e-17	1.1179e-15
KWMTBOMO07088	362	1005	17.35	44.76	17.35	44.76	1.36727	8.22698e-17	1.2313e-15
KWMTBOMO01784	618	107	29.62	4.76	29.62	4.76	-2.63754	9.02569e-17	1.34955e-15
KWMTBOMO05124	132	420	6.33	18.7	6.33	18.7	1.56276	9.22976e-17	1.37876e-15
KWMTBOMO12991	0	60	0	2.67	0.001	2.67	11.3826	9.51107e-17	1.41673e-15
KWMTBOMO07032	0	60	0	2.67	0.001	2.67	11.3826	9.51107e-17	1.41673e-15
KWMTBOMO10665	1	59	0.05	2.63	0.05	2.63	5.71699	9.51107e-17	1.41673e-15
KWMTBOMO03733	502	82	24.06	3.65	24.06	3.65	-2.72067	9.58086e-17	1.42578e-15
KWMTBOMO14815	8177	1790	391.88	79.71	391.88	79.71	-2.29758	9.68495e-17	1.4399e-15
KWMTBOMO13529	6	80	0.29	3.56	0.29	3.56	3.61775	1.00776e-16	1.49687e-15
KWMTBOMO06725	111	365	5.32	16.25	5.32	16.25	1.61094	1.04931e-16	1.55711e-15
KWMTBOMO11064	2167	452	103.85	20.13	103.85	20.13	-2.36708	1.29943e-16	1.92644e-15
KWMTBOMO15984	54	216	2.59	9.62	2.59	9.62	1.89308	1.41077e-16	2.08953e-15
KWMTBOMO15223	581	100	27.84	4.45	27.84	4.45	-2.64528	1.42261e-16	2.10509e-15
KWMTBOMO07600	11077	2453	530.86	109.24	530.86	109.24	-2.28083	1.45011e-16	2.14377e-15
KWMTBOMO11973	5124	1120	245.57	49.88	245.57	49.88	-2.2996	1.45879e-16	2.15456e-15
KWMTBOMO08559	666	119	31.92	5.3	31.92	5.3	-2.5904	1.48935e-16	2.19557e-15
NEWGENE00674	235	26	11.26	1.16	11.26	1.16	-3.27901	1.48928e-16	2.19557e-15
KWMTBOMO15825	101	2	4.84	0.09	4.84	0.09	-5.74894	1.49655e-16	2.20411e-15
KWMTBOMO00081	1708	351	81.86	15.63	81.86	15.63	-2.38884	1.53835e-16	2.26356e-15
NEWGENE01503	2	64	0.1	2.85	0.1	2.85	4.83289	1.59569e-16	2.34573e-15
KWMTBOMO07899	944	181	45.24	8.06	45.24	8.06	-2.48875	1.71251e-16	2.51511e-15
NEWGENE00904	361	53	17.3	2.36	17.3	2.36	-2.87391	1.74927e-16	2.56668e-15
KWMTBOMO15358	323	891	15.48	39.68	15.48	39.68	1.35801	1.94032e-16	2.84436e-15
KWMTBOMO03272	140	433	6.71	19.28	6.71	19.28	1.52272	2.24513e-16	3.28811e-15
KWMTBOMO00775	1	57	0.05	2.54	0.05	2.54	5.66676	2.45896e-16	3.59792e-15
KWMTBOMO16155	118	376	5.66	16.74	5.66	16.74	1.56443	2.76423e-16	4.04081e-15
KWMTBOMO04226	475	1258	22.76	56.02	22.76	56.02	1.29944	2.83223e-16	4.13637e-15
KWMTBOMO07557	172	511	8.24	22.76	8.24	22.76	1.46578	2.90202e-16	4.23436e-15
KWMTBOMO03619	976	2489	46.77	110.84	46.77	110.84	1.24482	2.90558e-16	4.23561e-15
KWMTBOMO13039	22	126	1.05	5.61	1.05	5.61	2.41761	2.99349e-16	4.35973e-15
KWMTBOMO11405	1967	415	94.27	18.48	94.27	18.48	-2.35083	3.09363e-16	4.50139e-15
KWMTBOMO02213	125	6	5.99	0.27	5.99	0.27	-4.47152	3.33611e-16	4.84972e-15
KWMTBOMO02132	786	148	37.67	6.59	37.67	6.59	-2.51507	3.49297e-16	5.07305e-15
NEWGENE00878	24	132	1.15	5.88	1.15	5.88	2.35418	3.68015e-16	5.33996e-15
NEWGENE00292	86	1	4.12	0.04	4.12	0.04	-6.6865	3.90452e-16	5.6603e-15
KWMTBOMO15041	162	13	7.76	0.58	7.76	0.58	-3.74193	3.97248e-16	5.75349e-15
NEWGENE00041	157	12	7.52	0.53	7.52	0.53	-3.82667	4.08129e-16	5.90565e-15
KWMTBOMO13167	208	596	9.97	26.54	9.97	26.54	1.4125	4.23108e-16	6.11675e-15
KWMTBOMO02082	35090	7996	1681.68	356.08	1681.68	356.08	-2.23963	4.45182e-16	6.42996e-15
KWMTBOMO06667	377	58	18.07	2.58	18.07	2.58	-2.80815	4.5656e-16	6.58823e-15
KWMTBOMO01228	39	173	1.87	7.7	1.87	7.7	2.04182	4.76747e-16	6.87321e-15
KWMTBOMO14121	1820	4486	87.22	199.77	87.22	199.77	1.19561	5.81605e-16	8.37724e-15
KWMTBOMO13274	0	56	0	2.49	0.001	2.49	11.2819	6.41661e-16	9.2338e-15
NEWGENE00560	7	80	0.34	3.56	0.34	3.56	3.38827	6.91508e-16	9.94201e-15
KWMTBOMO15335	4089	917	195.96	40.84	195.96	40.84	-2.2625	7.64706e-16	1.09843e-14
KWMTBOMO11498	2338	508	112.05	22.62	112.05	22.62	-2.30847	7.6546e-16	1.09851e-14
KWMTBOMO02607	6212	1410	297.71	62.79	297.71	62.79	-2.2453	8.47026e-16	1.21446e-14
NEWGENE01444	88	295	4.22	13.14	4.22	13.14	1.63865	8.53795e-16	1.22305e-14
KWMTBOMO09800	1218	251	58.37	11.18	58.37	11.18	-2.38431	8.55631e-16	1.22344e-14
KWMTBOMO03208	5338	1208	255.82	53.8	255.82	53.8	-2.24945	8.55192e-16	1.22344e-14
KWMTBOMO10496	2847	628	136.44	27.97	136.44	27.97	-2.28631	9.33797e-16	1.334e-14
KWMTBOMO03129	11030	2534	528.61	112.85	528.61	112.85	-2.2278	1.02297e-15	1.46006e-14
KWMTBOMO11661	708	135	33.93	6.01	33.93	6.01	-2.49712	1.06503e-15	1.5187e-14
KWMTBOMO07617	2903	643	139.13	28.63	139.13	28.63	-2.28083	1.07409e-15	1.53024e-14
KWMTBOMO10863	11388	2621	545.77	116.72	545.77	116.72	-2.22524	1.10519e-15	1.57311e-14
KWMTBOMO11176	572	104	27.41	4.63	27.41	4.63	-2.56562	1.14471e-15	1.6279e-14
KWMTBOMO10172	984	198	47.16	8.82	47.16	8.82	-2.41871	1.17207e-15	1.66529e-14
KWMTBOMO16403	1651	4021	79.12	179.07	79.12	179.07	1.17841	1.20816e-15	1.71501e-14
KWMTBOMO15328	1678	4082	80.42	181.78	80.42	181.78	1.17657	1.26447e-15	1.79334e-14
KWMTBOMO03248	2252	5452	107.93	242.79	107.93	242.79	1.16961	1.26774e-15	1.79634e-14
KWMTBOMO03900	2771	6686	132.8	297.74	132.8	297.74	1.1648	1.31721e-15	1.86476e-14
KWMTBOMO02944	1924	418	92.21	18.61	92.21	18.61	-2.30885	1.34973e-15	1.90908e-14
NEWGENE01071	228	630	10.93	28.06	10.93	28.06	1.36022	1.35333e-15	1.91245e-14
KWMTBOMO12519	2085	5035	99.92	224.22	99.92	224.22	1.16607	1.53694e-15	2.16996e-14
KWMTBOMO01836	526	94	25.21	4.19	25.21	4.19	-2.58897	1.57491e-15	2.22156e-14
KWMTBOMO03983	156	13	7.48	0.58	7.48	0.58	-3.68891	1.65002e-15	2.32543e-14
KWMTBOMO01981	1992	436	95.47	19.42	95.47	19.42	-2.2975	1.72392e-15	2.42741e-14
KWMTBOMO03300	84	279	4.03	12.42	4.03	12.42	1.62381	1.90692e-15	2.68267e-14
KWMTBOMO05626	1652	357	79.17	15.9	79.17	15.9	-2.31593	1.98715e-15	2.79304e-14
KWMTBOMO08371	1191	249	57.08	11.09	57.08	11.09	-2.36373	2.00702e-15	2.81844e-14
KWMTBOMO07709	391	64	18.74	2.85	18.74	2.85	-2.71709	2.19994e-15	3.0866e-14
NEWGENE00914	98	3	4.7	0.13	4.7	0.13	-5.17608	2.22605e-15	3.12045e-14
NEWGENE00467	81	1	3.88	0.04	3.88	0.04	-6.59991	2.2359e-15	3.12867e-14
KWMTBOMO05985	4	64	0.19	2.85	0.19	2.85	3.90689	2.2359e-15	3.12867e-14
NEWGENE01679	75	0	3.59	0	3.59	0.001	-11.8098	2.455e-15	3.43219e-14
KWMTBOMO04136	146	11	7	0.49	7	0.49	-3.8365	2.47792e-15	3.46116e-14
KWMTBOMO07725	212	25	10.16	1.11	10.16	1.11	-3.19427	2.49497e-15	3.48187e-14
KWMTBOMO02701	146	426	7	18.97	7	18.97	1.43829	2.4982e-15	3.48328e-14
KWMTBOMO00723	26	132	1.25	5.88	1.25	5.88	2.23389	2.74894e-15	3.8261e-14
KWMTBOMO12303	171	16	8.2	0.71	8.2	0.71	-3.52973	2.74894e-15	3.8261e-14
KWMTBOMO00694	323	843	15.48	37.54	15.48	37.54	1.27802	3.1869e-15	4.43174e-14
KWMTBOMO04381	325	848	15.58	37.76	15.58	37.76	1.27716	3.23902e-15	4.50023e-14
KWMTBOMO05250	680	132	32.59	5.88	32.59	5.88	-2.47054	3.4056e-15	4.72749e-14
KWMTBOMO01375	1198	2881	57.41	128.3	57.41	128.3	1.16015	3.41478e-15	4.73604e-14
KWMTBOMO06458	199	22	9.54	0.98	9.54	0.98	-3.28314	3.52696e-15	4.88731e-14
NEWGENE01018	207	568	9.92	25.29	9.92	25.29	1.35016	3.53677e-15	4.89658e-14
KWMTBOMO03559	439	76	21.04	3.38	21.04	3.38	-2.63804	3.8965e-15	5.38988e-14
KWMTBOMO02745	261	695	12.51	30.95	12.51	30.95	1.30686	3.92975e-15	5.43108e-14
KWMTBOMO15297	653	126	31.29	5.61	31.29	5.61	-2.47963	3.94646e-15	5.44937e-14
KWMTBOMO01875	703	138	33.69	6.15	33.69	6.15	-2.45366	4.06729e-15	5.61129e-14
KWMTBOMO13138	20	115	0.96	5.12	0.96	5.12	2.41504	4.21557e-15	5.81075e-14
KWMTBOMO13297	407	1036	19.51	46.14	19.51	46.14	1.2418	4.34699e-15	5.98664e-14
KWMTBOMO02921	37	158	1.77	7.04	1.77	7.04	1.99183	4.42196e-15	6.08455e-14
NEWGENE00090	0	53	0	2.36	0.001	2.36	11.2046	4.49613e-15	6.18119e-14
KWMTBOMO00551	199	546	9.54	24.31	9.54	24.31	1.34949	4.73985e-15	6.51055e-14
KWMTBOMO12298	4570	1066	219.02	47.47	219.02	47.47	-2.20597	4.87517e-15	6.69058e-14
KWMTBOMO08131	309	47	14.81	2.09	14.81	2.09	-2.825	4.9515e-15	6.78939e-14
KWMTBOMO04501	523	1303	25.06	58.03	25.06	58.03	1.21141	5.02501e-15	6.88417e-14
KWMTBOMO13744	115	348	5.51	15.5	5.51	15.5	1.49214	5.087e-15	6.96302e-14
KWMTBOMO14352	1370	298	65.66	13.27	65.66	13.27	-2.30685	5.33481e-15	7.29586e-14
NEWGENE01698	1206	2872	57.8	127.9	57.8	127.9	1.14587	5.6311e-15	7.69437e-14
KWMTBOMO13805	9	79	0.43	3.52	0.43	3.52	3.03317	5.88776e-15	8.03807e-14
KWMTBOMO10388	5371	12502	257.4	556.75	257.4	556.75	1.11302	6.46976e-15	8.82495e-14
KWMTBOMO15535	125	368	5.99	16.39	5.99	16.39	1.45219	6.72033e-15	9.15879e-14
KWMTBOMO09445	5414	1277	259.46	56.87	259.46	56.87	-2.18977	7.01377e-15	9.5504e-14
KWMTBOMO14193	667	131	31.97	5.83	31.97	5.83	-2.45515	7.04751e-15	9.58803e-14
KWMTBOMO10433	1	51	0.05	2.27	0.05	2.27	5.50462	7.35991e-15	9.99572e-14
KWMTBOMO06671	0	52	0	2.32	0.001	2.32	11.1799	7.35991e-15	9.99572e-14
KWMTBOMO01795	461	83	22.09	3.7	22.09	3.7	-2.5778	8.42426e-15	1.14314e-13
KWMTBOMO03501	53	196	2.54	8.73	2.54	8.73	1.78115	8.75521e-15	1.18702e-13
KWMTBOMO14105	327	52	15.67	2.32	15.67	2.32	-2.75581	1.01145e-14	1.37012e-13
NEWGENE01351	11	85	0.53	3.79	0.53	3.79	2.83813	1.03229e-14	1.39715e-13
KWMTBOMO02496	14	96	0.67	4.28	0.67	4.28	2.67538	1.04299e-14	1.41042e-13
NEWGENE00817	180	494	8.63	22	8.63	22	1.35007	1.04626e-14	1.41362e-13
KWMTBOMO09512	145	413	6.95	18.39	6.95	18.39	1.40384	1.09037e-14	1.47196e-13
NEWGENE01335	12040	27631	577.01	1230.48	577.01	1230.48	1.09255	1.13433e-14	1.52998e-13
KWMTBOMO09123	132	379	6.33	16.88	6.33	16.88	1.41504	1.27119e-14	1.71311e-13
NEWGENE00628	317	50	15.19	2.23	15.19	2.23	-2.76801	1.29498e-14	1.74366e-13
KWMTBOMO13910	3	61	0.14	2.72	0.14	2.72	4.28011	1.31809e-14	1.77326e-13
KWMTBOMO08682	27	127	1.29	5.66	1.29	5.66	2.13343	1.36686e-14	1.8373e-13
KWMTBOMO07071	535	102	25.64	4.54	25.64	4.54	-2.49763	1.435e-14	1.92725e-13
KWMTBOMO03783	1158	253	55.5	11.27	55.5	11.27	-2.3	1.44753e-14	1.94241e-13
KWMTBOMO16427	121	8	5.8	0.36	5.8	0.36	-4.00998	1.45561e-14	1.95158e-13
KWMTBOMO14920	192	22	9.2	0.98	9.2	0.98	-3.23078	1.4645e-14	1.96183e-13
KWMTBOMO09877	3542	839	169.75	37.36	169.75	37.36	-2.18385	1.50662e-14	2.01654e-13
KWMTBOMO07266	268	39	12.84	1.74	12.84	1.74	-2.88349	1.5576e-14	2.083e-13
KWMTBOMO03185	186	503	8.91	22.4	8.91	22.4	1.33	1.64737e-14	2.20117e-13
KWMTBOMO06069	5483	1316	262.77	58.6	262.77	58.6	-2.16483	1.66071e-14	2.2171e-13
KWMTBOMO09733	1069	232	51.23	10.33	51.23	10.33	-2.31015	1.72837e-14	2.30385e-13
KWMTBOMO13085	447	1097	21.42	48.85	21.42	48.85	1.1894	1.72862e-14	2.30385e-13
KWMTBOMO11109	222	29	10.64	1.29	10.64	1.29	-3.04406	1.78186e-14	2.37279e-13
KWMTBOMO01484	127	365	6.09	16.25	6.09	16.25	1.41593	1.86253e-14	2.47812e-13
KWMTBOMO04098	0	50	0	2.23	0.001	2.23	11.1228	1.98699e-14	2.64147e-13
NEWGENE01103	120	8	5.75	0.36	5.75	0.36	-3.99749	2.03318e-14	2.70058e-13
KWMTBOMO09408	233	609	11.17	27.12	11.17	27.12	1.27973	2.04022e-14	2.70765e-13
KWMTBOMO09714	717	1703	34.36	75.84	34.36	75.84	1.14223	2.12971e-14	2.82403e-13
KWMTBOMO03013	9959	2427	477.28	108.08	477.28	108.08	-2.14274	2.25098e-14	2.9823e-13
KWMTBOMO01789	5033	1215	241.2	54.11	241.2	54.11	-2.15626	2.42485e-14	3.20997e-13
NEWGENE00850	425	1039	20.37	46.27	20.37	46.27	1.18363	2.49772e-14	3.30363e-13
KWMTBOMO06928	3144	7158	150.68	318.76	150.68	318.76	1.08098	2.50429e-14	3.30954e-13
KWMTBOMO08259	1158	256	55.5	11.4	55.5	11.4	-2.28345	2.61763e-14	3.45641e-13
KWMTBOMO00113	23	116	1.1	5.17	1.1	5.17	2.23266	2.63177e-14	3.47217e-13
KWMTBOMO04788	1726	396	82.72	17.63	82.72	17.63	-2.2302	2.64842e-14	3.4912e-13
KWMTBOMO01384	385	68	18.45	3.03	18.45	3.03	-2.60623	2.72864e-14	3.59393e-13
KWMTBOMO07349	805	170	38.58	7.57	38.58	7.57	-2.34949	2.87734e-14	3.78661e-13
KWMTBOMO00055	1626	3725	77.93	165.88	77.93	165.88	1.08989	2.92848e-14	3.85068e-13
KWMTBOMO04995	117	340	5.61	15.14	5.61	15.14	1.43229	3.00339e-14	3.94588e-13
KWMTBOMO04596	75	1	3.59	0.04	3.59	0.04	-6.48784	3.23602e-14	4.24795e-13
KWMTBOMO13632	1	48	0.05	2.14	0.05	2.14	5.41954	3.27725e-14	4.29489e-13
KWMTBOMO07987	0	49	0	2.18	0.001	2.18	11.0901	3.27725e-14	4.29489e-13
KWMTBOMO02435	368	905	17.64	40.3	17.64	40.3	1.19193	3.37188e-14	4.41522e-13
NEWGENE01172	432	80	20.7	3.56	20.7	3.56	-2.53968	3.65911e-14	4.78733e-13
KWMTBOMO02416	840	180	40.26	8.02	40.26	8.02	-2.32767	4.37119e-14	5.71421e-13
KWMTBOMO11184	6	67	0.29	2.98	0.29	2.98	3.36119	4.41801e-14	5.77061e-13
KWMTBOMO13021	150	411	7.19	18.3	7.19	18.3	1.34778	4.43344e-14	5.78595e-13
NEWGENE00997	42	161	2.01	7.17	2.01	7.17	1.83478	4.61922e-14	6.0234e-13
KWMTBOMO06657	251	637	12.03	28.37	12.03	28.37	1.23773	4.66879e-14	6.08299e-13
KWMTBOMO13033	816	1896	39.11	84.43	39.11	84.43	1.11022	4.99113e-14	6.49757e-13
KWMTBOMO12945	275	43	13.18	1.91	13.18	1.91	-2.78671	5.23888e-14	6.80881e-13
KWMTBOMO05947	7	70	0.34	3.12	0.34	3.12	3.19794	5.3333e-14	6.92579e-13
KWMTBOMO05554	463	88	22.19	3.92	22.19	3.92	-2.50098	5.53755e-14	7.18508e-13
KWMTBOMO12844	7307	1806	350.19	80.43	350.19	80.43	-2.12233	5.55809e-14	7.20579e-13
KWMTBOMO05131	101	298	4.84	13.27	4.84	13.27	1.45509	6.26607e-14	8.11694e-13
KWMTBOMO09967	2736	658	131.12	29.3	131.12	29.3	-2.16192	6.39314e-14	8.27471e-13
KWMTBOMO01923	57199	126588	2741.24	5637.29	2741.24	5637.29	1.04017	6.46562e-14	8.36163e-13
KWMTBOMO08849	768	1778	36.81	79.18	36.81	79.18	1.10504	6.60304e-14	8.53232e-13
KWMTBOMO02432	1664	389	79.75	17.32	79.75	17.32	-2.20305	6.97741e-14	9.00866e-13
KWMTBOMO08852	3012	729	144.35	32.46	144.35	32.46	-2.15284	7.0724e-14	9.1238e-13
KWMTBOMO12712	28	124	1.34	5.52	1.34	5.52	2.04244	7.72352e-14	9.95561e-13
KWMTBOMO02149	1894	448	90.77	19.95	90.77	19.95	-2.18583	7.77802e-14	1.00176e-12
KWMTBOMO08412	14	90	0.67	4.01	0.67	4.01	2.58137	7.80501e-14	1.00442e-12
NEWGENE00780	136	12	6.52	0.53	6.52	0.53	-3.62081	8.26923e-14	1.06328e-12
NEWGENE00924	1	47	0.05	2.09	0.05	2.09	5.38543	8.98453e-14	1.15431e-12
KWMTBOMO08597	220	559	10.54	24.89	10.54	24.89	1.23969	9.44353e-14	1.21229e-12
KWMTBOMO01844	3055	744	146.41	33.13	146.41	33.13	-2.1438	9.57226e-14	1.22781e-12
KWMTBOMO00978	1161	265	55.64	11.8	55.64	11.8	-2.23734	9.9565e-14	1.27606e-12
KWMTBOMO15159	3522	868	168.79	38.65	168.79	38.65	-2.12669	1.04678e-13	1.34049e-12
KWMTBOMO14082	143	14	6.85	0.62	6.85	0.62	-3.46576	1.10887e-13	1.41884e-12
KWMTBOMO14297	622	1439	29.81	64.08	29.81	64.08	1.10408	1.11941e-13	1.43117e-12
KWMTBOMO03310	758	164	36.33	7.3	36.33	7.3	-2.31519	1.15168e-13	1.47123e-12
KWMTBOMO11516	966	217	46.3	9.66	46.3	9.66	-2.26092	1.15374e-13	1.47266e-12
KWMTBOMO13224	4750	1183	227.64	52.68	227.64	52.68	-2.11143	1.19038e-13	1.51819e-12
KWMTBOMO08572	397	945	19.03	42.08	19.03	42.08	1.14486	1.2123e-13	1.54489e-12
KWMTBOMO12171	30	129	1.44	5.74	1.44	5.74	1.99498	1.21368e-13	1.5454e-12
KWMTBOMO00094	3656	905	175.21	40.3	175.21	40.3	-2.12023	1.22601e-13	1.55984e-12
KWMTBOMO10127	3208	791	153.74	35.23	153.74	35.23	-2.12562	1.23475e-13	1.56968e-12
NEWGENE01595	293	716	14.04	31.89	14.04	31.89	1.18356	1.23617e-13	1.57022e-12
KWMTBOMO05302	2425	590	116.22	26.27	116.22	26.27	-2.14537	1.41951e-13	1.80165e-12
KWMTBOMO11365	1	46	0.05	2.05	0.05	2.05	5.35755	1.49345e-13	1.89396e-12
KWMTBOMO03393	120	333	5.75	14.83	5.75	14.83	1.36688	1.52956e-13	1.93819e-12
KWMTBOMO01143	603	126	28.9	5.61	28.9	5.61	-2.365	1.57962e-13	2e-12
NEWGENE00061	131	358	6.28	15.94	6.28	15.94	1.34382	1.66599e-13	2.10765e-12
KWMTBOMO01413	555	114	26.6	5.08	26.6	5.08	-2.38853	1.67742e-13	2.12041e-12
KWMTBOMO13914	58	194	2.78	8.64	2.78	8.64	1.63595	1.68995e-13	2.13452e-12
KWMTBOMO09182	3099	765	148.52	34.07	148.52	34.07	-2.12408	1.73e-13	2.18336e-12
KWMTBOMO00561	104	6	4.98	0.27	4.98	0.27	-4.20511	1.81958e-13	2.29273e-12
KWMTBOMO14045	104	6	4.98	0.27	4.98	0.27	-4.20511	1.81958e-13	2.29273e-12
KWMTBOMO13923	1180	2624	56.55	116.85	56.55	116.85	1.04706	1.85009e-13	2.3293e-12
KWMTBOMO00710	3547	885	169.99	39.41	169.99	39.41	-2.10882	1.86804e-13	2.35002e-12
KWMTBOMO11224	11	78	0.53	3.47	0.53	3.47	2.71087	1.91761e-13	2.41044e-12
KWMTBOMO10352	1244	291	59.62	12.96	59.62	12.96	-2.20173	2.05065e-13	2.57562e-12
KWMTBOMO10396	26	118	1.25	5.25	1.25	5.25	2.07039	2.06049e-13	2.58591e-12
KWMTBOMO09004	198	27	9.49	1.2	9.49	1.2	-2.98337	2.07858e-13	2.60652e-12
KWMTBOMO12263	3246	811	155.56	36.12	155.56	36.12	-2.1066	2.2697e-13	2.84391e-12
KWMTBOMO06765	137	13	6.57	0.58	6.57	0.58	-3.50177	2.34186e-13	2.93199e-12
KWMTBOMO05473	148	16	7.09	0.71	7.09	0.71	-3.31989	2.46558e-13	3.08443e-12
KWMTBOMO13137	0	46	0	2.05	0.001	2.05	11.0014	2.48909e-13	3.10889e-12
NEWGENE00111	0	46	0	2.05	0.001	2.05	11.0014	2.48909e-13	3.10889e-12
KWMTBOMO15904	426	992	20.42	44.18	20.42	44.18	1.11341	2.58879e-13	3.23085e-12
NEWGENE01630	2027	495	97.14	22.04	97.14	22.04	-2.13994	2.62936e-13	3.27886e-12
KWMTBOMO05904	289	49	13.85	2.18	13.85	2.18	-2.66749	2.67292e-13	3.33055e-12
NEWGENE00281	80	241	3.83	10.73	3.83	10.73	1.48623	2.7153e-13	3.38066e-12
KWMTBOMO13920	271	656	12.99	29.21	12.99	29.21	1.16906	2.74186e-13	3.41103e-12
KWMTBOMO14935	183	468	8.77	20.84	8.77	20.84	1.24871	2.75694e-13	3.42707e-12
NEWGENE00567	2	50	0.1	2.23	0.1	2.23	4.47897	2.7628e-13	3.43164e-12
KWMTBOMO16072	164	425	7.86	18.93	7.86	18.93	1.26807	2.85579e-13	3.54434e-12
KWMTBOMO13155	14	87	0.67	3.87	0.67	3.87	2.5301	3.0367e-13	3.76392e-12
KWMTBOMO12285	20682	5345	991.18	238.03	991.18	238.03	-2.058	3.12953e-13	3.87489e-12
KWMTBOMO06776	413	81	19.79	3.61	19.79	3.61	-2.4547	3.56824e-13	4.41461e-12
KWMTBOMO03618	351	824	16.82	36.69	16.82	36.69	1.12521	3.63512e-13	4.49381e-12
KWMTBOMO14156	37	142	1.77	6.32	1.77	6.32	1.83618	3.66865e-13	4.5317e-12
KWMTBOMO04996	73	224	3.5	9.98	3.5	9.98	1.51168	3.71514e-13	4.58551e-12
KWMTBOMO07015	1342	320	64.31	14.25	64.31	14.25	-2.17408	3.728e-13	4.59777e-12
KWMTBOMO02819	48	166	2.3	7.39	2.3	7.39	1.68394	3.81409e-13	4.70025e-12
KWMTBOMO06449	1049	2304	50.27	102.6	50.27	102.6	1.02926	3.96332e-13	4.88032e-12
NEWGENE00729	97	6	4.65	0.27	4.65	0.27	-4.1062	4.02269e-13	4.94955e-12
KWMTBOMO04047	171	436	8.2	19.42	8.2	19.42	1.24385	4.26478e-13	5.2398e-12
KWMTBOMO13820	247	39	11.84	1.74	11.84	1.74	-2.76651	4.26526e-13	5.2398e-12
KWMTBOMO13149	2	49	0.1	2.18	0.1	2.18	4.44626	4.48437e-13	5.50466e-12
KWMTBOMO11558	3063	775	146.79	34.51	146.79	34.51	-2.08867	4.49513e-13	5.51355e-12
KWMTBOMO09687	1035	243	49.6	10.82	49.6	10.82	-2.19664	5.20748e-13	6.38231e-12
KWMTBOMO03396	101	283	4.84	12.6	4.84	12.6	1.38034	5.71856e-13	7.00323e-12
KWMTBOMO04519	317	57	15.19	2.54	15.19	2.54	-2.58022	5.73427e-13	7.01699e-12
KWMTBOMO02226	830	190	39.78	8.46	39.78	8.46	-2.23331	6.15066e-13	7.52066e-12
NEWGENE00067	26	115	1.25	5.12	1.25	5.12	2.03422	6.18226e-13	7.55342e-12
KWMTBOMO07628	166	21	7.96	0.94	7.96	0.94	-3.08204	6.40052e-13	7.81401e-12
KWMTBOMO07309	0	44	0	1.96	0.001	1.96	10.9366	6.97018e-13	8.50286e-12
KWMTBOMO03047	49	166	2.35	7.39	2.35	7.39	1.65291	7.18781e-13	8.76154e-12
KWMTBOMO01249	90	256	4.31	11.4	4.31	11.4	1.40327	7.27152e-13	8.8567e-12
KWMTBOMO15977	437	88	20.94	3.92	20.94	3.92	-2.41734	7.35436e-13	8.95066e-12
KWMTBOMO04737	803	184	38.48	8.19	38.48	8.19	-2.23217	7.48807e-13	9.10632e-12
KWMTBOMO07391	130	343	6.23	15.27	6.23	15.27	1.2934	7.69915e-13	9.35578e-12
KWMTBOMO07593	291	51	13.95	2.27	13.95	2.27	-2.6195	8.26743e-13	1.00386e-11
KWMTBOMO06453	402	80	19.27	3.56	19.27	3.56	-2.43641	8.39997e-13	1.01916e-11
KWMTBOMO05100	72	217	3.45	9.66	3.45	9.66	1.48543	8.40708e-13	1.01924e-11
KWMTBOMO04102	70	212	3.35	9.44	3.35	9.44	1.49463	8.53843e-13	1.03436e-11
KWMTBOMO15629	827	191	39.63	8.51	39.63	8.51	-2.21936	8.89466e-13	1.07586e-11
KWMTBOMO06947	35	133	1.68	5.92	1.68	5.92	1.81714	8.89298e-13	1.07586e-11
KWMTBOMO03722	3076	790	147.42	35.18	147.42	35.18	-2.0671	8.94167e-13	1.08071e-11
KWMTBOMO02220	54	178	2.59	7.93	2.59	7.93	1.61437	8.99146e-13	1.08589e-11
KWMTBOMO11347	517	110	24.78	4.9	24.78	4.9	-2.33832	9.75226e-13	1.17687e-11
KWMTBOMO01436	31	124	1.49	5.52	1.49	5.52	1.88936	1.01814e-12	1.22771e-11
KWMTBOMO11604	43	151	2.06	6.72	2.06	6.72	1.70582	1.04013e-12	1.25326e-11
KWMTBOMO08846	0	43	0	1.91	0.001	1.91	10.8994	1.17118e-12	1.41009e-11
KWMTBOMO10631	1030	247	49.36	11	49.36	11	-2.16584	1.31908e-12	1.58572e-11
KWMTBOMO14982	463	97	22.19	4.32	22.19	4.32	-2.36081	1.36397e-12	1.63843e-11
KWMTBOMO11204	85	4	4.07	0.18	4.07	0.18	-4.49896	1.39688e-12	1.67669e-11
KWMTBOMO15495	560	123	26.84	5.48	26.84	5.48	-2.29214	1.48729e-12	1.78383e-11
KWMTBOMO11295	1541	384	73.85	17.1	73.85	17.1	-2.1106	1.49839e-12	1.79578e-11
KWMTBOMO08683	573	126	27.46	5.61	27.46	5.61	-2.29126	1.52367e-12	1.82468e-11
KWMTBOMO09104	159	399	7.62	17.77	7.62	17.77	1.22158	1.60117e-12	1.91603e-11
KWMTBOMO12764	362	820	17.35	36.52	17.35	36.52	1.07375	1.74243e-12	2.08349e-11
KWMTBOMO06167	392	79	18.79	3.52	18.79	3.52	-2.41632	1.77713e-12	2.12336e-11
KWMTBOMO06862	349	793	16.73	35.31	16.73	35.31	1.07764	1.86599e-12	2.22784e-11
KWMTBOMO08386	460	97	22.05	4.32	22.05	4.32	-2.35168	1.87696e-12	2.23923e-11
KWMTBOMO00844	502	1108	24.06	49.34	24.06	49.34	1.03612	1.96983e-12	2.34824e-11
KWMTBOMO11178	407	83	19.51	3.7	19.51	3.7	-2.39862	2.05027e-12	2.44043e-11
KWMTBOMO05766	321	732	15.38	32.6	15.38	32.6	1.08382	2.22048e-12	2.64103e-11
KWMTBOMO03473	4004	1057	191.89	47.07	191.89	47.07	-2.0274	2.24947e-12	2.67348e-11
KWMTBOMO01149	768	180	36.81	8.02	36.81	8.02	-2.19842	2.28277e-12	2.71101e-11
KWMTBOMO08839	20	96	0.96	4.28	0.96	4.28	2.1565	2.34669e-12	2.78481e-11
KWMTBOMO04830	53	171	2.54	7.62	2.54	7.62	1.58496	2.39249e-12	2.83702e-11
NEWGENE01549	447	986	21.42	43.91	21.42	43.91	1.03559	2.70614e-12	3.20652e-11
KWMTBOMO02301	153	19	7.33	0.85	7.33	0.85	-3.10828	2.77766e-12	3.28878e-11
KWMTBOMO04259	162	400	7.76	17.81	7.76	17.81	1.19856	2.9205e-12	3.4553e-11
KWMTBOMO07122	33	126	1.58	5.61	1.58	5.61	1.82808	2.9853e-12	3.5293e-11
KWMTBOMO06675	89	247	4.27	11	4.27	11	1.3652	3.03037e-12	3.57989e-11
KWMTBOMO00215	73	213	3.5	9.49	3.5	9.49	1.43905	3.06048e-12	3.61274e-11
KWMTBOMO14741	121	313	5.8	13.94	5.8	13.94	1.26511	3.07427e-12	3.6263e-11
KWMTBOMO10553	198	30	9.49	1.34	9.49	1.34	-2.82418	3.11317e-12	3.66943e-11
KWMTBOMO08068	499	1090	23.91	48.54	23.91	48.54	1.02156	3.11656e-12	3.67066e-11
KWMTBOMO15165	191	28	9.15	1.25	9.15	1.25	-2.87184	3.1391e-12	3.69444e-11
NEWGENE00165	58	0	2.78	0	2.78	0.001	-11.4409	3.18385e-12	3.74151e-11
KWMTBOMO13275	2	46	0.1	2.05	0.1	2.05	4.35755	3.18385e-12	3.74151e-11
KWMTBOMO02602	4	50	0.19	2.23	0.19	2.23	3.55297	3.23544e-12	3.79645e-11
KWMTBOMO07853	739	174	35.42	7.75	35.42	7.75	-2.1923	3.33929e-12	3.91245e-11
KWMTBOMO05313	427	90	20.46	4.01	20.46	4.01	-2.35113	3.44216e-12	4.02997e-11
KWMTBOMO11937	216	508	10.35	22.62	10.35	22.62	1.12797	3.55405e-12	4.15787e-11
KWMTBOMO12359	130	14	6.23	0.62	6.23	0.62	-3.32889	3.70157e-12	4.32401e-11
KWMTBOMO12170	6404	1725	306.91	76.82	306.91	76.82	-1.99826	3.74012e-12	4.36579e-11
KWMTBOMO03065	61	187	2.92	8.33	2.92	8.33	1.51235	3.77693e-12	4.40549e-11
KWMTBOMO05910	411	905	19.7	40.3	19.7	40.3	1.03258	3.92085e-12	4.56996e-11
KWMTBOMO04605	9136	2477	437.84	110.31	437.84	110.31	-1.98884	4.10235e-12	4.77796e-11
KWMTBOMO12871	354	788	16.97	35.09	16.97	35.09	1.04807	4.11599e-12	4.79029e-11
KWMTBOMO03589	136	16	6.52	0.71	6.52	0.71	-3.19898	4.12595e-12	4.79833e-11
KWMTBOMO03755	3538	944	169.56	42.04	169.56	42.04	-2.01196	4.23846e-12	4.92553e-11
KWMTBOMO06958	88	242	4.22	10.78	4.22	10.78	1.35304	4.78608e-12	5.5578e-11
KWMTBOMO01422	679	159	32.54	7.08	32.54	7.08	-2.20039	4.86611e-12	5.64655e-11
KWMTBOMO01355	201	474	9.63	21.11	9.63	21.11	1.13232	4.93158e-12	5.7183e-11
KWMTBOMO06741	693	163	33.21	7.26	33.21	7.26	-2.19358	5.1126e-12	5.92382e-11
KWMTBOMO11289	100	265	4.79	11.8	4.79	11.8	1.30069	5.50104e-12	6.36451e-11
NEWGENE00325	0	40	0	1.78	0.001	1.78	10.7977	5.64977e-12	6.52696e-11
NEWGENE00272	0	40	0	1.78	0.001	1.78	10.7977	5.64977e-12	6.52696e-11
KWMTBOMO10580	120	306	5.75	13.63	5.75	13.63	1.24515	5.65429e-12	6.52738e-11
KWMTBOMO16318	28	113	1.34	5.03	1.34	5.03	1.90833	6.01139e-12	6.93452e-11
KWMTBOMO15037	127	14	6.09	0.62	6.09	0.62	-3.2961	6.6911e-12	7.71294e-11
KWMTBOMO12931	547	125	26.21	5.57	26.21	5.57	-2.23437	7.12872e-12	8.20534e-11
KWMTBOMO05607	3953	1070	189.45	47.65	189.45	47.65	-1.99127	7.14165e-12	8.21421e-11
KWMTBOMO11902	127	318	6.09	14.16	6.09	14.16	1.21731	7.57392e-12	8.70502e-11
KWMTBOMO00168	239	42	11.45	1.87	11.45	1.87	-2.61424	7.81168e-12	8.97172e-11
KWMTBOMO04516	733	176	35.13	7.84	35.13	7.84	-2.16378	8.2142e-12	9.42712e-11
KWMTBOMO15873	2333	620	111.81	27.61	111.81	27.61	-2.01779	8.27427e-12	9.48397e-11
KWMTBOMO11904	89	241	4.27	10.73	4.27	10.73	1.32934	8.27582e-12	9.48397e-11
NEWGENE01310	3	48	0.14	2.14	0.14	2.14	3.93411	8.31848e-12	9.51897e-11
NEWGENE00815	2099	555	100.59	24.72	100.59	24.72	-2.02474	8.41054e-12	9.6173e-11
KWMTBOMO10583	990	248	47.45	11.04	47.45	11.04	-2.10367	9.07367e-12	1.0368e-10
KWMTBOMO02882	1259	323	60.34	14.38	60.34	14.38	-2.06905	9.33148e-12	1.06549e-10
KWMTBOMO05351	42	140	2.01	6.23	2.01	6.23	1.63204	9.7039e-12	1.1072e-10
KWMTBOMO07897	982	246	47.06	10.96	47.06	10.96	-2.10225	9.86504e-12	1.12477e-10
KWMTBOMO11571	919	229	44.04	10.2	44.04	10.2	-2.11025	1.00338e-11	1.14318e-10
KWMTBOMO01722	686	164	32.88	7.3	32.88	7.3	-2.17124	1.0295e-11	1.17209e-10
KWMTBOMO06060	79	4	3.79	0.18	3.79	0.18	-4.39613	1.04397e-11	1.1877e-10
KWMTBOMO10768	7	59	0.34	2.63	0.34	2.63	2.95146	1.11834e-11	1.2714e-10
KWMTBOMO12932	374	79	17.92	3.52	17.92	3.52	-2.34792	1.12998e-11	1.2837e-10
KWMTBOMO04514	609	144	29.19	6.41	29.19	6.41	-2.18708	1.1437e-11	1.29834e-10
KWMTBOMO07164	187	29	8.96	1.29	8.96	1.29	-2.79613	1.16525e-11	1.3209e-10
KWMTBOMO13209	3115	847	149.29	37.72	149.29	37.72	-1.98472	1.16494e-11	1.3209e-10
KWMTBOMO03510	11	68	0.53	3.03	0.53	3.03	2.51525	1.18676e-11	1.34432e-10
KWMTBOMO10006	2004	534	96.04	23.78	96.04	23.78	-2.01389	1.23674e-11	1.39992e-10
KWMTBOMO06932	155	371	7.43	16.52	7.43	16.52	1.15278	1.55501e-11	1.75638e-10
KWMTBOMO09954	73	204	3.5	9.08	3.5	9.08	1.37534	1.57198e-11	1.77427e-10
KWMTBOMO01833	264	50	12.65	2.23	12.65	2.23	-2.50402	1.63302e-11	1.84183e-10
NEWGENE00127	0	39	0	1.74	0.001	1.74	10.7649	1.63617e-11	1.84407e-10
KWMTBOMO12815	36	125	1.73	5.57	1.73	5.57	1.68691	1.68804e-11	1.90117e-10
KWMTBOMO10748	74	3	3.55	0.13	3.55	0.13	-4.77124	1.7031e-11	1.91675e-10
KWMTBOMO15406	1596	423	76.49	18.84	76.49	18.84	-2.02147	1.76996e-11	1.99057e-10
KWMTBOMO11658	52	160	2.49	7.13	2.49	7.13	1.51776	1.78324e-11	2.00407e-10
KWMTBOMO11497	1479	390	70.88	17.37	70.88	17.37	-2.02878	1.80457e-11	2.02659e-10
KWMTBOMO03338	2198	594	105.34	26.45	105.34	26.45	-1.99371	1.90059e-11	2.1329e-10
KWMTBOMO05172	3197	880	153.22	39.19	153.22	39.19	-1.96705	1.93369e-11	2.16849e-10
KWMTBOMO06460	376	81	18.02	3.61	18.02	3.61	-2.31953	1.94942e-11	2.18457e-10
KWMTBOMO00306	119	13	5.7	0.58	5.7	0.58	-3.29684	2.13159e-11	2.38702e-10
KWMTBOMO02640	68	193	3.26	8.59	3.26	8.59	1.39779	2.17684e-11	2.43422e-10
KWMTBOMO11214	1990	537	95.37	23.91	95.37	23.91	-1.99592	2.21684e-11	2.47718e-10
KWMTBOMO11063	104	265	4.98	11.8	4.98	11.8	1.24457	2.32938e-11	2.60109e-10
KWMTBOMO14047	788	197	37.76	8.77	37.76	8.77	-2.10621	2.34024e-11	2.61135e-10
KWMTBOMO08356	767	191	36.76	8.51	36.76	8.51	-2.11091	2.41986e-11	2.69828e-10
KWMTBOMO12499	346	73	16.58	3.25	16.58	3.25	-2.35093	2.42328e-11	2.70018e-10
KWMTBOMO11857	515	120	24.68	5.34	24.68	5.34	-2.20843	2.42853e-11	2.70411e-10
KWMTBOMO15911	74204	21117	3556.2	940.39	3556.2	940.39	-1.91901	2.50671e-11	2.78919e-10
KWMTBOMO04924	162	378	7.76	16.83	7.76	16.83	1.11691	3.33333e-11	3.70632e-10
KWMTBOMO02250	187	425	8.96	18.93	8.96	18.93	1.0791	3.43603e-11	3.81511e-10
KWMTBOMO08400	610	149	29.23	6.64	29.23	6.64	-2.13819	3.73225e-11	4.14109e-10
KWMTBOMO11906	67	187	3.21	8.33	3.21	8.33	1.37574	3.81491e-11	4.22682e-10
KWMTBOMO04774	147	347	7.04	15.45	7.04	15.45	1.13396	3.93541e-11	4.35725e-10
KWMTBOMO10105	127	16	6.09	0.71	6.09	0.71	-3.10055	4.06195e-11	4.49419e-10
NEWGENE01290	62	2	2.97	0.09	2.97	0.09	-5.04439	4.08836e-11	4.52023e-10
KWMTBOMO11932	341	73	16.34	3.25	16.34	3.25	-2.3299	4.09263e-11	4.52177e-10
KWMTBOMO02053	8217	2342	393.8	104.3	393.8	104.3	-1.91672	4.18243e-11	4.61773e-10
KWMTBOMO08563	65	182	3.12	8.1	3.12	8.1	1.37638	4.19473e-11	4.62806e-10
KWMTBOMO01837	79	5	3.79	0.22	3.79	0.22	-4.10662	4.51843e-11	4.9817e-10
KWMTBOMO01723	102	256	4.89	11.4	4.89	11.4	1.22113	4.8821e-11	5.37887e-10
KWMTBOMO09536	1151	306	55.16	13.63	55.16	13.63	-2.01684	5.25761e-11	5.78448e-10
KWMTBOMO07649	47	145	2.25	6.46	2.25	6.46	1.52161	5.90144e-11	6.48828e-10
KWMTBOMO10397	1189	318	56.98	14.16	56.98	14.16	-2.00863	5.99673e-11	6.58382e-10
NEWGENE01752	3650	1035	174.93	46.09	174.93	46.09	-1.92425	6.06941e-11	6.65896e-10
KWMTBOMO02775	3287	930	157.53	41.42	157.53	41.42	-1.92723	6.19194e-11	6.78865e-10
KWMTBOMO07458	300	63	14.38	2.81	14.38	2.81	-2.35542	6.24764e-11	6.84494e-10
KWMTBOMO16033	863	224	41.36	9.98	41.36	9.98	-2.05112	6.34093e-11	6.9423e-10
KWMTBOMO02227	361	80	17.3	3.56	17.3	3.56	-2.28082	6.9497e-11	7.59292e-10
KWMTBOMO04611	47	144	2.25	6.41	2.25	6.41	1.5104	7.29913e-11	7.95808e-10
KWMTBOMO07552	72	193	3.45	8.59	3.45	8.59	1.31606	7.29798e-11	7.95808e-10
KWMTBOMO06041	74	4	3.55	0.18	3.55	0.18	-4.30175	8.03798e-11	8.75148e-10
KWMTBOMO15733	452	107	21.66	4.76	21.66	4.76	-2.186	8.50297e-11	9.24492e-10
KWMTBOMO11788	753	194	36.09	8.64	36.09	8.64	-2.0625	8.54355e-11	9.28261e-10
KWMTBOMO15326	545	133	26.12	5.92	26.12	5.92	-2.14149	8.58794e-11	9.32439e-10
KWMTBOMO13533	52	153	2.49	6.81	2.49	6.81	1.45151	8.93462e-11	9.6874e-10
KWMTBOMO13479	144	333	6.9	14.83	6.9	14.83	1.10385	9.07685e-11	9.83482e-10
KWMTBOMO05651	805	209	38.58	9.31	38.58	9.31	-2.051	9.14702e-11	9.90401e-10
KWMTBOMO00011	89	226	4.27	10.06	4.27	10.06	1.23632	9.65268e-11	1.04299e-09
KWMTBOMO12400	2061	578	98.77	25.74	98.77	25.74	-1.94006	1.00443e-10	1.08457e-09
KWMTBOMO11721	61	171	2.92	7.62	2.92	7.62	1.38382	1.01146e-10	1.09141e-09
KWMTBOMO15421	170	383	8.15	17.06	8.15	17.06	1.06575	1.03354e-10	1.11446e-09
KWMTBOMO11177	414	96	19.84	4.28	19.84	4.28	-2.21273	1.04165e-10	1.12244e-09
NEWGENE00586	49	0	2.35	0	2.35	0.001	-11.1984	1.07531e-10	1.15791e-09
KWMTBOMO04434	395	91	18.93	4.05	18.93	4.05	-2.22468	1.09864e-10	1.18223e-09
NEWGENE00662	718	185	34.41	8.24	34.41	8.24	-2.06211	1.13772e-10	1.22344e-09
KWMTBOMO16099	226	43	10.83	1.91	10.83	1.91	-2.50339	1.14542e-10	1.23087e-09
KWMTBOMO05195	188	415	9.01	18.48	9.01	18.48	1.03637	1.17602e-10	1.2629e-09
KWMTBOMO14157	481	116	23.05	5.17	23.05	5.17	-2.15653	1.18223e-10	1.2687e-09
KWMTBOMO02929	587	147	28.13	6.55	28.13	6.55	-2.10254	1.19901e-10	1.28582e-09
KWMTBOMO06166	274	57	13.13	2.54	13.13	2.54	-2.36997	1.22491e-10	1.31181e-09
KWMTBOMO11019	26	98	1.25	4.36	1.25	4.36	1.8024	1.25754e-10	1.34583e-09
KWMTBOMO15015	17	77	0.81	3.43	0.81	3.43	2.08221	1.25892e-10	1.34639e-09
KWMTBOMO13810	488	119	23.39	5.3	23.39	5.3	-2.14183	1.38549e-10	1.47974e-09
NEWGENE01743	1	34	0.05	1.51	0.05	1.51	4.91648	1.42164e-10	1.51629e-09
NEWGENE01242	1	34	0.05	1.51	0.05	1.51	4.91648	1.42164e-10	1.51629e-09
KWMTBOMO06764	139	20	6.66	0.89	6.66	0.89	-2.90364	1.44047e-10	1.53533e-09
KWMTBOMO11192	4115	1194	197.21	53.17	197.21	53.17	-1.89105	1.45201e-10	1.54657e-09
KWMTBOMO15492	1144	312	54.83	13.89	54.83	13.89	-1.98092	1.45624e-10	1.55004e-09
NEWGENE01505	3	43	0.14	1.91	0.14	1.91	3.77007	1.48255e-10	1.57696e-09
KWMTBOMO05400	164	27	7.86	1.2	7.86	1.2	-2.71149	1.5723e-10	1.67017e-09
KWMTBOMO01504	6	50	0.29	2.23	0.29	2.23	2.94292	1.58527e-10	1.68281e-09
KWMTBOMO07980	59	2	2.83	0.09	2.83	0.09	-4.97473	1.63327e-10	1.73259e-09
KWMTBOMO05018	909	244	43.56	10.87	43.56	10.87	-2.00265	1.74092e-10	1.84429e-09
KWMTBOMO02470	2970	860	142.34	38.3	142.34	38.3	-1.89392	1.87089e-10	1.97798e-09
KWMTBOMO09612	336	76	16.1	3.38	16.1	3.38	-2.25197	1.90932e-10	2.01725e-09
KWMTBOMO16617	185	33	8.87	1.47	8.87	1.47	-2.59312	1.98477e-10	2.09555e-09
NEWGENE00432	77	199	3.69	8.86	3.69	8.86	1.26369	2.00738e-10	2.118e-09
KWMTBOMO10797	1126	309	53.96	13.76	53.96	13.76	-1.97141	2.08652e-10	2.19707e-09
KWMTBOMO02651	2673	771	128.1	34.33	128.1	34.33	-1.89973	2.10818e-10	2.21691e-09
KWMTBOMO14505	178	389	8.53	17.32	8.53	17.32	1.02182	2.17195e-10	2.28244e-09
KWMTBOMO01101	67	3	3.21	0.13	3.21	0.13	-4.62599	2.18352e-10	2.29306e-09
KWMTBOMO11506	124	17	5.94	0.76	5.94	0.76	-2.96639	2.2186e-10	2.32679e-09
KWMTBOMO15660	1231	341	59	15.19	59	15.19	-1.95759	2.22448e-10	2.3314e-09
KWMTBOMO13891	511	127	24.49	5.66	24.49	5.66	-2.11332	2.26516e-10	2.37245e-09
NEWGENE01336	106	252	5.08	11.22	5.08	11.22	1.14317	2.29825e-10	2.4055e-09
KWMTBOMO05727	197	425	9.44	18.93	9.44	18.93	1.00382	2.33704e-10	2.44447e-09
KWMTBOMO14296	0	34	0	1.51	0.001	1.51	10.5603	2.45934e-10	2.57068e-09
KWMTBOMO01232	15105	4509	723.9	200.8	723.9	200.8	-1.85003	2.5637e-10	2.67621e-09
KWMTBOMO10307	1143	316	54.78	14.07	54.78	14.07	-1.96103	2.57624e-10	2.6875e-09
KWMTBOMO00984	3794	1114	181.83	49.61	181.83	49.61	-1.87389	2.58743e-10	2.69739e-09
KWMTBOMO08873	4	46	0.19	2.05	0.19	2.05	3.43155	2.60031e-10	2.70901e-09
KWMTBOMO09631	4063	1195	194.72	53.22	194.72	53.22	-1.87136	2.61075e-10	2.71809e-09
KWMTBOMO16867	241	49	11.55	2.18	11.55	2.18	-2.40549	2.97441e-10	3.09465e-09
KWMTBOMO03309	429	104	20.56	4.63	20.56	4.63	-2.15076	2.99469e-10	3.11368e-09
KWMTBOMO04768	1012	278	48.5	12.38	48.5	12.38	-1.96997	3.00986e-10	3.12739e-09
KWMTBOMO01222	94	228	4.5	10.15	4.5	10.15	1.17348	3.19109e-10	3.3135e-09
NEWGENE00135	74	5	3.55	0.22	3.55	0.22	-4.01224	3.31705e-10	3.44201e-09
KWMTBOMO12300	145	23	6.95	1.02	6.95	1.02	-2.76844	3.44165e-10	3.56895e-09
KWMTBOMO13210	5048	1501	241.92	66.84	241.92	66.84	-1.85575	3.48884e-10	3.6155e-09
KWMTBOMO12365	122	280	5.85	12.47	5.85	12.47	1.09195	3.56929e-10	3.69643e-09
KWMTBOMO13675	177	384	8.48	17.1	8.48	17.1	1.01186	3.68941e-10	3.8158e-09
KWMTBOMO10796	444	109	21.28	4.85	21.28	4.85	-2.13344	3.69342e-10	3.81743e-09
NEWGENE00109	127	289	6.09	12.87	6.09	12.87	1.0795	4.27958e-10	4.41454e-09
KWMTBOMO11696	29	101	1.39	4.5	1.39	4.5	1.69484	4.40063e-10	4.53644e-09
KWMTBOMO08041	2982	882	142.91	39.28	142.91	39.28	-1.86324	4.50652e-10	4.6395e-09
KWMTBOMO03313	2258	660	108.21	29.39	108.21	29.39	-1.88044	4.63921e-10	4.77298e-09
KWMTBOMO13668	6444	1937	308.83	86.26	308.83	86.26	-1.84005	4.74073e-10	4.87423e-09
KWMTBOMO02196	1762	510	84.44	22.71	84.44	22.71	-1.8946	4.77665e-10	4.90795e-09
KWMTBOMO00209	1072	301	51.38	13.4	51.38	13.4	-1.93897	5.22587e-10	5.36249e-09
KWMTBOMO13452	10389	3148	497.89	140.19	497.89	140.19	-1.82844	5.41432e-10	5.55224e-09
KWMTBOMO06494	136	302	6.52	13.45	6.52	13.45	1.04466	5.63459e-10	5.77435e-09
KWMTBOMO04027	6095	1840	292.1	81.94	292.1	81.94	-1.83382	5.85905e-10	6.00046e-09
KWMTBOMO09379	6	47	0.29	2.09	0.29	2.09	2.84938	6.06227e-10	6.20454e-09
KWMTBOMO12963	780	213	37.38	9.49	37.38	9.49	-1.97779	6.1019e-10	6.24103e-09
KWMTBOMO01100	748	203	35.85	9.04	35.85	9.04	-1.98758	6.12163e-10	6.25714e-09
KWMTBOMO07693	3	40	0.14	1.78	0.14	1.78	3.66838	6.42891e-10	6.56267e-09
KWMTBOMO13338	1738	506	83.29	22.53	83.29	22.53	-1.8863	6.49539e-10	6.62623e-09
KWMTBOMO11738	35	112	1.68	4.99	1.68	4.99	1.57058	6.79163e-10	6.92394e-09
KWMTBOMO06290	42	126	2.01	5.61	2.01	5.61	1.48081	6.81621e-10	6.94448e-09
KWMTBOMO14827	26	93	1.25	4.14	1.25	4.14	1.7277	6.93238e-10	7.05826e-09
KWMTBOMO14536	313	72	15	3.21	15	3.21	-2.22432	6.94357e-10	7.06507e-09
KWMTBOMO07498	14459	4419	692.94	196.79	692.94	196.79	-1.81607	7.07995e-10	7.19917e-09
KWMTBOMO02642	5419	1641	259.7	73.08	259.7	73.08	-1.8293	7.15247e-10	7.2635e-09
KWMTBOMO08463	25	90	1.2	4.01	1.2	4.01	1.74057	7.34059e-10	7.44584e-09
KWMTBOMO14458	1305	375	62.54	16.7	62.54	16.7	-1.90493	7.43172e-10	7.52761e-09
KWMTBOMO08726	69	177	3.31	7.88	3.31	7.88	1.25136	7.49898e-10	7.59084e-09
KWMTBOMO10937	481	123	23.05	5.48	23.05	5.48	-2.07252	7.66871e-10	7.75266e-09
KWMTBOMO02755	254	55	12.17	2.45	12.17	2.45	-2.31248	7.82002e-10	7.89038e-09
KWMTBOMO05553	1282	369	61.44	16.43	61.44	16.43	-1.90285	8.29258e-10	8.35645e-09
KWMTBOMO14657	239	51	11.45	2.27	11.45	2.27	-2.33458	8.30814e-10	8.36676e-09
KWMTBOMO06279	863	240	41.36	10.69	41.36	10.69	-1.95197	8.54811e-10	8.6029e-09
KWMTBOMO07979	153	26	7.33	1.16	7.33	1.16	-2.65969	8.69641e-10	8.74655e-09
KWMTBOMO08901	708	193	33.93	8.59	33.93	8.59	-1.98183	8.75444e-10	8.78802e-09
KWMTBOMO04967	57	152	2.73	6.77	2.73	6.77	1.31025	8.84267e-10	8.87092e-09
KWMTBOMO03241	1876	553	89.91	24.63	89.91	24.63	-1.86806	8.91104e-10	8.9338e-09
KWMTBOMO09658	1673	491	80.18	21.87	80.18	21.87	-1.87429	9.16302e-10	9.18056e-09
KWMTBOMO12911	1843	543	88.33	24.18	88.33	24.18	-1.86909	9.24223e-10	9.25402e-09
KWMTBOMO08638	385	95	18.45	4.23	18.45	4.23	-2.12489	9.30892e-10	9.31485e-09
KWMTBOMO01688	2675	803	128.2	35.76	128.2	35.76	-1.84198	9.38202e-10	9.38202e-09
KWMTBOMO07417	642	173	30.77	7.7	30.77	7.7	-1.99859	9.42532e-10	9.41932e-09
KWMTBOMO09705	5291	1613	253.57	71.83	253.57	71.83	-1.81973	9.58415e-10	9.57196e-09
KWMTBOMO02546	25	89	1.2	3.96	1.2	3.96	1.72247	9.82287e-10	9.80414e-09
KWMTBOMO00148	669	182	32.06	8.1	32.06	8.1	-1.98478	1.0279e-09	1.02464e-08
NEWGENE00893	3	39	0.14	1.74	0.14	1.74	3.63559	1.05253e-09	1.04852e-08
KWMTBOMO06681	5	43	0.24	1.91	0.24	1.91	2.99247	1.05991e-09	1.0552e-08
KWMTBOMO11695	72	179	3.45	7.97	3.45	7.97	1.20798	1.06341e-09	1.05735e-08
KWMTBOMO14051	72	179	3.45	7.97	3.45	7.97	1.20798	1.06341e-09	1.05735e-08
KWMTBOMO01139	103	237	4.94	10.55	4.94	10.55	1.09466	1.10251e-09	1.09553e-08
KWMTBOMO08542	3711	1128	177.85	50.23	177.85	50.23	-1.82404	1.10831e-09	1.1006e-08
KWMTBOMO04864	1698	501	81.38	22.31	81.38	22.31	-1.86698	1.14365e-09	1.13354e-08
KWMTBOMO13055	80	194	3.83	8.64	3.83	8.64	1.17369	1.16126e-09	1.15027e-08
KWMTBOMO07133	309	72	14.81	3.21	14.81	3.21	-2.20593	1.18307e-09	1.17113e-08
KWMTBOMO03341	1131	326	54.2	14.52	54.2	14.52	-1.90025	1.1887e-09	1.17597e-08
KWMTBOMO10391	7	49	0.34	2.18	0.34	2.18	2.68072	1.22677e-09	1.2121e-08
KWMTBOMO12282	7242	2231	347.07	99.35	347.07	99.35	-1.80463	1.24678e-09	1.2311e-08
KWMTBOMO04614	311	73	14.9	3.25	14.9	3.25	-2.1968	1.25838e-09	1.24177e-08
KWMTBOMO15875	368	90	17.64	4.01	17.64	4.01	-2.13718	1.26721e-09	1.24892e-08
KWMTBOMO13511	136	22	6.52	0.98	6.52	0.98	-2.73402	1.31974e-09	1.29906e-08
KWMTBOMO11478	253	56	12.12	2.49	12.12	2.49	-2.28317	1.35856e-09	1.33559e-08
KWMTBOMO09553	5174	1591	247.96	70.85	247.96	70.85	-1.80727	1.38633e-09	1.36118e-08
KWMTBOMO09043	5153	1587	246.96	70.67	246.96	70.67	-1.80511	1.48091e-09	1.45043e-08
KWMTBOMO04433	281	65	13.47	2.89	13.47	2.89	-2.22061	1.51992e-09	1.4877e-08
KWMTBOMO09332	513	136	24.59	6.06	24.59	6.06	-2.02068	1.61338e-09	1.57721e-08
KWMTBOMO08261	885	252	42.41	11.22	42.41	11.22	-1.91833	1.626e-09	1.58857e-08
KWMTBOMO05296	512	136	24.54	6.06	24.54	6.06	-2.01775	1.75591e-09	1.71335e-08
KWMTBOMO12021	96	12	4.6	0.53	4.6	0.53	-3.11757	1.76111e-09	1.71736e-08
KWMTBOMO02192	13	62	0.62	2.76	0.62	2.76	2.15433	1.95167e-09	1.90082e-08
KWMTBOMO03199	121	265	5.8	11.8	5.8	11.8	1.02466	1.9802e-09	1.92741e-08
NEWGENE00476	126	275	6.04	12.25	6.04	12.25	1.02016	2.00328e-09	1.94867e-08
KWMTBOMO03902	118	18	5.66	0.8	5.66	0.8	-2.82273	2.00558e-09	1.94955e-08
KWMTBOMO01937	2165	656	103.76	29.21	103.76	29.21	-1.82872	2.00667e-09	1.94955e-08
KWMTBOMO10739	918	264	43.99	11.76	43.99	11.76	-1.90329	2.02435e-09	1.9643e-08
KWMTBOMO14922	213	45	10.21	2	10.21	2	-2.35191	2.12029e-09	2.05509e-08
KWMTBOMO07535	58	150	2.78	6.68	2.78	6.68	1.26476	2.12054e-09	2.05509e-08
KWMTBOMO16224	8	51	0.38	2.27	0.38	2.27	2.57862	2.23333e-09	2.16173e-08
KWMTBOMO15665	8	51	0.38	2.27	0.38	2.27	2.57862	2.23333e-09	2.16173e-08
KWMTBOMO16377	0	31	0	1.38	0.001	1.38	10.4305	2.27269e-09	2.19442e-08
KWMTBOMO13276	0	30	0	1.34	0.001	1.34	10.388	2.27269e-09	2.19442e-08
KWMTBOMO16398	0	30	0	1.34	0.001	1.34	10.388	2.27269e-09	2.19442e-08
KWMTBOMO04263	589	161	28.23	7.17	28.23	7.17	-1.97718	2.28913e-09	2.20893e-08
KWMTBOMO14845	2251	685	107.88	30.5	107.88	30.5	-1.82255	2.29979e-09	2.21785e-08
KWMTBOMO08655	1938	587	92.88	26.14	92.88	26.14	-1.82911	2.34073e-09	2.25595e-08
KWMTBOMO15822	43	0	2.06	0	2.06	0.001	-11.0084	2.41201e-09	2.32323e-08
KWMTBOMO11314	9	53	0.43	2.36	0.43	2.36	2.45638	2.49496e-09	2.40164e-08
KWMTBOMO07127	7311	2293	350.38	102.11	350.38	102.11	-1.7788	2.58928e-09	2.48939e-08
KWMTBOMO04754	14	64	0.67	2.85	0.67	2.85	2.08873	2.81334e-09	2.69819e-08
NEWGENE00332	93	212	4.46	9.44	4.46	9.44	1.08174	2.8693e-09	2.74851e-08
NEWGENE01509	73	176	3.5	7.84	3.5	7.84	1.1635	3.14517e-09	3.00909e-08
KWMTBOMO14471	8	50	0.38	2.23	0.38	2.23	2.55297	3.40004e-09	3.24897e-08
KWMTBOMO15994	459	122	22	5.43	22	5.43	-2.01848	3.50478e-09	3.34702e-08
KWMTBOMO04004	393	102	18.83	4.54	18.83	4.54	-2.05227	3.53112e-09	3.36808e-08
KWMTBOMO04173	18	71	0.86	3.16	0.86	3.16	1.87752	3.57751e-09	3.41025e-08
KWMTBOMO04013	935	273	44.81	12.16	44.81	12.16	-1.88168	3.61469e-09	3.43943e-08
KWMTBOMO08616	462	123	22.14	5.48	22.14	5.48	-2.01441	3.62443e-09	3.44661e-08
KWMTBOMO05078	5378	1695	257.74	75.48	257.74	75.48	-1.77175	3.67783e-09	3.49527e-08
KWMTBOMO13494	3462	1083	165.92	48.23	165.92	48.23	-1.78249	3.74008e-09	3.55228e-08
KWMTBOMO03921	15	66	0.72	2.94	0.72	2.94	2.02975	3.91821e-09	3.71697e-08
KWMTBOMO03651	0	29	0	1.29	0.001	1.29	10.3332	3.99443e-09	3.7847e-08
NEWGENE00086	0	29	0	1.29	0.001	1.29	10.3332	3.99443e-09	3.7847e-08
KWMTBOMO14334	63	158	3.02	7.04	3.02	7.04	1.22103	4.00335e-09	3.79087e-08
KWMTBOMO04192	80	8	3.83	0.36	3.83	0.36	-3.41128	4.03391e-09	3.81521e-08
KWMTBOMO05107	14	63	0.67	2.81	0.67	2.81	2.06834	4.03391e-09	3.81521e-08
KWMTBOMO01476	59	149	2.83	6.64	2.83	6.64	1.23038	4.12385e-09	3.89558e-08
KWMTBOMO14416	1649	503	79.03	22.4	79.03	22.4	-1.8189	4.17809e-09	3.94207e-08
KWMTBOMO13103	42	119	2.01	5.3	2.01	5.3	1.3988	4.1862e-09	3.94734e-08
NEWGENE01780	419	110	20.08	4.9	20.08	4.9	-2.03491	4.19958e-09	3.95521e-08
KWMTBOMO05834	11923	3801	571.41	169.27	571.41	169.27	-1.7552	4.25009e-09	4.00039e-08
KWMTBOMO16046	64	159	3.07	7.08	3.07	7.08	1.20551	4.34223e-09	4.08466e-08
KWMTBOMO06016	139	24	6.66	1.07	6.66	1.07	-2.63791	4.4576e-09	4.19068e-08
KWMTBOMO04703	676	192	32.4	8.55	32.4	8.55	-1.922	4.53026e-09	4.2539e-08
KWMTBOMO10178	409	108	19.6	4.81	19.6	4.81	-2.02674	4.60487e-09	4.32136e-08
KWMTBOMO05522	7281	2317	348.94	103.18	348.94	103.18	-1.75782	4.66231e-09	4.37266e-08
KWMTBOMO06687	3	37	0.14	1.65	0.14	1.65	3.55897	4.67356e-09	4.38059e-08
KWMTBOMO12407	1609	492	77.11	21.91	77.11	21.91	-1.81533	4.77492e-09	4.47292e-08
KWMTBOMO06833	272	65	13.04	2.89	13.04	2.89	-2.1738	4.79536e-09	4.4894e-08
KWMTBOMO02749	1272	384	60.96	17.1	60.96	17.1	-1.83387	4.89992e-09	4.58182e-08
KWMTBOMO11900	30	93	1.44	4.14	1.44	4.14	1.52356	5.02309e-09	4.68861e-08
KWMTBOMO10092	1876	579	89.91	25.78	89.91	25.78	-1.80223	5.18937e-09	4.83807e-08
KWMTBOMO00208	243	56	11.65	2.49	11.65	2.49	-2.22611	5.5857e-09	5.19831e-08
KWMTBOMO08628	204	44	9.78	1.96	9.78	1.96	-2.31898	5.75286e-09	5.3507e-08
KWMTBOMO06400	79	8	3.79	0.36	3.79	0.36	-3.39613	5.78702e-09	5.37929e-08
KWMTBOMO11711	16218	5223	777.24	232.59	777.24	232.59	-1.74057	5.97868e-09	5.55415e-08
KWMTBOMO15107	2181	680	104.52	30.28	104.52	30.28	-1.78734	5.99896e-09	5.5697e-08
KWMTBOMO13226	2044	636	97.96	28.32	97.96	28.32	-1.79037	6.17956e-09	5.73399e-08
KWMTBOMO15060	2278	712	109.17	31.71	109.17	31.71	-1.78357	6.28958e-09	5.83263e-08
KWMTBOMO09685	2102	656	100.74	29.21	100.74	29.21	-1.7861	6.59819e-09	6.11521e-08
NEWGENE01411	41	0	1.96	0	1.96	0.001	-10.9366	6.93678e-09	6.41765e-08
NEWGENE00195	41	0	1.96	0	1.96	0.001	-10.9366	6.93678e-09	6.41765e-08
KWMTBOMO05297	1543	475	73.95	21.15	73.95	21.15	-1.80589	6.95393e-09	6.42972e-08
KWMTBOMO03455	1	28	0.05	1.25	0.05	1.25	4.64386	7.04361e-09	6.50116e-08
NEWGENE00262	0	28	0	1.25	0.001	1.25	10.2877	7.04361e-09	6.50116e-08
KWMTBOMO16139	0	28	0	1.25	0.001	1.25	10.2877	7.04361e-09	6.50116e-08
KWMTBOMO10827	651	187	31.2	8.33	31.2	8.33	-1.90516	7.1692e-09	6.61319e-08
KWMTBOMO11742	1685	522	80.75	23.25	80.75	23.25	-1.79623	7.18011e-09	6.61936e-08
KWMTBOMO11741	731	213	35.03	9.49	35.03	9.49	-1.88411	7.28883e-09	6.71565e-08
KWMTBOMO00842	442	120	21.18	5.34	21.18	5.34	-1.98779	7.32797e-09	6.74775e-08
KWMTBOMO12961	39	110	1.87	4.9	1.87	4.9	1.38974	7.36497e-09	6.77784e-08
KWMTBOMO01660	377	99	18.07	4.41	18.07	4.41	-2.03475	7.38255e-09	6.79004e-08
KWMTBOMO13565	65	157	3.12	6.99	3.12	6.99	1.16375	7.43625e-09	6.83543e-08
KWMTBOMO06930	219	49	10.5	2.18	10.5	2.18	-2.26799	7.48393e-09	6.87523e-08
KWMTBOMO02525	3339	1063	160.02	47.34	160.02	47.34	-1.75712	7.67765e-09	7.04495e-08
KWMTBOMO02873	2398	755	114.92	33.62	114.92	33.62	-1.77324	7.77874e-09	7.13354e-08
KWMTBOMO02754	1099	333	52.67	14.83	52.67	14.83	-1.82846	7.93412e-09	7.27179e-08
KWMTBOMO14936	4139	1325	198.36	59.01	198.36	59.01	-1.74909	8.05288e-09	7.37633e-08
KWMTBOMO03152	265	64	12.7	2.85	12.7	2.85	-2.15579	8.08522e-09	7.40163e-08
KWMTBOMO01095	57	144	2.73	6.41	2.73	6.41	1.23142	8.12504e-09	7.43375e-08
KWMTBOMO11378	16663	5409	798.57	240.88	798.57	240.88	-1.7291	8.17111e-09	7.47154e-08
KWMTBOMO08933	23	80	1.1	3.56	1.1	3.56	1.69437	8.42479e-09	7.69455e-08
KWMTBOMO09573	65	5	3.12	0.22	3.12	0.22	-3.82597	8.46169e-09	7.72376e-08
KWMTBOMO01089	1060	321	50.8	14.29	50.8	14.29	-1.82982	8.57198e-09	7.81988e-08
KWMTBOMO02506	68	6	3.26	0.27	3.26	0.27	-3.59384	8.73138e-09	7.95605e-08
KWMTBOMO10471	1001	302	47.97	13.45	47.97	13.45	-1.83453	8.79365e-09	8.00814e-08
KWMTBOMO03184	65	156	3.12	6.95	3.12	6.95	1.15547	8.89719e-09	8.09773e-08
NEWGENE00040	178	37	8.53	1.65	8.53	1.65	-2.37008	9.34274e-09	8.4934e-08
NEWGENE00562	885	265	42.41	11.8	42.41	11.8	-1.84562	9.45143e-09	8.58227e-08
KWMTBOMO16120	18	68	0.86	3.03	0.86	3.03	1.81691	9.75315e-09	8.85113e-08
KWMTBOMO09509	161	32	7.72	1.43	7.72	1.43	-2.43259	1.00574e-08	9.11671e-08
KWMTBOMO12264	2190	692	104.96	30.82	104.96	30.82	-1.7679	1.0096e-08	9.14641e-08
KWMTBOMO13030	2436	776	116.74	34.56	116.74	34.56	-1.75612	1.07744e-08	9.75537e-08
KWMTBOMO02152	787	234	37.72	10.42	37.72	10.42	-1.85597	1.08877e-08	9.85228e-08
KWMTBOMO15153	522	147	25.02	6.55	25.02	6.55	-1.93351	1.11501e-08	1.00839e-07
KWMTBOMO13303	1975	624	94.65	27.79	94.65	27.79	-1.76804	1.13265e-08	1.02376e-07
KWMTBOMO02299	48	2	2.3	0.09	2.3	0.09	-4.67557	1.13881e-08	1.02873e-07
KWMTBOMO12539	78	179	3.74	7.97	3.74	7.97	1.09154	1.15861e-08	1.04601e-07
KWMTBOMO00882	316	81	15.14	3.61	15.14	3.61	-2.06829	1.18392e-08	1.06825e-07
KWMTBOMO07933	2683	860	128.58	38.3	128.58	38.3	-1.74725	1.22814e-08	1.10687e-07
KWMTBOMO09846	0	27	0	1.2	0.001	1.2	10.2288	1.24618e-08	1.12185e-07
KWMTBOMO14299	0	27	0	1.2	0.001	1.2	10.2288	1.24618e-08	1.12185e-07
KWMTBOMO04576	1402	437	67.19	19.46	67.19	19.46	-1.78773	1.29567e-08	1.16573e-07
KWMTBOMO02346	56	139	2.68	6.19	2.68	6.19	1.20771	1.33911e-08	1.20413e-07
KWMTBOMO11953	137	25	6.57	1.11	6.57	1.11	-2.56533	1.34108e-08	1.2052e-07
NEWGENE01368	46	120	2.2	5.34	2.2	5.34	1.27934	1.40882e-08	1.26536e-07
KWMTBOMO03342	2535	815	121.49	36.29	121.49	36.29	-1.74319	1.46114e-08	1.3116e-07
KWMTBOMO04454	83	10	3.98	0.45	3.98	0.45	-3.14477	1.48289e-08	1.33036e-07
KWMTBOMO15997	348	92	16.68	4.1	16.68	4.1	-2.02442	1.50475e-08	1.3492e-07
KWMTBOMO15790	965	295	46.25	13.14	46.25	13.14	-1.81549	1.54968e-08	1.3879e-07
KWMTBOMO05047	1314	411	62.97	18.3	62.97	18.3	-1.78282	1.57034e-08	1.4056e-07
KWMTBOMO09711	28918	9565	1385.89	425.95	1385.89	425.95	-1.70206	1.59597e-08	1.42692e-07
KWMTBOMO05687	12337	4068	591.25	181.16	591.25	181.16	-1.7065	1.61376e-08	1.44201e-07
KWMTBOMO02380	147	29	7.04	1.29	7.04	1.29	-2.4482	1.63911e-08	1.46383e-07
KWMTBOMO12011	624	183	29.91	8.15	29.91	8.15	-1.87576	1.65089e-08	1.4735e-07
KWMTBOMO09289	738	221	35.37	9.84	35.37	9.84	-1.8458	1.69862e-08	1.51524e-07
KWMTBOMO07066	47	2	2.25	0.09	2.25	0.09	-4.64386	1.8396e-08	1.64008e-07
KWMTBOMO03437	1015	313	48.64	13.94	48.64	13.94	-1.80291	1.86926e-08	1.66557e-07
KWMTBOMO05338	12723	4212	609.75	187.57	609.75	187.57	-1.70079	1.87181e-08	1.66689e-07
KWMTBOMO11540	17182	5698	823.44	253.75	823.44	253.75	-1.69826	1.8904e-08	1.6825e-07
NEWGENE01137	9	49	0.43	2.18	0.43	2.18	2.34192	1.9177e-08	1.70583e-07
KWMTBOMO01065	1970	632	94.41	28.14	94.41	28.14	-1.74632	2.00282e-08	1.77852e-07
NEWGENE01453	856	261	41.02	11.62	41.02	11.62	-1.81972	2.07587e-08	1.84027e-07
KWMTBOMO08251	1292	407	61.92	18.12	61.92	18.12	-1.77282	2.19493e-08	1.9415e-07
KWMTBOMO00904	1	26	0.05	1.16	0.05	1.16	4.53605	2.21221e-08	1.95451e-07
KWMTBOMO13749	4781	1577	229.13	70.23	229.13	70.23	-1.70601	2.33355e-08	2.05824e-07
KWMTBOMO12939	47812	16019	2291.38	713.37	2291.38	713.37	-1.68349	2.53912e-08	2.23831e-07
KWMTBOMO13624	519	151	24.87	6.72	24.87	6.72	-1.88787	2.66964e-08	2.3494e-07
KWMTBOMO10286	41	109	1.96	4.85	1.96	4.85	1.30713	2.95604e-08	2.59999e-07
KWMTBOMO08688	39	105	1.87	4.68	1.87	4.68	1.32347	3.07153e-08	2.69704e-07
KWMTBOMO11486	2954	974	141.57	43.37	141.57	43.37	-1.70675	3.24743e-08	2.84671e-07
KWMTBOMO12666	182	41	8.72	1.83	8.72	1.83	-2.25248	3.32633e-08	2.91425e-07
KWMTBOMO12850	138	27	6.61	1.2	6.61	1.2	-2.46162	3.3898e-08	2.96821e-07
KWMTBOMO16381	2	30	0.1	1.34	0.1	1.34	3.74416	3.4461e-08	3.01582e-07
KWMTBOMO14061	168	36	8.05	1.6	8.05	1.6	-2.33092	3.51303e-08	3.07268e-07
KWMTBOMO04987	1938	631	92.88	28.1	92.88	28.1	-1.7248	3.56817e-08	3.11917e-07
KWMTBOMO13779	76	169	3.64	7.53	3.64	7.53	1.04871	3.75971e-08	3.28295e-07
KWMTBOMO06763	4895	1637	234.59	72.9	234.59	72.9	-1.68615	3.88297e-08	3.38869e-07
NEWGENE00065	0	25	0	1.11	0.001	1.11	10.1163	3.94049e-08	3.43127e-07
NEWGENE00471	0	25	0	1.11	0.001	1.11	10.1163	3.94049e-08	3.43127e-07
KWMTBOMO05988	1	25	0.05	1.11	0.05	1.11	4.47249	3.94049e-08	3.43127e-07
KWMTBOMO04461	0	25	0	1.11	0.001	1.11	10.1163	3.94049e-08	3.43127e-07
KWMTBOMO15074	292	77	13.99	3.43	13.99	3.43	-2.02812	3.94708e-08	3.4351e-07
KWMTBOMO10280	7	42	0.34	1.87	0.34	1.87	2.45943	4.09254e-08	3.55578e-07
KWMTBOMO04583	328	89	15.72	3.96	15.72	3.96	-1.98903	4.17967e-08	3.62947e-07
KWMTBOMO10022	3458	1152	165.72	51.3	165.72	51.3	-1.69172	4.19488e-08	3.64066e-07
KWMTBOMO16521	1496	484	71.7	21.55	71.7	21.55	-1.73429	4.23114e-08	3.67011e-07
KWMTBOMO14264	1733	564	83.05	25.12	83.05	25.12	-1.72514	4.26173e-08	3.69459e-07
KWMTBOMO06106	4591	1538	220.02	68.49	220.02	68.49	-1.68367	4.29363e-08	3.7202e-07
KWMTBOMO03190	71	160	3.4	7.13	3.4	7.13	1.06837	4.31065e-08	3.73289e-07
KWMTBOMO11099	8333	2811	399.36	125.18	399.36	125.18	-1.67369	4.31499e-08	3.73458e-07
KWMTBOMO04927	9	47	0.43	2.09	0.43	2.09	2.28109	4.3586e-08	3.76818e-07
KWMTBOMO11476	60	5	2.88	0.22	2.88	0.22	-3.71049	4.3586e-08	3.76818e-07
KWMTBOMO12401	971	306	46.53	13.63	46.53	13.63	-1.77138	4.44131e-08	3.83757e-07
KWMTBOMO07132	131	25	6.28	1.11	6.28	1.11	-2.5002	4.49257e-08	3.87972e-07
KWMTBOMO02594	6931	2338	332.17	104.12	332.17	104.12	-1.67367	4.59495e-08	3.9616e-07
NEWGENE00074	77	170	3.69	7.57	3.69	7.57	1.03667	4.6239e-08	3.98437e-07
KWMTBOMO04016	305	82	14.62	3.65	14.62	3.65	-2.00197	4.7537e-08	4.09397e-07
KWMTBOMO02237	24	75	1.15	3.34	1.15	3.34	1.53821	5.08875e-08	4.37533e-07
KWMTBOMO11826	18	64	0.86	2.85	0.86	2.85	1.72855	5.22052e-08	4.48126e-07
KWMTBOMO07014	150	31	7.19	1.38	7.19	1.38	-2.38132	5.21702e-08	4.48126e-07
KWMTBOMO05345	17	64	0.81	2.85	0.81	2.85	1.81497	5.22052e-08	4.48126e-07
KWMTBOMO08727	68	153	3.26	6.81	3.26	6.81	1.06278	5.22861e-08	4.48575e-07
KWMTBOMO10212	2416	804	115.79	35.8	115.79	35.8	-1.69348	5.53007e-08	4.73661e-07
NEWGENE01673	1136	365	54.44	16.25	54.44	16.25	-1.74423	5.62411e-08	4.81453e-07
KWMTBOMO12522	503	149	24.11	6.64	24.11	6.64	-1.86038	5.6507e-08	4.83466e-07
KWMTBOMO10902	49	3	2.35	0.13	2.35	0.13	-4.17608	5.79084e-08	4.95186e-07
KWMTBOMO10772	3	32	0.14	1.43	0.14	1.43	3.35252	5.82615e-08	4.97934e-07
NEWGENE00971	1433	467	68.68	20.8	68.68	20.8	-1.72331	5.86845e-08	5.01277e-07
KWMTBOMO06574	179	41	8.58	1.83	8.58	1.83	-2.22913	5.8774e-08	5.01768e-07
KWMTBOMO04809	4961	1678	237.75	74.73	237.75	74.73	-1.66969	5.89645e-08	5.03121e-07
KWMTBOMO11142	36	0	1.73	0	1.73	0.001	-10.7566	5.909e-08	5.03918e-07
KWMTBOMO13991	1356	441	64.99	19.64	64.99	19.64	-1.72642	5.98659e-08	5.09981e-07
KWMTBOMO12705	124	24	5.94	1.07	5.94	1.07	-2.47285	6.01851e-08	5.12422e-07
KWMTBOMO07386	692	214	33.16	9.53	33.16	9.53	-1.7989	6.16931e-08	5.24977e-07
KWMTBOMO16174	295	79	14.14	3.52	14.14	3.52	-2.00613	6.32578e-08	5.37709e-07
KWMTBOMO16258	2112	702	101.22	31.26	101.22	31.26	-1.6951	6.53445e-08	5.54546e-07
KWMTBOMO13580	663	204	31.77	9.08	31.77	9.08	-1.8069	6.54459e-08	5.55106e-07
KWMTBOMO03995	791	248	37.91	11.04	37.91	11.04	-1.77984	6.60377e-08	5.59823e-07
KWMTBOMO06556	43	110	2.06	4.9	2.06	4.9	1.25014	6.95545e-08	5.88682e-07
KWMTBOMO03192	5191	1765	248.78	78.6	248.78	78.6	-1.66227	7.00075e-08	5.92197e-07
KWMTBOMO03655	30	0	1.44	0	1.44	0.001	-10.4919	7.04324e-08	5.94191e-07
KWMTBOMO04779	0	24	0	1.07	0.001	1.07	10.0634	7.04324e-08	5.94191e-07
NEWGENE01375	1	24	0.05	1.07	0.05	1.07	4.41954	7.04324e-08	5.94191e-07
KWMTBOMO00099	248	64	11.89	2.85	11.89	2.85	-2.06071	7.10498e-08	5.99077e-07
KWMTBOMO10943	1388	454	66.52	20.22	66.52	20.22	-1.71801	7.10886e-08	5.99082e-07
KWMTBOMO05775	14	56	0.67	2.49	0.67	2.49	1.89391	7.32561e-08	6.17017e-07
KWMTBOMO15407	5071	1726	243.03	76.86	243.03	76.86	-1.66083	7.36088e-08	6.19324e-07
KWMTBOMO02756	4471	1521	214.27	67.73	214.27	67.73	-1.66156	7.71719e-08	6.48955e-07
KWMTBOMO06235	3134	1060	150.2	47.2	150.2	47.2	-1.67003	7.90152e-08	6.641e-07
KWMTBOMO01060	919	294	44.04	13.09	44.04	13.09	-1.75035	8.38991e-08	7.04017e-07
KWMTBOMO09640	30	86	1.44	3.83	1.44	3.83	1.41128	8.55154e-08	7.17196e-07
KWMTBOMO14262	65	7	3.12	0.31	3.12	0.31	-3.33121	8.80985e-08	7.37285e-07
KWMTBOMO02683	65	7	3.12	0.31	3.12	0.31	-3.33121	8.80985e-08	7.37285e-07
KWMTBOMO08957	6925	2380	331.88	105.99	331.88	105.99	-1.64673	9.23473e-08	7.72431e-07
KWMTBOMO00091	9355	3228	448.34	143.75	448.34	143.75	-1.64103	9.75122e-08	8.13828e-07
KWMTBOMO11298	937	302	44.91	13.45	44.91	13.45	-1.73943	9.75556e-08	8.13828e-07
KWMTBOMO10201	7	40	0.34	1.78	0.34	1.78	2.38827	9.93572e-08	8.27977e-07
KWMTBOMO01005	62	140	2.97	6.23	2.97	6.23	1.06877	9.98487e-08	8.31631e-07
KWMTBOMO16032	607	188	29.09	8.37	29.09	8.37	-1.79722	1.0025e-07	8.34527e-07
KWMTBOMO00638	1131	369	54.2	16.43	54.2	16.43	-1.72196	1.00595e-07	8.36958e-07
KWMTBOMO11144	35	0	1.68	0	1.68	0.001	-10.7142	1.01568e-07	8.44162e-07
NEWGENE01759	2	28	0.1	1.25	0.1	1.25	3.64386	1.01568e-07	8.44162e-07
KWMTBOMO06814	614	191	29.43	8.51	29.43	8.51	-1.79006	1.03381e-07	8.58321e-07
KWMTBOMO01830	1284	423	61.54	18.84	61.54	18.84	-1.70773	1.04634e-07	8.68265e-07
KWMTBOMO01114	3275	1118	156.95	49.79	156.95	49.79	-1.65638	1.0698e-07	8.86795e-07
KWMTBOMO01745	511	155	24.49	6.9	24.49	6.9	-1.82752	1.07097e-07	8.87298e-07
KWMTBOMO01661	348	99	16.68	4.41	16.68	4.41	-1.91927	1.0791e-07	8.93085e-07
KWMTBOMO04172	22	71	1.05	3.16	1.05	3.16	1.58954	1.08084e-07	8.93638e-07
KWMTBOMO01494	528	161	25.3	7.17	25.3	7.17	-1.81909	1.16323e-07	9.61192e-07
KWMTBOMO06870	662	208	31.73	9.26	31.73	9.26	-1.77676	1.17416e-07	9.69715e-07
KWMTBOMO00837	3860	1327	184.99	59.09	184.99	59.09	-1.64646	1.23476e-07	1.01709e-06
KWMTBOMO15950	352	101	16.87	4.5	16.87	4.5	-1.90646	1.24546e-07	1.02537e-06
KWMTBOMO15560	4	34	0.19	1.51	0.19	1.51	2.99048	1.27111e-07	1.04484e-06
KWMTBOMO11772	1556	520	74.57	23.16	74.57	23.16	-1.68696	1.27606e-07	1.04836e-06
KWMTBOMO04801	15	57	0.72	2.54	0.72	2.54	1.81876	1.33666e-07	1.09585e-06
NEWGENE00588	15	57	0.72	2.54	0.72	2.54	1.81876	1.33666e-07	1.09585e-06
KWMTBOMO01708	333	95	15.96	4.23	15.96	4.23	-1.91573	1.36082e-07	1.11508e-06
KWMTBOMO10692	46	3	2.2	0.13	2.2	0.13	-4.08092	1.46254e-07	1.19656e-06
KWMTBOMO12010	914	298	43.8	13.27	43.8	13.27	-1.72276	1.46696e-07	1.19892e-06
KWMTBOMO09814	827	267	39.63	11.89	39.63	11.89	-1.73684	1.49887e-07	1.22437e-06
KWMTBOMO08011	4409	1528	211.3	68.05	211.3	68.05	-1.63463	1.53032e-07	1.24875e-06
KWMTBOMO09838	2449	839	117.37	37.36	117.37	37.36	-1.6515	1.54813e-07	1.26197e-06
KWMTBOMO06551	53	4	2.54	0.18	2.54	0.18	-3.81876	1.55474e-07	1.26605e-06
KWMTBOMO11091	8	42	0.38	1.87	0.38	1.87	2.29897	1.55474e-07	1.26605e-06
KWMTBOMO10555	186	45	8.91	2	8.91	2	-2.15543	1.56651e-07	1.27498e-06
KWMTBOMO05303	1063	351	50.94	15.63	50.94	15.63	-1.70448	1.64342e-07	1.3348e-06
KWMTBOMO07083	241	64	11.55	2.85	11.55	2.85	-2.01886	1.6915e-07	1.37314e-06
KWMTBOMO04606	489	150	23.44	6.68	23.44	6.68	-1.81105	1.71683e-07	1.39298e-06
KWMTBOMO05905	182	44	8.72	1.96	8.72	1.96	-2.15347	1.80095e-07	1.45898e-06
KWMTBOMO08187	2102	719	100.74	32.02	100.74	32.02	-1.65359	1.84132e-07	1.49091e-06
KWMTBOMO12905	584	184	27.99	8.19	27.99	8.19	-1.77298	1.84813e-07	1.49566e-06
KWMTBOMO02737	54	124	2.59	5.52	2.59	5.52	1.09172	1.84991e-07	1.49632e-06
NEWGENE00999	1214	406	58.18	18.08	58.18	18.08	-1.68613	1.85491e-07	1.49959e-06
KWMTBOMO07076	5129	1791	245.81	79.76	245.81	79.76	-1.62381	1.86434e-07	1.50644e-06
KWMTBOMO08780	3409	1184	163.38	52.73	163.38	52.73	-1.63154	1.93183e-07	1.55937e-06
NEWGENE01087	443	135	21.23	6.01	21.23	6.01	-1.82067	1.95978e-07	1.58112e-06
KWMTBOMO03994	372	110	17.83	4.9	17.83	4.9	-1.86345	1.98206e-07	1.59745e-06
KWMTBOMO04758	61	135	2.92	6.01	2.92	6.01	1.0414	1.99432e-07	1.6065e-06
KWMTBOMO15111	994	329	47.64	14.65	47.64	14.65	-1.70127	1.99816e-07	1.60877e-06
KWMTBOMO15288	1133	378	54.3	16.83	54.3	16.83	-1.68992	2.01814e-07	1.62403e-06
KWMTBOMO04146	575	181	27.56	8.06	27.56	8.06	-1.77372	2.06148e-07	1.65806e-06
KWMTBOMO14317	8199	2888	392.93	128.61	392.93	128.61	-1.61127	2.15046e-07	1.7252e-06
KWMTBOMO11346	508	158	24.35	7.04	24.35	7.04	-1.79027	2.18265e-07	1.75013e-06
KWMTBOMO12245	28	0	1.34	0	1.34	0.001	-10.388	2.27396e-07	1.82242e-06
KWMTBOMO05375	5	36	0.24	1.6	0.24	1.6	2.73697	2.32792e-07	1.86281e-06
KWMTBOMO07065	74	10	3.55	0.45	3.55	0.45	-2.97982	2.33622e-07	1.86755e-06
KWMTBOMO08854	50	117	2.4	5.21	2.4	5.21	1.11825	2.39458e-07	1.91225e-06
KWMTBOMO02727	915	303	43.85	13.49	43.85	13.49	-1.70069	2.44673e-07	1.95291e-06
KWMTBOMO00265	871	287	41.74	12.78	41.74	12.78	-1.70754	2.46865e-07	1.9694e-06
KWMTBOMO15279	1146	385	54.92	17.15	54.92	17.15	-1.67912	2.47985e-07	1.97733e-06
KWMTBOMO08643	733	238	35.13	10.6	35.13	10.6	-1.72864	2.49977e-07	1.99221e-06
KWMTBOMO04038	42	103	2.01	4.59	2.01	4.59	1.1913	2.51442e-07	2.00286e-06
NEWGENE01508	2852	995	136.68	44.31	136.68	44.31	-1.6251	2.57761e-07	2.05111e-06
KWMTBOMO07562	1362	463	65.27	20.62	65.27	20.62	-1.66238	2.60681e-07	2.0733e-06
KWMTBOMO15819	1263	427	60.53	19.02	60.53	19.02	-1.67013	2.62138e-07	2.08383e-06
KWMTBOMO04441	522	164	25.02	7.3	25.02	7.3	-1.77711	2.68093e-07	2.13009e-06
KWMTBOMO02241	4390	1549	210.39	68.98	210.39	68.98	-1.60882	2.91587e-07	2.31442e-06
KWMTBOMO10688	574	183	27.51	8.15	27.51	8.15	-1.75508	2.92132e-07	2.31757e-06
KWMTBOMO07044	112	22	5.37	0.98	5.37	0.98	-2.45407	2.96166e-07	2.34839e-06
KWMTBOMO05516	755	248	36.18	11.04	36.18	11.04	-1.71245	3.09184e-07	2.4479e-06
KWMTBOMO13943	930	311	44.57	13.85	44.57	13.85	-1.68619	3.14226e-07	2.48531e-06
KWMTBOMO14871	42	102	2.01	4.54	2.01	4.54	1.1755	3.15548e-07	2.49452e-06
KWMTBOMO05056	3099	1090	148.52	48.54	148.52	48.54	-1.61341	3.22012e-07	2.54433e-06
KWMTBOMO04466	211	55	10.11	2.45	10.11	2.45	-2.04493	3.22809e-07	2.54935e-06
KWMTBOMO05967	2678	939	128.34	41.82	128.34	41.82	-1.61771	3.2299e-07	2.54949e-06
KWMTBOMO11657	346	103	16.58	4.59	16.58	4.59	-1.85288	3.29556e-07	2.60002e-06
KWMTBOMO01954	73	10	3.5	0.45	3.5	0.45	-2.95936	3.29969e-07	2.60197e-06
KWMTBOMO14099	304	88	14.57	3.92	14.57	3.92	-1.89408	3.30967e-07	2.60852e-06
KWMTBOMO08130	1300	444	62.3	19.77	62.3	19.77	-1.65592	3.33054e-07	2.62366e-06
KWMTBOMO14501	598	192	28.66	8.55	28.66	8.55	-1.74504	3.33372e-07	2.62484e-06
KWMTBOMO04147	135	30	6.47	1.34	6.47	1.34	-2.27153	3.33855e-07	2.62733e-06
KWMTBOMO10770	41	2	1.96	0.09	1.96	0.09	-4.44478	3.36881e-07	2.64982e-06
KWMTBOMO14683	215	57	10.3	2.54	10.3	2.54	-2.01974	3.38972e-07	2.66493e-06
KWMTBOMO00184	12952	4641	620.72	206.68	620.72	206.68	-1.58654	3.59183e-07	2.81958e-06
KWMTBOMO00708	51	4	2.44	0.18	2.44	0.18	-3.76081	3.66497e-07	2.87557e-06
KWMTBOMO16395	44	3	2.11	0.13	2.11	0.13	-4.02066	3.7089e-07	2.90858e-06
KWMTBOMO12304	1014	343	48.6	15.27	48.6	15.27	-1.67026	3.83653e-07	3.00417e-06
KWMTBOMO13112	94	17	4.5	0.76	4.5	0.76	-2.56585	3.86468e-07	3.0247e-06
NEWGENE00152	492	155	23.58	6.9	23.58	6.9	-1.7729	3.89918e-07	3.05018e-06
KWMTBOMO10967	1	22	0.05	0.98	0.05	0.98	4.29278	4.1078e-07	3.20221e-06
KWMTBOMO14417	460	144	22.05	6.41	22.05	6.41	-1.78238	4.184e-07	3.25676e-06
KWMTBOMO15029	123	26	5.89	1.16	5.89	1.16	-2.34414	4.20495e-07	3.27144e-06
KWMTBOMO03986	13711	4937	657.1	219.86	657.1	219.86	-1.57953	4.23386e-07	3.29231e-06
NEWGENE01784	97	18	4.65	0.8	4.65	0.8	-2.53916	4.27364e-07	3.31995e-06
KWMTBOMO09788	7978	2865	382.34	127.59	382.34	127.59	-1.58334	4.32502e-07	3.35325e-06
KWMTBOMO09248	3	29	0.14	1.29	0.14	1.29	3.20387	4.53154e-07	3.50814e-06
KWMTBOMO02475	1603	558	76.82	24.85	76.82	24.85	-1.62824	4.53583e-07	3.50974e-06
KWMTBOMO05772	19	60	0.91	2.67	0.91	2.67	1.5529	4.60189e-07	3.5591e-06
KWMTBOMO14346	793	265	38	11.8	38	11.8	-1.68721	4.73746e-07	3.65854e-06
NEWGENE01692	47	108	2.25	4.81	2.25	4.81	1.09611	4.82176e-07	3.71998e-06
KWMTBOMO15734	634	208	30.38	9.26	30.38	9.26	-1.71404	4.9419e-07	3.80519e-06
KWMTBOMO10029	375	115	17.97	5.12	17.97	5.12	-1.81137	5.08014e-07	3.90972e-06
KWMTBOMO00333	4109	1473	196.92	65.6	196.92	65.6	-1.58584	5.25565e-07	4.03885e-06
KWMTBOMO03849	427	134	20.46	5.97	20.46	5.97	-1.777	5.39425e-07	4.14334e-06
KWMTBOMO02481	234	65	11.21	2.89	11.21	2.89	-1.95564	5.44593e-07	4.17973e-06
KWMTBOMO10261	539	174	25.83	7.75	25.83	7.75	-1.73678	5.44697e-07	4.17973e-06
KWMTBOMO10242	39	2	1.87	0.09	1.87	0.09	-4.37697	5.49458e-07	4.2101e-06
KWMTBOMO15530	4	31	0.19	1.38	0.19	1.38	2.8606	5.49458e-07	4.2101e-06
KWMTBOMO13351	4	31	0.19	1.38	0.19	1.38	2.8606	5.49458e-07	4.2101e-06
KWMTBOMO12305	104	20	4.98	0.89	4.98	0.89	-2.48427	5.54582e-07	4.24728e-06
KWMTBOMO14774	12015	4364	575.82	194.34	575.82	194.34	-1.56704	5.88554e-07	4.50087e-06
KWMTBOMO07232	911	310	43.66	13.81	43.66	13.81	-1.6606	5.9171e-07	4.52061e-06
KWMTBOMO01501	11	46	0.53	2.05	0.53	2.05	1.95156	6.09387e-07	4.65113e-06
KWMTBOMO08778	142	33	6.81	1.47	6.81	1.47	-2.21184	6.22028e-07	4.743e-06
KWMTBOMO08133	1892	669	90.67	29.79	90.67	29.79	-1.6058	6.31592e-07	4.81126e-06
KWMTBOMO15300	643	213	30.82	9.49	30.82	9.49	-1.69939	6.38601e-07	4.86229e-06
KWMTBOMO05423	367	113	17.59	5.03	17.59	5.03	-1.80613	6.68346e-07	5.08137e-06
KWMTBOMO10096	179	46	8.58	2.05	8.58	2.05	-2.06535	6.69574e-07	5.08825e-06
KWMTBOMO02482	134	31	6.42	1.38	6.42	1.38	-2.21791	6.82146e-07	5.17877e-06
KWMTBOMO13722	419	132	20.08	5.88	20.08	5.88	-1.77187	6.89495e-07	5.23203e-06
NEWGENE00136	225	62	10.78	2.76	10.78	2.76	-1.96562	6.93895e-07	5.2578e-06
KWMTBOMO08434	1182	411	56.65	18.3	56.65	18.3	-1.63023	7.10471e-07	5.3808e-06
KWMTBOMO09914	40	95	1.92	4.23	1.92	4.23	1.13955	7.11352e-07	5.38487e-06
KWMTBOMO10447	35	1	1.68	0.04	1.68	0.04	-5.39232	7.59982e-07	5.74192e-06
KWMTBOMO01267	35	1	1.68	0.04	1.68	0.04	-5.39232	7.59982e-07	5.74192e-06
KWMTBOMO07816	308	92	14.76	4.1	14.76	4.1	-1.848	7.74931e-07	5.84924e-06
KWMTBOMO15718	3275	1183	156.95	52.68	156.95	52.68	-1.57498	7.77169e-07	5.86203e-06
KWMTBOMO16031	1470	518	70.45	23.07	70.45	23.07	-1.61058	7.77372e-07	5.86203e-06
KWMTBOMO07011	49	110	2.35	4.9	2.35	4.9	1.06012	7.96138e-07	5.99778e-06
KWMTBOMO09207	2479	891	118.81	39.68	118.81	39.68	-1.58217	8.01138e-07	6.03255e-06
KWMTBOMO14494	1524	539	73.04	24	73.04	24	-1.60565	8.12221e-07	6.11014e-06
KWMTBOMO07250	3107	1123	148.9	50.01	148.9	50.01	-1.57406	8.20659e-07	6.17066e-06
KWMTBOMO11222	257	74	12.32	3.3	12.32	3.3	-1.90046	8.23387e-07	6.18821e-06
KWMTBOMO02229	189	50	9.06	2.23	9.06	2.23	-2.02247	8.82141e-07	6.61711e-06
KWMTBOMO08220	46	104	2.2	4.63	2.2	4.63	1.07351	8.83433e-07	6.62364e-06
KWMTBOMO14696	4	30	0.19	1.34	0.19	1.34	2.81816	8.97212e-07	6.72053e-06
KWMTBOMO05270	721	244	34.55	10.87	34.55	10.87	-1.66833	9.06395e-07	6.78607e-06
KWMTBOMO06327	26	71	1.25	3.16	1.25	3.16	1.338	9.16076e-07	6.85529e-06
KWMTBOMO13357	1364	482	65.37	21.46	65.37	21.46	-1.60698	9.41833e-07	7.03105e-06
NEWGENE01083	6	33	0.29	1.47	0.29	1.47	2.34169	9.43926e-07	7.04021e-06
KWMTBOMO10991	1705	609	81.71	27.12	81.71	27.12	-1.59116	9.7914e-07	7.28555e-06
NEWGENE01526	54	6	2.59	0.27	2.59	0.27	-3.26192	1.04e-06	7.72373e-06
KWMTBOMO07554	19587	7246	938.7	322.68	938.7	322.68	-1.54056	1.04262e-06	7.73952e-06
KWMTBOMO14123	347	108	16.63	4.81	16.63	4.81	-1.78968	1.05835e-06	7.85262e-06
KWMTBOMO01032	106	22	5.08	0.98	5.08	0.98	-2.37397	1.07248e-06	7.95366e-06
KWMTBOMO08239	28	74	1.34	3.3	1.34	3.3	1.30023	1.07551e-06	7.97241e-06
KWMTBOMO05551	631	212	30.24	9.44	30.24	9.44	-1.6796	1.07815e-06	7.98817e-06
KWMTBOMO12178	2981	1086	142.86	48.36	142.86	48.36	-1.56272	1.10035e-06	8.14884e-06
KWMTBOMO10112	709	242	33.98	10.78	33.98	10.78	-1.65633	1.11298e-06	8.23847e-06
KWMTBOMO02456	60	8	2.88	0.36	2.88	0.36	-3	1.11751e-06	8.26423e-06
KWMTBOMO05205	4669	1714	223.76	76.33	223.76	76.33	-1.55163	1.11741e-06	8.26423e-06
KWMTBOMO04223	15	51	0.72	2.27	0.72	2.27	1.65662	1.12187e-06	8.28866e-06
KWMTBOMO16223	24	68	1.15	3.03	1.15	3.03	1.39768	1.1217e-06	8.28866e-06
KWMTBOMO07561	328	101	15.72	4.5	15.72	4.5	-1.8046	1.13479e-06	8.38018e-06
KWMTBOMO15583	2658	968	127.38	43.11	127.38	43.11	-1.56304	1.17892e-06	8.69377e-06
NEWGENE00629	34	1	1.63	0.04	1.63	0.04	-5.34873	1.27658e-06	9.39632e-06
KWMTBOMO12809	3	27	0.14	1.2	0.14	1.2	3.09954	1.27658e-06	9.39632e-06
KWMTBOMO09217	3	27	0.14	1.2	0.14	1.2	3.09954	1.27658e-06	9.39632e-06
KWMTBOMO16482	51	111	2.44	4.94	2.44	4.94	1.01763	1.2755e-06	9.39632e-06
KWMTBOMO09390	1826	659	87.51	29.35	87.51	29.35	-1.57609	1.28776e-06	9.47415e-06
KWMTBOMO16090	57	7	2.73	0.31	2.73	0.31	-3.13856	1.32245e-06	9.72481e-06
KWMTBOMO05556	4656	1718	223.14	76.51	223.14	76.51	-1.54423	1.33008e-06	9.77179e-06
KWMTBOMO16484	6575	2436	315.1	108.48	315.1	108.48	-1.53838	1.34781e-06	9.89736e-06
KWMTBOMO03512	25	0	1.2	0	1.2	0.001	-10.2288	1.3552e-06	9.93305e-06
KWMTBOMO07310	0	20	0	0.89	0.001	0.89	9.79766	1.3552e-06	9.93305e-06
NEWGENE01070	0	20	0	0.89	0.001	0.89	9.79766	1.3552e-06	9.93305e-06
KWMTBOMO05293	312	96	14.95	4.28	14.95	4.28	-1.80446	1.37343e-06	1.00573e-05
KWMTBOMO14408	20	59	0.96	2.63	0.96	2.63	1.45396	1.38794e-06	1.01588e-05
KWMTBOMO00375	8286	3080	397.1	137.16	397.1	137.16	-1.53364	1.41495e-06	1.03517e-05
KWMTBOMO10185	7375	2740	353.44	122.02	353.44	122.02	-1.53435	1.43308e-06	1.04697e-05
KWMTBOMO10936	3006	1104	144.06	49.16	144.06	49.16	-1.55111	1.43302e-06	1.04697e-05
KWMTBOMO13072	773	268	37.05	11.93	37.05	11.93	-1.63488	1.44386e-06	1.05436e-05
KWMTBOMO06340	913	320	43.76	14.25	43.76	14.25	-1.61865	1.49503e-06	1.0904e-05
KWMTBOMO12868	4568	1691	218.92	75.3	218.92	75.3	-1.53968	1.49531e-06	1.0904e-05
NEWGENE01495	25	67	1.2	2.98	1.2	2.98	1.31228	1.50364e-06	1.09597e-05
KWMTBOMO07715	5	32	0.24	1.43	0.24	1.43	2.57491	1.50761e-06	1.09784e-05
KWMTBOMO13159	6	32	0.29	1.43	0.29	1.43	2.30189	1.50761e-06	1.09784e-05
KWMTBOMO10919	17	55	0.81	2.45	0.81	2.45	1.59679	1.50939e-06	1.09863e-05
KWMTBOMO14819	164	43	7.86	1.91	7.86	1.91	-2.04096	1.51385e-06	1.10136e-05
KWMTBOMO14440	15885	5937	761.28	264.39	761.28	264.39	-1.52576	1.5186e-06	1.1043e-05
KWMTBOMO10313	2806	1032	134.48	45.96	134.48	45.96	-1.54894	1.57154e-06	1.14228e-05
KWMTBOMO14447	2016	735	96.62	32.73	96.62	32.73	-1.56171	1.58802e-06	1.15372e-05
KWMTBOMO00860	2030	741	97.29	33	97.29	33	-1.55983	1.64661e-06	1.19463e-05
KWMTBOMO12375	18	57	0.86	2.54	0.86	2.54	1.56242	1.7096e-06	1.23918e-05
KWMTBOMO16386	73	12	3.5	0.53	3.5	0.53	-2.72329	1.7096e-06	1.23918e-05
KWMTBOMO01292	325	102	15.58	4.54	15.58	4.54	-1.77893	1.72623e-06	1.25066e-05
KWMTBOMO01110	335	105	16.05	4.68	16.05	4.68	-1.77799	1.73538e-06	1.25671e-05
KWMTBOMO02400	349	111	16.73	4.94	16.73	4.94	-1.75985	1.74649e-06	1.26359e-05
KWMTBOMO10292	1849	674	88.61	30.01	88.61	30.01	-1.56203	1.79394e-06	1.29673e-05
KWMTBOMO15541	9	39	0.43	1.74	0.43	1.74	2.01668	1.79919e-06	1.29933e-05
KWMTBOMO06606	9	39	0.43	1.74	0.43	1.74	2.01668	1.79919e-06	1.29933e-05
KWMTBOMO10636	1772	646	84.92	28.77	84.92	28.77	-1.56154	1.81912e-06	1.31311e-05
KWMTBOMO10641	1044	372	50.03	16.57	50.03	16.57	-1.59422	1.89614e-06	1.36682e-05
KWMTBOMO08584	5680	2123	272.21	94.54	272.21	94.54	-1.52572	1.8994e-06	1.36854e-05
KWMTBOMO11340	75	13	3.59	0.58	3.59	0.58	-2.62986	1.91127e-06	1.37646e-05
KWMTBOMO13597	4546	1696	217.87	75.53	217.87	75.53	-1.52835	1.94274e-06	1.39783e-05
KWMTBOMO09500	55	7	2.64	0.31	2.64	0.31	-3.0902	1.94817e-06	1.39983e-05
KWMTBOMO08997	29	74	1.39	3.3	1.39	3.3	1.24738	1.9844e-06	1.42521e-05
KWMTBOMO12496	751	262	35.99	11.67	35.99	11.67	-1.62479	2.03038e-06	1.45623e-05
KWMTBOMO08498	726	253	34.79	11.27	34.79	11.27	-1.62619	2.05387e-06	1.47241e-05
KWMTBOMO01884	56587	21396	2711.91	952.82	2711.91	952.82	-1.50903	2.05921e-06	1.47489e-05
KWMTBOMO12722	427	141	20.46	6.28	20.46	6.28	-1.70397	2.08127e-06	1.49001e-05
KWMTBOMO11771	2718	1008	130.26	44.89	130.26	44.89	-1.53693	2.11107e-06	1.51066e-05
KWMTBOMO12258	4932	1847	236.36	82.25	236.36	82.25	-1.5229	2.1323e-06	1.52376e-05
KWMTBOMO11143	33	1	1.58	0.04	1.58	0.04	-5.30378	2.1476e-06	1.5326e-05
KWMTBOMO09770	3	26	0.14	1.16	0.14	1.16	3.05063	2.1476e-06	1.5326e-05
NEWGENE01130	3	26	0.14	1.16	0.14	1.16	3.05063	2.1476e-06	1.5326e-05
KWMTBOMO14041	3418	1274	163.81	56.73	163.81	56.73	-1.52984	2.16241e-06	1.54177e-05
KWMTBOMO02906	4621	1730	221.46	77.04	221.46	77.04	-1.52337	2.16602e-06	1.54365e-05
KWMTBOMO10896	2530	939	121.25	41.82	121.25	41.82	-1.53572	2.27684e-06	1.62189e-05
KWMTBOMO15117	10843	4096	519.65	182.41	519.65	182.41	-1.51036	2.30536e-06	1.64146e-05
KWMTBOMO04840	52	6	2.49	0.27	2.49	0.27	-3.20511	2.31642e-06	1.64859e-05
KWMTBOMO08497	668	232	32.01	10.33	32.01	10.33	-1.63168	2.34987e-06	1.6712e-05
KWMTBOMO03834	311	98	14.9	4.36	14.9	4.36	-1.77291	2.36005e-06	1.67508e-05
NEWGENE00070	19	56	0.91	2.49	0.91	2.49	1.45221	2.37222e-06	1.68295e-05
KWMTBOMO04752	460	154	22.05	6.86	22.05	6.86	-1.6845	2.39091e-06	1.69545e-05
KWMTBOMO15085	4	29	0.19	1.29	0.19	1.29	2.7633	2.39989e-06	1.70105e-05
KWMTBOMO08968	105	23	5.03	1.02	5.03	1.02	-2.30199	2.41789e-06	1.71226e-05
KWMTBOMO05806	772	272	37	12.11	37	12.11	-1.61133	2.42425e-06	1.71599e-05
KWMTBOMO06136	125	30	5.99	1.34	5.99	1.34	-2.16032	2.48253e-06	1.75488e-05
KWMTBOMO08695	35	83	1.68	3.7	1.68	3.7	1.13906	2.51695e-06	1.7784e-05
NEWGENE01102	66	10	3.16	0.45	3.16	0.45	-2.81193	2.61601e-06	1.84757e-05
KWMTBOMO05363	259	79	12.41	3.52	12.41	3.52	-1.81786	2.65017e-06	1.87085e-05
KWMTBOMO11062	640	223	30.67	9.93	30.67	9.93	-1.62696	2.67228e-06	1.88476e-05
KWMTBOMO14802	1841	680	88.23	30.28	88.23	30.28	-1.5429	2.75122e-06	1.9387e-05
KWMTBOMO00611	14	47	0.67	2.09	0.67	2.09	1.64127	2.8034e-06	1.97369e-05
KWMTBOMO00568	446	149	21.37	6.64	21.37	6.64	-1.68633	2.81268e-06	1.97934e-05
KWMTBOMO08760	5711	2162	273.7	96.28	273.7	96.28	-1.50729	2.89423e-06	2.03582e-05
KWMTBOMO07674	390	129	18.69	5.74	18.69	5.74	-1.70314	2.97651e-06	2.09182e-05
KWMTBOMO00995	5112	1937	244.99	86.26	244.99	86.26	-1.50596	3.09704e-06	2.17458e-05
KWMTBOMO03213	1670	618	80.03	27.52	80.03	27.52	-1.54006	3.16043e-06	2.2181e-05
KWMTBOMO01251	15	49	0.72	2.18	0.72	2.18	1.59826	3.24674e-06	2.27664e-05
KWMTBOMO05512	448	151	21.47	6.72	21.47	6.72	-1.67579	3.26312e-06	2.2871e-05
KWMTBOMO13068	14462	5532	693.09	246.35	693.09	246.35	-1.49233	3.34931e-06	2.34437e-05
KWMTBOMO09779	256	79	12.27	3.52	12.27	3.52	-1.80149	3.39669e-06	2.37435e-05
KWMTBOMO11005	615	215	29.47	9.57	29.47	9.57	-1.62266	3.42259e-06	2.39033e-05
KWMTBOMO09356	57	8	2.73	0.36	2.73	0.36	-2.92283	3.44626e-06	2.4058e-05
KWMTBOMO01243	508	174	24.35	7.75	24.35	7.75	-1.65165	3.47198e-06	2.42267e-05
KWMTBOMO07485	12325	4718	590.67	210.1	590.67	210.1	-1.49128	3.50803e-06	2.44674e-05
KWMTBOMO05857	38	87	1.82	3.87	1.82	3.87	1.0884	3.53068e-06	2.46144e-05
NEWGENE01265	7	33	0.34	1.47	0.34	1.47	2.11221	3.55231e-06	2.47542e-05
NEWGENE00673	31	1	1.49	0.04	1.49	0.04	-5.21917	3.61809e-06	2.51791e-05
KWMTBOMO02468	4878	1857	233.78	82.7	233.78	82.7	-1.49919	3.66958e-06	2.55261e-05
KWMTBOMO07103	9524	3646	456.43	162.37	456.43	162.37	-1.49111	3.67252e-06	2.55353e-05
KWMTBOMO06867	2730	1031	130.83	45.91	130.83	45.91	-1.51081	3.7812e-06	2.6256e-05
KWMTBOMO00204	25	66	1.2	2.94	1.2	2.94	1.29278	3.84165e-06	2.6664e-05
KWMTBOMO03795	38	3	1.82	0.13	1.82	0.13	-3.80735	3.85312e-06	2.672e-05
KWMTBOMO01383	100	22	4.79	0.98	4.79	0.98	-2.28917	3.8605e-06	2.67593e-05
KWMTBOMO04144	11651	4474	558.37	199.24	558.37	199.24	-1.48671	3.92283e-06	2.71794e-05
KWMTBOMO10376	57294	22120	2745.8	985.06	2745.8	985.06	-1.47894	4.13471e-06	2.85843e-05
KWMTBOMO10699	53	7	2.54	0.31	2.54	0.31	-3.03449	4.22639e-06	2.92053e-05
KWMTBOMO04862	1766	661	84.63	29.44	84.63	29.44	-1.52339	4.27196e-06	2.95072e-05
KWMTBOMO10125	138	36	6.61	1.6	6.61	1.6	-2.04658	4.27758e-06	2.9533e-05
KWMTBOMO04610	3260	1240	156.23	55.22	156.23	55.22	-1.50041	4.27998e-06	2.95366e-05
KWMTBOMO01234	252	78	12.08	3.47	12.08	3.47	-1.79961	4.366e-06	3.01037e-05
KWMTBOMO15777	1932	726	92.59	32.33	92.59	32.33	-1.51798	4.41605e-06	3.04221e-05
KWMTBOMO11977	3202	1219	153.45	54.29	153.45	54.29	-1.49901	4.44368e-06	3.0599e-05
KWMTBOMO12577	23	0	1.1	0	1.1	0.001	-10.1033	4.53786e-06	3.11247e-05
KWMTBOMO12992	0	18	0	0.8	0.001	0.8	9.64386	4.53786e-06	3.11247e-05
KWMTBOMO03221	22	0	1.05	0	1.05	0.001	-10.0362	4.53786e-06	3.11247e-05
NEWGENE00449	23	0	1.1	0	1.1	0.001	-10.1033	4.53786e-06	3.11247e-05
KWMTBOMO08748	0	18	0	0.8	0.001	0.8	9.64386	4.53786e-06	3.11247e-05
KWMTBOMO07121	22	0	1.05	0	1.05	0.001	-10.0362	4.53786e-06	3.11247e-05
KWMTBOMO01644	168	47	8.05	2.09	8.05	2.09	-1.94549	4.61071e-06	3.15967e-05
[truncated: 367 more rows]

## Sheet: 4M12h-vs-5L48h
Gene ID	4M12h	5L48h	4M12h_CPM	5L48h_CPM	4M12h_mean	5L48h_mean	log2 (Fold change)	PValue	FDR
KWMTBOMO04356	1868118	497	83192.1	21.01	83192.1	21.01	-11.9512	4.6583e-281	7.1462e-277
KWMTBOMO05342	262483	49	11689	2.07	11689	2.07	-12.4632	6.2575e-273	4.7998e-269
KWMTBOMO10667	427637	110	19043.8	4.65	19043.8	4.65	-11.9998	1.1673e-271	5.9694e-268
KWMTBOMO10666	252674	60	11252.2	2.54	11252.2	2.54	-12.1131	3.2176e-266	1.234e-262
KWMTBOMO11904	241	346619	10.73	14649.5	10.73	14649.5	10.415	1.9551e-263	5.9988e-260
KWMTBOMO00354	273074	76	12160.7	3.21	12160.7	3.21	-11.8874	3.6652e-263	9.3713e-260
KWMTBOMO10670	381781	126	17001.7	5.33	17001.7	5.33	-11.6393	2.1754e-262	4.7676e-259
KWMTBOMO11906	187	256864	8.33	10856.1	8.33	10856.1	10.3479	3.5887e-259	6.8817e-256
KWMTBOMO11902	318	386934	14.16	16353.4	14.16	16353.4	10.1736	4.3075e-258	7.3423e-255
KWMTBOMO11909	126	182351	5.61	7706.9	5.61	7706.9	10.4239	2.5201e-257	3.866e-254
KWMTBOMO12356	184671	50	8223.87	2.11	8223.87	2.11	-11.9284	7.3138e-257	1.02e-253
KWMTBOMO11900	93	134712	4.14	5693.48	4.14	5693.48	10.4255	2.4057e-253	3.0755e-250
KWMTBOMO06675	247	248598	11	10506.8	11	10506.8	9.8996	3.7364e-248	4.4093e-245
KWMTBOMO11221	183033	74	8150.93	3.13	8150.93	3.13	-11.3466	1.8915e-246	2.0727e-243
KWMTBOMO10668	231067	116	10290	4.9	10290	4.9	-11.0362	4.3943e-243	4.4942e-240
KWMTBOMO10671	234131	125	10426.5	5.28	10426.5	5.28	-10.9474	2.0707e-241	1.9855e-238
KWMTBOMO06685	65486	13	2916.26	0.55	2916.26	0.55	-12.3724	6.9085e-236	6.1677e-233
KWMTBOMO01263	466	324947	20.75	13733.6	20.75	13733.6	9.37038	7.2367e-236	6.1677e-233
KWMTBOMO06673	707	464060	31.48	19613.1	31.48	19613.1	9.28316	8.4834e-235	6.8497e-232
KWMTBOMO15613	65104	18	2899.25	0.76	2899.25	0.76	-11.8974	2.5932e-231	1.9891e-228
KWMTBOMO06674	214	142966	9.53	6042.33	9.53	6042.33	9.30841	2.7436e-229	2.0043e-226
KWMTBOMO11901	36	45099	1.6	1906.07	1.6	1906.07	10.2183	4.0944e-229	2.8551e-226
KWMTBOMO06684	49896	10	2222	0.42	2222	0.42	-12.3692	2.3926e-227	1.5959e-224
KWMTBOMO08316	141	93408	6.28	3947.81	6.28	3947.81	9.29607	1.0742e-224	6.8663e-222
KWMTBOMO15834	64622	28	2877.78	1.18	2877.78	1.18	-11.252	1.1702e-223	7.1808e-221
KWMTBOMO13018	48185	13	2145.8	0.55	2145.8	0.55	-11.9298	1.2825e-222	7.5675e-220
KWMTBOMO01262	981	475611	43.69	20101.3	43.69	20101.3	8.84577	1.524e-222	8.6591e-220
KWMTBOMO11903	27	33388	1.2	1411.11	1.2	1411.11	10.1996	7.1054e-222	3.893e-219
KWMTBOMO16256	53428	20	2379.28	0.85	2379.28	0.85	-11.4508	1.9508e-221	1.032e-218
KWMTBOMO05772	60	48938	2.67	2068.32	2.67	2068.32	9.5974	2.6917e-221	1.3764e-218
KWMTBOMO06686	100890	80	4492.89	3.38	4492.89	3.38	-10.3764	1.7025e-218	8.4253e-216
KWMTBOMO05408	642450	749	28609.9	31.66	28609.9	31.66	-9.81964	3.1749e-218	1.5221e-215
KWMTBOMO03937	33847	5	1507.29	0.21	1507.29	0.21	-12.8093	3.8949e-216	1.8106e-213
KWMTBOMO13145	313776	368	13973.2	15.55	13973.2	15.55	-9.81154	1.7352e-215	7.8291e-213
KWMTBOMO03936	37687	10	1678.3	0.42	1678.3	0.42	-11.9643	3.1807e-215	1.3941e-212
KWMTBOMO11574	40935	14	1822.94	0.59	1822.94	0.59	-11.5933	8.1301e-215	3.4646e-212
KWMTBOMO03939	45874	21	2042.89	0.89	2042.89	0.89	-11.1645	3.3323e-214	1.3816e-211
KWMTBOMO10858	73671	59	3280.76	2.49	3280.76	2.49	-10.3637	3.288e-213	1.3274e-210
KWMTBOMO15612	48179	30	2145.53	1.27	2145.53	1.27	-10.7223	7.0723e-210	2.7819e-207
KWMTBOMO05702	34318	11	1528.27	0.46	1528.27	0.46	-11.698	1.5613e-209	5.9878e-207
KWMTBOMO06059	30130	10	1341.77	0.42	1341.77	0.42	-11.6415	1.4386e-205	5.3828e-203
KWMTBOMO06682	28331	9	1261.65	0.38	1261.65	0.38	-11.697	9.0167e-204	3.2934e-201
KWMTBOMO13008	22035	5	981.27	0.21	981.27	0.21	-12.19	1.2214e-197	4.3576e-195
KWMTBOMO13017	28795	17	1282.31	0.72	1282.31	0.72	-10.7985	9.0026e-197	3.1388e-194
KWMTBOMO01825	25054	11	1115.72	0.46	1115.72	0.46	-11.2441	5.6361e-196	1.9214e-193
KWMTBOMO13158	531	139456	23.65	5893.98	23.65	5893.98	7.96126	3.5437e-194	1.1818e-191
KWMTBOMO02262	21115	6	940.3	0.25	940.3	0.25	-11.877	7.7171e-194	2.5189e-191
KWMTBOMO10689	23513	12	1047.09	0.51	1047.09	0.51	-11.0036	1.8894e-192	6.0387e-190
NEWGENE00329	18222	3	811.47	0.13	811.47	0.13	-12.6078	1.3819e-191	4.3266e-189
KWMTBOMO13014	20464	8	911.31	0.34	911.31	0.34	-11.3882	1.1824e-190	3.6277e-188
KWMTBOMO06700	20374	9	907.31	0.38	907.31	0.38	-11.2214	1.3843e-189	4.164e-187
KWMTBOMO10386	83	27686	3.7	1170.12	3.7	1170.12	8.30492	2.3915e-188	7.0555e-186
KWMTBOMO02263	17145	5	763.51	0.21	763.51	0.21	-11.828	7.383e-187	2.137e-184
KWMTBOMO11532	14	11510	0.62	486.46	0.62	486.46	9.61584	4.5479e-186	1.292e-183
KWMTBOMO13652	8	9656	0.36	408.1	0.36	408.1	10.1467	8.5058e-185	2.3725e-182
KWMTBOMO10865	19548	13	870.52	0.55	870.52	0.55	-10.6282	9.6323e-184	2.6387e-181
KWMTBOMO01884	21396	19	952.82	0.8	952.82	0.8	-10.218	1.189e-182	3.2002e-180
KWMTBOMO00043	29426	43	1310.41	1.82	1310.41	1.82	-9.49186	2.5668e-181	6.7892e-179
KWMTBOMO06683	14447	5	643.36	0.21	643.36	0.21	-11.581	1.6055e-179	4.1747e-177
KWMTBOMO10676	13140	3	585.16	0.13	585.16	0.13	-12.1361	1.4211e-177	3.6335e-175
KWMTBOMO13015	16526	12	735.94	0.51	735.94	0.51	-10.4949	2.5693e-177	6.4616e-175
KWMTBOMO12303	16	9793	0.71	413.89	0.71	413.89	9.18721	5.0147e-177	1.2408e-174
KWMTBOMO00037	12807	3	570.33	0.13	570.33	0.13	-12.0991	1.7777e-176	4.3288e-174
KWMTBOMO13011	12950	4	576.7	0.17	576.7	0.17	-11.7281	7.0972e-176	1.7012e-173
KWMTBOMO09891	14	8826	0.62	373.02	0.62	373.02	9.23277	1.0958e-174	2.5863e-172
KWMTBOMO10769	16094	15	716.71	0.63	716.71	0.63	-10.1518	6.4315e-174	1.4949e-171
NEWGENE00109	289	50116	12.87	2118.11	12.87	2118.11	7.36262	3.5031e-173	8.021e-171
KWMTBOMO07359	26	10479	1.16	442.89	1.16	442.89	8.57668	9.2525e-173	2.0874e-170
KWMTBOMO02264	11430	2	509.01	0.08	509.01	0.08	-12.6354	9.7488e-173	2.1675e-170
KWMTBOMO11934	178	32949	7.93	1392.56	7.93	1392.56	7.4562	3.6668e-172	8.0361e-170
KWMTBOMO13140	398	64084	17.72	2708.45	17.72	2708.45	7.25595	7.3245e-172	1.5826e-169
KWMTBOMO11319	802	117758	35.72	4976.94	35.72	4976.94	7.12238	1.6392e-170	3.4926e-168
NEWGENE00750	33948	83	1511.79	3.51	1511.79	3.51	-8.75057	2.2944e-170	4.8216e-168
KWMTBOMO07972	11021	4	490.79	0.17	490.79	0.17	-11.4954	5.4558e-169	1.131e-166
KWMTBOMO09332	136	24423	6.06	1032.22	6.06	1032.22	7.41222	3.3772e-168	6.9079e-166
KWMTBOMO02603	30	10091	1.34	426.49	1.34	426.49	8.31414	4.2855e-168	8.6504e-166
KWMTBOMO11908	10	6736	0.45	284.69	0.45	284.69	9.30525	1.1227e-166	2.2367e-164
KWMTBOMO03935	9582	2	426.71	0.08	426.71	0.08	-12.381	3.1717e-165	6.2381e-163
KWMTBOMO07938	37	10206	1.65	431.35	1.65	431.35	8.03025	4.0676e-165	7.8988e-163
NEWGENE00880	9465	2	421.5	0.08	421.5	0.08	-12.3632	1.0549e-164	2.0229e-162
KWMTBOMO13829	78782	307	3508.36	12.98	3508.36	12.98	-8.07836	8.2188e-163	1.5566e-160
KWMTBOMO10882	129	20084	5.74	848.83	5.74	848.83	7.20828	1.6801e-161	3.1433e-159
NEWGENE01728	8644	2	384.94	0.08	384.94	0.08	-12.2323	7.5026e-161	1.3867e-158
KWMTBOMO15816	11139	13	496.05	0.55	496.05	0.55	-9.81684	1.0547e-159	1.9262e-157
KWMTBOMO04463	8398	2	373.98	0.08	373.98	0.08	-12.1907	1.2697e-159	2.2917e-157
NEWGENE00367	7940	1	353.59	0.04	353.59	0.04	-13.1098	2.0376e-158	3.6347e-156
KWMTBOMO10672	2257	230801	100.51	9754.6	100.51	9754.6	6.60067	9.8604e-158	1.7387e-155
KWMTBOMO06679	11818	21	526.29	0.89	526.29	0.89	-9.20784	5.4919e-156	9.574e-154
KWMTBOMO02746	8678	9	386.45	0.38	386.45	0.38	-9.99007	3.8417e-153	6.6219e-151
NEWGENE01481	7567	4	336.98	0.17	336.98	0.17	-10.9529	5.0697e-153	8.6417e-151
KWMTBOMO03349	139	17360	6.19	733.7	6.19	733.7	6.88911	8.8935e-153	1.4993e-150
KWMTBOMO13828	11981	27	533.54	1.14	533.54	1.14	-8.87042	2.1961e-152	3.662e-150
KWMTBOMO02847	7163	3	318.99	0.13	318.99	0.13	-11.2608	8.9564e-152	1.4774e-149
KWMTBOMO09248	29	6754	1.29	285.45	1.29	285.45	7.78972	1.0292e-151	1.6797e-149
NEWGENE00129	6394	2	284.74	0.08	284.74	0.08	-11.7974	4.1879e-148	6.7628e-146
KWMTBOMO09373	792	65457	35.27	2766.48	35.27	2766.48	6.29347	7.5685e-146	1.2095e-143
KWMTBOMO13005	5522	0	245.91	0	245.91	0.001	-17.9078	1.2112e-145	1.9156e-143
KWMTBOMO01503	997	80308	44.4	3394.15	44.4	3394.15	6.25635	2.4389e-145	3.8179e-143
NEWGENE00769	12237	40	544.94	1.69	544.94	1.69	-8.33293	3.3907e-145	5.2543e-143
KWMTBOMO12335	1549	117128	68.98	4950.31	68.98	4950.31	6.1652	8.8487e-145	1.3575e-142
KWMTBOMO00269	5400	0	240.48	0	240.48	0.001	-17.8756	1.0398e-144	1.5793e-142
KWMTBOMO06992	8194	16	364.9	0.68	364.9	0.68	-9.06775	1.7317e-144	2.6045e-142
KWMTBOMO13000	5836	2	259.89	0.08	259.89	0.08	-11.6656	2.907e-144	4.3297e-142
KWMTBOMO03940	6133	5	273.12	0.21	273.12	0.21	-10.3449	3.8105e-143	5.6208e-141
KWMTBOMO15821	11004	37	490.04	1.56	490.04	1.56	-8.29521	1.4612e-142	2.1348e-140
KWMTBOMO10669	6032	5	268.62	0.21	268.62	0.21	-10.321	1.9133e-142	2.7691e-140
KWMTBOMO03718	57724	373	2570.6	15.76	2570.6	15.76	-7.34969	3.5261e-142	5.0556e-140
KWMTBOMO13423	5591	3	248.98	0.13	248.98	0.13	-10.9033	2.3461e-141	3.3325e-139
KWMTBOMO11382	3305	227387	147.18	9610.31	147.18	9610.31	6.02893	8.4711e-141	1.1923e-138
KWMTBOMO07986	5948	6	264.88	0.25	264.88	0.25	-10.0492	6.451e-140	8.9968e-138
KWMTBOMO11528	5652	5	251.7	0.21	251.7	0.21	-10.2271	1.0257e-139	1.4176e-137
KWMTBOMO15665	51	6613	2.27	279.49	2.27	279.49	6.94396	1.5273e-139	2.0919e-137
KWMTBOMO01155	142	12783	6.32	540.26	6.32	540.26	6.41759	3.1305e-139	4.2501e-137
KWMTBOMO03609	5367	5	239.01	0.21	239.01	0.21	-10.1525	1.4864e-137	2.0003e-135
KWMTBOMO05341	4663	1	207.66	0.04	207.66	0.04	-12.3419	2.8817e-137	3.8442e-135
KWMTBOMO13156	11361	50	505.93	2.11	505.93	2.11	-7.90555	5.8972e-137	7.7991e-135
KWMTBOMO07292	5598	7	249.29	0.3	249.29	0.3	-9.69865	1.8851e-136	2.4705e-134
KWMTBOMO06667	58	6612	2.58	279.45	2.58	279.45	6.75908	1.9002e-136	2.4705e-134
KWMTBOMO02865	5474	8	243.77	0.34	243.77	0.34	-9.48577	1.2706e-134	1.638e-132
KWMTBOMO11935	217	15962	9.66	674.62	9.66	674.62	6.12591	1.6702e-134	2.1353e-132
KWMTBOMO06677	14269	83	635.43	3.51	635.43	3.51	-7.50012	1.8209e-133	2.3087e-131
NEWGENE00032	4866	5	216.7	0.21	216.7	0.21	-10.0111	1.8482e-133	2.324e-131
KWMTBOMO10384	9913	47	441.45	1.99	441.45	1.99	-7.79334	7.7878e-133	9.7133e-131
KWMTBOMO12998	4427	2	197.15	0.08	197.15	0.08	-11.267	9.9656e-133	1.2329e-130
KWMTBOMO00872	1007	59969	44.84	2534.54	44.84	2534.54	5.82079	1.6605e-132	2.0379e-130
KWMTBOMO07979	26	4055	1.16	171.38	1.16	171.38	7.20693	1.7479e-132	2.1282e-130
KWMTBOMO13006	4487	3	199.82	0.13	199.82	0.13	-10.586	3.6028e-132	4.352e-130
KWMTBOMO13035	4514	4	201.02	0.17	201.02	0.17	-10.2076	2.3299e-131	2.7924e-129
NEWGENE01358	4004	1	178.31	0.04	178.31	0.04	-12.1221	6.1069e-131	7.2625e-129
KWMTBOMO00409	5471	13	243.64	0.55	243.64	0.55	-8.7911	9.7237e-130	1.1475e-127
KWMTBOMO09614	17693	131	787.91	5.54	787.91	5.54	-7.152	8.6567e-129	1.0138e-126
KWMTBOMO10974	11041	69	491.68	2.92	491.68	2.92	-7.39561	7.3023e-128	8.4867e-126
KWMTBOMO13656	2	2203	0.09	93.11	0.09	93.11	10.0148	1.4527e-127	1.6756e-125
NEWGENE01352	3557	0	158.4	0	158.4	0.001	-17.2732	2.3352e-127	2.6734e-125
KWMTBOMO06672	110	7900	4.9	333.89	4.9	333.89	6.09045	1.0332e-126	1.1741e-124
KWMTBOMO11711	5223	16	232.59	0.68	232.59	0.68	-8.41804	1.2404e-125	1.3992e-123
KWMTBOMO12995	3409	0	151.81	0	151.81	0.001	-17.2119	1.3336e-125	1.4933e-123
KWMTBOMO15802	4634	11	206.36	0.46	206.36	0.46	-8.80931	3.5588e-125	3.9562e-123
KWMTBOMO02882	323	17538	14.38	741.23	14.38	741.23	5.68779	1.6481e-124	1.819e-122
KWMTBOMO13149	49	4452	2.18	188.16	2.18	188.16	6.43149	5.1832e-124	5.6797e-122
KWMTBOMO06855	4173	10	185.83	0.42	185.83	0.42	-8.78938	1.1773e-121	1.2809e-119
KWMTBOMO13243	4161	10	185.3	0.42	185.3	0.42	-8.78526	1.5405e-121	1.6643e-119
KWMTBOMO13135	13994	593864	623.19	25099.1	623.19	25099.1	5.33182	2.1674e-120	2.3252e-118
KWMTBOMO16093	10418	83	463.94	3.51	463.94	3.51	-7.04632	2.8407e-120	3.0264e-118
KWMTBOMO06989	11278	98	502.24	4.14	502.24	4.14	-6.9226	9.1586e-119	9.6898e-117
KWMTBOMO13068	5532	30	246.35	1.27	246.35	1.27	-7.59974	8.9832e-118	9.4391e-116
KWMTBOMO12650	106	6232	4.72	263.39	4.72	263.39	5.80227	9.5209e-118	9.936e-116
KWMTBOMO11932	73	4868	3.25	205.74	3.25	205.74	5.98424	1.0255e-117	1.063e-115
KWMTBOMO02869	22108	243	984.53	10.27	984.53	10.27	-6.58293	2.1816e-117	2.2461e-115
KWMTBOMO14354	6007	37	267.51	1.56	267.51	1.56	-7.4219	3.1752e-117	3.2474e-115
KWMTBOMO02546	89	5276	3.96	222.99	3.96	222.99	5.81533	5.6262e-116	5.716e-114
KWMTBOMO15126	2945	2	131.15	0.08	131.15	0.08	-10.6789	5.8267e-116	5.8808e-114
KWMTBOMO12987	2681	0	119.39	0	119.39	0.001	-16.8653	8.5511e-116	8.5741e-114
KWMTBOMO03992	5381	32	239.63	1.35	239.63	1.35	-7.47171	1.3099e-115	1.3048e-113
KWMTBOMO09697	188	8903	8.37	376.28	8.37	376.28	5.49044	6.498e-115	6.4313e-113
KWMTBOMO03741	38	3116	1.69	131.69	1.69	131.69	6.28398	1.6714e-114	1.6437e-112
KWMTBOMO13852	454	18634	20.22	787.55	20.22	787.55	5.28352	1.8658e-114	1.8232e-112
KWMTBOMO01154	2646	1	117.83	0.04	117.83	0.04	-11.5244	5.4693e-114	5.3104e-112
KWMTBOMO01655	5786	40	257.67	1.69	257.67	1.69	-7.25236	7.5564e-114	7.2908e-112
KWMTBOMO13657	12	1955	0.53	82.63	0.53	82.63	7.28453	1.1401e-113	1.0932e-111
KWMTBOMO13831	3323	9	147.98	0.38	147.98	0.38	-8.60519	3.7202e-113	3.5449e-111
KWMTBOMO00892	16871	199	751.31	8.41	751.31	8.41	-6.48116	4.5428e-113	4.3019e-111
KWMTBOMO09564	3640	13	162.1	0.55	162.1	0.55	-8.20324	6.299e-113	5.9284e-111
NEWGENE01355	2490	0	110.89	0	110.89	0.001	-16.7588	7.9859e-113	7.4703e-111
KWMTBOMO04913	4	1515	0.18	64.03	0.18	64.03	8.47461	2.4393e-112	2.268e-110
KWMTBOMO15664	99	5162	4.41	218.17	4.41	218.17	5.62853	6.611e-112	6.1096e-110
KWMTBOMO12453	2510	1	111.78	0.04	111.78	0.04	-11.4484	7.2897e-112	6.6965e-110
KWMTBOMO06680	8328	82	370.87	3.47	370.87	3.47	-6.73983	2.8915e-111	2.6404e-109
KWMTBOMO13236	2276	77074	101.36	3257.46	101.36	3257.46	5.00619	8.1404e-111	7.3894e-109
KWMTBOMO06899	115	5503	5.12	232.58	5.12	232.58	5.50544	2.1083e-110	1.9026e-108
KWMTBOMO09522	2766	5	123.18	0.21	123.18	0.21	-9.19616	2.9188e-110	2.6186e-108
KWMTBOMO06442	2393	1	106.57	0.04	106.57	0.04	-11.3795	6.2922e-110	5.6121e-108
KWMTBOMO01542	775	27280	34.51	1152.96	34.51	1152.96	5.06218	7.601e-110	6.7403e-108
KWMTBOMO07477	100	4914	4.45	207.69	4.45	207.69	5.54448	1.5527e-109	1.3689e-107
KWMTBOMO09645	121996	1915	5432.79	80.94	5432.79	80.94	-6.0687	2.5617e-109	2.2456e-107
KWMTBOMO00298	164	6984	7.3	295.17	7.3	295.17	5.33751	3.3074e-109	2.8829e-107
KWMTBOMO01537	737	25570	32.82	1080.69	32.82	1080.69	5.04123	4.2369e-109	3.6722e-107
KWMTBOMO02593	4131	25	183.96	1.06	183.96	1.06	-7.43918	4.7219e-109	4.0696e-107
KWMTBOMO02594	2338	1	104.12	0.04	104.12	0.04	-11.346	5.2389e-109	4.4899e-107
KWMTBOMO13992	1714	54906	76.33	2320.55	76.33	2320.55	4.92607	1.9179e-108	1.6345e-106
KWMTBOMO15820	2302	1	102.51	0.04	102.51	0.04	-11.3235	2.2424e-108	1.9006e-106
KWMTBOMO11889	19	1977	0.85	83.56	0.85	83.56	6.61921	6.3323e-108	5.3376e-106
KWMTBOMO00984	1114	35021	49.61	1480.13	49.61	1480.13	4.89895	1.5327e-107	1.2849e-105
KWMTBOMO11223	19638	287	874.53	12.13	874.53	12.13	-6.17186	1.5468e-106	1.2897e-104
KWMTBOMO12317	2694	7	119.97	0.3	119.97	0.3	-8.6435	2.1629e-106	1.7936e-104
KWMTBOMO06991	6467	67	287.99	2.83	287.99	2.83	-6.66907	2.6048e-106	2.1484e-104
KWMTBOMO12989	2182	1	97.17	0.04	97.17	0.04	-11.2463	2.9801e-106	2.4448e-104
KWMTBOMO13263	2181	1	97.13	0.04	97.13	0.04	-11.2457	3.1318e-106	2.5555e-104
KWMTBOMO08650	142	5788	6.32	244.62	6.32	244.62	5.27447	4.5056e-106	3.6572e-104
KWMTBOMO09589	2763	83156	123.04	3514.51	123.04	3514.51	4.83612	6.2621e-106	5.0562e-104
KWMTBOMO13004	2142	1	95.39	0.04	95.39	0.04	-11.2196	1.6334e-105	1.3119e-103
KWMTBOMO13153	386311	6803	17203.4	287.52	17203.4	287.52	-5.90289	9.1871e-105	7.3406e-103
KWMTBOMO13864	2440	6	108.66	0.25	108.66	0.25	-8.76368	2.9355e-104	2.3333e-102
KWMTBOMO09584	2070	1	92.18	0.04	92.18	0.04	-11.1702	3.7243e-104	2.945e-102
KWMTBOMO15047	72	3349	3.21	141.54	3.21	141.54	5.46249	9.9086e-103	7.7953e-101
KWMTBOMO13529	80	3583	3.56	151.43	3.56	151.43	5.41063	1.1317e-102	8.8577e-101
KWMTBOMO00340	4442	122763	197.81	5188.47	197.81	5188.47	4.71312	1.8799e-102	1.4639e-100
KWMTBOMO01097	11	1471	0.49	62.17	0.49	62.17	6.98729	3.3418e-102	2.5892e-100
KWMTBOMO12994	1963	1	87.42	0.04	87.42	0.04	-11.0937	4.7772e-102	3.6643e-100
KWMTBOMO08605	1963	1	87.42	0.04	87.42	0.04	-11.0937	4.7772e-102	3.6643e-100
KWMTBOMO11217	1952	1	86.93	0.04	86.93	0.04	-11.0856	7.8224e-102	5.9703e-100
KWMTBOMO03205	1951	1	86.88	0.04	86.88	0.04	-11.0848	8.2642e-102	6.2763e-100
KWMTBOMO08709	2490	9	110.89	0.38	110.89	0.38	-8.18891	1.5644e-101	1.1822e-99
KWMTBOMO10675	3454	26	153.82	1.1	153.82	1.1	-7.1276	3.1421e-101	2.3629e-99
KWMTBOMO10857	1904	1	84.79	0.04	84.79	0.04	-11.0497	7.6309e-101	5.7105e-99
KWMTBOMO11836	1885	1	83.94	0.04	83.94	0.04	-11.0351	1.8828e-100	1.40216e-98
KWMTBOMO03733	82	3406	3.65	143.95	3.65	143.95	5.30153	3.1779e-100	2.35519e-98
KWMTBOMO15365	5	1162	0.22	49.11	0.22	49.11	7.80237	8.1423e-100	6.00534e-98
KWMTBOMO06990	1795	0	79.94	0	79.94	0.001	-16.2866	8.2872e-100	6.08299e-98
NEWGENE00778	123	4372	5.48	184.78	5.48	184.78	5.07549	6.5269e-99	4.76805e-97
KWMTBOMO02810	3227	26	143.71	1.1	143.71	1.1	-7.02951	1.6756e-98	1.21827e-96
KWMTBOMO05344	173906	3589	7744.48	151.69	7744.48	151.69	-5.67397	3.89438e-98	2.8181e-96
KWMTBOMO13515	5642	75	251.25	3.17	251.25	3.17	-6.3085	5.96516e-98	4.29632e-96
KWMTBOMO06671	52	2445	2.32	103.34	2.32	103.34	5.47713	8.32375e-98	5.96704e-96
KWMTBOMO02462	2	1049	0.09	44.34	0.09	44.34	8.94447	1.06479e-97	7.59764e-96
KWMTBOMO06947	133	4478	5.92	189.26	5.92	189.26	4.99863	1.11652e-97	7.92985e-96
KWMTBOMO09219	1913	3	85.19	0.13	85.19	0.13	-9.35603	1.26093e-97	8.91423e-96
KWMTBOMO10970	8776	147	390.82	6.21	390.82	6.21	-5.97577	4.39186e-96	3.09062e-94
KWMTBOMO14098	327	8944	14.56	378.01	14.56	378.01	4.69834	4.50536e-96	3.15602e-94
KWMTBOMO01872	2054	7	91.47	0.3	91.47	0.3	-8.25219	1.31013e-95	9.13575e-94
KWMTBOMO05860	35	1876	1.56	79.29	1.56	79.29	5.66752	3.60434e-95	2.502e-93
KWMTBOMO03858	1892	5	84.26	0.21	84.26	0.21	-8.64831	3.65681e-95	2.52698e-93
KWMTBOMO13527	10350	193	460.91	8.16	460.91	8.16	-5.81977	5.04734e-94	3.47226e-92
NEWGENE00768	1552	1	69.11	0.04	69.11	0.04	-10.7547	6.94676e-93	4.7576e-91
KWMTBOMO12520	5585	89	248.71	3.76	248.71	3.76	-6.04759	8.69652e-93	5.92948e-91
KWMTBOMO13154	6	1010	0.27	42.69	0.27	42.69	7.30479	1.03655e-92	7.03615e-91
KWMTBOMO12996	1482	0	66	0	66	0.001	-16.0102	2.38735e-92	1.61341e-90
KWMTBOMO00882	81	2768	3.61	116.99	3.61	116.99	5.01824	3.10673e-92	2.09036e-90
KWMTBOMO13264	1513	1	67.38	0.04	67.38	0.04	-10.7181	6.60726e-92	4.42629e-90
NEWGENE01447	1714	5	76.33	0.21	76.33	0.21	-8.50572	2.58531e-91	1.7244e-89
KWMTBOMO04137	35	1667	1.56	70.45	1.56	70.45	5.49698	1.79255e-90	1.19045e-88
KWMTBOMO09951	11	1086	0.49	45.9	0.49	45.9	6.54957	3.0694e-90	2.02964e-88
KWMTBOMO12457	1382	0	61.54	0	61.54	0.001	-15.9092	1.06441e-89	7.00817e-88
KWMTBOMO08627	132	3658	5.88	154.6	5.88	154.6	4.71658	1.61702e-89	1.06012e-87
KWMTBOMO13822	1814	9	80.78	0.38	80.78	0.38	-7.73185	4.49303e-89	2.93309e-87
KWMTBOMO13136	1254	24894	55.84	1052.12	55.84	1052.12	4.23586	1.34933e-88	8.77123e-87
KWMTBOMO04384	42055	825628	1872.82	34894.4	1872.82	34894.4	4.21971	1.45243e-88	9.40157e-87
KWMTBOMO03303	567	12054	25.25	509.45	25.25	509.45	4.33459	2.95057e-88	1.90188e-86
KWMTBOMO13820	39	1641	1.74	69.36	1.74	69.36	5.31694	5.19093e-88	3.33197e-86
KWMTBOMO02880	500	10661	22.27	450.58	22.27	450.58	4.33861	5.86316e-88	3.74778e-86
KWMTBOMO01140	1636	7	72.86	0.3	72.86	0.3	-7.92402	1.1692e-87	7.44262e-86
KWMTBOMO11687	1352	1	60.21	0.04	60.21	0.04	-10.5558	1.36339e-87	8.64285e-86
KWMTBOMO16456	351	7693	15.63	325.14	15.63	325.14	4.37867	1.59455e-87	1.00667e-85
KWMTBOMO09541	1817	12	80.92	0.51	80.92	0.51	-7.30986	9.15356e-87	5.75511e-85
KWMTBOMO11216	1263	0	56.24	0	56.24	0.001	-15.7793	2.76957e-86	1.73421e-84
KWMTBOMO13654	1	776	0.04	32.8	0.04	32.8	9.67948	3.95652e-86	2.46736e-84
KWMTBOMO11185	1253	0	55.8	0	55.8	0.001	-15.768	5.75694e-86	3.57559e-84
KWMTBOMO12452	1286	1	57.27	0.04	57.27	0.04	-10.4836	1.07038e-85	6.62126e-84
KWMTBOMO10464	133	3320	5.92	140.32	5.92	140.32	4.56698	1.18934e-85	7.32755e-84
KWMTBOMO12988	1228	0	54.69	0	54.69	0.001	-15.739	3.24222e-85	1.98956e-83
KWMTBOMO10996	2271	25	101.13	1.06	101.13	1.06	-6.576	3.50933e-85	2.14488e-83
KWMTBOMO16168	1216	0	54.15	0	54.15	0.001	-15.7247	7.46288e-85	4.54318e-83
KWMTBOMO11551	13	968	0.58	40.91	0.58	40.91	6.14026	1.06471e-84	6.45603e-83
KWMTBOMO02525	1063	19699	47.34	832.56	47.34	832.56	4.13642	2.46731e-84	1.4902e-82
KWMTBOMO11219	2249	26	100.15	1.1	100.15	1.1	-6.50852	2.98246e-84	1.79427e-82
KWMTBOMO03514	15	1006	0.67	42.52	0.67	42.52	5.98784	4.23412e-84	2.53733e-82
KWMTBOMO13001	1376	4	61.28	0.17	61.28	0.17	-8.49374	7.12831e-84	4.25508e-82
KWMTBOMO08262	1447	7	64.44	0.3	64.44	0.3	-7.74685	5.53541e-83	3.29142e-81
KWMTBOMO10434	1268	3	56.47	0.13	56.47	0.13	-8.76283	6.88226e-83	4.07648e-81
KWMTBOMO05096	2074	23	92.36	0.97	92.36	0.97	-6.57314	8.76306e-83	5.17054e-81
KWMTBOMO03405	5922	136	263.72	5.75	263.72	5.75	-5.5193	9.97457e-83	5.86283e-81
KWMTBOMO12321	11	886	0.49	37.45	0.49	37.45	6.25604	1.7995e-82	1.05367e-80
KWMTBOMO02848	10	858	0.45	36.26	0.45	36.26	6.33231	1.98043e-82	1.1552e-80
KWMTBOMO03719	11975	322	533.28	13.61	533.28	13.61	-5.29215	2.03284e-82	1.18128e-80
KWMTBOMO01213	45	1528	2	64.58	2	64.58	5.01302	2.39917e-82	1.38889e-80
KWMTBOMO06088	3410	63	151.86	2.66	151.86	2.66	-5.83517	2.82243e-82	1.62778e-80
KWMTBOMO10863	2621	41	116.72	1.73	116.72	1.73	-6.07614	1.26045e-81	7.24217e-80
KWMTBOMO08013	1346	6	59.94	0.25	59.94	0.25	-7.90545	3.79272e-81	2.17105e-79
KWMTBOMO08039	593	10490	26.41	443.35	26.41	443.35	4.06929	4.67244e-81	2.66468e-79
KWMTBOMO11951	45	1475	2	62.34	2	62.34	4.96209	5.449e-81	3.09604e-79
KWMTBOMO03961	235	4612	10.47	194.92	10.47	194.92	4.21855	9.45735e-81	5.3537e-79
KWMTBOMO12455	1121	1	49.92	0.04	49.92	0.04	-10.2854	1.45681e-80	8.21649e-79
KWMTBOMO05834	3801	80	169.27	3.38	169.27	3.38	-5.64616	1.6443e-80	9.23999e-79
KWMTBOMO13821	120	2696	5.34	113.94	5.34	113.94	4.41529	2.01953e-80	1.13072e-78
KWMTBOMO09214	1079	0	48.05	0	48.05	0.001	-15.5522	2.03915e-80	1.13755e-78
KWMTBOMO11953	25	1087	1.11	45.94	1.11	45.94	5.37112	3.88299e-80	2.1583e-78
KWMTBOMO13152	1328	7	59.14	0.3	59.14	0.3	-7.62303	9.46578e-80	5.2424e-78
KWMTBOMO03089	79	1971	3.52	83.3	3.52	83.3	4.56467	3.36084e-79	1.85463e-77
KWMTBOMO13155	87	2080	3.87	87.91	3.87	87.91	4.50562	4.15546e-79	2.28491e-77
KWMTBOMO11148	2232	34	99.4	1.44	99.4	1.44	-6.10911	5.62877e-79	3.08396e-77
KWMTBOMO06428	51	1481	2.27	62.59	2.27	62.59	4.78517	1.56991e-78	8.5708e-77
KWMTBOMO05726	1620	17	72.14	0.72	72.14	0.72	-6.64666	3.44717e-78	1.87528e-76
KWMTBOMO12986	1007	0	44.84	0	44.84	0.001	-15.4525	6.88553e-78	3.73254e-76
KWMTBOMO12686	1988	29841	88.53	1261.2	88.53	1261.2	3.83249	1.5971e-77	8.62714e-76
KWMTBOMO11539	22055	722	982.17	30.51	982.17	30.51	-5.00862	2.66548e-77	1.43478e-75
KWMTBOMO07622	1382	11	61.54	0.46	61.54	0.46	-7.06375	4.02824e-77	2.16074e-75
KWMTBOMO12456	973	0	43.33	0	43.33	0.001	-15.4031	1.24066e-76	6.63168e-75
KWMTBOMO01080	1	595	0.04	25.15	0.04	25.15	9.29634	2.79932e-76	1.49112e-74
KWMTBOMO01538	709	10891	31.57	460.3	31.57	460.3	3.86595	5.11918e-76	2.71741e-74
KWMTBOMO02034	1129	5	50.28	0.21	50.28	0.21	-7.90345	1.49802e-75	7.92451e-74
KWMTBOMO07152	1005	2	44.76	0.08	44.76	0.08	-9.12799	2.05882e-75	1.08537e-73
KWMTBOMO00039	235	4018	10.47	169.82	10.47	169.82	4.01967	2.38251e-75	1.25171e-73
KWMTBOMO06678	3501	86	155.91	3.63	155.91	3.63	-5.4246	3.47136e-75	1.81755e-73
KWMTBOMO11215	968	1	43.11	0.04	43.11	0.04	-10.0738	3.49439e-75	1.82338e-73
KWMTBOMO00323	1302	11	57.98	0.46	57.98	0.46	-6.97778	6.22695e-75	3.23823e-73
KWMTBOMO16183	166	2991	7.39	126.41	7.39	126.41	4.09639	6.7495e-75	3.49811e-73
KWMTBOMO13244	1105	5	49.21	0.21	49.21	0.21	-7.87242	8.88031e-75	4.58696e-73
KWMTBOMO01666	1970	33	87.73	1.39	87.73	1.39	-5.97991	1.09126e-74	5.61778e-73
KWMTBOMO03991	975	2	43.42	0.08	43.42	0.08	-9.08414	2.72253e-74	1.39687e-72
NEWGENE01353	910	0	40.52	0	40.52	0.001	-15.3063	3.41375e-74	1.74568e-72
KWMTBOMO03129	2534	54	112.85	2.28	112.85	2.28	-5.62923	3.48695e-74	1.77719e-72
KWMTBOMO09128	1244	17207	55.4	727.24	55.4	727.24	3.71447	4.3566e-74	2.21307e-72
KWMTBOMO08941	4967	145	221.19	6.13	221.19	6.13	-5.17326	4.84008e-74	2.45055e-72
NEWGENE00972	932	1	41.5	0.04	41.5	0.04	-10.0189	7.68323e-74	3.87725e-72
KWMTBOMO10309	125	2349	5.57	99.28	5.57	99.28	4.15575	1.03877e-73	5.22487e-72
KWMTBOMO09362	1204	9	53.62	0.38	53.62	0.38	-7.14063	1.32135e-73	6.60286e-72
KWMTBOMO08930	1405	19168	62.57	810.12	62.57	810.12	3.69459	1.32001e-73	6.60286e-72
KWMTBOMO15892	2258	30557	100.55	1291.46	100.55	1291.46	3.68302	1.8025e-73	8.97795e-72
KWMTBOMO04299	254	4079	11.31	172.4	11.31	172.4	3.93009	1.99416e-73	9.90046e-72
KWMTBOMO05546	3139	79	139.79	3.34	139.79	3.34	-5.38727	2.14714e-73	1.06255e-71
KWMTBOMO03697	975	3	43.42	0.13	43.42	0.13	-8.3837	3.36773e-73	1.66124e-71
KWMTBOMO10389	1705	27	75.93	1.14	75.93	1.14	-6.05756	3.5988e-73	1.76952e-71
KWMTBOMO07621	15	750	0.67	31.7	0.67	31.7	5.56418	4.43703e-73	2.17471e-71
KWMTBOMO00939	58	1384	2.58	58.49	2.58	58.49	4.50275	4.6427e-73	2.26827e-71
KWMTBOMO06668	6	597	0.27	25.23	0.27	25.23	6.54604	4.83995e-73	2.35713e-71
KWMTBOMO02460	204	3356	9.08	141.84	9.08	141.84	3.96543	5.14128e-73	2.49596e-71
KWMTBOMO09892	1549	20712	68.98	875.37	68.98	875.37	3.66564	7.35229e-73	3.55809e-71
KWMTBOMO15666	53	1298	2.36	54.86	2.36	54.86	4.5389	1.61736e-72	7.80248e-71
KWMTBOMO15549	1169	9	52.06	0.38	52.06	0.38	-7.09803	1.6308e-72	7.84268e-71
KWMTBOMO12879	1435	18	63.9	0.76	63.9	0.76	-6.39367	2.18388e-72	1.04696e-70
KWMTBOMO02617	6983	233	310.97	9.85	310.97	9.85	-4.98051	2.95507e-72	1.41227e-70
KWMTBOMO05182	64	1435	2.85	60.65	2.85	60.65	4.41147	3.05325e-72	1.45465e-70
KWMTBOMO11550	14	712	0.62	30.09	0.62	30.09	5.60087	3.68002e-72	1.74784e-70
KWMTBOMO11472	1232	12	54.86	0.51	54.86	0.51	-6.74911	3.94038e-72	1.86572e-70
KWMTBOMO11094	887	1	39.5	0.04	39.5	0.04	-9.94764	4.44004e-72	2.09584e-70
KWMTBOMO14312	1045	6	46.54	0.25	46.54	0.25	-7.5404	7.97547e-72	3.75312e-70
KWMTBOMO00379	2069	43	92.14	1.82	92.14	1.82	-5.66182	9.13098e-72	4.28374e-70
KWMTBOMO09952	18	779	0.8	32.92	0.8	32.92	5.36282	1.04622e-71	4.89329e-70
KWMTBOMO03342	815	0	36.29	0	36.29	0.001	-15.1473	1.29571e-71	6.04177e-70
KWMTBOMO13473	870	1	38.74	0.04	38.74	0.04	-9.91961	2.30674e-71	1.07236e-69
KWMTBOMO10174	296	4392	13.18	185.62	13.18	185.62	3.81593	2.45831e-71	1.13936e-69
KWMTBOMO04255	923	3	41.1	0.13	41.1	0.13	-8.30448	3.08281e-71	1.4245e-69
NEWGENE01436	864	1	38.48	0.04	38.48	0.04	-9.90989	4.01956e-71	1.85177e-69
KWMTBOMO08356	191	3024	8.51	127.81	8.51	127.81	3.9087	4.65112e-71	2.13631e-69
KWMTBOMO06666	17	742	0.76	31.36	0.76	31.36	5.36678	7.78838e-71	3.56661e-69
KWMTBOMO05080	133	2263	5.92	95.64	5.92	95.64	4.01395	1.02904e-70	4.69838e-69
KWMTBOMO06152	364	5131	16.21	216.86	16.21	216.86	3.74181	2.49203e-70	1.13443e-68
KWMTBOMO11973	1120	10	49.88	0.42	49.88	0.42	-6.89193	3.69503e-70	1.67708e-68
KWMTBOMO07694	134	2240	5.97	94.67	5.97	94.67	3.9871	4.48718e-70	2.03061e-68
KWMTBOMO12711	7	564	0.31	23.84	0.31	23.84	6.26497	1.40156e-69	6.32392e-68
KWMTBOMO03603	931	4	41.46	0.17	41.46	0.17	-7.93004	1.5606e-69	7.02089e-68
KWMTBOMO07237	8	563	0.36	23.79	0.36	23.79	6.04621	1.58504e-69	7.10999e-68
KWMTBOMO06694	6732	243	299.79	10.27	299.79	10.27	-4.86744	1.8744e-69	8.38345e-68
KWMTBOMO08095	766	0	34.11	0	34.11	0.001	-15.0579	2.02814e-69	9.0447e-68
KWMTBOMO07015	320	4474	14.25	189.09	14.25	189.09	3.73004	2.25969e-69	1.00481e-67
KWMTBOMO08294	16	692	0.71	29.25	0.71	29.25	5.36447	3.26948e-69	1.44963e-67
KWMTBOMO09851	9	574	0.4	24.26	0.4	24.26	5.92244	6.51301e-69	2.87943e-67
KWMTBOMO01551	10	593	0.45	25.06	0.45	25.06	5.79932	7.72973e-69	3.40752e-67
KWMTBOMO02887	25	803	1.11	33.94	1.11	33.94	4.93435	7.93152e-69	3.48646e-67
KWMTBOMO12875	1443	17279	64.26	730.28	64.26	730.28	3.50646	1.62123e-68	7.10608e-67
KWMTBOMO01682	951	6	42.35	0.25	42.35	0.25	-7.40429	1.95956e-68	8.56455e-67
KWMTBOMO09582	794	1	35.36	0.04	35.36	0.04	-9.7879	3.59749e-68	1.56787e-66
KWMTBOMO04605	2477	29215	110.31	1234.75	110.31	1234.75	3.48458	3.84609e-68	1.67147e-66
KWMTBOMO12454	793	1	35.31	0.04	35.31	0.04	-9.78586	4.05321e-68	1.75651e-66
KWMTBOMO15825	2	468	0.09	19.78	0.09	19.78	7.7799	7.24301e-68	3.13e-66
KWMTBOMO06657	637	7976	28.37	337.1	28.37	337.1	3.57074	8.24267e-68	3.55199e-66
KWMTBOMO13824	110	1827	4.9	77.22	4.9	77.22	3.97812	9.26831e-68	3.98278e-66
KWMTBOMO10058	1554	30	69.2	1.27	69.2	1.27	-5.76787	9.78466e-68	4.19292e-66
KWMTBOMO07354	729	0	32.46	0	32.46	0.001	-14.9864	1.00264e-67	4.28455e-66
KWMTBOMO00403	7814	305	347.98	12.89	347.98	12.89	-4.75468	1.17912e-67	5.02471e-66
NEWGENE01007	1601	18694	71.3	790.09	71.3	790.09	3.47004	1.36841e-67	5.81517e-66
KWMTBOMO13823	14300	616	636.82	26.03	636.82	26.03	-4.61264	2.77785e-66	1.17721e-64
KWMTBOMO06689	3784	134	168.51	5.66	168.51	5.66	-4.89589	5.131e-66	2.16845e-64
KWMTBOMO09220	1199	18	53.39	0.76	53.39	0.76	-6.13443	7.78676e-66	3.28178e-64
KWMTBOMO10862	1154	17	51.39	0.72	51.39	0.72	-6.15735	1.06329e-65	4.46901e-64
KWMTBOMO15453	425	5164	18.93	218.25	18.93	218.25	3.52724	2.23286e-65	9.35911e-64
KWMTBOMO01371	844	5	37.59	0.21	37.59	0.21	-7.48382	3.97709e-65	1.66247e-63
KWMTBOMO10407	2602	84	115.87	3.55	115.87	3.55	-5.02854	9.62459e-65	4.01225e-63
KWMTBOMO13359	667	0	29.7	0	29.7	0.001	-14.8582	1.14774e-64	4.77169e-63
KWMTBOMO12563	148	2080	6.59	87.91	6.59	87.91	3.73768	2.10854e-64	8.74247e-63
KWMTBOMO12990	661	0	29.44	0	29.44	0.001	-14.8455	2.29001e-64	9.44381e-63
KWMTBOMO04862	661	0	29.44	0	29.44	0.001	-14.8455	2.29001e-64	9.44381e-63
KWMTBOMO16709	148	2055	6.59	86.85	6.59	86.85	3.72018	5.84653e-64	2.4046e-62
KWMTBOMO14317	2888	30496	128.61	1288.89	128.61	1288.89	3.32505	6.10278e-64	2.50328e-62
KWMTBOMO03077	735	8225	32.73	347.62	32.73	347.62	3.40883	6.60922e-64	2.70379e-62
NEWGENE01423	4809	194	214.16	8.2	214.16	8.2	-4.70692	6.73377e-64	2.74741e-62
KWMTBOMO09590	697	1	31.04	0.04	31.04	0.04	-9.59991	1.20285e-63	4.89467e-62
NEWGENE01182	2365	76	105.32	3.21	105.32	3.21	-5.03606	1.36998e-63	5.56001e-62
KWMTBOMO01694	699	7773	31.13	328.52	31.13	328.52	3.3996	1.40255e-63	5.67718e-62
KWMTBOMO16090	7	475	0.31	20.08	0.31	20.08	6.01735	1.4114e-63	5.69798e-62
KWMTBOMO03398	2173	68	96.77	2.87	96.77	2.87	-5.07544	2.65323e-63	1.06833e-61
KWMTBOMO02595	640	0	28.5	0	28.5	0.001	-14.7987	2.86609e-63	1.15101e-61
KWMTBOMO04809	1678	46	74.73	1.94	74.73	1.94	-5.26756	1.71283e-62	6.86072e-61
KWMTBOMO13141	59008	593272	2627.78	25074.1	2627.78	25074.1	3.25428	2.43125e-62	9.71297e-61
KWMTBOMO12395	731	4	32.55	0.17	32.55	0.17	-7.58098	4.49365e-62	1.79057e-60
KWMTBOMO05438	41	850	1.83	35.92	1.83	35.92	4.29487	4.79182e-62	1.90444e-60
KWMTBOMO07599	1605	16185	71.47	684.04	71.47	684.04	3.25867	5.65372e-62	2.24118e-60
KWMTBOMO16047	14702	719	654.72	30.39	654.72	30.39	-4.42921	7.09263e-62	2.80433e-60
KWMTBOMO12094	452	4969	20.13	210.01	20.13	210.01	3.38304	7.86649e-62	3.10231e-60
KWMTBOMO09984	660	1	29.39	0.04	29.39	0.04	-9.52111	7.91568e-62	3.1137e-60
KWMTBOMO11378	5409	53660	240.88	2267.89	240.88	2267.89	3.23496	1.0571e-61	4.14755e-60
KWMTBOMO10318	1201	25	53.48	1.06	53.48	1.06	-5.65686	1.92004e-61	7.51413e-60
KWMTBOMO04346	1442	37	64.22	1.56	64.22	1.56	-5.3634	2.05911e-61	8.03786e-60
KWMTBOMO10697	23045	1188	1026.25	50.21	1026.25	50.21	-4.35326	2.2749e-61	8.85769e-60
KWMTBOMO08248	1786	54	79.54	2.28	79.54	2.28	-5.12457	3.43687e-61	1.33481e-59
KWMTBOMO00490	1313	31	58.47	1.31	58.47	1.31	-5.48006	3.4967e-61	1.35462e-59
KWMTBOMO13147	1735	52	77.26	2.2	77.26	2.2	-5.13415	3.57187e-61	1.38025e-59
KWMTBOMO03526	15629	151950	696	6422.03	696	6422.03	3.20587	4.85596e-61	1.87174e-59
KWMTBOMO09407	863	10	38.43	0.42	38.43	0.42	-6.5157	6.12666e-61	2.35562e-59
KWMTBOMO13337	964	9816	42.93	414.86	42.93	414.86	3.27257	6.3024e-61	2.41713e-59
KWMTBOMO10383	4807	213	214.07	9	214.07	9	-4.57201	6.43815e-61	2.46303e-59
KWMTBOMO01829	61372	3252	2733.05	137.44	2733.05	137.44	-4.31364	8.6924e-61	3.31717e-59
KWMTBOMO12085	182	2213	8.1	93.53	8.1	93.53	3.52944	1.20403e-60	4.58337e-59
KWMTBOMO07768	759	6	33.8	0.25	33.8	0.25	-7.07895	1.38909e-60	5.27477e-59
KWMTBOMO14904	909	13	40.48	0.55	40.48	0.55	-6.20163	1.41151e-60	5.34666e-59
KWMTBOMO09136	7847	378	349.45	15.98	349.45	15.98	-4.45075	1.45325e-60	5.4912e-59
KWMTBOMO07145	253	2872	11.27	121.38	11.27	121.38	3.42897	2.74358e-60	1.03413e-58
KWMTBOMO04136	11	478	0.49	20.2	0.49	20.2	5.36543	3.13907e-60	1.18031e-58
KWMTBOMO08464	4	372	0.18	15.72	0.18	15.72	6.44846	3.35383e-60	1.25797e-58
KWMTBOMO12881	1464	41	65.2	1.73	65.2	1.73	-5.23603	6.46844e-60	2.41441e-58
KWMTBOMO03706	2138	76	95.21	3.21	95.21	3.21	-4.89047	6.46795e-60	2.41441e-58
KWMTBOMO07178	176	2110	7.84	89.18	7.84	89.18	3.50779	7.20102e-60	2.68133e-58
KWMTBOMO13071	598	6069	26.63	256.5	26.63	256.5	3.26783	1.02318e-59	3.80063e-58
KWMTBOMO13629	2643	104	117.7	4.4	117.7	4.4	-4.74147	1.12136e-59	4.15526e-58
KWMTBOMO09941	1241	30	55.26	1.27	55.26	1.27	-5.44334	1.18165e-59	4.3681e-58
KWMTBOMO14195	1040	21	46.31	0.89	46.31	0.89	-5.70137	4.67841e-59	1.72528e-57
KWMTBOMO15117	4096	187	182.41	7.9	182.41	7.9	-4.52919	4.81841e-59	1.77264e-57
KWMTBOMO03076	1312	12247	58.43	517.61	58.43	517.61	3.14708	5.99293e-59	2.19946e-57
KWMTBOMO13453	117	1498	5.21	63.31	5.21	63.31	3.60308	9.63619e-59	3.52813e-57
KWMTBOMO13653	3	353	0.13	14.92	0.13	14.92	6.84259	1.60256e-58	5.85355e-57
KWMTBOMO13016	575	1	25.61	0.04	25.61	0.04	-9.32249	1.83232e-58	6.67686e-57
KWMTBOMO03299	1037	22	46.18	0.93	46.18	0.93	-5.63389	1.99927e-58	7.26796e-57
KWMTBOMO07963	688	5	30.64	0.21	30.64	0.21	-7.18888	3.54402e-58	1.28531e-56
KWMTBOMO13908	2165	19659	96.41	830.87	96.41	830.87	3.10737	3.68396e-58	1.33292e-56
KWMTBOMO00224	5	369	0.22	15.6	0.22	15.6	6.1479	3.8982e-58	1.40711e-56
KWMTBOMO08625	17	514	0.76	21.72	0.76	21.72	4.83688	7.31895e-58	2.63568e-56
KWMTBOMO08626	4540	40548	202.18	1713.73	202.18	1713.73	3.08343	9.60422e-58	3.45054e-56
KWMTBOMO03192	1765	63	78.6	2.66	78.6	2.66	-4.88503	1.34711e-57	4.82852e-56
KWMTBOMO03708	948	19	42.22	0.8	42.22	0.8	-5.72178	5.42229e-57	1.93901e-55
KWMTBOMO12722	141	1632	6.28	68.98	6.28	68.98	3.45734	6.77399e-57	2.41674e-55
KWMTBOMO11892	1538	13540	68.49	572.26	68.49	572.26	3.06271	7.47e-57	2.65887e-55
KWMTBOMO01304	2112	18498	94.05	781.8	94.05	781.8	3.0553	8.26992e-57	2.93678e-55
KWMTBOMO12342	38	695	1.69	29.37	1.69	29.37	4.11925	1.35672e-56	4.8068e-55
KWMTBOMO03165	582	2	25.92	0.08	25.92	0.08	-8.33985	1.40189e-56	4.95538e-55
KWMTBOMO02599	4868	42103	216.78	1779.45	216.78	1779.45	3.03713	1.44201e-56	5.08549e-55
KWMTBOMO01373	600	3	26.72	0.13	26.72	0.13	-7.68326	1.65074e-56	5.80826e-55
KWMTBOMO03414	6553	350	291.82	14.79	291.82	14.79	-4.30238	1.81572e-56	6.37413e-55
NEWGENE01197	39	702	1.74	29.67	1.74	29.67	4.09185	2.2517e-56	7.88661e-55
KWMTBOMO10273	1686	14589	75.08	616.59	75.08	616.59	3.03781	2.92434e-56	1.02192e-54
KWMTBOMO02538	411	3910	18.3	165.25	18.3	165.25	3.17473	4.41582e-56	1.53962e-54
KWMTBOMO10114	1590	13581	70.81	573.99	70.81	573.99	3.019	9.45675e-56	3.28971e-54
KWMTBOMO01722	164	1781	7.3	75.27	7.3	75.27	3.36611	1.0275e-55	3.56626e-54
KWMTBOMO03567	943	21	41.99	0.89	41.99	0.89	-5.5601	1.06723e-55	3.69578e-54
NEWGENE01026	6	359	0.27	15.17	0.27	15.17	5.81212	1.09509e-55	3.78375e-54
KWMTBOMO06136	30	606	1.34	25.61	1.34	25.61	4.2564	1.91449e-55	6.60003e-54
KWMTBOMO11893	32	616	1.43	26.03	1.43	26.03	4.18609	2.17446e-55	7.47948e-54
KWMTBOMO04864	501	0	22.31	0	22.31	0.001	-14.4454	2.70693e-55	9.29015e-54
NEWGENE01157	662	7	29.48	0.3	29.48	0.3	-6.61863	3.48598e-55	1.19372e-53
KWMTBOMO00253	555	2	24.72	0.08	24.72	0.08	-8.27146	4.82218e-55	1.64759e-53
NEWGENE01380	565	3	25.16	0.13	25.16	0.13	-7.59648	1.51369e-54	5.16033e-53
NEWGENE00539	16	452	0.71	19.1	0.71	19.1	4.74961	2.00519e-54	6.82075e-53
NEWGENE01354	487	0	21.69	0	21.69	0.001	-14.4047	2.14756e-54	7.28887e-53
KWMTBOMO11155	1480	55	65.91	2.32	65.91	2.32	-4.8283	3.31967e-54	1.12422e-52
KWMTBOMO09030	33	605	1.47	25.57	1.47	25.57	4.12056	3.6584e-54	1.2362e-52
KWMTBOMO13003	482	0	21.46	0	21.46	0.001	-14.3894	4.32466e-54	1.45812e-52
KWMTBOMO14494	539	2	24	0.08	24	0.08	-8.22882	4.42341e-54	1.48815e-52
KWMTBOMO07985	1468	55	65.37	2.32	65.37	2.32	-4.81643	6.29723e-54	2.11391e-52
KWMTBOMO13040	2489	119	110.84	5.03	110.84	5.03	-4.46178	6.78538e-54	2.27281e-52
KWMTBOMO01204	2323	18699	103.45	790.3	103.45	790.3	2.93347	9.71522e-54	3.24709e-52
KWMTBOMO00390	67	884	2.98	37.36	2.98	37.36	3.64811	2.10274e-53	7.01265e-52
KWMTBOMO14385	1587	65	70.67	2.75	70.67	2.75	-4.68359	5.66803e-53	1.88619e-51
KWMTBOMO11186	465	0	20.71	0	20.71	0.001	-14.338	6.2416e-53	2.07256e-51
KWMTBOMO11482	566	5	25.21	0.21	25.21	0.21	-6.90746	1.08196e-52	3.58494e-51
KWMTBOMO08241	1213	9556	54.02	403.88	54.02	403.88	2.90236	1.28898e-52	4.26169e-51
KWMTBOMO06741	163	1609	7.26	68	7.26	68	3.22749	2.64547e-52	8.72779e-51
KWMTBOMO06807	407	3470	18.12	146.66	18.12	146.66	3.01682	3.72126e-52	1.22506e-50
KWMTBOMO09773	999	30	44.49	1.27	44.49	1.27	-5.13058	3.7854e-52	1.24351e-50
KWMTBOMO13338	506	2	22.53	0.08	22.53	0.08	-8.13763	4.33489e-52	1.42097e-50
KWMTBOMO12667	650	5307	28.95	224.3	28.95	224.3	2.95379	5.20566e-52	1.70277e-50
KWMTBOMO06932	371	3178	16.52	134.32	16.52	134.32	3.02339	6.41051e-52	2.09242e-50
KWMTBOMO09967	658	10	29.3	0.42	29.3	0.42	-6.12437	7.24572e-52	2.36001e-50
KWMTBOMO13815	448	0	19.95	0	19.95	0.001	-14.2841	8.05328e-52	2.61749e-50
NEWGENE00423	1737	79	77.35	3.34	77.35	3.34	-4.53348	8.90432e-52	2.88797e-50
KWMTBOMO00848	498	2	22.18	0.08	22.18	0.08	-8.11504	1.41033e-51	4.56453e-50
KWMTBOMO15469	12930	871	575.81	36.81	575.81	36.81	-3.96742	3.31524e-51	1.07072e-49
KWMTBOMO15694	21	451	0.94	19.06	0.94	19.06	4.34174	4.40961e-51	1.42117e-49
KWMTBOMO03272	433	0	19.28	0	19.28	0.001	-14.2348	9.19079e-51	2.95589e-49
NEWGENE00101	483	2	21.51	0.08	21.51	0.08	-8.07079	1.30941e-50	4.20244e-49
NEWGENE01630	495	3	22.04	0.13	22.04	0.13	-7.40547	2.07763e-50	6.65405e-49
KWMTBOMO15819	427	0	19.02	0	19.02	0.001	-14.2152	2.38223e-50	7.6137e-49
KWMTBOMO02449	1083	39	48.23	1.65	48.23	1.65	-4.86939	3.05431e-50	9.7414e-49
KWMTBOMO00192	2657	149	118.32	6.3	118.32	6.3	-4.2312	3.73007e-50	1.1872e-48
KWMTBOMO02596	422	0	18.79	0	18.79	0.001	-14.1977	5.13739e-50	1.63173e-48
KWMTBOMO13472	515	5	22.93	0.21	22.93	0.21	-6.7707	9.60171e-50	3.04338e-48
KWMTBOMO13356	656	13	29.21	0.55	29.21	0.55	-5.73089	1.10835e-49	3.50582e-48
KWMTBOMO05950	1894	13609	84.34	575.17	84.34	575.17	2.7697	1.50387e-49	4.7471e-48
KWMTBOMO16234	2684	155	119.53	6.55	119.53	6.55	-4.18973	1.98185e-49	6.24303e-48
KWMTBOMO13659	0	265	0	11.2	0.001	11.2	13.4512	2.27749e-49	7.15963e-48
KWMTBOMO14155	444	2	19.77	0.08	19.77	0.08	-7.9491	4.04118e-49	1.26781e-47
KWMTBOMO11527	6868	463	305.85	19.57	305.85	19.57	-3.96611	4.18958e-49	1.31168e-47
KWMTBOMO00940	598	10	26.63	0.42	26.63	0.42	-5.98652	8.2957e-49	2.59194e-47
KWMTBOMO13357	482	4	21.46	0.17	21.46	0.17	-6.97997	1.25281e-48	3.90638e-47
KWMTBOMO09223	1863	99	82.96	4.18	82.96	4.18	-4.31084	1.28247e-48	3.99076e-47
KWMTBOMO16048	5391	361	240.07	15.26	240.07	15.26	-3.97563	1.37435e-48	4.268e-47
KWMTBOMO09860	7	298	0.31	12.59	0.31	12.59	5.34387	1.75869e-48	5.45052e-47
KWMTBOMO02879	121	1138	5.39	48.1	5.39	48.1	3.15768	2.62221e-48	8.11034e-47
KWMTBOMO11658	160	1404	7.13	59.34	7.13	59.34	3.05703	3.65362e-48	1.12777e-46
KWMTBOMO11147	556	9	24.76	0.38	24.76	0.38	-6.02587	5.78322e-48	1.78153e-46
KWMTBOMO16091	29	474	1.29	20.03	1.29	20.03	3.95672	6.14909e-48	1.89044e-46
KWMTBOMO13051	2358	140	105.01	5.92	105.01	5.92	-4.14879	8.45033e-48	2.59273e-46
KWMTBOMO04347	454	3	20.22	0.13	20.22	0.13	-7.28113	9.35496e-48	2.86456e-46
KWMTBOMO07146	130	1184	5.79	50.04	5.79	50.04	3.11145	1.00306e-47	3.06532e-46
NEWGENE00889	14	356	0.62	15.05	0.62	15.05	4.60135	1.03434e-47	3.15464e-46
KWMTBOMO08094	389	0	17.32	0	17.32	0.001	-14.0802	1.6228e-47	4.93956e-46
KWMTBOMO08760	2162	14643	96.28	618.87	96.28	618.87	2.68433	1.65639e-47	5.03181e-46
KWMTBOMO11540	5698	38252	253.75	1616.69	253.75	1616.69	2.67156	1.87006e-47	5.66967e-46
KWMTBOMO11758	9	310	0.4	13.1	0.4	13.1	5.03342	2.55519e-47	7.73159e-46
KWMTBOMO09700	9	309	0.4	13.06	0.4	13.06	5.02901	3.09796e-47	9.35547e-46
KWMTBOMO01174	445	3260	19.82	137.78	19.82	137.78	2.79734	3.82312e-47	1.15227e-45
KWMTBOMO02223	783	5500	34.87	232.45	34.87	232.45	2.73686	4.28669e-47	1.28945e-45
KWMTBOMO00807	500	6	22.27	0.25	22.27	0.25	-6.47703	4.33658e-47	1.30191e-45
KWMTBOMO08860	1128	50	50.23	2.11	50.23	2.11	-4.57323	6.11314e-47	1.83167e-45
KWMTBOMO07068	1463	9802	65.15	414.27	65.15	414.27	2.66873	6.29533e-47	1.88258e-45
KWMTBOMO12979	635	15	28.28	0.63	28.28	0.63	-5.48829	9.63161e-47	2.87468e-45
KWMTBOMO09262	373	2756	16.61	116.48	16.61	116.48	2.80996	9.91581e-47	2.95376e-45
KWMTBOMO09641	609	4269	27.12	180.43	27.12	180.43	2.73401	1.70009e-46	5.05447e-45
KWMTBOMO09653	12	322	0.53	13.61	0.53	13.61	4.68253	1.73718e-46	5.15475e-45
KWMTBOMO00829	567	11	25.25	0.46	25.25	0.46	-5.77851	1.81135e-46	5.36448e-45
KWMTBOMO07139	502	7	22.36	0.3	22.36	0.3	-6.21981	2.37126e-46	7.00915e-45
KWMTBOMO15031	389	1	17.32	0.04	17.32	0.04	-8.75822	2.66355e-46	7.85797e-45
KWMTBOMO13811	2531	16394	112.71	692.88	112.71	692.88	2.61999	5.31711e-46	1.56564e-44
KWMTBOMO09579	5	261	0.22	11.03	0.22	11.03	5.64779	6.71341e-46	1.973e-44
KWMTBOMO02545	222	1718	9.89	72.61	9.89	72.61	2.87613	6.7778e-46	1.98811e-44
KWMTBOMO15698	2	233	0.09	9.85	0.09	9.85	6.77405	9.23616e-46	2.70404e-44
KWMTBOMO12622	4	247	0.18	10.44	0.18	10.44	5.85798	1.0013e-45	2.92588e-44
KWMTBOMO05178	545	3749	24.27	158.45	24.27	158.45	2.70678	1.48877e-45	4.34205e-44
KWMTBOMO07126	5232	32974	232.99	1393.62	232.99	1393.62	2.5805	3.10664e-45	9.04344e-44
KWMTBOMO02490	1925	12217	85.73	516.34	85.73	516.34	2.59045	3.54718e-45	1.03063e-43
KWMTBOMO03748	598	4033	26.63	170.45	26.63	170.45	2.67822	4.18446e-45	1.21349e-43
KWMTBOMO13139	1812	110	80.69	4.65	80.69	4.65	-4.11709	4.53888e-45	1.31132e-43
KWMTBOMO10310	782	5180	34.82	218.93	34.82	218.93	2.65248	4.53034e-45	1.31132e-43
KWMTBOMO00497	665	4431	29.61	187.27	29.61	187.27	2.66096	6.28959e-45	1.8137e-43
KWMTBOMO13094	579	3888	25.78	164.32	25.78	164.32	2.67218	7.16706e-45	2.06285e-43
KWMTBOMO02529	444	3050	19.77	128.91	19.77	128.91	2.70498	7.4613e-45	2.14352e-43
KWMTBOMO15032	516	3495	22.98	147.71	22.98	147.71	2.68432	7.84161e-45	2.24856e-43
KWMTBOMO13530	1005	6522	44.76	275.65	44.76	275.65	2.62256	8.40813e-45	2.40651e-43
KWMTBOMO07394	366	2560	16.3	108.2	16.3	108.2	2.73076	8.61913e-45	2.46231e-43
KWMTBOMO13021	411	3	18.3	0.13	18.3	0.13	-7.13719	9.18308e-45	2.61854e-43
KWMTBOMO07391	343	2411	15.27	101.9	15.27	101.9	2.73838	9.28415e-45	2.64245e-43
KWMTBOMO09553	1591	10003	70.85	422.77	70.85	422.77	2.57703	9.4378e-45	2.68121e-43
KWMTBOMO03593	936	41	41.68	1.73	41.68	1.73	-4.59051	1.00932e-44	2.8621e-43
KWMTBOMO05521	381	2	16.97	0.08	16.97	0.08	-7.72877	1.19732e-44	3.38896e-43
KWMTBOMO01009	1334	73	59.41	3.09	59.41	3.09	-4.26503	1.20202e-44	3.39597e-43
KWMTBOMO12407	492	3311	21.91	139.94	21.91	139.94	2.67515	1.61671e-44	4.55918e-43
KWMTBOMO02361	68	685	3.03	28.95	3.03	28.95	3.25617	1.76908e-44	4.97972e-43
KWMTBOMO12911	543	12	24.18	0.51	24.18	0.51	-5.56717	1.97552e-44	5.55062e-43
KWMTBOMO09651	1063	52	47.34	2.2	47.34	2.2	-4.42748	2.34007e-44	6.56288e-43
KWMTBOMO13997	53528	4501	2383.74	190.23	2383.74	190.23	-3.64741	3.3893e-44	9.48819e-43
KWMTBOMO16420	1	220	0.04	9.3	0.04	9.3	7.86109	3.65177e-44	1.02043e-42
KWMTBOMO00896	48	548	2.14	23.16	2.14	23.16	3.43595	3.94611e-44	1.10068e-42
KWMTBOMO16002	519	3434	23.11	145.13	23.11	145.13	2.65076	4.33428e-44	1.20676e-42
KWMTBOMO11187	359	1	15.99	0.04	15.99	0.04	-8.64295	4.88947e-44	1.35886e-42
KWMTBOMO06695	10740	891	478.28	37.66	478.28	37.66	-3.66675	7.28233e-44	2.02022e-42
KWMTBOMO03801	1164	62	51.84	2.62	51.84	2.62	-4.30643	1.04845e-43	2.9033e-42
NEWGENE01625	395	3	17.59	0.13	17.59	0.13	-7.0801	1.41445e-43	3.90975e-42
KWMTBOMO11074	181	1354	8.06	57.23	8.06	57.23	2.82792	1.45223e-43	4.00695e-42
NEWGENE01357	337	0	15.01	0	15.01	0.001	-13.8736	1.99498e-43	5.49462e-42
NEWGENE00978	335	0	14.92	0	14.92	0.001	-13.865	3.1281e-43	8.60002e-42
KWMTBOMO07821	1998	11967	88.98	505.77	88.98	505.77	2.50693	3.41588e-43	9.37443e-42
KWMTBOMO09507	88	782	3.92	33.05	3.92	33.05	3.07572	3.63407e-43	9.95539e-42
KWMTBOMO00257	333	0	14.83	0	14.83	0.001	-13.8562	3.91995e-43	1.07003e-41
KWMTBOMO03206	333	0	14.83	0	14.83	0.001	-13.8562	3.91995e-43	1.07003e-41
KWMTBOMO02470	860	5352	38.3	226.2	38.3	226.2	2.56218	4.04066e-43	1.10103e-41
KWMTBOMO03244	495	3194	22.04	134.99	22.04	134.99	2.61466	4.46345e-43	1.21407e-41
KWMTBOMO13352	30	414	1.34	17.5	1.34	17.5	3.70705	4.91182e-43	1.33367e-41
KWMTBOMO11146	346	1	15.41	0.04	15.41	0.04	-8.58965	5.29415e-43	1.43494e-41
KWMTBOMO08926	2035	12100	90.62	511.4	90.62	511.4	2.49655	5.9611e-43	1.61286e-41
KWMTBOMO04249	3340	19657	148.74	830.79	148.74	830.79	2.48169	8.88413e-43	2.3995e-41
KWMTBOMO14096	343	1	15.27	0.04	15.27	0.04	-8.57648	1.02388e-42	2.76052e-41
NEWGENE00111	46	508	2.05	21.47	2.05	21.47	3.38863	1.18857e-42	3.19892e-41
KWMTBOMO13658	54	558	2.4	23.58	2.4	23.58	3.29646	1.52299e-42	4.09181e-41
KWMTBOMO13151	122471	10877	5453.95	459.71	5453.95	459.71	-3.56851	1.9143e-42	5.13413e-41
KWMTBOMO12997	325	0	14.47	0	14.47	0.001	-13.8208	1.92985e-42	5.1668e-41
KWMTBOMO03704	324	0	14.43	0	14.43	0.001	-13.8168	2.42839e-42	6.49023e-41
KWMTBOMO00562	837	39	37.27	1.65	37.27	1.65	-4.49748	2.7478e-42	7.33113e-41
KWMTBOMO13363	400	5	17.81	0.21	17.81	0.21	-6.40615	3.54815e-42	9.45004e-41
NEWGENE01023	168	1221	7.48	51.6	7.48	51.6	2.78626	3.99549e-42	1.0623e-40
KWMTBOMO01260	9555	54801	425.51	2316.12	425.51	2316.12	2.44445	4.41934e-42	1.17296e-40
KWMTBOMO05105	33	423	1.47	17.88	1.47	17.88	3.60446	5.22558e-42	1.3845e-40
KWMTBOMO03608	398	5	17.72	0.21	17.72	0.21	-6.39885	5.23442e-42	1.3845e-40
KWMTBOMO03983	13	283	0.58	11.96	0.58	11.96	4.36602	1.08752e-41	2.87154e-40
NEWGENE00986	15	300	0.67	12.68	0.67	12.68	4.24225	1.1611e-41	3.06056e-40
KWMTBOMO07356	4965	413	221.1	17.46	221.1	17.46	-3.66257	1.40648e-41	3.701e-40
KWMTBOMO12902	3288	18671	146.42	789.11	146.42	789.11	2.43011	1.47512e-41	3.87496e-40
KWMTBOMO04757	2168	159	96.55	6.72	96.55	6.72	-3.84474	1.7218e-41	4.51524e-40
KWMTBOMO10215	586	20	26.1	0.85	26.1	0.85	-4.94044	1.7707e-41	4.63556e-40
KWMTBOMO07103	3646	20608	162.37	870.98	162.37	870.98	2.42335	1.98607e-41	5.19051e-40
KWMTBOMO16088	1036	6069	46.14	256.5	46.14	256.5	2.47487	2.19427e-41	5.72487e-40
KWMTBOMO06690	3	198	0.13	8.37	0.13	8.37	6.00864	2.30585e-41	6.00579e-40
KWMTBOMO00319	37643	3434	1676.34	145.13	1676.34	145.13	-3.5299	2.33945e-41	6.08297e-40
KWMTBOMO03341	326	1	14.52	0.04	14.52	0.04	-8.50383	2.35749e-41	6.1195e-40
KWMTBOMO09886	15	297	0.67	12.55	0.67	12.55	4.22738	2.50574e-41	6.49334e-40
KWMTBOMO00704	878	45	39.1	1.9	39.1	1.9	-4.3631	3.03655e-41	7.8556e-40
KWMTBOMO13443	10	261	0.45	11.03	0.45	11.03	4.61536	3.04444e-41	7.86276e-40
NEWGENE00965	311	0	13.85	0	13.85	0.001	-13.7576	3.15081e-41	8.12381e-40
KWMTBOMO06427	1122	6408	49.97	270.83	49.97	270.83	2.43825	3.2669e-41	8.40898e-40
KWMTBOMO06082	1169	6654	52.06	281.23	52.06	281.23	2.4335	3.94226e-41	1.01303e-39
KWMTBOMO14815	1790	10103	79.71	426.99	79.71	426.99	2.42137	4.07542e-41	1.0455e-39
KWMTBOMO13228	1238	7021	55.13	296.74	55.13	296.74	2.42829	4.74694e-41	1.21574e-39
KWMTBOMO06443	293	0	13.05	0	13.05	0.001	-13.6718	5.96989e-41	1.5264e-39
KWMTBOMO12519	5035	428	224.22	18.09	224.22	18.09	-3.63165	6.09894e-41	1.5568e-39
KWMTBOMO14193	131	968	5.83	40.91	5.83	40.91	2.81089	7.73074e-41	1.97005e-39
KWMTBOMO00254	3562	19754	158.62	834.89	158.62	834.89	2.39601	8.81027e-41	2.24143e-39
KWMTBOMO11145	345	3	15.36	0.13	15.36	0.13	-6.88452	8.95873e-41	2.27543e-39
KWMTBOMO12899	4	206	0.18	8.71	0.18	8.71	5.5966	1.1909e-40	3.01976e-39
KWMTBOMO08166	7	227	0.31	9.59	0.31	9.59	4.95119	1.3115e-40	3.32008e-39
KWMTBOMO04489	399	2435	17.77	102.91	17.77	102.91	2.53387	1.56238e-40	3.94867e-39
KWMTBOMO03392	567	20	25.25	0.85	25.25	0.85	-4.89268	1.94477e-40	4.90703e-39
KWMTBOMO03878	758	36	33.76	1.52	33.76	1.52	-4.47317	2.63226e-40	6.6308e-39
KWMTBOMO16109	82	681	3.65	28.78	3.65	28.78	2.9791	2.88814e-40	7.26343e-39
KWMTBOMO11859	8461	777	376.79	32.84	376.79	32.84	-3.52023	2.927e-40	7.34911e-39
KWMTBOMO07713	429	9	19.1	0.38	19.1	0.38	-5.65143	3.38306e-40	8.48033e-39
KWMTBOMO10903	499	15	22.22	0.63	22.22	0.63	-5.14036	4.64769e-40	1.16124e-38
KWMTBOMO05871	499	15	22.22	0.63	22.22	0.63	-5.14036	4.64769e-40	1.16124e-38
KWMTBOMO10127	791	4513	35.23	190.74	35.23	190.74	2.43673	4.81172e-40	1.20027e-38
KWMTBOMO02601	37	418	1.65	17.67	1.65	17.67	3.42076	4.83332e-40	1.2037e-38
KWMTBOMO00696	382	6	17.01	0.25	17.01	0.25	-6.08831	5.76857e-40	1.43429e-38
KWMTBOMO16212	528	17	23.51	0.72	23.51	0.72	-5.02913	5.95054e-40	1.47714e-38
KWMTBOMO15536	310	1	13.81	0.04	13.81	0.04	-8.4315	6.00461e-40	1.48815e-38
KWMTBOMO13526	265	1663	11.8	70.29	11.8	70.29	2.57453	7.09498e-40	1.75555e-38
KWMTBOMO15538	282	0	12.56	0	12.56	0.001	-13.6165	7.22926e-40	1.7859e-38
KWMTBOMO12672	419	2492	18.66	105.32	18.66	105.32	2.49676	7.74246e-40	1.9096e-38
KWMTBOMO10558	2179	11803	97.04	498.84	97.04	498.84	2.36193	7.95422e-40	1.95868e-38
KWMTBOMO05295	2129	11516	94.81	486.71	94.81	486.71	2.35995	9.0678e-40	2.22931e-38
KWMTBOMO02518	2372	190	105.63	8.03	105.63	8.03	-3.71748	9.76476e-40	2.39682e-38
KWMTBOMO05095	70	603	3.12	25.49	3.12	25.49	3.03031	1.06376e-39	2.6069e-38
KWMTBOMO13165	6418	34127	285.81	1442.35	285.81	1442.35	2.33529	1.71165e-39	4.18794e-38
KWMTBOMO10519	829	45	36.92	1.9	36.92	1.9	-4.28033	1.72085e-39	4.20376e-38
KWMTBOMO09532	1	185	0.04	7.82	0.04	7.82	7.61102	1.80017e-39	4.39052e-38
KWMTBOMO07127	2293	12246	102.11	517.57	102.11	517.57	2.34163	2.24614e-39	5.46953e-38
KWMTBOMO14109	816	4548	36.34	192.22	36.34	192.22	2.40313	2.46237e-39	5.98655e-38
KWMTBOMO15560	34	384	1.51	16.23	1.51	16.23	3.42604	4.4812e-39	1.08775e-37
KWMTBOMO05055	386	2260	17.19	95.52	17.19	95.52	2.47423	4.66679e-39	1.13101e-37
NEWGENE01274	6	214	0.27	9.04	0.27	9.04	5.06529	5.0785e-39	1.22885e-37
KWMTBOMO11827	272	0	12.11	0	12.11	0.001	-13.5639	5.56477e-39	1.3444e-37
KWMTBOMO10499	344	4	15.32	0.17	15.32	0.17	-6.49374	8.43691e-39	2.03507e-37
KWMTBOMO08857	2716	230	120.95	9.72	120.95	9.72	-3.63731	8.48817e-39	2.04422e-37
KWMTBOMO14339	680	3759	30.28	158.87	30.28	158.87	2.39141	1.03755e-38	2.49485e-37
KWMTBOMO03648	308	2	13.72	0.08	13.72	0.08	-7.42206	1.16713e-38	2.80203e-37
KWMTBOMO01593	269	0	11.98	0	11.98	0.001	-13.5483	1.20932e-38	2.89878e-37
KWMTBOMO03717	2325	193	103.54	8.16	103.54	8.16	-3.66548	1.29643e-38	3.10273e-37
NEWGENE01763	3822	19787	170.2	836.28	170.2	836.28	2.29676	1.65375e-38	3.95174e-37
NEWGENE01225	77	611	3.43	25.82	3.43	25.82	2.91221	1.7786e-38	4.24346e-37
NEWGENE00709	2615	224	116.45	9.47	116.45	9.47	-3.6202	2.07385e-38	4.94022e-37
KWMTBOMO09274	496	2779	22.09	117.45	22.09	117.45	2.41058	2.08807e-38	4.96638e-37
KWMTBOMO14220	5174	481	230.41	20.33	230.41	20.33	-3.50252	2.43416e-38	5.78055e-37
KWMTBOMO02461	150	991	6.68	41.88	6.68	41.88	2.64834	2.95955e-38	7.01739e-37
NEWGENE01554	4	187	0.18	7.9	0.18	7.9	5.45578	4.13797e-38	9.79639e-37
KWMTBOMO13744	348	1990	15.5	84.11	15.5	84.11	2.44001	5.26297e-38	1.24406e-36
KWMTBOMO04229	17	271	0.76	11.45	0.76	11.45	3.9132	6.11281e-38	1.44272e-36
KWMTBOMO12808	38	396	1.69	16.74	1.69	16.74	3.3082	6.52318e-38	1.53721e-36
KWMTBOMO14205	22	306	0.98	12.93	0.98	12.93	3.7218	8.65601e-38	2.03668e-36
KWMTBOMO14334	158	1016	7.04	42.94	7.04	42.94	2.60867	1.02055e-37	2.3976e-36
KWMTBOMO13650	15	261	0.67	11.03	0.67	11.03	4.04113	1.16979e-37	2.744e-36
KWMTBOMO10554	53	470	2.36	19.86	2.36	19.86	3.07301	1.21495e-37	2.84557e-36
KWMTBOMO07663	719	39	32.02	1.65	32.02	1.65	-4.27844	1.35322e-37	3.1646e-36
KWMTBOMO12844	1806	9152	80.43	386.8	80.43	386.8	2.26578	1.56945e-37	3.66467e-36
KWMTBOMO01656	1203	88	53.57	3.72	53.57	3.72	-3.84805	2.24228e-37	5.22779e-36
KWMTBOMO05322	2	170	0.09	7.18	0.09	7.18	6.31792	2.29823e-37	5.3501e-36
KWMTBOMO00938	1055	5458	46.98	230.68	46.98	230.68	2.29577	2.53083e-37	5.88264e-36
KWMTBOMO11345	280	1	12.47	0.04	12.47	0.04	-8.28425	3.28094e-37	7.61466e-36
KWMTBOMO07337	254	0	11.31	0	11.31	0.001	-13.4653	3.75178e-37	8.69426e-36
KWMTBOMO16045	375	8	16.7	0.34	16.7	0.34	-5.61817	3.90054e-37	9.02537e-36
KWMTBOMO03335	533	22	23.74	0.93	23.74	0.93	-4.67395	4.18893e-37	9.67808e-36
KWMTBOMO12981	5352	520	238.34	21.98	238.34	21.98	-3.43876	4.21409e-37	9.72156e-36
KWMTBOMO15205	1770	8839	78.82	373.57	78.82	373.57	2.24474	4.85615e-37	1.11859e-35
KWMTBOMO08261	252	0	11.22	0	11.22	0.001	-13.4538	4.91053e-37	1.12942e-35
KWMTBOMO12492	2884	263	128.43	11.12	128.43	11.12	-3.52975	5.16337e-37	1.1858e-35
KWMTBOMO00828	2	167	0.09	7.06	0.09	7.06	6.2936	5.54588e-37	1.27174e-35
KWMTBOMO08747	89484	9389	3984.95	396.82	3984.95	396.82	-3.328	6.83507e-37	1.56503e-35
KWMTBOMO01189	1188	5948	52.9	251.39	52.9	251.39	2.24859	7.20031e-37	1.6462e-35
KWMTBOMO16242	0	168	0	7.1	0.001	7.1	12.7936	7.45169e-37	1.70114e-35
KWMTBOMO14011	380	9	16.92	0.38	16.92	0.38	-5.47659	7.50689e-37	1.71119e-35
KWMTBOMO12851	19	274	0.85	11.58	0.85	11.58	3.76803	8.64227e-37	1.96708e-35
KWMTBOMO05766	732	42	32.6	1.78	32.6	1.78	-4.19492	1.01015e-36	2.2958e-35
KWMTBOMO12374	522	2764	23.25	116.82	23.25	116.82	2.32898	1.01709e-36	2.30816e-35
KWMTBOMO02602	50	442	2.23	18.68	2.23	18.68	3.06638	1.25032e-36	2.83325e-35
KWMTBOMO06056	928	4728	41.33	199.82	41.33	199.82	2.27344	1.26483e-36	2.86191e-35
KWMTBOMO07978	10	220	0.45	9.3	0.45	9.3	4.36923	1.60031e-36	3.61565e-35
KWMTBOMO06377	3222	15696	143.48	663.38	143.48	663.38	2.20899	1.79776e-36	4.05579e-35
KWMTBOMO04191	5	185	0.22	7.82	0.22	7.82	5.15159	1.90696e-36	4.29584e-35
NEWGENE00746	2	163	0.09	6.89	0.09	6.89	6.25844	2.45042e-36	5.51202e-35
KWMTBOMO12909	1396	112	62.17	4.73	62.17	4.73	-3.71631	2.58157e-36	5.79851e-35
KWMTBOMO11937	508	21	22.62	0.89	22.62	0.89	-4.66765	3.14643e-36	7.05693e-35
KWMTBOMO02028	436	15	19.42	0.63	19.42	0.63	-4.94605	3.58954e-36	8.03899e-35
KWMTBOMO05752	2860	270	127.36	11.41	127.36	11.41	-3.48054	4.88583e-36	1.09262e-34
KWMTBOMO01375	2881	273	128.3	11.54	128.3	11.54	-3.47481	5.18287e-36	1.15736e-34
KWMTBOMO05361	267	1	11.89	0.04	11.89	0.04	-8.21553	5.34239e-36	1.19124e-34
KWMTBOMO04857	0	162	0	6.85	0.001	6.85	12.7419	6.04075e-36	1.34501e-34
KWMTBOMO06942	464	2421	20.66	102.32	20.66	102.32	2.30818	6.28357e-36	1.39705e-34
KWMTBOMO06883	629	34	28.01	1.44	28.01	1.44	-4.2818	6.54059e-36	1.45209e-34
KWMTBOMO14297	1439	6938	64.08	293.23	64.08	293.23	2.19409	8.87806e-36	1.96818e-34
KWMTBOMO00332	3198	311	142.42	13.14	142.42	13.14	-3.43811	1.16593e-35	2.58102e-34
KWMTBOMO10946	1124	5423	50.05	229.2	50.05	229.2	2.19517	1.27413e-35	2.81648e-34
KWMTBOMO14286	239	0	10.64	0	10.64	0.001	-13.3772	1.31483e-35	2.90227e-34
KWMTBOMO05987	886	4361	39.46	184.31	39.46	184.31	2.22367	1.80153e-35	3.97086e-34
KWMTBOMO10856	467	19	20.8	0.8	20.8	0.8	-4.70044	2.40272e-35	5.28841e-34
KWMTBOMO12668	59	464	2.63	19.61	2.63	19.61	2.89845	2.57263e-35	5.65426e-34
KWMTBOMO11057	721	45	32.11	1.9	32.11	1.9	-4.07895	2.72839e-35	5.98803e-34
KWMTBOMO13655	0	158	0	6.68	0.001	6.68	12.7056	2.7682e-35	6.0667e-34
KWMTBOMO05211	849	58	37.81	2.45	37.81	2.45	-3.94791	2.79944e-35	6.12642e-34
KWMTBOMO16176	2337	220	104.07	9.3	104.07	9.3	-3.48418	2.89247e-35	6.321e-34
KWMTBOMO12177	724	3570	32.24	150.88	32.24	150.88	2.22648	3.55474e-35	7.75723e-34
KWMTBOMO11473	269	2	11.98	0.08	11.98	0.08	-7.22641	3.66647e-35	7.98968e-34
KWMTBOMO16089	4	166	0.18	7.02	0.18	7.02	5.2854	3.7146e-35	8.08307e-34
KWMTBOMO16320	1507	7110	67.11	300.5	67.11	300.5	2.16277	4.14687e-35	9.01093e-34
KWMTBOMO03698	1032	4987	45.96	210.77	45.96	210.77	2.19722	4.29354e-35	9.31643e-34
KWMTBOMO05956	1324	110	58.96	4.65	58.96	4.65	-3.66443	4.75879e-35	1.03114e-33
KWMTBOMO04838	4343	20184	193.4	853.06	193.4	853.06	2.14106	4.94657e-35	1.07032e-33
KWMTBOMO00110	3	154	0.13	6.51	0.13	6.51	5.64607	5.12278e-35	1.10688e-33
KWMTBOMO10603	188	1070	8.37	45.22	8.37	45.22	2.43366	5.18197e-35	1.1181e-33
KWMTBOMO08259	256	1	11.4	0.04	11.4	0.04	-8.15482	5.55484e-35	1.19686e-33
KWMTBOMO10808	4	164	0.18	6.93	0.18	6.93	5.26679	6.68857e-35	1.43912e-33
KWMTBOMO11541	14	228	0.62	9.64	0.62	9.64	3.95869	7.33594e-35	1.5762e-33
NEWGENE00226	96	638	4.28	26.96	4.28	26.96	2.65514	7.3468e-35	1.57633e-33
KWMTBOMO09583	5831	615	259.67	25.99	259.67	25.99	-3.32065	7.63127e-35	1.63507e-33
KWMTBOMO05865	191	1078	8.51	45.56	8.51	45.56	2.42054	8.78917e-35	1.88054e-33
KWMTBOMO05651	209	1157	9.31	48.9	9.31	48.9	2.39298	1.07172e-34	2.28987e-33
KWMTBOMO00081	351	9	15.63	0.38	15.63	0.38	-5.36217	1.11203e-34	2.37269e-33
KWMTBOMO12939	16019	73143	713.37	3091.32	713.37	3091.32	2.1155	1.2538e-34	2.67146e-33
KWMTBOMO07355	360	10	16.03	0.42	16.03	0.42	-5.25424	1.27568e-34	2.71431e-33
KWMTBOMO14067	263	2	11.71	0.08	11.71	0.08	-7.19353	1.31591e-34	2.79604e-33
KWMTBOMO11316	946	4517	42.13	190.91	42.13	190.91	2.17997	1.33912e-34	2.84143e-33
KWMTBOMO01227	583	32	25.96	1.35	25.96	1.35	-4.26526	1.6638e-34	3.52547e-33
KWMTBOMO01089	321	1662	14.29	70.24	14.29	70.24	2.29729	1.73027e-34	3.66125e-33
KWMTBOMO08999	225	1218	10.02	51.48	10.02	51.48	2.36113	1.89257e-34	3.99916e-33
KWMTBOMO11194	13	217	0.58	9.17	0.58	9.17	3.9828	2.18257e-34	4.6056e-33
KWMTBOMO13752	1543	138	68.71	5.83	68.71	5.83	-3.55895	2.36262e-34	4.9787e-33
KWMTBOMO06697	2059	197	91.69	8.33	91.69	8.33	-3.46038	2.37504e-34	4.998e-33
KWMTBOMO08367	4183	438	186.28	18.51	186.28	18.51	-3.3311	2.44046e-34	5.12864e-33
KWMTBOMO13162	40	360	1.78	15.22	1.78	15.22	3.09602	3.25282e-34	6.82647e-33
KWMTBOMO02300	2657	267	118.32	11.28	118.32	11.28	-3.39085	4.34353e-34	9.10302e-33
KWMTBOMO08745	297	5	13.23	0.21	13.23	0.21	-5.97728	4.65601e-34	9.7446e-33
KWMTBOMO05045	257	2	11.44	0.08	11.44	0.08	-7.15987	4.80044e-34	1.00332e-32
NEWGENE01589	223	0	9.93	0	9.93	0.001	-13.2776	5.25164e-34	1.09613e-32
KWMTBOMO04274	461	21	20.53	0.89	20.53	0.89	-4.52778	5.4184e-34	1.1294e-32
KWMTBOMO06852	1	148	0.04	6.26	0.04	6.26	7.29002	6.24656e-34	1.30025e-32
NEWGENE01407	344	1730	15.32	73.12	15.32	73.12	2.25485	6.83425e-34	1.42065e-32
KWMTBOMO11989	192	1052	8.55	44.46	8.55	44.46	2.37851	7.12961e-34	1.48005e-32
KWMTBOMO14983	349	1748	15.54	73.88	15.54	73.88	2.2492	7.82524e-34	1.62226e-32
KWMTBOMO14015	349	10	15.54	0.42	15.54	0.42	-5.20945	7.90358e-34	1.63629e-32
KWMTBOMO10066	9263	1046	412.5	44.21	412.5	44.21	-3.22195	8.4809e-34	1.75344e-32
KWMTBOMO13552	0	148	0	6.26	0.001	6.26	12.6119	8.57737e-34	1.771e-32
KWMTBOMO06699	312	7	13.89	0.3	13.89	0.3	-5.53294	8.96764e-34	1.84661e-32
KWMTBOMO01490	16	233	0.71	9.85	0.71	9.85	3.79423	8.96764e-34	1.84661e-32
KWMTBOMO01918	1812	8132	80.69	343.69	80.69	343.69	2.09065	1.27727e-33	2.62662e-32
KWMTBOMO15033	629	2960	28.01	125.1	28.01	125.1	2.15907	1.80269e-33	3.70214e-32
KWMTBOMO00650	3463	368	154.22	15.55	154.22	15.55	-3.31	1.93709e-33	3.97285e-32
KWMTBOMO13476	13222	1523	588.81	64.37	588.81	64.37	-3.19334	1.99293e-33	4.08191e-32
KWMTBOMO15904	992	81	44.18	3.42	44.18	3.42	-3.69133	2.73805e-33	5.6006e-32
KWMTBOMO04410	3673	395	163.57	16.69	163.57	16.69	-3.29285	2.9269e-33	5.97095e-32
KWMTBOMO05205	1714	7612	76.33	321.71	76.33	321.71	2.07544	2.92378e-33	5.97095e-32
KWMTBOMO14197	11	201	0.49	8.5	0.49	8.5	4.11661	2.96781e-33	6.04637e-32
KWMTBOMO02852	216	0	9.62	0	9.62	0.001	-13.2318	3.01813e-33	6.14073e-32
KWMTBOMO08893	1319	5885	58.74	248.72	58.74	248.72	2.08211	3.02893e-33	6.15454e-32
KWMTBOMO15247	43	359	1.91	15.17	1.91	15.17	2.98958	3.05092e-33	6.19103e-32
KWMTBOMO04193	288	5	12.83	0.21	12.83	0.21	-5.93299	3.05688e-33	6.19493e-32
KWMTBOMO06628	369	1802	16.43	76.16	16.43	76.16	2.2127	3.10202e-33	6.27812e-32
KWMTBOMO04488	603	37	26.85	1.56	26.85	1.56	-4.1053	3.16178e-33	6.39063e-32
KWMTBOMO00272	495	26	22.04	1.1	22.04	1.1	-4.32455	3.36817e-33	6.79882e-32
KWMTBOMO01528	248	2	11.04	0.08	11.04	0.08	-7.10852	3.94209e-33	7.94686e-32
KWMTBOMO05412	600	37	26.72	1.56	26.72	1.56	-4.0983	4.6285e-33	9.31834e-32
KWMTBOMO01801	295	6	13.14	0.25	13.14	0.25	-5.71589	4.6781e-33	9.40587e-32
KWMTBOMO03424	41	345	1.83	14.58	1.83	14.58	2.99408	5.4133e-33	1.08698e-31
KWMTBOMO13517	303	7	13.49	0.3	13.49	0.3	-5.49078	5.4428e-33	1.09148e-31
KWMTBOMO13972	4588	19974	204.32	844.18	204.32	844.18	2.04672	5.60189e-33	1.12191e-31
KWMTBOMO13286	1033	87	46	3.68	46	3.68	-3.64386	5.72771e-33	1.14562e-31
KWMTBOMO02061	6418	27854	285.81	1177.22	285.81	1177.22	2.04226	6.12281e-33	1.22305e-31
KWMTBOMO00438	438	2085	19.51	88.12	19.51	88.12	2.17526	6.49054e-33	1.29482e-31
KWMTBOMO05874	100	612	4.45	25.87	4.45	25.87	2.5394	7.69036e-33	1.53218e-31
KWMTBOMO09562	2440	254	108.66	10.74	108.66	10.74	-3.33876	8.71035e-33	1.73315e-31
KWMTBOMO11656	930	76	41.42	3.21	41.42	3.21	-3.68968	1.01705e-32	2.02106e-31
KWMTBOMO06771	589	2719	26.23	114.92	26.23	114.92	2.13134	1.09478e-32	2.1727e-31
KWMTBOMO16166	477	25	21.24	1.06	21.24	1.06	-4.32465	1.2204e-32	2.41887e-31
KWMTBOMO07710	1071	93	47.69	3.93	47.69	3.93	-3.60109	1.29966e-32	2.57266e-31
KWMTBOMO01267	1	140	0.04	5.92	0.04	5.92	7.20945	1.55956e-32	3.08314e-31
KWMTBOMO00852	20	240	0.89	10.14	0.89	10.14	3.51011	1.71195e-32	3.38006e-31
KWMTBOMO00806	261	4	11.62	0.17	11.62	0.17	-6.09493	1.73632e-32	3.42376e-31
KWMTBOMO12918	99	599	4.41	25.32	4.41	25.32	2.52143	1.7691e-32	3.48392e-31
KWMTBOMO08957	2380	251	105.99	10.61	105.99	10.61	-3.32043	2.19623e-32	4.31954e-31
KWMTBOMO06892	208	0	9.26	0	9.26	0.001	-13.1768	2.41434e-32	4.74243e-31
NEWGENE01592	2243	235	99.89	9.93	99.89	9.93	-3.33047	2.46186e-32	4.82959e-31
KWMTBOMO05908	79	508	3.52	21.47	3.52	21.47	2.60867	2.53752e-32	4.97167e-31
KWMTBOMO02250	425	20	18.93	0.85	18.93	0.85	-4.47707	2.5769e-32	5.04237e-31
KWMTBOMO13144	20475	2462	911.8	104.05	911.8	104.05	-3.13144	2.67157e-32	5.22097e-31
KWMTBOMO04992	390	1838	17.37	77.68	17.37	77.68	2.16095	2.70225e-32	5.27419e-31
KWMTBOMO04991	87	543	3.87	22.95	3.87	22.95	2.56809	2.83268e-32	5.52174e-31
KWMTBOMO10188	258	4	11.49	0.17	11.49	0.17	-6.0787	2.89253e-32	5.63127e-31
KWMTBOMO10416	1140	4944	50.77	208.95	50.77	208.95	2.04111	3.02101e-32	5.87394e-31
KWMTBOMO10759	66	447	2.94	18.89	2.94	18.89	2.68373	3.57574e-32	6.94372e-31
KWMTBOMO00694	843	3742	37.54	158.15	37.54	158.15	2.07479	3.7572e-32	7.28687e-31
KWMTBOMO08753	1816	185	80.87	7.82	80.87	7.82	-3.37036	3.95257e-32	7.65611e-31
NEWGENE01710	227	1	10.11	0.04	10.11	0.04	-7.98157	5.00675e-32	9.67751e-31
KWMTBOMO13092	535	2432	23.82	102.79	23.82	102.79	2.10945	5.00876e-32	9.67751e-31
KWMTBOMO08777	205	0	9.13	0	9.13	0.001	-13.1564	5.96512e-32	1.15108e-30
KWMTBOMO04598	1070	96	47.65	4.06	47.65	4.06	-3.55292	7.67818e-32	1.47979e-30
KWMTBOMO02749	384	1784	17.1	75.4	17.1	75.4	2.14057	8.09376e-32	1.55792e-30
KWMTBOMO07862	34215	142645	1523.68	6028.76	1523.68	6028.76	1.9843	8.19524e-32	1.57548e-30
KWMTBOMO06435	375	1743	16.7	73.67	16.7	73.67	2.14123	8.76647e-32	1.68318e-30
KWMTBOMO05321	187	955	8.33	40.36	8.33	40.36	2.27654	9.45521e-32	1.81315e-30
KWMTBOMO00333	1473	146	65.6	6.17	65.6	6.17	-3.41035	1.09945e-31	2.1057e-30
KWMTBOMO12442	1169	109	52.06	4.61	52.06	4.61	-3.49734	1.12741e-31	2.15656e-30
KWMTBOMO13763	554	36	24.67	1.52	24.67	1.52	-4.02061	1.46917e-31	2.80678e-30
KWMTBOMO04061	1069	4538	47.61	191.79	47.61	191.79	2.01019	1.57557e-31	3.00633e-30
KWMTBOMO10009	809	66	36.03	2.79	36.03	2.79	-3.69086	1.58988e-31	3.02986e-30
KWMTBOMO04584	1568	6592	69.83	278.61	69.83	278.61	1.99633	1.68057e-31	3.19871e-30
KWMTBOMO08562	397	18	17.68	0.76	17.68	0.76	-4.53998	1.73903e-31	3.30587e-30
KWMTBOMO16239	442	23	19.68	0.97	19.68	0.97	-4.3426	1.86854e-31	3.54769e-30
KWMTBOMO06450	1057	4537	47.07	191.75	47.07	191.75	2.02635	1.88825e-31	3.58068e-30
KWMTBOMO13853	490	2201	21.82	93.02	21.82	93.02	2.09189	1.9093e-31	3.61613e-30
KWMTBOMO06524	4359	18053	194.12	762.99	194.12	762.99	1.97472	2.02776e-31	3.83574e-30
KWMTBOMO11151	23	248	1.02	10.48	1.02	10.48	3.361	2.13937e-31	4.04189e-30
KWMTBOMO10555	45	346	2	14.62	2	14.62	2.86987	2.243e-31	4.23246e-30
KWMTBOMO05842	417	21	18.57	0.89	18.57	0.89	-4.38302	2.59155e-31	4.88415e-30
KWMTBOMO00252	228	2	10.15	0.08	10.15	0.08	-6.98726	4.01869e-31	7.56451e-30
KWMTBOMO05820	3005	12309	133.82	520.23	133.82	520.23	1.95886	5.51852e-31	1.03749e-29
KWMTBOMO01988	304	9	13.54	0.38	13.54	0.38	-5.15508	5.66039e-31	1.06286e-29
KWMTBOMO08912	321	1478	14.29	62.47	14.29	62.47	2.12816	6.33537e-31	1.18815e-29
KWMTBOMO01398	343	13	15.27	0.55	15.27	0.55	-4.79512	6.39e-31	1.19694e-29
KWMTBOMO09516	507	2221	22.58	93.87	22.58	93.87	2.05562	8.36023e-31	1.56408e-29
KWMTBOMO09000	104	585	4.63	24.72	4.63	24.72	2.41659	8.62412e-31	1.61148e-29
KWMTBOMO13143	194	0	8.64	0	8.64	0.001	-13.0768	9.45679e-31	1.76492e-29
KWMTBOMO10503	2331	261	103.81	11.03	103.81	11.03	-3.23444	9.89708e-31	1.84485e-29
KWMTBOMO15324	393	1758	17.5	74.3	17.5	74.3	2.08601	1.02329e-30	1.90514e-29
KWMTBOMO05646	750	62	33.4	2.62	33.4	2.62	-3.67221	1.21638e-30	2.26189e-29
NEWGENE00456	918	83	40.88	3.51	40.88	3.51	-3.54185	1.28975e-30	2.3954e-29
KWMTBOMO04161	193	0	8.59	0	8.59	0.001	-13.0684	1.29166e-30	2.39606e-29
KWMTBOMO14079	421	22	18.75	0.93	18.75	0.93	-4.33352	1.31886e-30	2.44355e-29
KWMTBOMO11529	192	0	8.55	0	8.55	0.001	-13.0617	1.76594e-30	3.26794e-29
KWMTBOMO14116	196	952	8.73	40.24	8.73	40.24	2.20458	1.79648e-30	3.32046e-29
KWMTBOMO02801	1155	114	51.44	4.82	51.44	4.82	-3.41579	2.6029e-30	4.80519e-29
KWMTBOMO06688	445	26	19.82	1.1	19.82	1.1	-4.17138	2.74264e-30	5.05708e-29
KWMTBOMO01639	954	89	42.48	3.76	42.48	3.76	-3.49798	2.87208e-30	5.28938e-29
NEWGENE01673	365	17	16.25	0.72	16.25	0.72	-4.4963	2.89834e-30	5.33135e-29
KWMTBOMO13107	228	3	10.15	0.13	10.15	0.13	-6.28682	3.60334e-30	6.62021e-29
KWMTBOMO15272	6607	26177	294.23	1106.35	294.23	1106.35	1.91079	3.84726e-30	7.0599e-29
KWMTBOMO01379	359	1584	15.99	66.95	15.99	66.95	2.06591	4.64028e-30	8.50497e-29
KWMTBOMO10019	10	170	0.45	7.18	0.45	7.18	3.99599	4.74981e-30	8.69532e-29
KWMTBOMO12693	0	126	0	5.33	0.001	5.33	12.3799	4.76291e-30	8.70892e-29
KWMTBOMO11326	454	27	20.22	1.14	20.22	1.14	-4.14868	5.18293e-30	9.46563e-29
KWMTBOMO06401	3918	15504	174.48	655.26	174.48	655.26	1.90901	5.2466e-30	9.57053e-29
KWMTBOMO03092	20564	80792	915.77	3414.6	915.77	3414.6	1.89866	5.52783e-30	1.00715e-28
KWMTBOMO02519	625	48	27.83	2.03	27.83	2.03	-3.77709	5.60065e-30	1.01921e-28
KWMTBOMO06636	2382	9463	106.08	399.95	106.08	399.95	1.91467	5.67623e-30	1.03174e-28
KWMTBOMO15728	745	63	33.18	2.66	33.18	2.66	-3.64082	5.79386e-30	1.05188e-28
KWMTBOMO02547	23072	3001	1027.45	126.83	1027.45	126.83	-3.0181	5.8722e-30	1.06484e-28
KWMTBOMO04333	439	26	19.55	1.1	19.55	1.1	-4.15159	6.14864e-30	1.11365e-28
NEWGENE00386	1630	6502	72.59	274.8	72.59	274.8	1.92054	6.44045e-30	1.16513e-28
KWMTBOMO03113	1595	6352	71.03	268.46	71.03	268.46	1.91821	7.42475e-30	1.34161e-28
KWMTBOMO09190	323	1430	14.38	60.44	14.38	60.44	2.07144	9.06076e-30	1.63531e-28
KWMTBOMO06693	1	123	0.04	5.2	0.04	5.2	7.02237	9.54723e-30	1.72108e-28
KWMTBOMO10620	161	793	7.17	33.52	7.17	33.52	2.22498	1.00998e-29	1.81855e-28
NEWGENE01764	2372	9344	105.63	394.92	105.63	394.92	1.90254	1.02531e-29	1.84399e-28
KWMTBOMO08368	638	51	28.41	2.16	28.41	2.16	-3.7173	1.14101e-29	2.04967e-28
KWMTBOMO09255	571	42	25.43	1.78	25.43	1.78	-3.83658	1.17127e-29	2.10158e-28
KWMTBOMO02497	273	8	12.16	0.34	12.16	0.34	-5.16046	1.24378e-29	2.22907e-28
KWMTBOMO14316	2406	9445	107.15	399.18	107.15	399.18	1.89741	1.28898e-29	2.30738e-28
KWMTBOMO02233	1073	107	47.78	4.52	47.78	4.52	-3.40201	1.44246e-29	2.57911e-28
KWMTBOMO07509	758	3100	33.76	131.02	33.76	131.02	1.9564	1.63299e-29	2.91638e-28
KWMTBOMO16102	263	7	11.71	0.3	11.71	0.3	-5.28663	1.67878e-29	2.99468e-28
KWMTBOMO05904	49	338	2.18	14.29	2.18	14.29	2.71261	1.74888e-29	3.11609e-28
KWMTBOMO12895	3498	13615	155.77	575.43	155.77	575.43	1.88522	1.7649e-29	3.14099e-28
KWMTBOMO07731	356	1538	15.85	65	15.85	65	2.03596	1.91766e-29	3.4089e-28
KWMTBOMO07861	31920	122802	1421.48	5190.12	1421.48	5190.12	1.86837	2.27643e-29	4.04198e-28
KWMTBOMO03619	2489	297	110.84	12.55	110.84	12.55	-3.14272	2.4456e-29	4.33734e-28
KWMTBOMO03963	372	19	16.57	0.8	16.57	0.8	-4.37243	2.99064e-29	5.29786e-28
NEWGENE00265	24	233	1.07	9.85	1.07	9.85	3.20251	2.99539e-29	5.30015e-28
KWMTBOMO05213	2333	277	103.89	11.71	103.89	11.71	-3.14924	3.37168e-29	5.9591e-28
KWMTBOMO10518	3233	398	143.97	16.82	143.97	16.82	-3.09752	3.43121e-29	6.05733e-28
KWMTBOMO14406	384	21	17.1	0.89	17.1	0.89	-4.26405	3.54889e-29	6.25788e-28
KWMTBOMO10257	1332	144	59.32	6.09	59.32	6.09	-3.284	4.94604e-29	8.71151e-28
KWMTBOMO03980	266	8	11.85	0.34	11.85	0.34	-5.12321	5.28038e-29	9.28971e-28
KWMTBOMO16293	60	375	2.67	15.85	2.67	15.85	2.56957	5.32527e-29	9.35796e-28
NEWGENE01100	179	0	7.97	0	7.97	0.001	-12.9604	5.88291e-29	1.0326e-27
KWMTBOMO12833	244	1088	10.87	45.98	10.87	45.98	2.08065	6.29745e-29	1.10411e-27
KWMTBOMO08831	1703	195	75.84	8.24	75.84	8.24	-3.20224	6.33685e-29	1.10975e-27
KWMTBOMO11115	9451	35900	420.88	1517.28	420.88	1517.28	1.85001	6.41565e-29	1.12226e-27
KWMTBOMO14263	1425	158	63.46	6.68	63.46	6.68	-3.24793	7.06224e-29	1.23396e-27
KWMTBOMO12276	690	60	30.73	2.54	30.73	2.54	-3.59675	7.62424e-29	1.33064e-27
KWMTBOMO09325	178	0	7.93	0	7.93	0.001	-12.9531	8.14096e-29	1.41921e-27
KWMTBOMO04256	247	6	11	0.25	11	0.25	-5.45943	1.03191e-28	1.79688e-27
KWMTBOMO11927	277	9	12.34	0.38	12.34	0.38	-5.0212	1.07083e-28	1.86254e-27
KWMTBOMO06078	4928	639	219.46	27.01	219.46	27.01	-3.02239	1.22577e-28	2.12962e-27
KWMTBOMO08836	66	398	2.94	16.82	2.94	16.82	2.51629	1.28543e-28	2.23074e-27
NEWGENE01509	176	0	7.84	0	7.84	0.001	-12.9366	1.56392e-28	2.71097e-27
KWMTBOMO11894	0	117	0	4.94	0.001	4.94	12.2703	1.62022e-28	2.80539e-27
KWMTBOMO13479	333	16	14.83	0.68	14.83	0.68	-4.44684	1.72364e-28	2.9811e-27
KWMTBOMO02907	2204	8341	98.15	352.52	98.15	352.52	1.84464	1.73767e-28	3.00198e-27
KWMTBOMO13648	339	17	15.1	0.72	15.1	0.72	-4.39041	2.0798e-28	3.589e-27
KWMTBOMO09794	9	152	0.4	6.42	0.4	6.42	4.0045	2.21723e-28	3.82186e-27
KWMTBOMO12406	36	271	1.6	11.45	1.6	11.45	2.8392	2.2593e-28	3.89e-27
KWMTBOMO01170	1409	5345	62.75	225.9	62.75	225.9	1.848	2.52598e-28	4.34429e-27
KWMTBOMO10502	674	2664	30.01	112.59	30.01	112.59	1.90756	2.59315e-28	4.45482e-27
NEWGENE00480	242	6	10.78	0.25	10.78	0.25	-5.43029	2.88802e-28	4.95583e-27
KWMTBOMO11224	78	439	3.47	18.55	3.47	18.55	2.41841	2.94308e-28	5.04467e-27
KWMTBOMO07088	1005	105	44.76	4.44	44.76	4.44	-3.33358	3.10777e-28	5.32101e-27
KWMTBOMO01278	3383	434	150.65	18.34	150.65	18.34	-3.03814	3.20334e-28	5.47854e-27
KWMTBOMO00897	16500	2269	734.79	95.9	734.79	95.9	-2.93773	3.30756e-28	5.65048e-27
KWMTBOMO00710	885	89	39.41	3.76	39.41	3.76	-3.38976	3.4263e-28	5.84681e-27
KWMTBOMO03621	56	349	2.49	14.75	2.49	14.75	2.5665	4.18503e-28	7.13362e-27
KWMTBOMO09678	644	57	28.68	2.41	28.68	2.41	-3.57294	5.17853e-28	8.81729e-27
KWMTBOMO04830	171	0	7.62	0	7.62	0.001	-12.8956	5.84596e-28	9.94268e-27
KWMTBOMO02745	695	2708	30.95	114.45	30.95	114.45	1.88671	6.10629e-28	1.03739e-26
KWMTBOMO02432	389	1580	17.32	66.78	17.32	66.78	1.94698	6.48366e-28	1.10029e-26
KWMTBOMO12256	180	1	8.02	0.04	8.02	0.04	-7.64746	6.5302e-28	1.10696e-26
KWMTBOMO06776	81	442	3.61	18.68	3.61	18.68	2.37142	6.58824e-28	1.11557e-26
KWMTBOMO02636	1522	178	67.78	7.52	67.78	7.52	-3.17206	6.80613e-28	1.15119e-26
KWMTBOMO04935	20	200	0.89	8.45	0.89	8.45	3.24707	7.06205e-28	1.19316e-26
KWMTBOMO07223	238	6	10.6	0.25	10.6	0.25	-5.40599	8.16553e-28	1.37808e-26
KWMTBOMO00786	1330	4963	59.23	209.76	59.23	209.76	1.82434	8.44617e-28	1.42388e-26
KWMTBOMO14199	1	112	0.04	4.73	0.04	4.73	6.8857	9.91739e-28	1.67006e-26
KWMTBOMO00881	850	86	37.85	3.63	37.85	3.63	-3.38225	1.17002e-27	1.96812e-26
KWMTBOMO13768	3679	486	163.84	20.54	163.84	20.54	-2.99578	1.40283e-27	2.35715e-26
KWMTBOMO14536	72	405	3.21	17.12	3.21	17.12	2.41504	1.53803e-27	2.5815e-26
KWMTBOMO05556	1718	209	76.51	8.83	76.51	8.83	-3.11516	1.56071e-27	2.61671e-26
NEWGENE01356	167	0	7.44	0	7.44	0.001	-12.8611	1.58965e-27	2.66232e-26
KWMTBOMO14024	971	3655	43.24	154.48	43.24	154.48	1.83698	1.8626e-27	3.11605e-26
KWMTBOMO07247	3079	11193	137.12	473.06	137.12	473.06	1.78658	2.02577e-27	3.38534e-26
NEWGENE00060	248	8	11.04	0.34	11.04	0.34	-5.02106	2.14399e-27	3.57899e-26
KWMTBOMO15459	690	65	30.73	2.75	30.73	2.75	-3.48214	2.2301e-27	3.71869e-26
KWMTBOMO08788	1088	4022	48.45	169.99	48.45	169.99	1.81088	2.24787e-27	3.74425e-26
KWMTBOMO09792	344	19	15.32	0.8	15.32	0.8	-4.25927	2.30892e-27	3.84177e-26
KWMTBOMO11531	22	206	0.98	8.71	0.98	8.71	3.15182	2.38098e-27	3.95739e-26
KWMTBOMO03130	205	887	9.13	37.49	9.13	37.49	2.03782	2.54125e-27	4.21919e-26
KWMTBOMO13683	421	29	18.75	1.23	18.75	1.23	-3.93016	2.81068e-27	4.66147e-26
KWMTBOMO16378	282	12	12.56	0.51	12.56	0.51	-4.6222	2.95827e-27	4.90095e-26
KWMTBOMO04012	217	927	9.66	39.18	9.66	39.18	2.02002	3.12288e-27	5.16808e-26
KWMTBOMO01857	228	965	10.15	40.78	10.15	40.78	2.00638	3.17226e-27	5.24414e-26
KWMTBOMO15386	3798	510	169.13	21.55	169.13	21.55	-2.97237	3.19653e-27	5.27857e-26
KWMTBOMO05535	527	2032	23.47	85.88	23.47	85.88	1.8715	3.74058e-27	6.17034e-26
KWMTBOMO15983	30	238	1.34	10.06	1.34	10.06	2.90833	4.23656e-27	6.981e-26
KWMTBOMO09342	890	3324	39.63	140.49	39.63	140.49	1.8258	4.25914e-27	7.01067e-26
KWMTBOMO02445	568	2174	25.29	91.88	25.29	91.88	1.86118	4.50753e-27	7.41158e-26
KWMTBOMO15271	244	8	10.87	0.34	10.87	0.34	-4.99867	5.88637e-27	9.6684e-26
KWMTBOMO08642	3377	12044	150.39	509.03	150.39	509.03	1.75904	6.86373e-27	1.12617e-25
KWMTBOMO01591	205	4	9.13	0.17	9.13	0.17	-5.74701	7.72372e-27	1.26591e-25
KWMTBOMO07734	663	2492	29.53	105.32	29.53	105.32	1.83453	8.0521e-27	1.31833e-25
KWMTBOMO00268	1161	4200	51.7	177.51	51.7	177.51	1.77966	8.54974e-27	1.39831e-25
KWMTBOMO07955	69	379	3.07	16.02	3.07	16.02	2.38356	1.01362e-26	1.65601e-25
KWMTBOMO10508	4134	14557	184.1	615.24	184.1	615.24	1.74066	1.43177e-26	2.33667e-25
KWMTBOMO14231	887	96	39.5	4.06	39.5	4.06	-3.2823	1.44974e-26	2.36349e-25
KWMTBOMO12657	555	49	24.72	2.07	24.72	2.07	-3.57798	1.47894e-26	2.40854e-25
KWMTBOMO08225	722	73	32.15	3.09	32.15	3.09	-3.37914	1.51918e-26	2.47144e-25
KWMTBOMO03985	351	1372	15.63	57.99	15.63	57.99	1.89149	1.57082e-26	2.55275e-25
KWMTBOMO16370	10644	37243	474	1574.04	474	1574.04	1.73151	1.59695e-26	2.59247e-25
KWMTBOMO13672	370	24	16.48	1.01	16.48	1.01	-4.02829	1.75387e-26	2.8442e-25
KWMTBOMO16421	3	113	0.13	4.78	0.13	4.78	5.20043	1.92428e-26	3.11725e-25
KWMTBOMO12980	2511	8839	111.82	373.57	111.82	373.57	1.7402	2.03143e-26	3.28737e-25
KWMTBOMO00473	2410	8487	107.32	358.7	107.32	358.7	1.74086	2.04603e-26	3.3075e-25
KWMTBOMO11346	158	0	7.04	0	7.04	0.001	-12.7814	2.40607e-26	3.88542e-25
KWMTBOMO12263	811	2962	36.12	125.19	36.12	125.19	1.79325	2.44873e-26	3.95016e-25
KWMTBOMO03578	368	24	16.39	1.01	16.39	1.01	-4.02039	2.51194e-26	4.04786e-25
KWMTBOMO02630	1302	4615	57.98	195.05	57.98	195.05	1.75022	2.75094e-26	4.42835e-25
KWMTBOMO13159	32	235	1.43	9.93	1.43	9.93	2.79578	2.97778e-26	4.78848e-25
KWMTBOMO16674	277	13	12.34	0.55	12.34	0.55	-4.48777	3.42462e-26	5.50126e-25
KWMTBOMO03127	791	85	35.23	3.59	35.23	3.59	-3.29475	4.06191e-26	6.51817e-25
KWMTBOMO06841	112	522	4.99	22.06	4.99	22.06	2.14432	4.098e-26	6.56922e-25
KWMTBOMO00973	0	103	0	4.35	0.001	4.35	12.0868	4.11777e-26	6.59401e-25
KWMTBOMO05371	69	370	3.07	15.64	3.07	15.64	2.34893	4.51358e-26	7.22032e-25
KWMTBOMO04715	295	1158	13.14	48.94	13.14	48.94	1.89705	4.62129e-26	7.38492e-25
KWMTBOMO02173	1333	165	59.36	6.97	59.36	6.97	-3.09026	4.75302e-26	7.58753e-25
KWMTBOMO01309	1716	222	76.42	9.38	76.42	9.38	-3.02629	5.51226e-26	8.79039e-25
KWMTBOMO01006	375	26	16.7	1.1	16.7	1.1	-3.92427	5.63935e-26	8.98373e-25
KWMTBOMO01802	1022	119	45.51	5.03	45.51	5.03	-3.17755	5.84779e-26	9.30612e-25
KWMTBOMO04783	2032	7056	90.49	298.22	90.49	298.22	1.72055	6.08139e-26	9.66783e-25
KWMTBOMO07600	2453	8492	109.24	358.91	109.24	358.91	1.71612	6.24077e-26	9.91093e-25
KWMTBOMO09215	260	11	11.58	0.46	11.58	0.46	-4.65386	6.33116e-26	1.00441e-24
KWMTBOMO09847	154	0	6.86	0	6.86	0.001	-12.744	6.79381e-26	1.07669e-24
KWMTBOMO15653	97	468	4.32	19.78	4.32	19.78	2.19494	6.86294e-26	1.08653e-24
NEWGENE00019	428	33	19.06	1.39	19.06	1.39	-3.77739	7.15211e-26	1.13114e-24
KWMTBOMO00861	277	1087	12.34	45.94	12.34	45.94	1.89641	8.25907e-26	1.30486e-24
KWMTBOMO00389	644	64	28.68	2.7	28.68	2.7	-3.40901	8.45971e-26	1.33519e-24
KWMTBOMO11764	251	997	11.18	42.14	11.18	42.14	1.91427	8.66986e-26	1.36695e-24
KWMTBOMO04650	11458	1706	510.25	72.1	510.25	72.1	-2.82313	8.76037e-26	1.3798e-24
KWMTBOMO00703	153	0	6.81	0	6.81	0.001	-12.7334	9.62533e-26	1.51293e-24
KWMTBOMO00033	153	0	6.81	0	6.81	0.001	-12.7334	9.62533e-26	1.51293e-24
KWMTBOMO02721	2345	320	104.43	13.52	104.43	13.52	-2.94937	9.778e-26	1.53536e-24
KWMTBOMO03473	1057	3726	47.07	157.48	47.07	157.48	1.74229	1.1175e-25	1.75292e-24
KWMTBOMO07857	7277	24740	324.06	1045.61	324.06	1045.61	1.69001	1.16621e-25	1.82746e-24
KWMTBOMO06953	107	497	4.76	21.01	4.76	21.01	2.14204	1.18255e-25	1.85117e-24
KWMTBOMO05393	3751	12786	167.04	540.39	167.04	540.39	1.69381	1.28695e-25	2.01255e-24
KWMTBOMO01418	2	100	0.09	4.23	0.09	4.23	5.55459	1.29504e-25	2.02314e-24
KWMTBOMO08704	289	1114	12.87	47.08	12.87	47.08	1.8711	1.75425e-25	2.73774e-24
KWMTBOMO07787	861	98	38.34	4.14	38.34	4.14	-3.21115	2.00081e-25	3.11935e-24
KWMTBOMO04051	243	955	10.82	40.36	10.82	40.36	1.89923	2.05374e-25	3.19862e-24
KWMTBOMO03506	324	20	14.43	0.85	14.43	0.85	-4.08546	2.24436e-25	3.49197e-24
KWMTBOMO13095	110	504	4.9	21.3	4.9	21.3	2.12	2.30383e-25	3.58086e-24
KWMTBOMO05377	93854	314381	4179.56	13287	4179.56	13287	1.6686	2.35349e-25	3.65434e-24
KWMTBOMO03618	824	93	36.69	3.93	36.69	3.93	-3.22279	2.45715e-25	3.81143e-24
KWMTBOMO14051	179	737	7.97	31.15	7.97	31.15	1.96658	2.49659e-25	3.86871e-24
KWMTBOMO03300	279	14	12.42	0.59	12.42	0.59	-4.39581	2.64144e-25	4.08904e-24
KWMTBOMO03942	150	0	6.68	0	6.68	0.001	-12.7056	2.7572e-25	4.26393e-24
KWMTBOMO10553	30	220	1.34	9.3	1.34	9.3	2.795	3.33163e-25	5.14708e-24
KWMTBOMO03047	166	2	7.39	0.08	7.39	0.08	-6.52943	3.6466e-25	5.62801e-24
KWMTBOMO02266	1	98	0.04	4.14	0.04	4.14	6.69349	4.12804e-25	6.36466e-24
KWMTBOMO06772	988	3423	44	144.67	44	144.67	1.71719	4.21231e-25	6.48806e-24
KWMTBOMO10925	139	594	6.19	25.1	6.19	25.1	2.01968	4.50815e-25	6.93676e-24
NEWGENE01076	222	8	9.89	0.34	9.89	0.34	-4.86236	6.26175e-25	9.6254e-24
KWMTBOMO13304	1456	193	64.84	8.16	64.84	8.16	-2.99024	7.28362e-25	1.1185e-23
KWMTBOMO10945	947	114	42.17	4.82	42.17	4.82	-3.12911	7.37606e-25	1.13156e-23
KWMTBOMO04771	1965	272	87.51	11.5	87.51	11.5	-2.92781	7.94315e-25	1.21734e-23
KWMTBOMO00822	4	111	0.18	4.69	0.18	4.69	4.70352	7.98577e-25	1.22265e-23
KWMTBOMO02748	1708	5695	76.06	240.69	76.06	240.69	1.66197	1.0423e-24	1.59421e-23
KWMTBOMO05727	425	36	18.93	1.52	18.93	1.52	-3.63853	1.17914e-24	1.8014e-23
KWMTBOMO16087	6524	21415	290.53	905.09	290.53	905.09	1.63937	1.18011e-24	1.8014e-23
KWMTBOMO16620	32	219	1.43	9.26	1.43	9.26	2.695	1.24561e-24	1.8995e-23
KWMTBOMO15163	162	2	7.21	0.08	7.21	0.08	-6.49386	1.36856e-24	2.08491e-23
KWMTBOMO00568	149	618	6.64	26.12	6.64	26.12	1.9759	1.48101e-24	2.25398e-23
KWMTBOMO12890	144	0	6.41	0	6.41	0.001	-12.6461	1.63278e-24	2.4825e-23
KWMTBOMO06335	672	74	29.93	3.13	29.93	3.13	-3.25736	1.73765e-24	2.63933e-23
KWMTBOMO16001	173	694	7.7	29.33	7.7	29.33	1.92945	1.74405e-24	2.64643e-23
KWMTBOMO09934	3383	11069	150.65	467.82	150.65	467.82	1.63475	1.94854e-24	2.95382e-23
KWMTBOMO04944	769	89	34.25	3.76	34.25	3.76	-3.1873	1.98537e-24	3.00668e-23
KWMTBOMO13943	311	1143	13.85	48.31	13.85	48.31	1.80244	2.10984e-24	3.19202e-23
KWMTBOMO04733	143	0	6.37	0	6.37	0.001	-12.6371	2.33915e-24	3.53545e-23
KWMTBOMO01043	9318	1457	414.95	61.58	414.95	61.58	-2.7524	2.51143e-24	3.79211e-23
KWMTBOMO09563	5787	896	257.71	37.87	257.71	37.87	-2.76662	2.83659e-24	4.27887e-23
KWMTBOMO02130	4095	620	182.36	26.2	182.36	26.2	-2.79915	3.49125e-24	5.26123e-23
KWMTBOMO06977	2111	6881	94.01	290.82	94.01	290.82	1.62924	3.57352e-24	5.37991e-23
KWMTBOMO06382	522	52	23.25	2.2	23.25	2.2	-3.40166	3.84747e-24	5.78667e-23
KWMTBOMO08578	1849	6032	82.34	254.94	82.34	254.94	1.63049	3.88096e-24	5.83132e-23
KWMTBOMO12925	673	75	29.97	3.17	29.97	3.17	-3.24096	4.04539e-24	6.07244e-23
KWMTBOMO15222	45	261	2	11.03	2	11.03	2.46336	4.11019e-24	6.16367e-23
KWMTBOMO01631	387	32	17.23	1.35	17.23	1.35	-3.67389	4.15214e-24	6.2205e-23
KWMTBOMO09812	2206	321	98.24	13.57	98.24	13.57	-2.85589	6.1904e-24	9.26507e-23
KWMTBOMO11772	520	1788	23.16	75.57	23.16	75.57	1.70618	6.90886e-24	1.03303e-22
KWMTBOMO13002	139	0	6.19	0	6.19	0.001	-12.5957	6.93091e-24	1.03532e-22
KWMTBOMO00789	2686	8629	119.61	364.7	119.61	364.7	1.60837	7.35694e-24	1.09789e-22
KWMTBOMO10956	26	190	1.16	8.03	1.16	8.03	2.79128	7.62513e-24	1.1368e-22
KWMTBOMO14497	388	33	17.28	1.39	17.28	1.39	-3.63595	7.78836e-24	1.16001e-22
KWMTBOMO07133	72	350	3.21	14.79	3.21	14.79	2.20398	7.92054e-24	1.17856e-22
KWMTBOMO09249	156	623	6.95	26.33	6.95	26.33	1.92162	8.55583e-24	1.27185e-22
KWMTBOMO06611	1126	3666	50.14	154.94	50.14	154.94	1.62768	8.81305e-24	1.30882e-22
NEWGENE01397	734	86	32.69	3.63	32.69	3.63	-3.17081	8.96473e-24	1.33006e-22
KWMTBOMO02544	423	1469	18.84	62.09	18.84	62.09	1.72056	9.32968e-24	1.38287e-22
KWMTBOMO05610	89	403	3.96	17.03	3.96	17.03	2.10451	1.09013e-23	1.61426e-22
KWMTBOMO02787	656	75	29.21	3.17	29.21	3.17	-3.20391	1.18706e-23	1.7561e-22
KWMTBOMO09510	34	218	1.51	9.21	1.51	9.21	2.60865	1.27888e-23	1.8901e-22
KWMTBOMO03241	553	1874	24.63	79.2	24.63	79.2	1.68508	1.28863e-23	1.90268e-22
KWMTBOMO09445	1277	175	56.87	7.4	56.87	7.4	-2.94207	1.49796e-23	2.20964e-22
KWMTBOMO00238	6837	21525	304.47	909.73	304.47	909.73	1.57914	1.67235e-23	2.46451e-22
KWMTBOMO03602	3911	608	174.17	25.7	174.17	25.7	-2.76066	1.79223e-23	2.63864e-22
KWMTBOMO11632	191	724	8.51	30.6	8.51	30.6	1.8463	1.82983e-23	2.69141e-22
KWMTBOMO05284	624	70	27.79	2.96	27.79	2.96	-3.2309	1.91231e-23	2.81004e-22
KWMTBOMO03002	3102	9793	138.14	413.89	138.14	413.89	1.58312	2.01218e-23	2.95395e-22
KWMTBOMO12443	608	68	27.08	2.87	27.08	2.87	-3.23811	2.02674e-23	2.97248e-22
KWMTBOMO04518	723	86	32.2	3.63	32.2	3.63	-3.14902	2.09416e-23	3.06843e-22
KWMTBOMO14083	612	69	27.25	2.92	27.25	2.92	-3.22222	2.13905e-23	3.13122e-22
KWMTBOMO00019	2603	394	115.92	16.65	115.92	16.65	-2.79954	2.18595e-23	3.19683e-22
KWMTBOMO07508	229	840	10.2	35.5	10.2	35.5	1.79925	2.34071e-23	3.41989e-22
KWMTBOMO08754	116040	19142	5167.56	809.02	5167.56	809.02	-2.67524	2.42008e-23	3.53249e-22
KWMTBOMO09289	221	817	9.84	34.53	9.84	34.53	1.81112	2.44349e-23	3.56326e-22
KWMTBOMO13668	1937	6114	86.26	258.4	86.26	258.4	1.58284	3.00662e-23	4.3803e-22
KWMTBOMO14073	124	509	5.52	21.51	5.52	21.51	1.96227	3.14837e-23	4.58245e-22
KWMTBOMO09698	2	88	0.09	3.72	0.09	3.72	5.36923	3.26634e-23	4.74967e-22
KWMTBOMO02775	930	3015	41.42	127.43	41.42	127.43	1.62131	3.28022e-23	4.76211e-22
KWMTBOMO10285	1693	5349	75.39	226.07	75.39	226.07	1.58432	3.28111e-23	4.76211e-22
KWMTBOMO03964	405	37	18.04	1.56	18.04	1.56	-3.53158	3.55702e-23	5.15768e-22
KWMTBOMO02850	150	2	6.68	0.08	6.68	0.08	-6.3837	4.0283e-23	5.83551e-22
NEWGENE01211	430	1456	19.15	61.54	19.15	61.54	1.68418	4.05933e-23	5.87493e-22
KWMTBOMO08708	1586	4996	70.63	211.15	70.63	211.15	1.57992	4.28539e-23	6.19624e-22
KWMTBOMO13551	134	0	5.97	0	5.97	0.001	-12.5435	4.34893e-23	6.2822e-22
KWMTBOMO11486	974	3133	43.37	132.41	43.37	132.41	1.61024	4.66178e-23	6.72778e-22
NEWGENE00808	234	12	10.42	0.51	10.42	0.51	-4.35271	4.9016e-23	7.06725e-22
KWMTBOMO01581	1	88	0.04	3.72	0.04	3.72	6.53916	4.90772e-23	7.06942e-22
KWMTBOMO07482	1088	148	48.45	6.26	48.45	6.26	-2.95226	4.96828e-23	7.14994e-22
KWMTBOMO06297	4008	635	178.49	26.84	178.49	26.84	-2.73339	5.09335e-23	7.32306e-22
KWMTBOMO02458	331	26	14.74	1.1	14.74	1.1	-3.74416	5.60576e-23	8.05224e-22
KWMTBOMO02683	7	113	0.31	4.78	0.31	4.78	3.94667	5.68421e-23	8.15729e-22
KWMTBOMO02249	227	11	10.11	0.46	10.11	0.46	-4.45801	6.11831e-23	8.77206e-22
KWMTBOMO04386	1104	151	49.16	6.38	49.16	6.38	-2.94586	6.13614e-23	8.78941e-22
KWMTBOMO06354	447	1500	19.91	63.4	19.91	63.4	1.67099	6.30517e-23	9.02309e-22
KWMTBOMO05271	856	111	38.12	4.69	38.12	4.69	-3.02289	7.25896e-23	1.03784e-21
KWMTBOMO14685	133	527	5.92	22.27	5.92	22.27	1.91143	7.26796e-23	1.03815e-21
KWMTBOMO03870	196	721	8.73	30.47	8.73	30.47	1.80334	7.66354e-23	1.09364e-21
KWMTBOMO09985	131	0	5.83	0	5.83	0.001	-12.5093	9.15148e-23	1.30477e-21
KWMTBOMO01844	744	93	33.13	3.93	33.13	3.93	-3.07554	1.02491e-22	1.45991e-21
KWMTBOMO06232	1880	5811	83.72	245.6	83.72	245.6	1.55267	1.155e-22	1.64367e-21
KWMTBOMO10314	1369	198	60.97	8.37	60.97	8.37	-2.8648	1.20276e-22	1.71006e-21
KWMTBOMO10175	5811	17714	258.78	748.67	258.78	748.67	1.5326	1.3349e-22	1.89618e-21
KWMTBOMO02550	7301	22195	325.13	938.05	325.13	938.05	1.52865	1.475e-22	2.09324e-21
KWMTBOMO13884	527	1720	23.47	72.69	23.47	72.69	1.63094	1.61457e-22	2.2892e-21
KWMTBOMO02941	878	2778	39.1	117.41	39.1	117.41	1.58631	1.73283e-22	2.45461e-21
KWMTBOMO12817	291	21	12.96	0.89	12.96	0.89	-3.86412	1.76093e-22	2.4921e-21
KWMTBOMO15166	654	2098	29.12	88.67	29.12	88.67	1.60644	1.8499e-22	2.61561e-21
KWMTBOMO05924	5833	17686	259.76	747.48	259.76	747.48	1.52486	1.86044e-22	2.62809e-21
KWMTBOMO02509	434	44	19.33	1.86	19.33	1.86	-3.37747	1.93389e-22	2.72933e-21
NEWGENE01360	120	0	5.34	0	5.34	0.001	-12.3826	2.29441e-22	3.23516e-21
KWMTBOMO15164	158	3	7.04	0.13	7.04	0.13	-5.75899	2.44608e-22	3.44585e-21
KWMTBOMO05958	2229	348	99.26	14.71	99.26	14.71	-2.75442	2.50302e-22	3.52283e-21
KWMTBOMO06080	1555	233	69.25	9.85	69.25	9.85	-2.81362	2.5257e-22	3.55149e-21
KWMTBOMO13850	4990	15062	222.22	636.58	222.22	636.58	1.51835	2.60746e-22	3.6631e-21
KWMTBOMO11064	452	1478	20.13	62.47	20.13	62.47	1.63382	2.77901e-22	3.90053e-21
KWMTBOMO04170	321	1083	14.29	45.77	14.29	45.77	1.6794	2.87417e-22	4.03041e-21
KWMTBOMO10185	2740	437	122.02	18.47	122.02	18.47	-2.72386	3.00721e-22	4.21312e-21
KWMTBOMO05566	1730	5263	77.04	222.44	77.04	222.44	1.52974	3.39691e-22	4.75475e-21
KWMTBOMO00259	119	0	5.3	0	5.3	0.001	-12.3718	3.40354e-22	4.75968e-21
KWMTBOMO03598	244	849	10.87	35.88	10.87	35.88	1.72283	3.42107e-22	4.77984e-21
KWMTBOMO05449	47	248	2.09	10.48	2.09	10.48	2.32606	3.44773e-22	4.81271e-21
KWMTBOMO12384	229	803	10.2	33.94	10.2	33.94	1.73442	3.51329e-22	4.89976e-21
KWMTBOMO01182	36910	110206	1643.7	4657.76	1643.7	4657.76	1.50269	3.59786e-22	5.01314e-21
KWMTBOMO15699	220	777	9.8	32.84	9.8	32.84	1.7446	3.65236e-22	5.08448e-21
KWMTBOMO10292	674	2133	30.01	90.15	30.01	90.15	1.58688	3.76125e-22	5.2313e-21
KWMTBOMO07070	733	94	32.64	3.97	32.64	3.97	-3.03943	3.77259e-22	5.24233e-21
KWMTBOMO12171	129	500	5.74	21.13	5.74	21.13	1.88017	4.49563e-22	6.24141e-21
KWMTBOMO14736	329	28	14.65	1.18	14.65	1.18	-3.63404	4.5265e-22	6.27857e-21
KWMTBOMO03246	34	204	1.51	8.62	1.51	8.62	2.51314	4.67579e-22	6.47979e-21
KWMTBOMO12984	156	3	6.95	0.13	6.95	0.13	-5.74043	4.72264e-22	6.53881e-21
KWMTBOMO03220	196	699	8.73	29.54	8.73	29.54	1.75862	4.76447e-22	6.59078e-21
KWMTBOMO07494	285	21	12.69	0.89	12.69	0.89	-3.83374	4.96985e-22	6.8687e-21
KWMTBOMO14759	313	1048	13.94	44.29	13.94	44.29	1.66775	5.01867e-22	6.92992e-21
NEWGENE01000	85	364	3.79	15.38	3.79	15.38	2.02079	5.84982e-22	8.07033e-21
KWMTBOMO13553	175	6	7.79	0.25	7.79	0.25	-4.96162	6.10434e-22	8.4139e-21
KWMTBOMO10102	313	1042	13.94	44.04	13.94	44.04	1.65958	7.02762e-22	9.6778e-21
KWMTBOMO11788	194	691	8.64	29.2	8.64	29.2	1.75687	7.20935e-22	9.91916e-21
KWMTBOMO09636	2159	6462	96.15	273.11	96.15	273.11	1.50612	7.40069e-22	1.01733e-20
KWMTBOMO06862	793	106	35.31	4.48	35.31	4.48	-2.97851	7.55747e-22	1.03795e-20
KWMTBOMO06637	44	233	1.96	9.85	1.96	9.85	2.32927	7.945e-22	1.0902e-20
KWMTBOMO16484	2436	7264	108.48	307.01	108.48	307.01	1.50086	8.38524e-22	1.14958e-20
KWMTBOMO13503	223	773	9.93	32.67	9.93	32.67	1.7181	8.58957e-22	1.17654e-20
KWMTBOMO07182	153	3	6.81	0.13	6.81	0.13	-5.71107	9.15527e-22	1.25291e-20
KWMTBOMO07031	467	51	20.8	2.16	20.8	2.16	-3.26748	9.38976e-22	1.28385e-20
KWMTBOMO03955	601	1885	26.76	79.67	26.76	79.67	1.57396	9.62936e-22	1.31544e-20
KWMTBOMO03986	4937	14574	219.86	615.96	219.86	615.96	1.48625	1.03118e-21	1.40741e-20
KWMTBOMO13496	3862	11418	171.98	482.57	171.98	482.57	1.4885	1.0507e-21	1.43278e-20
KWMTBOMO12390	136	514	6.06	21.72	6.06	21.72	1.84163	1.0843e-21	1.47728e-20
KWMTBOMO04599	808	2490	35.98	105.24	35.98	105.24	1.54842	1.11523e-21	1.51807e-20
KWMTBOMO14237	52	257	2.32	10.86	2.32	10.86	2.22683	1.17095e-21	1.59252e-20
KWMTBOMO03761	353	33	15.72	1.39	15.72	1.39	-3.49944	1.25325e-21	1.70293e-20
KWMTBOMO01926	314	1035	13.98	43.74	13.98	43.74	1.64559	1.32245e-21	1.79537e-20
KWMTBOMO15352	213	11	9.49	0.46	9.49	0.46	-4.3667	1.3332e-21	1.80837e-20
KWMTBOMO07277	479	54	21.33	2.28	21.33	2.28	-3.22578	1.36487e-21	1.84969e-20
KWMTBOMO05430	647	82	28.81	3.47	28.81	3.47	-3.05356	1.47847e-21	2.00188e-20
KWMTBOMO12405	233	794	10.38	33.56	10.38	33.56	1.69294	1.83131e-21	2.47743e-20
KWMTBOMO11339	12	124	0.53	5.24	0.53	5.24	3.3055	1.85138e-21	2.50238e-20
KWMTBOMO07307	122	0	5.43	0	5.43	0.001	-12.4067	1.89672e-21	2.5614e-20
KWMTBOMO16177	2734	450	121.75	19.02	121.75	19.02	-2.67833	1.92633e-21	2.59911e-20
KWMTBOMO01010	376	37	16.74	1.56	16.74	1.56	-3.42368	1.98583e-21	2.67702e-20
KWMTBOMO10317	529	1653	23.56	69.86	23.56	69.86	1.56813	1.99158e-21	2.68242e-20
KWMTBOMO05047	411	43	18.3	1.82	18.3	1.82	-3.32983	1.99679e-21	2.68709e-20
KWMTBOMO13409	4194	710	186.77	30.01	186.77	30.01	-2.63775	2.14522e-21	2.8843e-20
KWMTBOMO13920	656	85	29.21	3.59	29.21	3.59	-3.02441	2.30916e-21	3.10199e-20
KWMTBOMO11730	354	1141	15.76	48.22	15.76	48.22	1.61336	2.33915e-21	3.13954e-20
KWMTBOMO06681	43	228	1.91	9.64	1.91	9.64	2.33546	2.52146e-21	3.38128e-20
KWMTBOMO15943	655	85	29.17	3.59	29.17	3.59	-3.02243	2.55134e-21	3.41835e-20
KWMTBOMO07814	1751	5152	77.98	217.74	77.98	217.74	1.48143	2.59668e-21	3.47606e-20
KWMTBOMO10581	52	253	2.32	10.69	2.32	10.69	2.20407	2.82004e-21	3.77178e-20
KWMTBOMO10583	248	17	11.04	0.72	11.04	0.72	-3.9386	2.83328e-21	3.78618e-20
NEWGENE01402	210	11	9.35	0.46	9.35	0.46	-4.34526	2.91907e-21	3.89742e-20
NEWGENE00807	0	79	0	3.34	0.001	3.34	11.7056	3.16535e-21	4.22258e-20
KWMTBOMO04713	191	662	8.51	27.98	8.51	27.98	1.71716	3.46051e-21	4.61232e-20
KWMTBOMO15835	6	97	0.27	4.1	0.27	4.1	3.92459	3.56074e-21	4.74178e-20
KWMTBOMO16558	111	0	4.94	0	4.94	0.001	-12.2703	3.7483e-21	4.98722e-20
KWMTBOMO01431	4401	12723	195.99	537.73	195.99	537.73	1.4561	3.86629e-21	5.13976e-20
KWMTBOMO08991	1638	4788	72.94	202.36	72.94	202.36	1.47214	4.17154e-21	5.54075e-20
KWMTBOMO08051	1616	257	71.96	10.86	71.96	10.86	-2.72817	4.92754e-21	6.53922e-20
NEWGENE01654	5	96	0.22	4.06	0.22	4.06	4.2059	5.16876e-21	6.85341e-20
KWMTBOMO02235	1080	3175	48.1	134.19	48.1	134.19	1.48017	5.37687e-21	7.1232e-20
KWMTBOMO13907	834	2499	37.14	105.62	37.14	105.62	1.50784	5.4141e-21	7.16633e-20
KWMTBOMO15537	110	0	4.9	0	4.9	0.001	-12.2586	5.62244e-21	7.42927e-20
KWMTBOMO11347	110	0	4.9	0	4.9	0.001	-12.2586	5.62244e-21	7.42927e-20
KWMTBOMO13478	229	15	10.2	0.63	10.2	0.63	-4.01707	6.01247e-21	7.9378e-20
KWMTBOMO09838	839	2508	37.36	106	37.36	106	1.5045	6.09722e-21	8.04278e-20
KWMTBOMO00279	1463	4255	65.15	179.83	65.15	179.83	1.4648	6.5019e-21	8.56921e-20
KWMTBOMO13809	26682	4801	1188.22	202.91	1188.22	202.91	-2.54989	6.73759e-21	8.87223e-20
KWMTBOMO11214	537	66	23.91	2.79	23.91	2.79	-3.09928	7.33315e-21	9.64819e-20
KWMTBOMO16289	280	23	12.47	0.97	12.47	0.97	-3.68433	7.40896e-21	9.73958e-20
KWMTBOMO04721	459	53	20.44	2.24	20.44	2.24	-3.18982	7.63294e-21	1.00254e-19
KWMTBOMO14500	899	2667	40.03	112.72	40.03	112.72	1.49359	8.03026e-21	1.05383e-19
KWMTBOMO00118	275	22	12.25	0.93	12.25	0.93	-3.71941	8.40638e-21	1.10224e-19
KWMTBOMO04226	1258	3654	56.02	154.43	56.02	154.43	1.46294	8.68887e-21	1.13831e-19
KWMTBOMO09474	1290	3744	57.45	158.24	57.45	158.24	1.46174	8.77722e-21	1.1489e-19
KWMTBOMO15497	1967	324	87.6	13.69	87.6	13.69	-2.67781	9.15121e-21	1.19683e-19
KWMTBOMO11262	194	10	8.64	0.42	8.64	0.42	-4.36257	9.44114e-21	1.2337e-19
KWMTBOMO16154	151	4	6.72	0.17	6.72	0.17	-5.30485	1.12417e-20	1.46774e-19
KWMTBOMO06703	1126	173	50.14	7.31	50.14	7.31	-2.77802	1.15402e-20	1.50543e-19
KWMTBOMO13353	985	147	43.86	6.21	43.86	6.21	-2.82024	1.16207e-20	1.51464e-19
KWMTBOMO14846	553	1674	24.63	70.75	24.63	70.75	1.52231	1.16951e-20	1.52305e-19
KWMTBOMO12183	43	221	1.91	9.34	1.91	9.34	2.28985	1.1969e-20	1.55739e-19
NEWGENE00982	108	0	4.81	0	4.81	0.001	-12.2318	1.27129e-20	1.65279e-19
KWMTBOMO04684	1467	235	65.33	9.93	65.33	9.93	-2.71788	1.35298e-20	1.75749e-19
KWMTBOMO07368	3415	9674	152.08	408.86	152.08	408.86	1.42678	1.49315e-20	1.93794e-19
KWMTBOMO16125	37	201	1.65	8.5	1.65	8.5	2.365	1.58216e-20	2.05173e-19
NEWGENE00735	7	99	0.31	4.18	0.31	4.18	3.75316	1.64762e-20	2.13481e-19
KWMTBOMO15911	21117	59221	940.39	2502.92	940.39	2502.92	1.41228	1.68664e-20	2.18352e-19
KWMTBOMO01536	336	33	14.96	1.39	14.96	1.39	-3.42795	1.7291e-20	2.2366e-19
KWMTBOMO09859	0	76	0	3.21	0.001	3.21	11.6484	1.76288e-20	2.27838e-19
KWMTBOMO02690	575	75	25.61	3.17	25.61	3.17	-3.01415	1.92269e-20	2.48201e-19
KWMTBOMO02922	772	110	34.38	4.65	34.38	4.65	-2.88627	1.92368e-20	2.48201e-19
KWMTBOMO09226	841	123	37.45	5.2	37.45	5.2	-2.84838	1.96536e-20	2.53366e-19
KWMTBOMO14670	369	39	16.43	1.65	16.43	1.65	-3.31579	2.10291e-20	2.70871e-19
KWMTBOMO08141	1806	300	80.43	12.68	80.43	12.68	-2.66518	2.11436e-20	2.72117e-19
KWMTBOMO03745	18	138	0.8	5.83	0.8	5.83	2.86542	2.30907e-20	2.96927e-19
NEWGENE00729	6	93	0.27	3.93	0.27	3.93	3.8635	2.32607e-20	2.98863e-19
KWMTBOMO01355	474	57	21.11	2.41	21.11	2.41	-3.13082	2.34243e-20	3.00713e-19
KWMTBOMO12869	109	408	4.85	17.24	4.85	17.24	1.8297	2.40609e-20	3.08628e-19
KWMTBOMO02833	384	1182	17.1	49.96	17.1	49.96	1.54678	2.44745e-20	3.1367e-19
KWMTBOMO02455	16	130	0.71	5.49	0.71	5.49	2.95092	2.50176e-20	3.20363e-19
KWMTBOMO11761	1477	240	65.77	10.14	65.77	10.14	-2.69737	2.6293e-20	3.36414e-19
KWMTBOMO09821	42	213	1.87	9	1.87	9	2.26689	3.05178e-20	3.90145e-19
NEWGENE00388	12	116	0.53	4.9	0.53	4.9	3.20872	3.28535e-20	4.19655e-19
KWMTBOMO04954	1265	202	56.33	8.54	56.33	8.54	-2.7216	3.37576e-20	4.30845e-19
KWMTBOMO07308	159	6	7.08	0.25	7.08	0.25	-4.82375	3.41393e-20	4.35354e-19
KWMTBOMO11192	1194	3392	53.17	143.36	53.17	143.36	1.43096	3.54713e-20	4.51965e-19
KWMTBOMO14192	30	176	1.34	7.44	1.34	7.44	2.47307	3.64288e-20	4.6378e-19
KWMTBOMO02295	215	14	9.57	0.59	9.57	0.59	-4.01973	3.80522e-20	4.84046e-19
KWMTBOMO16273	360	1102	16.03	46.58	16.03	46.58	1.53894	4.18729e-20	5.32206e-19
KWMTBOMO11231	219	15	9.75	0.63	9.75	0.63	-3.95198	4.30218e-20	5.46356e-19
KWMTBOMO09379	47	226	2.09	9.55	2.09	9.55	2.192	4.37572e-20	5.55235e-19
KWMTBOMO13751	9005	24881	401.02	1051.57	401.02	1051.57	1.3908	4.62804e-20	5.86766e-19
KWMTBOMO03197	363	39	16.17	1.65	16.17	1.65	-3.29278	4.76529e-20	6.03669e-19
KWMTBOMO05078	1695	4754	75.48	200.92	75.48	200.92	1.41245	4.76977e-20	6.03738e-19
KWMTBOMO00496	10928	2017	486.65	85.25	486.65	85.25	-2.51311	4.96928e-20	6.28473e-19
KWMTBOMO12189	5107	14102	227.43	596.01	227.43	596.01	1.38991	5.65842e-20	7.15039e-19
KWMTBOMO07776	621	1814	27.65	76.67	27.65	76.67	1.47138	5.74405e-20	7.25263e-19
KWMTBOMO08498	253	20	11.27	0.85	11.27	0.85	-3.72888	6.24997e-20	7.88493e-19
KWMTBOMO06467	4	85	0.18	3.59	0.18	3.59	4.31792	6.41484e-20	8.08153e-19
KWMTBOMO02914	1650	4607	73.48	194.71	73.48	194.71	1.4059	6.41634e-20	8.08153e-19
KWMTBOMO09565	263	22	11.71	0.93	11.71	0.93	-3.65437	7.01065e-20	8.82284e-19
KWMTBOMO15786	126	2	5.61	0.08	5.61	0.08	-6.13186	7.1394e-20	8.97015e-19
KWMTBOMO13039	126	2	5.61	0.08	5.61	0.08	-6.13186	7.1394e-20	8.97015e-19
KWMTBOMO13753	206	13	9.17	0.55	9.17	0.55	-4.05942	7.20561e-20	9.04593e-19
KWMTBOMO13103	119	1	5.3	0.04	5.3	0.04	-7.04985	7.29112e-20	9.14579e-19
KWMTBOMO02092	294	910	13.09	38.46	13.09	38.46	1.55489	7.33273e-20	9.19048e-19
KWMTBOMO10055	278	867	12.38	36.64	12.38	36.64	1.56541	7.82971e-20	9.80535e-19
KWMTBOMO03679	1975	5475	87.95	231.4	87.95	231.4	1.39563	8.12197e-20	1.01631e-18
KWMTBOMO06135	25	158	1.11	6.68	1.11	6.68	2.58929	8.13659e-20	1.01731e-18
KWMTBOMO05750	711	103	31.66	4.35	31.66	4.35	-2.86357	8.29438e-20	1.03619e-18
NEWGENE00878	132	3	5.88	0.13	5.88	0.13	-5.49923	9.0817e-20	1.13178e-18
KWMTBOMO03707	131	3	5.83	0.13	5.83	0.13	-5.48691	9.0817e-20	1.13178e-18
KWMTBOMO00525	709	103	31.57	4.35	31.57	4.35	-2.85947	9.07426e-20	1.13178e-18
KWMTBOMO10225	2937	522	130.79	22.06	130.79	22.06	-2.56775	9.77563e-20	1.21727e-18
KWMTBOMO15299	826	2354	36.78	99.49	36.78	99.49	1.43563	1.02929e-19	1.28064e-18
KWMTBOMO08011	1528	4233	68.05	178.9	68.05	178.9	1.39449	1.11542e-19	1.38668e-18
KWMTBOMO11332	927	2621	41.28	110.77	41.28	110.77	1.42405	1.17452e-19	1.45897e-18
KWMTBOMO11193	107	390	4.76	16.48	4.76	16.48	1.79168	1.21503e-19	1.50807e-18
KWMTBOMO11692	60	259	2.67	10.95	2.67	10.95	2.03602	1.27805e-19	1.58501e-18
KWMTBOMO15066	1897	5216	84.48	220.45	84.48	220.45	1.38377	1.36503e-19	1.69151e-18
KWMTBOMO07493	581	80	25.87	3.38	25.87	3.38	-2.93618	1.45359e-19	1.7998e-18
KWMTBOMO02616	3408	616	151.77	26.03	151.77	26.03	-2.54364	1.51403e-19	1.87312e-18
KWMTBOMO11646	350	1051	15.59	44.42	15.59	44.42	1.51059	1.56593e-19	1.93577e-18
KWMTBOMO07905	1743	4783	77.62	202.15	77.62	202.15	1.38093	1.67407e-19	2.06779e-18
KWMTBOMO13223	709	2019	31.57	85.33	31.57	85.33	1.4345	1.69747e-19	2.09501e-18
KWMTBOMO06928	7158	1340	318.76	56.63	318.76	56.63	-2.49283	1.70987e-19	2.10861e-18
KWMTBOMO11789	207	14	9.22	0.59	9.22	0.59	-3.96598	1.74839e-19	2.15438e-18
KWMTBOMO08936	1027	164	45.73	6.93	45.73	6.93	-2.72221	1.85909e-19	2.28894e-18
KWMTBOMO04348	537	72	23.91	3.04	23.91	3.04	-2.97547	1.87325e-19	2.30454e-18
KWMTBOMO11498	508	1474	22.62	62.3	22.62	62.3	1.46163	1.92299e-19	2.36383e-18
NEWGENE01623	1377	231	61.32	9.76	61.32	9.76	-2.6514	1.94928e-19	2.39423e-18
KWMTBOMO10029	115	1	5.12	0.04	5.12	0.04	-7	2.31436e-19	2.84037e-18
KWMTBOMO13341	835	2346	37.18	99.15	37.18	99.15	1.41509	2.36695e-19	2.90258e-18
KWMTBOMO12286	12576	33758	560.04	1426.75	560.04	1426.75	1.34913	2.37839e-19	2.91428e-18
KWMTBOMO02747	231	720	10.29	30.43	10.29	30.43	1.56425	2.80227e-19	3.43094e-18
KWMTBOMO00520	321	961	14.29	40.62	14.29	40.62	1.50718	2.91002e-19	3.56001e-18
KWMTBOMO11794	205	14	9.13	0.59	9.13	0.59	-3.95183	2.9194e-19	3.56865e-18
KWMTBOMO01943	54	238	2.4	10.06	2.4	10.06	2.06752	3.02501e-19	3.6948e-18
KWMTBOMO12905	184	11	8.19	0.46	8.19	0.46	-4.15416	3.16891e-19	3.86748e-18
KWMTBOMO01973	73724	14215	3283.12	600.78	3283.12	600.78	-2.45016	3.19508e-19	3.89632e-18
KWMTBOMO02147	1264	3453	56.29	145.94	56.29	145.94	1.37442	3.25155e-19	3.96203e-18
KWMTBOMO05273	246	758	10.96	32.04	10.96	32.04	1.54763	3.54204e-19	4.31258e-18
KWMTBOMO16111	99	0	4.41	0	4.41	0.001	-12.1066	3.55541e-19	4.32542e-18
KWMTBOMO09759	321	34	14.29	1.44	14.29	1.44	-3.31087	3.6176e-19	4.39759e-18
KWMTBOMO08239	74	293	3.3	12.38	3.3	12.38	1.90747	4.06238e-19	4.93436e-18
KWMTBOMO02800	452	58	20.13	2.45	20.13	2.45	-3.03849	4.23455e-19	5.13942e-18
KWMTBOMO10489	2689	7215	119.75	304.94	119.75	304.94	1.3485	4.24844e-19	5.1522e-18
KWMTBOMO00646	305	31	13.58	1.31	13.58	1.31	-3.37384	4.38064e-19	5.30833e-18
KWMTBOMO07415	1258	3417	56.02	144.42	56.02	144.42	1.36626	4.56385e-19	5.52597e-18
KWMTBOMO09704	1150	191	51.21	8.07	51.21	8.07	-2.66578	4.78568e-19	5.78999e-18
KWMTBOMO07018	451	58	20.08	2.45	20.08	2.45	-3.03491	4.8366e-19	5.84699e-18
KWMTBOMO14003	1354	231	60.3	9.76	60.3	9.76	-2.6272	5.09409e-19	6.15342e-18
KWMTBOMO02076	270	816	12.02	34.49	12.02	34.49	1.52074	5.19742e-19	6.2733e-18
KWMTBOMO10971	197	13	8.77	0.55	8.77	0.55	-3.99507	5.82071e-19	7.02009e-18
KWMTBOMO14958	3837	10197	170.87	430.97	170.87	430.97	1.33469	6.00541e-19	7.23715e-18
KWMTBOMO09933	174	559	7.75	23.63	7.75	23.63	1.60835	6.01665e-19	7.24501e-18
KWMTBOMO00695	4079	769	181.65	32.5	181.65	32.5	-2.48265	6.08541e-19	7.32206e-18
KWMTBOMO04152	206	15	9.17	0.63	9.17	0.63	-3.8635	6.79984e-19	8.17526e-18
KWMTBOMO07962	505	69	22.49	2.92	22.49	2.92	-2.94524	7.42836e-19	8.92392e-18
KWMTBOMO14681	17298	3365	770.32	142.22	770.32	142.22	-2.43733	7.71698e-19	9.26339e-18
KWMTBOMO02682	14	116	0.62	4.9	0.62	4.9	2.98244	7.73962e-19	9.28331e-18
KWMTBOMO13050	392	1130	17.46	47.76	17.46	47.76	1.45175	7.94247e-19	9.51174e-18
KWMTBOMO16211	391	1130	17.41	47.76	17.41	47.76	1.45589	7.94247e-19	9.51174e-18
KWMTBOMO15153	147	484	6.55	20.46	6.55	20.46	1.64324	8.07827e-19	9.66683e-18
KWMTBOMO05599	338	38	15.05	1.61	15.05	1.61	-3.22463	8.16257e-19	9.76009e-18
KWMTBOMO12193	1804	4802	80.34	202.95	80.34	202.95	1.33693	9.44134e-19	1.12803e-17
KWMTBOMO02999	254	23	11.31	0.97	11.31	0.97	-3.54347	9.49762e-19	1.13388e-17
KWMTBOMO02607	1410	3771	62.79	159.38	62.79	159.38	1.34386	9.54874e-19	1.13909e-17
KWMTBOMO05259	803	2202	35.76	93.07	35.76	93.07	1.37997	9.74233e-19	1.16128e-17
KWMTBOMO12432	332	37	14.78	1.56	14.78	1.56	-3.24403	9.87282e-19	1.17592e-17
KWMTBOMO03344	587	1638	26.14	69.23	26.14	69.23	1.40514	1.01021e-18	1.2023e-17
KWMTBOMO12880	271	26	12.07	1.1	12.07	1.1	-3.45585	1.18119e-18	1.4047e-17
KWMTBOMO12651	9	98	0.4	4.14	0.4	4.14	3.37156	1.23513e-18	1.46771e-17
KWMTBOMO07863	3	73	0.13	3.09	0.13	3.09	4.57102	1.27618e-18	1.51531e-17
KWMTBOMO04397	56	237	2.49	10.02	2.49	10.02	2.00866	1.46059e-18	1.73215e-17
KWMTBOMO07930	146	475	6.5	20.08	6.5	20.08	1.62725	1.46105e-18	1.73215e-17
KWMTBOMO01420	1920	5064	85.5	214.03	85.5	214.03	1.32382	1.50479e-18	1.78262e-17
KWMTBOMO01228	173	10	7.7	0.42	7.7	0.42	-4.1964	1.5253e-18	1.80553e-17
KWMTBOMO13770	757	2065	33.71	87.28	33.71	87.28	1.37247	1.63267e-18	1.93113e-17
KWMTBOMO09679	378	46	16.83	1.94	16.83	1.94	-3.11691	1.65944e-18	1.96129e-17
KWMTBOMO04172	71	275	3.16	11.62	3.16	11.62	1.87861	1.71271e-18	2.02269e-17
KWMTBOMO02674	414	53	18.44	2.24	18.44	2.24	-3.04127	1.7152e-18	2.02407e-17
KWMTBOMO02936	1227	3259	54.64	137.74	54.64	137.74	1.33392	1.71702e-18	2.02466e-17
KWMTBOMO09225	2270	419	101.09	17.71	101.09	17.71	-2.513	1.81077e-18	2.13357e-17
KWMTBOMO03412	2161	5667	96.23	239.51	96.23	239.51	1.31553	1.87854e-18	2.21172e-17
KWMTBOMO13391	22	136	0.98	5.75	0.98	5.75	2.55271	1.88102e-18	2.21294e-17
KWMTBOMO05713	393	1116	17.5	47.17	17.5	47.17	1.43051	1.88503e-18	2.21596e-17
KWMTBOMO11721	171	10	7.62	0.42	7.62	0.42	-4.18133	2.03657e-18	2.39227e-17
KWMTBOMO05243	109	375	4.85	15.85	4.85	15.85	1.70843	2.14071e-18	2.51268e-17
KWMTBOMO13988	417	1176	18.57	49.7	18.57	49.7	1.42027	2.28777e-18	2.68323e-17
KWMTBOMO04969	468	64	20.84	2.7	20.84	2.7	-2.94832	2.41251e-18	2.82737e-17
KWMTBOMO01270	597	89	26.59	3.76	26.59	3.76	-2.82208	2.53266e-18	2.96592e-17
KWMTBOMO00174	271	27	12.07	1.14	12.07	1.14	-3.40432	2.62723e-18	3.07432e-17
KWMTBOMO11718	596	89	26.54	3.76	26.54	3.76	-2.81936	2.80423e-18	3.27893e-17
KWMTBOMO14827	93	0	4.14	0	4.14	0.001	-12.0154	3.01894e-18	3.5273e-17
KWMTBOMO16098	391	50	17.41	2.11	17.41	2.11	-3.0446	3.05969e-18	3.5722e-17
KWMTBOMO13700	21	135	0.94	5.71	0.94	5.71	2.60276	3.2778e-18	3.82393e-17
KWMTBOMO14939	4709	12120	209.7	512.24	209.7	512.24	1.28849	3.43377e-18	4.00285e-17
KWMTBOMO09054	547	1497	24.36	63.27	24.36	63.27	1.37701	3.85641e-18	4.49211e-17
KWMTBOMO12391	565	1542	25.16	65.17	25.16	65.17	1.37308	3.9078e-18	4.54852e-17
NEWGENE01669	63	251	2.81	10.61	2.81	10.61	1.91678	4.01498e-18	4.66974e-17
KWMTBOMO15803	318	36	14.16	1.52	14.16	1.52	-3.21968	4.08378e-18	4.74615e-17
KWMTBOMO13041	2978	7672	132.62	324.25	132.62	324.25	1.28981	4.08721e-18	4.74655e-17
KWMTBOMO00837	1327	3464	59.09	146.4	59.09	146.4	1.30893	4.12687e-18	4.78898e-17
KWMTBOMO01570	173	536	7.7	22.65	7.7	22.65	1.55658	4.15748e-18	4.82085e-17
KWMTBOMO05945	255	25	11.36	1.06	11.36	1.06	-3.42183	4.18919e-18	4.85396e-17
KWMTBOMO02777	148	472	6.59	19.95	6.59	19.95	1.59804	4.2453e-18	4.91526e-17
KWMTBOMO03508	208	16	9.26	0.68	9.26	0.68	-3.76741	4.29863e-18	4.97325e-17
KWMTBOMO11725	245	23	10.91	0.97	10.91	0.97	-3.49152	4.32394e-18	4.99774e-17
KWMTBOMO06820	600	91	26.72	3.85	26.72	3.85	-2.79499	4.32631e-18	4.99774e-17
KWMTBOMO09170	309	35	13.76	1.48	13.76	1.48	-3.21681	4.3882e-18	5.06541e-17
KWMTBOMO08198	168	10	7.48	0.42	7.48	0.42	-4.15458	4.86814e-18	5.6152e-17
KWMTBOMO13810	119	3	5.3	0.13	5.3	0.13	-5.34941	4.99272e-18	5.75457e-17
KWMTBOMO08009	320	912	14.25	38.54	14.25	38.54	1.43539	5.0011e-18	5.7599e-17
KWMTBOMO00802	106	1	4.72	0.04	4.72	0.04	-6.88264	5.36562e-18	6.1751e-17
KWMTBOMO10439	737	119	32.82	5.03	32.82	5.03	-2.70594	5.61192e-18	6.4537e-17
KWMTBOMO15351	781	128	34.78	5.41	34.78	5.41	-2.68456	6.25401e-18	7.18673e-17
KWMTBOMO05706	91	0	4.05	0	4.05	0.001	-11.9837	7.19444e-18	8.26122e-17
KWMTBOMO10966	196	590	8.73	24.94	8.73	24.94	1.51441	7.58678e-18	8.70522e-17
KWMTBOMO16258	702	1869	31.26	78.99	31.26	78.99	1.33735	7.65958e-18	8.78218e-17
KWMTBOMO07606	105	1	4.68	0.04	4.68	0.04	-6.87036	8.00108e-18	9.16689e-17
KWMTBOMO02651	771	2040	34.33	86.22	34.33	86.22	1.32855	8.01236e-18	9.17296e-17
KWMTBOMO08597	559	84	24.89	3.55	24.89	3.55	-2.80968	8.18714e-18	9.36606e-17
KWMTBOMO15487	237	22	10.55	0.93	10.55	0.93	-3.50387	8.51332e-18	9.73195e-17
NEWGENE00112	930	2439	41.42	103.08	41.42	103.08	1.31536	8.52672e-18	9.74002e-17
KWMTBOMO14061	36	173	1.6	7.31	1.6	7.31	2.1918	8.68355e-18	9.91178e-17
KWMTBOMO05622	34	166	1.51	7.02	1.51	7.02	2.21692	8.9542e-18	1.02131e-16
KWMTBOMO05058	675	108	30.06	4.56	30.06	4.56	-2.72074	9.09376e-18	1.03646e-16
KWMTBOMO08828	587	90	26.14	3.8	26.14	3.8	-2.78219	9.16936e-18	1.0443e-16
KWMTBOMO05480	1504	276	66.98	11.66	66.98	11.66	-2.52216	9.17705e-18	1.0444e-16
KWMTBOMO07617	643	1713	28.63	72.4	28.63	72.4	1.33846	9.55205e-18	1.08627e-16
KWMTBOMO10315	111	2	4.94	0.08	4.94	0.08	-5.94837	9.6772e-18	1.09969e-16
KWMTBOMO04903	273	782	12.16	33.05	12.16	33.05	1.44251	9.78564e-18	1.11119e-16
KWMTBOMO02468	1857	4740	82.7	200.33	82.7	200.33	1.27642	9.94441e-18	1.12838e-16
KWMTBOMO02115	591	1581	26.32	66.82	26.32	66.82	1.34412	1.00727e-17	1.14209e-16
KWMTBOMO05313	90	0	4.01	0	4.01	0.001	-11.9694	1.11374e-17	1.26189e-16
KWMTBOMO00188	483	70	21.51	2.96	21.51	2.96	-2.86134	1.14387e-17	1.29507e-16
KWMTBOMO01870	30	155	1.34	6.55	1.34	6.55	2.28926	1.16511e-17	1.31814e-16
KWMTBOMO16618	911	157	40.57	6.64	40.57	6.64	-2.61116	1.32964e-17	1.50316e-16
KWMTBOMO12892	109	2	4.85	0.08	4.85	0.08	-5.92184	1.42509e-17	1.60989e-16
NEWGENE01375	24	137	1.07	5.79	1.07	5.79	2.43595	1.43254e-17	1.61711e-16
KWMTBOMO05383	386	51	17.19	2.16	17.19	2.16	-2.99247	1.63354e-17	1.84266e-16
KWMTBOMO16189	168	11	7.48	0.46	7.48	0.46	-4.02333	1.67563e-17	1.88875e-16
NEWGENE01611	3	68	0.13	2.87	0.13	2.87	4.46447	1.7274e-17	1.94567e-16
KWMTBOMO03196	102	1	4.54	0.04	4.54	0.04	-6.82655	1.78718e-17	2.01153e-16
KWMTBOMO02567	1210	219	53.88	9.26	53.88	9.26	-2.54067	1.83063e-17	2.05892e-16
KWMTBOMO10631	247	25	11	1.06	11	1.06	-3.37537	1.85546e-17	2.08532e-16
KWMTBOMO14570	210	18	9.35	0.76	9.35	0.76	-3.6209	1.88073e-17	2.11217e-16
KWMTBOMO09275	1527	3867	68	163.44	68	163.44	1.26515	1.90218e-17	2.1347e-16
KWMTBOMO05533	465	67	20.71	2.83	20.71	2.83	-2.87145	1.93166e-17	2.1662e-16
KWMTBOMO05069	6613	16462	294.49	695.75	294.49	695.75	1.24035	2.00239e-17	2.24388e-16
KWMTBOMO09753	657	106	29.26	4.48	29.26	4.48	-2.70736	2.0431e-17	2.28783e-16
KWMTBOMO12655	126	4	5.61	0.17	5.61	0.17	-5.04439	2.0448e-17	2.28806e-16
KWMTBOMO02257	461	1235	20.53	52.2	20.53	52.2	1.34632	2.32492e-17	2.5996e-16
KWMTBOMO09703	0	62	0	2.62	0.001	2.62	11.3554	2.32721e-17	2.60027e-16
KWMTBOMO16000	1168	212	52.01	8.96	52.01	8.96	-2.53722	2.35228e-17	2.62637e-16
KWMTBOMO11812	5951	14773	265.01	624.37	265.01	624.37	1.23635	2.40945e-17	2.68825e-16
KWMTBOMO07712	204	17	9.08	0.72	9.08	0.72	-3.65662	2.44238e-17	2.723e-16
KWMTBOMO13723	4948	12285	220.35	519.21	220.35	519.21	1.23652	2.54151e-17	2.83147e-16
KWMTBOMO02267	130	5	5.79	0.21	5.79	0.21	-4.7851	2.59042e-17	2.88386e-16
KWMTBOMO07476	3	67	0.13	2.83	0.13	2.83	4.44422	2.68427e-17	2.98617e-16
KWMTBOMO13283	824	2124	36.69	89.77	36.69	89.77	1.29085	2.81745e-17	3.13206e-16
KWMTBOMO07605	1513	285	67.38	12.05	67.38	12.05	-2.48329	2.82153e-17	3.13432e-16
KWMTBOMO02478	660	108	29.39	4.56	29.39	4.56	-2.68822	2.93905e-17	3.26252e-16
KWMTBOMO16453	146	451	6.5	19.06	6.5	19.06	1.55204	2.97046e-17	3.295e-16
KWMTBOMO07556	1789	343	79.67	14.5	79.67	14.5	-2.45798	3.30281e-17	3.66102e-16
KWMTBOMO10576	128	403	5.7	17.03	5.7	17.03	1.57904	3.3098e-17	3.66612e-16
KWMTBOMO09631	1195	3011	53.22	127.26	53.22	127.26	1.25774	3.45939e-17	3.82904e-16
KWMTBOMO16867	49	203	2.18	8.58	2.18	8.58	1.97665	3.61578e-17	3.99926e-16
KWMTBOMO03338	594	1552	26.45	65.59	26.45	65.59	1.31021	3.71848e-17	4.10989e-16
KWMTBOMO06006	773	1988	34.42	84.02	34.42	84.02	1.28749	3.83011e-17	4.23022e-16
KWMTBOMO01105	650	1686	28.95	71.26	28.95	71.26	1.29953	4.00509e-17	4.42029e-16
KWMTBOMO13007	100	1	4.45	0.04	4.45	0.04	-6.79766	4.01632e-17	4.42951e-16
KWMTBOMO16333	750	1931	33.4	81.61	33.4	81.61	1.2889	4.02515e-17	4.43605e-16
KWMTBOMO07661	3437	691	153.06	29.2	153.06	29.2	-2.39006	4.14418e-17	4.56374e-16
KWMTBOMO09939	202	586	9	24.77	9	24.77	1.4606	4.14696e-17	4.56374e-16
KWMTBOMO05084	149	8	6.64	0.34	6.64	0.34	-4.28758	4.51744e-17	4.96789e-16
KWMTBOMO09384	9	89	0.4	3.76	0.4	3.76	3.23266	4.54447e-17	4.99403e-16
KWMTBOMO02221	453	67	20.17	2.83	20.17	2.83	-2.83334	4.93157e-17	5.41555e-16
KWMTBOMO08791	1521	3786	67.73	160.01	67.73	160.01	1.2403	4.96241e-17	5.44552e-16
KWMTBOMO03000	390	1044	17.37	44.12	17.37	44.12	1.34484	4.98947e-17	5.4713e-16
KWMTBOMO04176	139	7	6.19	0.3	6.19	0.3	-4.36691	5.05238e-17	5.53633e-16
KWMTBOMO16386	12	97	0.53	4.1	0.53	4.1	2.95156	5.1592e-17	5.64934e-16
KWMTBOMO09365	292	804	13	33.98	13	33.98	1.38617	5.20974e-17	5.70061e-16
KWMTBOMO10082	124	390	5.52	16.48	5.52	16.48	1.57798	5.40005e-17	5.90465e-16
KWMTBOMO13469	887	157	39.5	6.64	39.5	6.64	-2.5726	5.56106e-17	6.07637e-16
KWMTBOMO01796	1120	2801	49.88	118.38	49.88	118.38	1.24689	5.75373e-17	6.28242e-16
KWMTBOMO15535	368	50	16.39	2.11	16.39	2.11	-2.9575	6.09581e-17	6.65119e-16
KWMTBOMO11436	2000	392	89.07	16.57	89.07	16.57	-2.42637	6.17028e-17	6.72766e-16
NEWGENE01394	85	0	3.79	0	3.79	0.001	-11.888	6.51922e-17	7.09804e-16
NEWGENE01351	85	0	3.79	0	3.79	0.001	-11.888	6.51922e-17	7.09804e-16
KWMTBOMO01279	222	21	9.89	0.89	9.89	0.89	-3.47409	6.73894e-17	7.33206e-16
NEWGENE01365	3696	9034	164.59	381.81	164.59	381.81	1.21398	6.82287e-17	7.41812e-16
KWMTBOMO10746	1867	365	83.14	15.43	83.14	15.43	-2.4298	6.94239e-17	7.54272e-16
NEWGENE01571	311	845	13.85	35.71	13.85	35.71	1.36644	6.99962e-17	7.59952e-16
KWMTBOMO09312	961	2421	42.8	102.32	42.8	102.32	1.25741	7.01919e-17	7.61538e-16
KWMTBOMO02808	2958	7240	131.73	305.99	131.73	305.99	1.2159	7.13868e-17	7.73954e-16
KWMTBOMO14814	64	239	2.85	10.1	2.85	10.1	1.82532	7.68408e-17	8.32496e-16
KWMTBOMO05153	717	1825	31.93	77.13	31.93	77.13	1.27238	8.36376e-17	9.05494e-16
KWMTBOMO13037	4283	10409	190.73	439.93	190.73	439.93	1.20574	8.74231e-17	9.45809e-16
KWMTBOMO10128	3919	9528	174.52	402.69	174.52	402.69	1.20628	8.899e-17	9.62082e-16
KWMTBOMO00576	1078	199	48.01	8.41	48.01	8.41	-2.51316	9.13417e-17	9.86812e-16
KWMTBOMO12450	194	556	8.64	23.5	8.64	23.5	1.44356	9.66338e-17	1.04325e-15
KWMTBOMO04038	103	2	4.59	0.08	4.59	0.08	-5.84235	1.00776e-16	1.08721e-15
KWMTBOMO03943	84	0	3.74	0	3.74	0.001	-11.8688	1.01894e-16	1.09849e-15
KWMTBOMO06290	126	5	5.61	0.21	5.61	0.21	-4.73954	1.03174e-16	1.11151e-15
KWMTBOMO06956	64	237	2.85	10.02	2.85	10.02	1.81385	1.0756e-16	1.15795e-15
KWMTBOMO00803	883	159	39.32	6.72	39.32	6.72	-2.54873	1.08649e-16	1.16885e-15
KWMTBOMO04487	215	21	9.57	0.89	9.57	0.89	-3.42664	1.13092e-16	1.2158e-15
KWMTBOMO01688	803	2022	35.76	85.46	35.76	85.46	1.2569	1.14203e-16	1.22688e-15
KWMTBOMO13410	1961	389	87.33	16.44	87.33	16.44	-2.40927	1.14471e-16	1.2289e-15
KWMTBOMO03978	235	655	10.47	27.68	10.47	27.68	1.40258	1.15316e-16	1.2371e-15
KWMTBOMO05719	900	2251	40.08	95.14	40.08	95.14	1.24717	1.2274e-16	1.31583e-15
KWMTBOMO14292	174	13	7.75	0.55	7.75	0.55	-3.81669	1.27023e-16	1.3608e-15
KWMTBOMO01118	3928	9468	174.92	400.16	174.92	400.16	1.19388	1.4225e-16	1.52286e-15
KWMTBOMO00244	1113	2738	49.56	115.72	49.56	115.72	1.22339	1.42996e-16	1.52978e-15
KWMTBOMO12900	3051	625	135.87	26.42	135.87	26.42	-2.36252	1.45239e-16	1.55269e-15
KWMTBOMO01436	124	5	5.52	0.21	5.52	0.21	-4.71621	1.46128e-16	1.56111e-15
NEWGENE01692	108	3	4.81	0.13	4.81	0.13	-5.20945	1.48186e-16	1.58199e-15
KWMTBOMO05601	406	59	18.08	2.49	18.08	2.49	-2.86018	1.54815e-16	1.65161e-15
KWMTBOMO04878	225	625	10.02	26.42	10.02	26.42	1.39875	1.5901e-16	1.69519e-15
NEWGENE01169	83	0	3.7	0	3.7	0.001	-11.8533	1.59569e-16	1.69879e-15
KWMTBOMO07575	83	0	3.7	0	3.7	0.001	-11.8533	1.59569e-16	1.69879e-15
KWMTBOMO11281	418	1089	18.61	46.03	18.61	46.03	1.3065	1.61183e-16	1.71478e-15
KWMTBOMO09638	638	108	28.41	4.56	28.41	4.56	-2.63929	1.66109e-16	1.76596e-15
KWMTBOMO10947	935	171	41.64	7.23	41.64	7.23	-2.5259	1.66622e-16	1.77019e-15
KWMTBOMO16267	376	987	16.74	41.71	16.74	41.71	1.31709	1.67821e-16	1.7817e-15
KWMTBOMO02431	3157	7601	140.59	321.25	140.59	321.25	1.1922	1.68792e-16	1.79076e-15
KWMTBOMO01933	843	2101	37.54	88.8	37.54	88.8	1.24213	1.74958e-16	1.8549e-15
KWMTBOMO04652	3865	9269	172.12	391.75	172.12	391.75	1.18652	1.88795e-16	2.00021e-15
KWMTBOMO09701	1904	4605	84.79	194.63	84.79	194.63	1.19877	1.89871e-16	2.01022e-15
KWMTBOMO04603	975	181	43.42	7.65	43.42	7.65	-2.50483	1.98357e-16	2.09862e-15
KWMTBOMO07353	123	5	5.48	0.21	5.48	0.21	-4.70571	2.07178e-16	2.19043e-15
KWMTBOMO00175	423	63	18.84	2.66	18.84	2.66	-2.8243	2.07998e-16	2.19759e-15
KWMTBOMO02781	334	45	14.87	1.9	14.87	1.9	-2.96833	2.10352e-16	2.22093e-15
NEWGENE01762	7425	17686	330.65	747.48	330.65	747.48	1.17673	2.19117e-16	2.31188e-15
KWMTBOMO16379	259	703	11.53	29.71	11.53	29.71	1.36556	2.19903e-16	2.31858e-15
KWMTBOMO04972	54	207	2.4	8.75	2.4	8.75	1.86625	2.22334e-16	2.3426e-15
KWMTBOMO01545	101	2	4.5	0.08	4.5	0.08	-5.81378	2.22556e-16	2.34333e-15
KWMTBOMO10596	910	2248	40.52	95.01	40.52	95.01	1.22945	2.27265e-16	2.39127e-15
KWMTBOMO04635	76	263	3.38	11.12	3.38	11.12	1.71806	2.39317e-16	2.51636e-15
KWMTBOMO08497	232	25	10.33	1.06	10.33	1.06	-3.2847	2.47525e-16	2.60088e-15
KWMTBOMO08854	117	4	5.21	0.17	5.21	0.17	-4.93768	2.48305e-16	2.60729e-15
KWMTBOMO16380	81	0	3.61	0	3.61	0.001	-11.8178	2.50387e-16	2.62735e-15
KWMTBOMO09416	1166	2835	51.92	119.82	51.92	119.82	1.20651	2.51667e-16	2.63898e-15
KWMTBOMO10335	184	16	8.19	0.68	8.19	0.68	-3.59026	2.56618e-16	2.68905e-15
KWMTBOMO15389	278	34	12.38	1.44	12.38	1.44	-3.10387	2.68319e-16	2.80975e-15
KWMTBOMO14290	303	39	13.49	1.65	13.49	1.65	-3.03135	2.73385e-16	2.86084e-15
KWMTBOMO02640	193	17	8.59	0.72	8.59	0.72	-3.57659	2.96996e-16	3.1058e-15
KWMTBOMO02459	298	38	13.27	1.61	13.27	1.61	-3.04304	2.98597e-16	3.12042e-15
KWMTBOMO05616	263	710	11.71	30.01	11.71	30.01	1.3577	3.04384e-16	3.17873e-15
KWMTBOMO13470	94	1	4.19	0.04	4.19	0.04	-6.71081	3.12414e-16	3.26037e-15
KWMTBOMO09890	2382	5688	106.08	240.4	106.08	240.4	1.18028	3.15534e-16	3.29069e-15
KWMTBOMO01346	1298	3134	57.8	132.46	57.8	132.46	1.19642	3.16486e-16	3.29838e-15
KWMTBOMO01852	458	1170	20.4	49.45	20.4	49.45	1.2774	3.22485e-16	3.35862e-15
KWMTBOMO15181	668	116	29.75	4.9	29.75	4.9	-2.60204	3.2564e-16	3.38918e-15
KWMTBOMO01568	367	52	16.34	2.2	16.34	2.2	-2.89283	3.39413e-16	3.53013e-15
KWMTBOMO06660	1608	3856	71.61	162.97	71.61	162.97	1.18637	3.55628e-16	3.69627e-15
KWMTBOMO01478	132	395	5.88	16.69	5.88	16.69	1.5051	3.66526e-16	3.80695e-15
KWMTBOMO14414	333	871	14.83	36.81	14.83	36.81	1.31158	3.71796e-16	3.85909e-15
KWMTBOMO01077	409	1049	18.21	44.34	18.21	44.34	1.28388	3.77158e-16	3.91209e-15
KWMTBOMO07089	80	0	3.56	0	3.56	0.001	-11.7977	3.93677e-16	4.08068e-15
KWMTBOMO09182	765	1886	34.07	79.71	34.07	79.71	1.22626	3.9724e-16	4.11483e-15
KWMTBOMO07491	397	59	17.68	2.49	17.68	2.49	-2.8279	4.06694e-16	4.20991e-15
KWMTBOMO14865	728	130	32.42	5.49	32.42	5.49	-2.56201	4.21482e-16	4.36005e-15
KWMTBOMO09049	393	58	17.5	2.45	17.5	2.45	-2.8365	4.42669e-16	4.57614e-15
KWMTBOMO12083	177	15	7.88	0.63	7.88	0.63	-3.64477	4.58498e-16	4.73657e-15
KWMTBOMO01975	77876	17118	3468.02	723.48	3468.02	723.48	-2.26109	4.77214e-16	4.92661e-15
KWMTBOMO12285	5345	12557	238.03	530.71	238.03	530.71	1.15678	5.05705e-16	5.21723e-15
KWMTBOMO13179	941	2288	41.91	96.7	41.91	96.7	1.20622	5.17767e-16	5.33808e-15
KWMTBOMO04906	529	88	23.56	3.72	23.56	3.72	-2.66297	5.22125e-16	5.37939e-15
KWMTBOMO02921	158	12	7.04	0.51	7.04	0.51	-3.78701	5.45221e-16	5.61358e-15
KWMTBOMO13351	31	145	1.38	6.13	1.38	6.13	2.15122	5.88018e-16	6.05016e-15
KWMTBOMO04168	3942	9254	175.55	391.11	175.55	391.11	1.15569	5.91144e-16	6.07824e-15
KWMTBOMO12985	79	0	3.52	0	3.52	0.001	-11.7814	6.20214e-16	6.36861e-15
KWMTBOMO12576	79	0	3.52	0	3.52	0.001	-11.7814	6.20214e-16	6.36861e-15
KWMTBOMO08998	30	141	1.34	5.96	1.34	5.96	2.15308	6.3425e-16	6.50838e-15
KWMTBOMO08468	172	14	7.66	0.59	7.66	0.59	-3.69856	6.34762e-16	6.50928e-15
KWMTBOMO01218	291	763	12.96	32.25	12.96	32.25	1.31523	6.36686e-16	6.52465e-15
KWMTBOMO16631	468	75	20.84	3.17	20.84	3.17	-2.7168	6.62524e-16	6.7849e-15
KWMTBOMO00581	612	106	27.25	4.48	27.25	4.48	-2.60469	6.87693e-16	7.03796e-15
KWMTBOMO16635	22	122	0.98	5.16	0.98	5.16	2.39652	7.00859e-16	7.16792e-15
KWMTBOMO13961	1166	2781	51.92	117.54	51.92	117.54	1.17879	7.0616e-16	7.21732e-15
KWMTBOMO10872	157	12	6.99	0.51	6.99	0.51	-3.77672	7.28834e-16	7.44411e-15
KWMTBOMO16030	114	4	5.08	0.17	5.08	0.17	-4.90122	7.36057e-16	7.51287e-15
KWMTBOMO03352	371	948	16.52	40.07	16.52	40.07	1.27831	7.46136e-16	7.61069e-15
KWMTBOMO06954	512	1274	22.8	53.84	22.8	53.84	1.23964	7.63325e-16	7.78085e-15
KWMTBOMO05519	641	113	28.55	4.78	28.55	4.78	-2.57841	7.72889e-16	7.87311e-15
KWMTBOMO00985	659	1615	29.35	68.26	29.35	68.26	1.21768	7.94104e-16	8.08385e-15
KWMTBOMO03097	865	162	38.52	6.85	38.52	6.85	-2.49143	7.97048e-16	8.10843e-15
KWMTBOMO14918	64	227	2.85	9.59	2.85	9.59	1.75057	8.2285e-16	8.36537e-15
KWMTBOMO02112	323	833	14.38	35.21	14.38	35.21	1.29192	8.24486e-16	8.37645e-15
KWMTBOMO16383	83	273	3.7	11.54	3.7	11.54	1.64105	8.4144e-16	8.54304e-15
KWMTBOMO05043	255	31	11.36	1.31	11.36	1.31	-3.11632	8.49771e-16	8.62191e-15
KWMTBOMO05795	836	156	37.23	6.59	37.23	6.59	-2.49812	8.67269e-16	8.79364e-15
NEWGENE00286	399	61	17.77	2.58	17.77	2.58	-2.784	8.94675e-16	9.06553e-15
KWMTBOMO14351	6315	14653	281.22	619.3	281.22	619.3	1.13894	9.3289e-16	9.44651e-15
KWMTBOMO06874	359	52	15.99	2.2	15.99	2.2	-2.86159	9.64655e-16	9.76172e-15
KWMTBOMO10085	161	454	7.17	19.19	7.17	19.19	1.42031	1.00652e-15	1.01787e-14
KWMTBOMO02692	270	34	12.02	1.44	12.02	1.44	-3.0613	1.00741e-15	1.01809e-14
KWMTBOMO01107	246	29	10.96	1.23	10.96	1.23	-3.15552	1.04462e-15	1.05431e-14
KWMTBOMO00620	1301	260	57.94	10.99	57.94	10.99	-2.39837	1.07768e-15	1.08696e-14
KWMTBOMO10092	579	100	25.78	4.23	25.78	4.23	-2.60752	1.11556e-15	1.12443e-14
KWMTBOMO12119	628	111	27.97	4.69	27.97	4.69	-2.57622	1.15626e-15	1.16468e-14
KWMTBOMO14216	1086	213	48.36	9	48.36	9	-2.42582	1.16641e-15	1.17414e-14
KWMTBOMO07742	1561	319	69.52	13.48	69.52	13.48	-2.36661	1.32562e-15	1.33353e-14
KWMTBOMO06643	460	1141	20.48	48.22	20.48	48.22	1.23542	1.32695e-15	1.334e-14
KWMTBOMO16171	2162	454	96.28	19.19	96.28	19.19	-2.32688	1.33582e-15	1.34204e-14
KWMTBOMO02466	186	17	8.28	0.72	8.28	0.72	-3.52356	1.36026e-15	1.36569e-14
KWMTBOMO04868	372	56	16.57	2.37	16.57	2.37	-2.80561	1.36625e-15	1.37081e-14
KWMTBOMO01868	134	390	5.97	16.48	5.97	16.48	1.46491	1.38077e-15	1.38447e-14
KWMTBOMO10916	1194	2810	53.17	118.76	53.17	118.76	1.15936	1.38771e-15	1.39052e-14
KWMTBOMO15652	1086	2561	48.36	108.24	48.36	108.24	1.16235	1.42979e-15	1.43175e-14
KWMTBOMO10899	267	695	11.89	29.37	11.89	29.37	1.30459	1.5662e-15	1.56733e-14
KWMTBOMO04573	1615	333	71.92	14.07	71.92	14.07	-2.35377	1.61325e-15	1.61335e-14
KWMTBOMO12367	389	60	17.32	2.54	17.32	2.54	-2.76954	1.70412e-15	1.70312e-14
KWMTBOMO05401	238	28	10.6	1.18	10.6	1.18	-3.16721	1.76054e-15	1.75836e-14
KWMTBOMO11630	1384	3228	61.63	136.43	61.63	136.43	1.14646	1.8448e-15	1.84132e-14
KWMTBOMO13197	583	1412	25.96	59.68	25.96	59.68	1.20096	1.98943e-15	1.98439e-14
KWMTBOMO11333	578	1399	25.74	59.13	25.74	59.13	1.19988	2.13602e-15	2.12922e-14
KWMTBOMO16319	817	1944	36.38	82.16	36.38	82.16	1.17529	2.17942e-15	2.17107e-14
KWMTBOMO01001	3	58	0.13	2.45	0.13	2.45	4.2362	2.455e-15	2.44401e-14
KWMTBOMO13229	264	681	11.76	28.78	11.76	28.78	1.29118	2.47259e-15	2.45992e-14
KWMTBOMO06698	89	1	3.96	0.04	3.96	0.04	-6.62936	2.52803e-15	2.51345e-14
KWMTBOMO10767	443	73	19.73	3.09	19.73	3.09	-2.67471	2.55069e-15	2.53433e-14
KWMTBOMO02346	139	9	6.19	0.38	6.19	0.38	-4.02587	2.69319e-15	2.67419e-14
KWMTBOMO02185	1289	2988	57.4	126.29	57.4	126.29	1.13762	2.78071e-15	2.7593e-14
KWMTBOMO12078	268	35	11.93	1.48	11.93	1.48	-3.01092	2.80766e-15	2.78425e-14
KWMTBOMO15407	1726	3975	76.86	168	76.86	168	1.12816	2.83158e-15	2.80616e-14
KWMTBOMO00103	28	133	1.25	5.62	1.25	5.62	2.16864	3.24425e-15	3.21305e-14
KWMTBOMO09788	2865	6529	127.59	275.94	127.59	275.94	1.11284	3.34634e-15	3.31201e-14
KWMTBOMO09051	186	18	8.28	0.76	8.28	0.76	-3.44556	3.4e-15	3.36079e-14
KWMTBOMO12915	31	139	1.38	5.87	1.38	5.87	2.08869	3.4e-15	3.36079e-14
KWMTBOMO00999	333	834	14.83	35.25	14.83	35.25	1.2491	3.43556e-15	3.39375e-14
KWMTBOMO10272	678	1612	30.19	68.13	30.19	68.13	1.17422	3.52639e-15	3.48123e-14
KWMTBOMO02241	1549	3557	68.98	150.33	68.98	150.33	1.12388	3.67761e-15	3.62818e-14
NEWGENE01782	493	84	21.95	3.55	21.95	3.55	-2.62833	3.7024e-15	3.65029e-14
KWMTBOMO15705	7	71	0.31	3	0.31	3	3.27462	3.72703e-15	3.67221e-14
KWMTBOMO01452	953	2228	42.44	94.16	42.44	94.16	1.14969	3.79739e-15	3.73914e-14
KWMTBOMO08222	133	8	5.92	0.34	5.92	0.34	-4.12199	3.80111e-15	3.7404e-14
KWMTBOMO12920	598	108	26.63	4.56	26.63	4.56	-2.54595	3.87629e-15	3.81194e-14
KWMTBOMO14100	5147	1152	229.21	48.69	229.21	48.69	-2.23497	3.92782e-15	3.86013e-14
KWMTBOMO10864	104	4	4.63	0.17	4.63	0.17	-4.76741	4.02063e-15	3.94882e-14
KWMTBOMO04501	1303	2998	58.03	126.71	58.03	126.71	1.12666	4.05058e-15	3.97569e-14
KWMTBOMO04470	651	1546	28.99	65.34	28.99	65.34	1.17241	4.13889e-15	4.05976e-14
KWMTBOMO03835	312	45	13.89	1.9	13.89	1.9	-2.86998	4.72583e-15	4.63252e-14
KWMTBOMO03859	241	30	10.73	1.27	10.73	1.27	-3.07875	4.79506e-15	4.69738e-14
NEWGENE00175	11	86	0.49	3.63	0.49	3.63	2.88912	5.02456e-15	4.91593e-14
KWMTBOMO03305	113	5	5.03	0.21	5.03	0.21	-4.5821	5.02456e-15	4.91593e-14
KWMTBOMO04264	4678	1050	208.32	44.38	208.32	44.38	-2.23082	5.1008e-15	4.98734e-14
KWMTBOMO10782	253	647	11.27	27.34	11.27	27.34	1.27853	5.13446e-15	5.01706e-14
KWMTBOMO01484	365	57	16.25	2.41	16.25	2.41	-2.75333	5.22846e-15	5.10565e-14
KWMTBOMO03317	17785	39802	792.01	1682.2	792.01	1682.2	1.08676	5.24943e-15	5.12286e-14
KWMTBOMO11046	122	7	5.43	0.3	5.43	0.3	-4.17792	5.38795e-15	5.25471e-14
NEWGENE00560	80	1	3.56	0.04	3.56	0.04	-6.47573	5.40883e-15	5.27172e-14
KWMTBOMO04224	92	2	4.1	0.08	4.1	0.08	-5.67948	5.60708e-15	5.46147e-14
KWMTBOMO13921	9209	2098	410.1	88.67	410.1	88.67	-2.20946	5.75198e-15	5.59906e-14
KWMTBOMO14967	1106	2538	49.25	107.27	49.25	107.27	1.12305	5.79616e-15	5.63848e-14
NEWGENE00476	275	37	12.25	1.56	12.25	1.56	-2.97316	5.94165e-15	5.77636e-14
KWMTBOMO11060	740	1732	32.95	73.2	32.95	73.2	1.15157	5.99479e-15	5.82433e-14
KWMTBOMO13717	73	0	3.25	0	3.25	0.001	-11.6662	6.20701e-15	6.02669e-14
KWMTBOMO05919	2288	498	101.89	21.05	101.89	21.05	-2.27512	6.25062e-15	6.0652e-14
KWMTBOMO09755	568	1347	25.29	56.93	25.29	56.93	1.17062	6.59159e-15	6.39201e-14
KWMTBOMO06634	1404	3190	62.52	134.82	62.52	134.82	1.10864	7.11596e-15	6.89614e-14
KWMTBOMO11508	427	1029	19.02	43.49	19.02	43.49	1.19317	7.48267e-15	7.24694e-14
KWMTBOMO00419	1538	3484	68.49	147.25	68.49	147.25	1.1043	7.51367e-15	7.27238e-14
KWMTBOMO10022	1152	237	51.3	10.02	51.3	10.02	-2.35608	7.58707e-15	7.33879e-14
KWMTBOMO01258	52	188	2.32	7.95	2.32	7.95	1.77683	7.7597e-15	7.50104e-14
KWMTBOMO06149	722	1684	32.15	71.17	32.15	71.17	1.14645	7.8043e-15	7.53941e-14
KWMTBOMO01937	656	1536	29.21	64.92	29.21	64.92	1.1522	7.96377e-15	7.68862e-14
KWMTBOMO15492	312	46	13.89	1.94	13.89	1.94	-2.83992	8.10039e-15	7.8156e-14
KWMTBOMO08576	891	177	39.68	7.48	39.68	7.48	-2.4073	8.18433e-15	7.89163e-14
KWMTBOMO09974	315	47	14.03	1.99	14.03	1.99	-2.81767	8.43277e-15	8.12607e-14
KWMTBOMO06521	439	1055	19.55	44.59	19.55	44.59	1.18955	8.48035e-15	8.1668e-14
KWMTBOMO09293	1326	3005	59.05	127	59.05	127	1.10482	8.7007e-15	8.37374e-14
KWMTBOMO05914	185	489	8.24	20.67	8.24	20.67	1.32682	8.94169e-15	8.60028e-14
KWMTBOMO05228	15031	33287	669.37	1406.85	669.37	1406.85	1.07159	9.21372e-15	8.85637e-14
KWMTBOMO02676	543	98	24.18	4.14	24.18	4.14	-2.54611	9.3633e-15	8.99451e-14
KWMTBOMO04296	999	2287	44.49	96.66	44.49	96.66	1.11944	1.03114e-14	9.89912e-14
KWMTBOMO11114	6846	1572	304.87	66.44	304.87	66.44	-2.19807	1.075e-14	1.03137e-13
KWMTBOMO14154	95	3	4.23	0.13	4.23	0.13	-5.02407	1.07797e-14	1.03357e-13
KWMTBOMO02767	623	1453	27.74	61.41	27.74	61.41	1.14651	1.11104e-14	1.06461e-13
KWMTBOMO08956	1606	3605	71.52	152.36	71.52	152.36	1.09107	1.14998e-14	1.10124e-13
KWMTBOMO03958	154	418	6.86	17.67	6.86	17.67	1.36502	1.15699e-14	1.10726e-13
KWMTBOMO11613	1470	3302	65.46	139.56	65.46	139.56	1.0922	1.21786e-14	1.16479e-13
KWMTBOMO00128	335	52	14.92	2.2	14.92	2.2	-2.76167	1.21879e-14	1.16495e-13
KWMTBOMO09408	609	114	27.12	4.82	27.12	4.82	-2.49225	1.28487e-14	1.22735e-13
KWMTBOMO06763	1637	3665	72.9	154.9	72.9	154.9	1.08735	1.29025e-14	1.23172e-13
KWMTBOMO08751	33007	7712	1469.89	325.94	1469.89	325.94	-2.17303	1.3066e-14	1.24656e-13
KWMTBOMO00498	50973	11931	2269.96	504.25	2269.96	504.25	-2.17046	1.34323e-14	1.28071e-13
KWMTBOMO03064	237	600	10.55	25.36	10.55	25.36	1.26531	1.34823e-14	1.28467e-13
KWMTBOMO12495	298	732	13.27	30.94	13.27	30.94	1.2213	1.42916e-14	1.36094e-13
KWMTBOMO12332	2106	4683	93.79	197.92	93.79	197.92	1.07741	1.46798e-14	1.39704e-13
KWMTBOMO10674	110	5	4.9	0.21	4.9	0.21	-4.54432	1.48195e-14	1.40946e-13
KWMTBOMO03343	71	0	3.16	0	3.16	0.001	-11.6257	1.5826e-14	1.50425e-13
KWMTBOMO06842	22	112	0.98	4.73	0.98	4.73	2.27099	1.6627e-14	1.57941e-13
KWMTBOMO08263	5824	1345	259.36	56.85	259.36	56.85	-2.18972	1.66475e-14	1.58038e-13
KWMTBOMO05075	11489	25153	511.63	1063.07	511.63	1063.07	1.05506	1.72009e-14	1.6319e-13
KWMTBOMO11511	4425	9723	197.06	410.93	197.06	410.93	1.06026	1.79822e-14	1.70498e-13
KWMTBOMO07245	365	876	16.25	37.02	16.25	37.02	1.18787	1.80571e-14	1.71102e-13
KWMTBOMO05897	847	171	37.72	7.23	37.72	7.23	-2.38326	1.82781e-14	1.73089e-13
KWMTBOMO02082	7996	17493	356.08	739.33	356.08	739.33	1.05402	1.90205e-14	1.80008e-13
KWMTBOMO15087	140	11	6.23	0.46	6.23	0.46	-3.75953	2.05278e-14	1.94154e-13
KWMTBOMO10655	1513	328	67.38	13.86	67.38	13.86	-2.28139	2.12617e-14	2.00971e-13
NEWGENE01143	879	179	39.14	7.57	39.14	7.57	-2.37028	2.30576e-14	2.17812e-13
KWMTBOMO00922	536	99	23.87	4.18	23.87	4.18	-2.51362	2.34896e-14	2.21756e-13
KWMTBOMO02552	493	1149	21.95	48.56	21.95	48.56	1.14555	2.36097e-14	2.22753e-13
NEWGENE01131	70	0	3.12	0	3.12	0.001	-11.6073	2.53516e-14	2.386e-13
KWMTBOMO01264	2	54	0.09	2.28	0.09	2.28	4.66297	2.53516e-14	2.386e-13
KWMTBOMO00717	70	0	3.12	0	3.12	0.001	-11.6073	2.53516e-14	2.386e-13
KWMTBOMO00222	84	256	3.74	10.82	3.74	10.82	1.53259	2.53129e-14	2.386e-13
KWMTBOMO15869	384	64	17.1	2.7	17.1	2.7	-2.66297	2.64428e-14	2.48718e-13
KWMTBOMO01060	294	715	13.09	30.22	13.09	30.22	1.20704	2.64834e-14	2.48947e-13
KWMTBOMO02053	2342	5139	104.3	217.2	104.3	217.2	1.05828	2.67746e-14	2.5153e-13
NEWGENE01302	139	11	6.19	0.46	6.19	0.46	-3.75023	2.78413e-14	2.61391e-13
KWMTBOMO04003	792	1794	35.27	75.82	35.27	75.82	1.10414	2.87429e-14	2.69691e-13
KWMTBOMO09686	565	1299	25.16	54.9	25.16	54.9	1.12567	3.04198e-14	2.85251e-13
KWMTBOMO05917	1224	262	54.51	11.07	54.51	11.07	-2.29987	3.06701e-14	2.87423e-13
KWMTBOMO08624	316	49	14.07	2.07	14.07	2.07	-2.76492	3.35631e-14	3.14341e-13
KWMTBOMO14156	142	12	6.32	0.51	6.32	0.51	-3.63136	3.36353e-14	3.14826e-13
KWMTBOMO05701	183	470	8.15	19.86	8.15	19.86	1.28499	3.37678e-14	3.15873e-13
KWMTBOMO06605	1544	339	68.76	14.33	68.76	14.33	-2.26253	3.38653e-14	3.16592e-13
KWMTBOMO01061	520	1198	23.16	50.63	23.16	50.63	1.12836	3.54653e-14	3.31348e-13
KWMTBOMO14261	7	70	0.31	2.96	0.31	2.96	3.25526	3.56878e-14	3.33224e-13
KWMTBOMO00127	1371	298	61.05	12.59	61.05	12.59	-2.27771	3.75204e-14	3.50122e-13
KWMTBOMO00600	1080	229	48.1	9.68	48.1	9.68	-2.31296	3.80985e-14	3.553e-13
KWMTBOMO12685	1123	2482	50.01	104.9	50.01	104.9	1.06873	3.8722e-14	3.60896e-13
KWMTBOMO10471	302	727	13.45	30.73	13.45	30.73	1.19204	3.97417e-14	3.70174e-13
NEWGENE01074	69	0	3.07	0	3.07	0.001	-11.584	4.06981e-14	3.78853e-13
KWMTBOMO00750	102	292	4.54	12.34	4.54	12.34	1.44258	4.20833e-14	3.9151e-13
KWMTBOMO15489	303	47	13.49	1.99	13.49	1.99	-2.76105	4.32579e-14	4.02194e-13
KWMTBOMO12581	729	1641	32.46	69.36	32.46	69.36	1.09544	4.4481e-14	4.13315e-13
KWMTBOMO08833	578	1314	25.74	55.54	25.74	55.54	1.10952	4.91118e-14	4.56068e-13
KWMTBOMO11390	286	688	12.74	29.08	12.74	29.08	1.19066	4.98326e-14	4.62482e-13
KWMTBOMO02148	1850	4024	82.39	170.07	82.39	170.07	1.04559	5.00149e-14	4.63893e-13
KWMTBOMO13449	111	309	4.94	13.06	4.94	13.06	1.40257	5.09224e-14	4.72025e-13
KWMTBOMO08680	205	25	9.13	1.06	9.13	1.06	-3.10655	5.10494e-14	4.72916e-13
KWMTBOMO14791	451	1042	20.08	44.04	20.08	44.04	1.13306	5.17473e-14	4.79092e-13
KWMTBOMO05690	341	807	15.19	34.11	15.19	34.11	1.16707	5.19209e-14	4.8041e-13
KWMTBOMO12682	1999	4339	89.02	183.38	89.02	183.38	1.04263	5.21327e-14	4.82079e-13
KWMTBOMO14238	522	98	23.25	4.14	23.25	4.14	-2.48953	5.25919e-14	4.86031e-13
NEWGENE00752	430	996	19.15	42.1	19.15	42.1	1.13648	5.44708e-14	5.03092e-13
KWMTBOMO10527	189	478	8.42	20.2	8.42	20.2	1.26246	5.64033e-14	5.20628e-13
KWMTBOMO03437	313	744	13.94	31.44	13.94	31.44	1.17337	5.84879e-14	5.39545e-13
KWMTBOMO05066	967	2140	43.06	90.45	43.06	90.45	1.07077	5.95185e-14	5.48722e-13
KWMTBOMO10898	345	812	15.36	34.32	15.36	34.32	1.15987	6.02745e-14	5.55358e-13
KWMTBOMO01795	83	248	3.7	10.48	3.7	10.48	1.50204	6.05772e-14	5.57812e-13
KWMTBOMO13579	1558	347	69.38	14.67	69.38	14.67	-2.24165	6.10538e-14	5.61863e-13
KWMTBOMO00964	66	208	2.94	8.79	2.94	8.79	1.58005	6.39432e-14	5.87749e-13
NEWGENE00760	144	380	6.41	16.06	6.41	16.06	1.32508	6.45028e-14	5.92538e-13
KWMTBOMO03336	68	0	3.03	0	3.03	0.001	-11.5651	6.54767e-14	6.01043e-13
KWMTBOMO07569	552	106	24.58	4.48	24.58	4.48	-2.45591	6.5507e-14	6.01043e-13
KWMTBOMO00177	60	195	2.67	8.24	2.67	8.24	1.6258	6.72818e-14	6.16958e-13
KWMTBOMO03436	130981	278409	5832.92	11766.7	5832.92	11766.7	1.01242	6.75494e-14	6.19041e-13
KWMTBOMO11201	1368	2975	60.92	125.74	60.92	125.74	1.04546	6.81042e-14	6.23753e-13
KWMTBOMO13196	387	67	17.23	2.83	17.23	2.83	-2.60605	6.98596e-14	6.39449e-13
KWMTBOMO02344	3773	888	168.02	37.53	168.02	37.53	-2.16252	7.1119e-14	6.50588e-13
KWMTBOMO10322	710	144	31.62	6.09	31.62	6.09	-2.37632	7.15954e-14	6.54556e-13
KWMTBOMO09577	408	72	18.17	3.04	18.17	3.04	-2.57942	7.26043e-14	6.63384e-13
KWMTBOMO14850	3914	8374	174.3	353.92	174.3	353.92	1.02185	7.27689e-14	6.64492e-13
KWMTBOMO00462	956	2106	42.57	89.01	42.57	89.01	1.06413	7.29739e-14	6.65968e-13
KWMTBOMO08974	419	74	18.66	3.13	18.66	3.13	-2.57571	7.37469e-14	6.72623e-13
KWMTBOMO12396	1355	299	60.34	12.64	60.34	12.64	-2.25512	7.62846e-14	6.95355e-13
KWMTBOMO08824	1554	3361	69.2	142.05	69.2	142.05	1.03755	7.8202e-14	7.12409e-13
KWMTBOMO08460	597	1341	26.59	56.68	26.59	56.68	1.09196	7.97846e-14	7.26395e-13
KWMTBOMO10678	73	1	3.25	0.04	3.25	0.04	-6.3443	8.00461e-14	7.28343e-13
KWMTBOMO09508	382	885	17.01	37.4	17.01	37.4	1.13666	8.09547e-14	7.36174e-13
KWMTBOMO08434	411	73	18.3	3.09	18.3	3.09	-2.56616	8.27619e-14	7.52163e-13
NEWGENE00745	848	1872	37.76	79.12	37.76	79.12	1.06718	8.45702e-14	7.68142e-13
KWMTBOMO08924	33	133	1.47	5.62	1.47	5.62	1.93475	8.61114e-14	7.81678e-13
KWMTBOMO06202	815	170	36.29	7.18	36.29	7.18	-2.33752	9.1027e-14	8.2581e-13
KWMTBOMO13218	555	1250	24.72	52.83	24.72	52.83	1.09568	9.2456e-14	8.38279e-13
KWMTBOMO07150	406	72	18.08	3.04	18.08	3.04	-2.57225	9.35057e-14	8.47295e-13
KWMTBOMO07701	331	54	14.74	2.28	14.74	2.28	-2.69263	9.39575e-14	8.50887e-13
KWMTBOMO11184	67	0	2.98	0	2.98	0.001	-11.5411	1.05572e-13	9.5494e-13
KWMTBOMO09674	854	1875	38.03	79.25	38.03	79.25	1.05927	1.09641e-13	9.91161e-13
KWMTBOMO14137	127829	31286	5692.55	1322.27	5692.55	1322.27	-2.10606	1.19725e-13	1.08168e-12
KWMTBOMO04585	125	9	5.57	0.38	5.57	0.38	-3.87361	1.22763e-13	1.10848e-12
KWMTBOMO12184	845	178	37.63	7.52	37.63	7.52	-2.32308	1.23246e-13	1.11218e-12
KWMTBOMO11512	506	1138	22.53	48.1	22.53	48.1	1.09419	1.23643e-13	1.11511e-12
KWMTBOMO05189	107	6	4.76	0.25	4.76	0.25	-4.25096	1.27161e-13	1.14617e-12
KWMTBOMO04936	103	5	4.59	0.21	4.59	0.21	-4.45003	1.32604e-13	1.19452e-12
KWMTBOMO07116	617	123	27.48	5.2	27.48	5.2	-2.4018	1.32829e-13	1.19585e-12
KWMTBOMO15274	330	766	14.7	32.37	14.7	32.37	1.13884	1.33682e-13	1.20283e-12
KWMTBOMO01464	101	282	4.5	11.92	4.5	11.92	1.40539	1.35926e-13	1.2223e-12
KWMTBOMO00223	105	290	4.68	12.26	4.68	12.26	1.38938	1.36505e-13	1.22661e-12
KWMTBOMO10239	1293	288	57.58	12.17	57.58	12.17	-2.24224	1.36565e-13	1.22661e-12
KWMTBOMO08673	169	426	7.53	18	7.53	18	1.25728	1.36878e-13	1.2287e-12
KWMTBOMO06490	295	47	13.14	1.99	13.14	1.99	-2.72312	1.3717e-13	1.2306e-12
KWMTBOMO16198	229	32	10.2	1.35	10.2	1.35	-2.91754	1.40017e-13	1.2554e-12
KWMTBOMO13066	1686	385	75.08	16.27	75.08	16.27	-2.20621	1.40379e-13	1.25792e-12
KWMTBOMO06758	633	1401	28.19	59.21	28.19	59.21	1.07066	1.45884e-13	1.30572e-12
KWMTBOMO07263	1480	3163	65.91	133.68	65.91	133.68	1.02021	1.48746e-13	1.33056e-12
KWMTBOMO14447	735	1613	32.73	68.17	32.73	68.17	1.05852	1.50349e-13	1.34412e-12
KWMTBOMO09885	27	117	1.2	4.94	1.2	4.94	2.04148	1.56745e-13	1.40048e-12
KWMTBOMO06893	452	1020	20.13	43.11	20.13	43.11	1.09868	1.63054e-13	1.456e-12
KWMTBOMO12002	2354	551	104.83	23.29	104.83	23.29	-2.17027	1.66208e-13	1.4833e-12
KWMTBOMO00094	905	194	40.3	8.2	40.3	8.2	-2.29708	1.66737e-13	1.48715e-12
KWMTBOMO07132	25	111	1.11	4.69	1.11	4.69	2.07903	1.67142e-13	1.4899e-12
KWMTBOMO07311	65	0	2.89	0	2.89	0.001	-11.4969	1.70595e-13	1.5198e-12
KWMTBOMO11063	265	40	11.8	1.69	11.8	1.69	-2.80369	1.74575e-13	1.55436e-12
KWMTBOMO01335	2106	4458	93.79	188.41	93.79	188.41	1.00637	1.74999e-13	1.55723e-12
NEWGENE01010	568	1260	25.29	53.25	25.29	53.25	1.07421	1.78842e-13	1.59051e-12
KWMTBOMO13499	491	94	21.87	3.97	21.87	3.97	-2.46174	1.83372e-13	1.62984e-12
KWMTBOMO06782	461	1034	20.53	43.7	20.53	43.7	1.0899	1.93869e-13	1.72214e-12
KWMTBOMO07655	191	470	8.51	19.86	8.51	19.86	1.22263	1.93986e-13	1.72218e-12
KWMTBOMO01924	181414	44853	8078.83	1895.67	8078.83	1895.67	-2.09144	1.95426e-13	1.73396e-12
KWMTBOMO11971	220	30	9.8	1.27	9.8	1.27	-2.94795	1.9916e-13	1.76608e-12
KWMTBOMO10061	16610	4086	739.69	172.69	739.69	172.69	-2.09874	2.04321e-13	1.81079e-12
KWMTBOMO14416	503	1121	22.4	47.38	22.4	47.38	1.08078	2.05897e-13	1.82371e-12
KWMTBOMO09877	839	179	37.36	7.57	37.36	7.57	-2.30313	2.06145e-13	1.82486e-12
KWMTBOMO02920	1258	282	56.02	11.92	56.02	11.92	-2.23256	2.07616e-13	1.83682e-12
KWMTBOMO08223	201	26	8.95	1.1	8.95	1.1	-3.02438	2.07858e-13	1.83789e-12
KWMTBOMO08027	154	392	6.86	16.57	6.86	16.57	1.27229	2.10037e-13	1.85609e-12
KWMTBOMO02979	2643	625	117.7	26.42	117.7	26.42	-2.15541	2.16399e-13	1.91121e-12
KWMTBOMO05564	2060	4343	91.74	183.55	91.74	183.55	1.00055	2.17246e-13	1.91759e-12
KWMTBOMO00726	1423	3017	63.37	127.51	63.37	127.51	1.00874	2.29814e-13	2.02735e-12
KWMTBOMO10578	87	248	3.87	10.48	3.87	10.48	1.43723	2.34116e-13	2.06412e-12
KWMTBOMO16114	82	2	3.65	0.08	3.65	0.08	-5.51175	2.36629e-13	2.08389e-12
KWMTBOMO03995	248	37	11.04	1.56	11.04	1.56	-2.82312	2.37649e-13	2.09167e-12
KWMTBOMO15406	423	951	18.84	40.19	18.84	40.19	1.09304	2.38694e-13	2.09966e-12
KWMTBOMO00782	1234	2621	54.95	110.77	54.95	110.77	1.01138	2.47636e-13	2.17706e-12
KWMTBOMO09711	9565	2352	425.95	99.41	425.95	99.41	-2.09922	2.53199e-13	2.2247e-12
KWMTBOMO14505	389	70	17.32	2.96	17.32	2.96	-2.54877	2.60248e-13	2.28402e-12
KWMTBOMO05673	1937	453	86.26	19.15	86.26	19.15	-2.17135	2.88573e-13	2.52827e-12
KWMTBOMO03093	859	1846	38.25	78.02	38.25	78.02	1.02838	3.00474e-13	2.63103e-12
KWMTBOMO04534	1331	2810	59.27	118.76	59.27	118.76	1.00268	3.04531e-13	2.66504e-12
KWMTBOMO01252	3174	766	141.35	32.37	141.35	32.37	-2.12654	3.05089e-13	2.6684e-12
KWMTBOMO07349	170	421	7.57	17.79	7.57	17.79	1.2327	3.08172e-13	2.69383e-12
KWMTBOMO15982	67	203	2.98	8.58	2.98	8.58	1.52567	3.09056e-13	2.70002e-12
KWMTBOMO07869	718	1555	31.97	65.72	31.97	65.72	1.03961	3.13143e-13	2.73416e-12
NEWGENE00820	4	54	0.18	2.28	0.18	2.28	3.66297	3.15882e-13	2.75494e-12
KWMTBOMO01535	4	54	0.18	2.28	0.18	2.28	3.66297	3.15882e-13	2.75494e-12
KWMTBOMO05692	1083	242	48.23	10.23	48.23	10.23	-2.23712	3.18124e-13	2.77292e-12
KWMTBOMO13067	337	766	15.01	32.37	15.01	32.37	1.10873	3.31728e-13	2.88821e-12
KWMTBOMO01345	742	1601	33.04	67.66	33.04	67.66	1.03409	3.33709e-13	2.90382e-12
KWMTBOMO12947	235	555	10.47	23.46	10.47	23.46	1.16394	3.49084e-13	3.03416e-12
KWMTBOMO07444	256	39	11.4	1.65	11.4	1.65	-2.7885	3.57284e-13	3.10368e-12
KWMTBOMO06547	90	253	4.01	10.69	4.01	10.69	1.41459	3.59119e-13	3.11609e-12
KWMTBOMO07840	761	1638	33.89	69.23	33.89	69.23	1.03054	3.58963e-13	3.11609e-12
KWMTBOMO14742	927	204	41.28	8.62	41.28	8.62	-2.25968	3.60297e-13	3.12454e-12
KWMTBOMO14545	1211	2553	53.93	107.9	53.93	107.9	1.00053	3.65185e-13	3.16514e-12
KWMTBOMO07114	13567	3374	604.17	142.6	604.17	142.6	-2.08298	3.73051e-13	3.23149e-12
KWMTBOMO08598	104	6	4.63	0.25	4.63	0.25	-4.21101	3.73641e-13	3.23478e-12
KWMTBOMO01359	818	177	36.43	7.48	36.43	7.48	-2.28402	3.78262e-13	3.27294e-12
KWMTBOMO06496	2431	580	108.26	24.51	108.26	24.51	-2.14306	3.90345e-13	3.37558e-12
KWMTBOMO12922	93	257	4.14	10.86	4.14	10.86	1.39132	4.09585e-13	3.53797e-12
KWMTBOMO10041	89	250	3.96	10.57	3.96	10.57	1.4164	4.16621e-13	3.5947e-12
KWMTBOMO11695	179	22	7.97	0.93	7.97	0.93	-3.09928	4.27633e-13	3.68764e-12
KWMTBOMO11085	301	689	13.4	29.12	13.4	29.12	1.11978	4.28503e-13	3.69307e-12
KWMTBOMO00578	294	48	13.09	2.03	13.09	2.03	-2.68891	4.37342e-13	3.76713e-12
KWMTBOMO10072	159	396	7.08	16.74	7.08	16.74	1.24148	4.40732e-13	3.79421e-12
KWMTBOMO10176	662	139	29.48	5.87	29.48	5.87	-2.3283	4.46249e-13	3.83739e-12
NEWGENE01446	63	0	2.81	0	2.81	0.001	-11.4564	4.48437e-13	3.85405e-12
KWMTBOMO00016	5	57	0.22	2.41	0.22	2.41	3.45346	4.51395e-13	3.8773e-12
KWMTBOMO10453	7125	1767	317.29	74.68	317.29	74.68	-2.08701	4.59195e-13	3.94209e-12
KWMTBOMO08040	759	1627	33.8	68.76	33.8	68.76	1.02455	4.61628e-13	3.96076e-12
KWMTBOMO16518	2153	513	95.88	21.68	95.88	21.68	-2.14487	4.68488e-13	4.01737e-12
KWMTBOMO05456	425	80	18.93	3.38	18.93	3.38	-2.48558	5.01599e-13	4.2941e-12
KWMTBOMO02046	462	90	20.57	3.8	20.57	3.8	-2.43647	5.02241e-13	4.2948e-12
KWMTBOMO00543	463	90	20.62	3.8	20.62	3.8	-2.43997	5.02241e-13	4.2948e-12
KWMTBOMO13701	25	108	1.11	4.56	1.11	4.56	2.03847	5.22925e-13	4.46919e-12
KWMTBOMO00380	776	1655	34.56	69.95	34.56	69.95	1.01722	5.33407e-13	4.55623e-12
NEWGENE01724	409	77	18.21	3.25	18.21	3.25	-2.48622	5.9005e-13	5.03726e-12
KWMTBOMO06565	69	205	3.07	8.66	3.07	8.66	1.49613	6.15832e-13	5.25444e-12
KWMTBOMO08437	119	9	5.3	0.38	5.3	0.38	-3.80192	6.22166e-13	5.30553e-12
KWMTBOMO03431	400	885	17.81	37.4	17.81	37.4	1.07035	6.333e-13	5.39748e-12
NEWGENE01754	309	700	13.76	29.58	13.76	29.58	1.10414	6.35985e-13	5.41735e-12
KWMTBOMO15468	3574	880	159.16	37.19	159.16	37.19	-2.09749	6.55071e-13	5.57683e-12
KWMTBOMO15852	707	1507	31.48	63.69	31.48	63.69	1.01663	6.9638e-13	5.92193e-12
NEWGENE01784	18	92	0.8	3.89	0.8	3.89	2.2817	7.25549e-13	6.16315e-12
NEWGENE01347	62	0	2.76	0	2.76	0.001	-11.4305	7.2951e-13	6.19337e-12
KWMTBOMO08364	1545	364	68.8	15.38	68.8	15.38	-2.16135	7.39609e-13	6.27563e-12
KWMTBOMO10024	354	789	15.76	33.35	15.76	33.35	1.08142	7.4115e-13	6.28523e-12
KWMTBOMO01292	102	6	4.54	0.25	4.54	0.25	-4.18269	7.70184e-13	6.52784e-12
KWMTBOMO03181	600	1285	26.72	54.31	26.72	54.31	1.0233	8.0086e-13	6.7841e-12
KWMTBOMO05100	217	508	9.66	21.47	9.66	21.47	1.15223	8.33238e-13	7.05448e-12
KWMTBOMO10790	78	2	3.47	0.08	3.47	0.08	-5.43879	8.46346e-13	7.15361e-12
NEWGENE00922	78	2	3.47	0.08	3.47	0.08	-5.43879	8.46346e-13	7.15361e-12
KWMTBOMO09793	110	8	4.9	0.34	4.9	0.34	-3.84918	8.48593e-13	7.1647e-12
KWMTBOMO05181	148	368	6.59	15.55	6.59	15.55	1.23856	8.83631e-13	7.45233e-12
KWMTBOMO09626	656	1397	29.21	59.04	29.21	59.04	1.01523	8.83356e-13	7.45233e-12
KWMTBOMO08461	642	1368	28.59	57.82	28.59	57.82	1.01606	8.88822e-13	7.49199e-12
KWMTBOMO15739	30	117	1.34	4.94	1.34	4.94	1.88228	9.22615e-13	7.77256e-12
KWMTBOMO05554	88	4	3.92	0.17	3.92	0.17	-4.52725	9.37638e-13	7.89045e-12
KWMTBOMO15107	680	1442	30.28	60.94	30.28	60.94	1.00902	9.67851e-13	8.14024e-12
KWMTBOMO07695	2272	552	101.18	23.33	101.18	23.33	-2.11667	9.77013e-13	8.2128e-12
KWMTBOMO14945	278	46	12.38	1.94	12.38	1.94	-2.67388	1.01822e-12	8.54981e-12
KWMTBOMO09634	218	32	9.71	1.35	9.71	1.35	-2.84651	1.08445e-12	9.09595e-12
KWMTBOMO02639	218	32	9.71	1.35	9.71	1.35	-2.84651	1.08445e-12	9.09595e-12
KWMTBOMO11832	909	205	40.48	8.66	40.48	8.66	-2.22477	1.08618e-12	9.1055e-12
KWMTBOMO08287	235	36	10.47	1.52	10.47	1.52	-2.78412	1.0908e-12	9.13928e-12
KWMTBOMO08187	719	156	32.02	6.59	32.02	6.59	-2.28062	1.10621e-12	9.26329e-12
KWMTBOMO06644	4707	1181	209.61	49.91	209.61	49.91	-2.07031	1.13764e-12	9.52133e-12
KWMTBOMO02095	140	14	6.23	0.59	6.23	0.59	-3.40045	1.23682e-12	1.03457e-11
KWMTBOMO04322	1514	360	67.42	15.22	67.42	15.22	-2.14721	1.25384e-12	1.04823e-11
KWMTBOMO00011	226	523	10.06	22.1	10.06	22.1	1.13542	1.2628e-12	1.05515e-11
KWMTBOMO03038	66	1	2.94	0.04	2.94	0.04	-6.19967	1.26833e-12	1.0592e-11
KWMTBOMO10290	435	940	19.37	39.73	19.37	39.73	1.0364	1.30169e-12	1.08646e-11
KWMTBOMO01670	209	30	9.31	1.27	9.31	1.27	-2.87395	1.32451e-12	1.10491e-11
KWMTBOMO15004	74	211	3.3	8.92	3.3	8.92	1.43458	1.37446e-12	1.14596e-11
KWMTBOMO00575	569	119	25.34	5.03	25.34	5.03	-2.33279	1.38155e-12	1.15124e-11
KWMTBOMO14995	1523	364	67.82	15.38	67.82	15.38	-2.14066	1.40502e-12	1.17016e-11
KWMTBOMO10040	120	306	5.34	12.93	5.34	12.93	1.27581	1.43706e-12	1.19619e-11
KWMTBOMO10427	500	1068	22.27	45.14	22.27	45.14	1.0193	1.44254e-12	1.19946e-11
KWMTBOMO02565	371	810	16.52	34.23	16.52	34.23	1.05105	1.49373e-12	1.24135e-11
KWMTBOMO10662	248	563	11.04	23.79	11.04	23.79	1.10762	1.51079e-12	1.25485e-11
KWMTBOMO04527	511	105	22.76	4.44	22.76	4.44	-2.35787	1.51261e-12	1.255e-11
KWMTBOMO07557	511	105	22.76	4.44	22.76	4.44	-2.35787	1.51261e-12	1.255e-11
KWMTBOMO06475	244	38	10.87	1.61	10.87	1.61	-2.75522	1.5712e-12	1.3029e-11
KWMTBOMO06007	42	142	1.87	6	1.87	6	1.68192	1.5882e-12	1.3163e-11
KWMTBOMO00331	95	254	4.23	10.74	4.23	10.74	1.34426	1.62012e-12	1.34057e-11
KWMTBOMO12773	755	167	33.62	7.06	33.62	7.06	-2.25158	1.63967e-12	1.35602e-11
KWMTBOMO08254	158	18	7.04	0.76	7.04	0.76	-3.2115	1.64187e-12	1.35711e-11
KWMTBOMO03351	512	1091	22.8	46.11	22.8	46.11	1.01605	1.64626e-12	1.36e-11
NEWGENE00240	115	9	5.12	0.38	5.12	0.38	-3.75207	1.66172e-12	1.3713e-11
KWMTBOMO15976	17	87	0.76	3.68	0.76	3.68	2.27563	1.66172e-12	1.3713e-11
KWMTBOMO13052	271	45	12.07	1.9	12.07	1.9	-2.66735	1.71502e-12	1.41376e-11
KWMTBOMO13812	695	152	30.95	6.42	30.95	6.42	-2.26929	1.71424e-12	1.41376e-11
KWMTBOMO08682	127	12	5.66	0.51	5.66	0.51	-3.47223	1.72611e-12	1.42214e-11
KWMTBOMO04804	697	153	31.04	6.47	31.04	6.47	-2.26229	1.81914e-12	1.49799e-11
KWMTBOMO06515	436	86	19.42	3.63	19.42	3.63	-2.4195	1.82248e-12	1.49993e-11
NEWGENE01716	74	209	3.3	8.83	3.3	8.83	1.41995	1.90873e-12	1.56923e-11
KWMTBOMO10768	59	0	2.63	0	2.63	0.001	-11.3608	1.9438e-12	1.59549e-11
KWMTBOMO12991	60	0	2.67	0	2.67	0.001	-11.3826	1.9438e-12	1.59549e-11
KWMTBOMO00849	59	0	2.63	0	2.63	0.001	-11.3608	1.9438e-12	1.59549e-11
KWMTBOMO09662	232	36	10.33	1.52	10.33	1.52	-2.7647	1.94984e-12	1.5996e-11
KWMTBOMO13348	191	446	8.51	18.85	8.51	18.85	1.14733	1.98121e-12	1.62447e-11
KWMTBOMO12019	178	420	7.93	17.75	7.93	17.75	1.16243	2.01722e-12	1.65311e-11
KWMTBOMO01524	80	3	3.56	0.13	3.56	0.13	-4.77529	2.10719e-12	1.72592e-11
KWMTBOMO11020	1594	386	70.98	16.31	70.98	16.31	-2.12166	2.15017e-12	1.76018e-11
NEWGENE00305	730	162	32.51	6.85	32.51	6.85	-2.24671	2.20958e-12	1.80689e-11
KWMTBOMO06879	194	452	8.64	19.1	8.64	19.1	1.14447	2.22148e-12	1.81564e-11
KWMTBOMO02389	867	198	38.61	8.37	38.61	8.37	-2.20568	2.30495e-12	1.88186e-11
KWMTBOMO07419	397	853	17.68	36.05	17.68	36.05	1.02788	2.38958e-12	1.94992e-11
KWMTBOMO10873	1137	268	50.63	11.33	50.63	11.33	-2.15984	2.39758e-12	1.95541e-11
KWMTBOMO13778	538	113	23.96	4.78	23.96	4.78	-2.32555	2.47121e-12	2.01332e-11
KWMTBOMO00821	93	5	4.14	0.21	4.14	0.21	-4.30117	2.61045e-12	2.12563e-11
KWMTBOMO07389	459	975	20.44	41.21	20.44	41.21	1.0116	2.62806e-12	2.13884e-11
KWMTBOMO06676	14528	3766	646.97	159.17	646.97	159.17	-2.02313	2.63662e-12	2.14466e-11
KWMTBOMO07486	659	145	29.35	6.13	29.35	6.13	-2.2594	2.6898e-12	2.18561e-11
KWMTBOMO15707	405	867	18.04	36.64	18.04	36.64	1.02222	2.77168e-12	2.25094e-11
KWMTBOMO14929	159	19	7.08	0.8	7.08	0.8	-3.14568	2.85789e-12	2.31727e-11
KWMTBOMO02917	470	994	20.93	42.01	20.93	42.01	1.00516	2.93026e-12	2.3747e-11
KWMTBOMO02819	166	21	7.39	0.89	7.39	0.89	-3.0537	2.9853e-12	2.41803e-11
NEWGENE00626	748	168	33.31	7.1	33.31	7.1	-2.23006	3.00797e-12	2.43511e-11
KWMTBOMO15523	75	2	3.34	0.08	3.34	0.08	-5.3837	3.06841e-12	2.48273e-11
KWMTBOMO08726	177	23	7.88	0.97	7.88	0.97	-3.02214	3.10191e-12	2.50851e-11
KWMTBOMO04586	201	29	8.95	1.23	8.95	1.23	-2.86323	3.11317e-12	2.51629e-11
KWMTBOMO09481	198	28	8.82	1.18	8.82	1.18	-2.90199	3.12849e-12	2.52734e-11
KWMTBOMO13615	450	91	20.04	3.85	20.04	3.85	-2.37995	3.14047e-12	2.53568e-11
KWMTBOMO09649	2	45	0.09	1.9	0.09	1.9	4.39993	3.18385e-12	2.56801e-11
KWMTBOMO04253	64	1	2.85	0.04	2.85	0.04	-6.15482	3.23544e-12	2.60825e-11
KWMTBOMO11325	456	93	20.31	3.93	20.31	3.93	-2.36959	3.34645e-12	2.69632e-11
KWMTBOMO08688	105	8	4.68	0.34	4.68	0.34	-3.7829	3.37832e-12	2.72057e-11
KWMTBOMO02038	433	918	19.28	38.8	19.28	38.8	1.00895	3.42968e-12	2.76048e-11
KWMTBOMO13611	387	828	17.23	34.99	17.23	34.99	1.02202	3.44036e-12	2.76762e-11
KWMTBOMO06836	359	772	15.99	32.63	15.99	32.63	1.02903	3.4678e-12	2.78677e-11
KWMTBOMO06797	407	81	18.12	3.42	18.12	3.42	-2.40551	4.18046e-12	3.35245e-11
KWMTBOMO06840	2240	562	99.75	23.75	99.75	23.75	-2.07039	4.20956e-12	3.37402e-11
KWMTBOMO09512	413	874	18.39	36.94	18.39	36.94	1.00626	4.34099e-12	3.47574e-11
KWMTBOMO04918	912	213	40.61	9	40.61	9	-2.17384	4.53679e-12	3.63062e-11
KWMTBOMO08201	1102	263	49.07	11.12	49.07	11.12	-2.14168	4.54169e-12	3.63264e-11
KWMTBOMO15607	264	582	11.76	24.6	11.76	24.6	1.06477	4.55421e-12	3.64076e-11
KWMTBOMO13568	232	519	10.33	21.94	10.33	21.94	1.08672	4.58181e-12	3.66091e-11
KWMTBOMO08524	164	21	7.3	0.89	7.3	0.89	-3.03602	4.92777e-12	3.92915e-11
KWMTBOMO08253	188	27	8.37	1.14	8.37	1.14	-2.87619	4.93152e-12	3.9301e-11
KWMTBOMO03817	399	80	17.77	3.38	17.77	3.38	-2.39435	4.96337e-12	3.95343e-11
KWMTBOMO10813	116	10	5.17	0.42	5.17	0.42	-3.6217	4.98234e-12	3.96648e-11
KWMTBOMO11000	185	425	8.24	17.96	8.24	17.96	1.12407	5.08928e-12	4.04952e-11
KWMTBOMO14080	104	266	4.63	11.24	4.63	11.24	1.27956	5.20256e-12	4.13751e-11
KWMTBOMO09972	57	0	2.54	0	2.54	0.001	-11.3106	5.22709e-12	4.15271e-11
KWMTBOMO11549	57	0	2.54	0	2.54	0.001	-11.3106	5.22709e-12	4.15271e-11
KWMTBOMO04216	1188	287	52.9	12.13	52.9	12.13	-2.12469	5.26481e-12	4.18051e-11
KWMTBOMO01059	134	324	5.97	13.69	5.97	13.69	1.19732	5.43329e-12	4.30983e-11
KWMTBOMO03862	232	38	10.33	1.61	10.33	1.61	-2.68171	5.97753e-12	4.73664e-11
KWMTBOMO04526	361	767	16.08	32.42	16.08	32.42	1.01162	6.10105e-12	4.83202e-11
KWMTBOMO01923	126588	33622	5637.29	1421	5637.29	1421	-1.9881	6.18956e-12	4.89959e-11
KWMTBOMO06656	196	444	8.73	18.77	8.73	18.77	1.10438	6.34478e-12	5.01987e-11
KWMTBOMO02023	360	70	16.03	2.96	16.03	2.96	-2.43711	6.76357e-12	5.34294e-11
KWMTBOMO15955	2884	740	128.43	31.28	128.43	31.28	-2.03767	6.95317e-12	5.47861e-11
KWMTBOMO03622	262	572	11.67	24.18	11.67	24.18	1.05101	6.95202e-12	5.47861e-11
NEWGENE01095	49	151	2.18	6.38	2.18	6.38	1.54923	7.11599e-12	5.60402e-11
KWMTBOMO14998	196	29	8.73	1.23	8.73	1.23	-2.82732	7.38381e-12	5.80897e-11
KWMTBOMO04571	21037	5592	936.83	236.34	936.83	236.34	-1.98692	7.70513e-12	6.05866e-11
KWMTBOMO04576	437	91	19.46	3.85	19.46	3.85	-2.33758	7.77165e-12	6.10784e-11
KWMTBOMO11705	54	163	2.4	6.89	2.4	6.89	1.52147	7.80353e-12	6.12975e-11
KWMTBOMO11308	313	59	13.94	2.49	13.94	2.49	-2.48501	7.8682e-12	6.17738e-11
KWMTBOMO15182	175	24	7.79	1.01	7.79	1.01	-2.94727	8.0124e-12	6.28738e-11
NEWGENE00136	62	1	2.76	0.04	2.76	0.04	-6.10852	8.31848e-12	6.52423e-11
NEWGENE00460	56	0	2.49	0	2.49	0.001	-11.2819	8.60156e-12	6.7428e-11
KWMTBOMO14478	720	166	32.06	7.02	32.06	7.02	-2.19123	9.04232e-12	7.07746e-11
KWMTBOMO10342	85	5	3.79	0.21	3.79	0.21	-4.17374	9.34318e-12	7.30921e-11
KWMTBOMO03763	44	140	1.96	5.92	1.96	5.92	1.59474	9.53291e-12	7.45384e-11
KWMTBOMO03759	102	8	4.54	0.34	4.54	0.34	-3.73909	9.60102e-12	7.49945e-11
KWMTBOMO04600	101	8	4.5	0.34	4.5	0.34	-3.72632	9.60102e-12	7.49945e-11
KWMTBOMO14672	578	129	25.74	5.45	25.74	5.45	-2.23968	9.87193e-12	7.70322e-11
KWMTBOMO11762	868	206	38.65	8.71	38.65	8.71	-2.14972	1.1028e-11	8.5922e-11
KWMTBOMO11292	194	29	8.64	1.23	8.64	1.23	-2.81237	1.13868e-11	8.86724e-11
KWMTBOMO16085	550	122	24.49	5.16	24.49	5.16	-2.24675	1.21764e-11	9.47733e-11
KWMTBOMO00982	300	637	13.36	26.92	13.36	26.92	1.01076	1.21861e-11	9.4801e-11
KWMTBOMO01766	288	614	12.83	25.95	12.83	25.95	1.01621	1.2369e-11	9.61746e-11
KWMTBOMO01889	1380	345	61.45	14.58	61.45	14.58	-2.07542	1.37045e-11	1.06451e-10
KWMTBOMO08911	3445	906	153.41	38.29	153.41	38.29	-2.00235	1.37748e-11	1.06943e-10
KWMTBOMO13440	334	65	14.87	2.75	14.87	2.75	-2.4349	1.41178e-11	1.0955e-10
NEWGENE00244	2	42	0.09	1.78	0.09	1.78	4.30581	1.41877e-11	1.10037e-10
KWMTBOMO12011	183	27	8.15	1.14	8.15	1.14	-2.83777	1.52563e-11	1.18146e-10
KWMTBOMO13312	601	136	26.76	5.75	26.76	5.75	-2.21844	1.52877e-11	1.18329e-10
KWMTBOMO15589	754	178	33.58	7.52	33.58	7.52	-2.1588	1.6199e-11	1.2532e-10
KWMTBOMO14376	5	50	0.22	2.11	0.22	2.11	3.26167	1.63768e-11	1.26632e-10
KWMTBOMO08114	199	31	8.86	1.31	8.86	1.31	-2.75774	1.6547e-11	1.27883e-10
KWMTBOMO02583	1023	250	45.56	10.57	45.56	10.57	-2.10779	1.66808e-11	1.28852e-10
KWMTBOMO01437	161	22	7.17	0.93	7.17	0.93	-2.94667	1.71332e-11	1.32147e-10
KWMTBOMO01005	140	17	6.23	0.72	6.23	0.72	-3.11316	1.76104e-11	1.35691e-10
KWMTBOMO13088	730	172	32.51	7.27	32.51	7.27	-2.16086	1.77739e-11	1.36882e-10
KWMTBOMO15581	686	160	30.55	6.76	30.55	6.76	-2.17608	1.87841e-11	1.443e-10
KWMTBOMO06784	177	396	7.88	16.74	7.88	16.74	1.08703	1.90383e-11	1.46107e-10
KWMTBOMO14346	265	565	11.8	23.88	11.8	23.88	1.01702	1.95968e-11	1.50242e-10
KWMTBOMO03850	118	12	5.25	0.51	5.25	0.51	-3.36375	2.04668e-11	1.56834e-10
KWMTBOMO08706	784	187	34.91	7.9	34.91	7.9	-2.14372	2.1295e-11	1.63017e-10
KWMTBOMO04631	394	82	17.55	3.47	17.55	3.47	-2.33846	2.14117e-11	1.63748e-10
KWMTBOMO07032	60	1	2.67	0.04	2.67	0.04	-6.0607	2.15568e-11	1.64775e-10
KWMTBOMO15120	254	540	11.31	22.82	11.31	22.82	1.0127	2.31438e-11	1.76729e-10
KWMTBOMO13497	769	184	34.25	7.78	34.25	7.78	-2.13826	2.33455e-11	1.78181e-10
KWMTBOMO04155	333	66	14.83	2.79	14.83	2.79	-2.41018	2.35727e-11	1.79826e-10
KWMTBOMO06218	272	50	12.11	2.11	12.11	2.11	-2.52088	2.46629e-11	1.88048e-10
KWMTBOMO00189	1082	269	48.18	11.37	48.18	11.37	-2.0832	2.46969e-11	1.88214e-10
KWMTBOMO01477	41	131	1.83	5.54	1.83	5.54	1.59804	2.4736e-11	1.88418e-10
KWMTBOMO06691	11	66	0.49	2.79	0.49	2.79	2.50941	2.5454e-11	1.93599e-10
KWMTBOMO05555	11	66	0.49	2.79	0.49	2.79	2.50941	2.5454e-11	1.93599e-10
KWMTBOMO11222	74	3	3.3	0.13	3.3	0.13	-4.66588	2.59705e-11	1.97332e-10
NEWGENE01154	6	53	0.27	2.24	0.27	2.24	3.05247	2.70542e-11	2.05363e-10
KWMTBOMO09024	1299	329	57.85	13.9	57.85	13.9	-2.05723	2.72886e-11	2.0704e-10
KWMTBOMO02892	135	314	6.01	13.27	6.01	13.27	1.14273	2.73141e-11	2.07131e-10
KWMTBOMO14450	163	23	7.26	0.97	7.26	0.97	-2.90391	2.75373e-11	2.0872e-10
KWMTBOMO00091	3228	861	143.75	36.39	143.75	36.39	-1.98195	2.78023e-11	2.10625e-10
KWMTBOMO11895	0	37	0	1.56	0.001	1.56	10.6073	2.79657e-11	2.11549e-10
KWMTBOMO08995	1	36	0.04	1.52	0.04	1.52	5.24793	2.79657e-11	2.11549e-10
KWMTBOMO15088	117	12	5.21	0.51	5.21	0.51	-3.35271	2.79492e-11	2.11549e-10
KWMTBOMO01100	203	33	9.04	1.39	9.04	1.39	-2.70124	2.88552e-11	2.1817e-10
KWMTBOMO02484	432	93	19.24	3.93	19.24	3.93	-2.29151	2.93704e-11	2.21957e-10
KWMTBOMO15984	216	466	9.62	19.7	9.62	19.7	1.03409	2.99116e-11	2.25935e-10
KWMTBOMO13150	215	36	9.57	1.52	9.57	1.52	-2.65445	2.99549e-11	2.2615e-10
KWMTBOMO13891	127	14	5.66	0.59	5.66	0.59	-3.26202	3.01611e-11	2.27595e-10
KWMTBOMO08412	90	6	4.01	0.25	4.01	0.25	-4.0036	3.03057e-11	2.28574e-10
KWMTBOMO08424	391	82	17.41	3.47	17.41	3.47	-2.32691	3.05913e-11	2.30615e-10
KWMTBOMO09830	331	66	14.74	2.79	14.74	2.79	-2.4014	3.10264e-11	2.33665e-10
KWMTBOMO04135	175	26	7.79	1.1	7.79	1.1	-2.82412	3.11456e-11	2.34448e-10
NEWGENE00192	55	157	2.45	6.64	2.45	6.64	1.4384	3.12454e-11	2.35083e-10
KWMTBOMO12246	8	59	0.36	2.49	0.36	2.49	2.79008	3.54029e-11	2.65842e-10
KWMTBOMO06499	931	230	41.46	9.72	41.46	9.72	-2.09269	3.60275e-11	2.704e-10
KWMTBOMO01086	5755	1564	256.28	66.1	256.28	66.1	-1.955	3.61803e-11	2.71414e-10
KWMTBOMO05196	225	481	10.02	20.33	10.02	20.33	1.02073	3.74956e-11	2.80869e-10
KWMTBOMO06567	1537	398	68.45	16.82	68.45	16.82	-2.02487	3.95755e-11	2.95439e-10
KWMTBOMO04097	68	2	3.03	0.08	3.03	0.08	-5.24317	4.19993e-11	3.13076e-10
KWMTBOMO13033	1896	498	84.43	21.05	84.43	21.05	-2.00394	4.21558e-11	3.1409e-10
KWMTBOMO03909	369	77	16.43	3.25	16.43	3.25	-2.33782	4.42533e-11	3.29398e-10
KWMTBOMO07514	207	445	9.22	18.81	9.22	18.81	1.02866	4.6399e-11	3.44701e-10
KWMTBOMO08933	80	204	3.56	8.62	3.56	8.62	1.27581	4.80167e-11	3.56374e-10
KWMTBOMO10618	352	73	15.68	3.09	15.68	3.09	-2.34325	4.85843e-11	3.60412e-10
NEWGENE01250	535	123	23.82	5.2	23.82	5.2	-2.19559	4.92788e-11	3.65387e-10
KWMTBOMO02400	111	11	4.94	0.46	4.94	0.46	-3.42481	5.06319e-11	3.75057e-10
KWMTBOMO14013	450	100	20.04	4.23	20.04	4.23	-2.24415	5.63109e-11	4.1592e-10
KWMTBOMO13316	231	41	10.29	1.73	10.29	1.73	-2.5724	5.83055e-11	4.30238e-10
KWMTBOMO07206	192	31	8.55	1.31	8.55	1.31	-2.70636	5.90144e-11	4.3526e-10
KWMTBOMO08871	162	359	7.21	15.17	7.21	15.17	1.07315	5.96404e-11	4.39665e-10
KWMTBOMO09834	52	0	2.32	0	2.32	0.001	-11.1799	6.45764e-11	4.75368e-10
KWMTBOMO09836	52	0	2.32	0	2.32	0.001	-11.1799	6.45764e-11	4.75368e-10
KWMTBOMO06069	1316	341	58.6	14.41	58.6	14.41	-2.02383	6.50528e-11	4.78645e-10
KWMTBOMO03764	1277	331	56.87	13.99	56.87	13.99	-2.02327	7.08348e-11	5.19941e-10
KWMTBOMO02730	825	205	36.74	8.66	36.74	8.66	-2.08491	7.20876e-11	5.28884e-10
KWMTBOMO02740	542	126	24.14	5.33	24.14	5.33	-2.17922	7.27478e-11	5.33473e-10
KWMTBOMO13580	204	34	9.08	1.44	9.08	1.44	-2.65662	7.30057e-11	5.34597e-10
KWMTBOMO06222	191	31	8.51	1.31	8.51	1.31	-2.69959	7.29913e-11	5.34597e-10
KWMTBOMO03533	487	111	21.69	4.69	21.69	4.69	-2.20937	7.51066e-11	5.49195e-10
KWMTBOMO02435	905	228	40.3	9.64	40.3	9.64	-2.06367	7.78997e-11	5.69076e-10
KWMTBOMO02404	184	29	8.19	1.23	8.19	1.23	-2.73521	8.07935e-11	5.89935e-10
KWMTBOMO03709	2630	712	117.12	30.09	117.12	30.09	-1.96063	8.10035e-11	5.90906e-10
KWMTBOMO04057	129	294	5.74	12.43	5.74	12.43	1.1147	8.18355e-11	5.96691e-10
KWMTBOMO12522	149	332	6.64	14.03	6.64	14.03	1.07926	8.34518e-11	6.08187e-10
KWMTBOMO07823	58	159	2.58	6.72	2.58	6.72	1.38109	8.71561e-11	6.34581e-10
[truncated: 1,161 more rows]

## Sheet: 4M0h-vs-5L48h
Gene ID	4M0h	5L48h	4M0h_CPM	5L48h_CPM	4M0h_mean	5L48h_mean	log2 (Fold change)	PValue	FDR
KWMTBOMO11904	89	346619	4.27	14649.5	4.27	14649.5	11.7443	8.6879e-305	1.3276e-300
KWMTBOMO11906	67	256864	3.21	10856.1	3.21	10856.1	11.7236	1.2439e-299	9.5041e-296
KWMTBOMO11902	127	386934	6.09	16353.4	6.09	16353.4	11.3909	6.2707e-299	3.1941e-295
KWMTBOMO04384	377	825628	18.07	34894.4	18.07	34894.4	10.9152	4.8459e-294	1.8513e-290
KWMTBOMO06675	89	248598	4.27	10506.8	4.27	10506.8	11.2648	2.3177e-290	7.0834e-287
KWMTBOMO11900	30	134712	1.44	5693.48	1.44	5693.48	11.949	6.9222e-289	1.763e-285
KWMTBOMO11909	62	182351	2.97	7706.9	2.97	7706.9	11.3415	2.5008e-286	5.4593e-283
KWMTBOMO13135	357	593864	17.11	25099.1	17.11	25099.1	10.5186	8.8342e-282	1.6874e-278
KWMTBOMO04385	215	363579	10.3	15366.3	10.3	15366.3	10.5429	5.4161e-279	9.1959e-276
KWMTBOMO05376	1373	1549892	65.8	65504.8	65.8	65504.8	9.9593	1.1788e-271	1.8013e-268
KWMTBOMO15818	262475	38	12579	1.61	12579	1.61	-12.9317	1.1686e-269	1.6234e-266
KWMTBOMO13141	492	593272	23.58	25074.1	23.58	25074.1	10.0544	1.4207e-269	1.8092e-266
KWMTBOMO15817	230625	31	11052.6	1.31	11052.6	1.31	-13.0425	3.8182e-268	4.4882e-265
KWMTBOMO13158	92	139456	4.41	5893.98	4.41	5893.98	10.3842	1.8792e-264	2.0512e-261
KWMTBOMO15821	227113	37	10884.3	1.56	10884.3	1.56	-12.7684	8.0893e-264	8.2408e-261
KWMTBOMO02483	273606	60	13112.5	2.54	13112.5	2.54	-12.3338	3.3077e-260	3.1591e-257
KWMTBOMO10384	225766	47	10819.8	1.99	10819.8	1.99	-12.4086	3.0217e-258	2.7162e-255
KWMTBOMO11901	12	45099	0.58	1906.07	0.58	1906.07	11.6823	2.9805e-256	2.5303e-253
KWMTBOMO05772	19	48938	0.91	2068.32	0.91	2068.32	11.1503	1.6853e-253	1.3554e-250
KWMTBOMO06673	569	464060	27.27	19613.1	27.27	19613.1	9.49029	3.8925e-253	2.9741e-250
KWMTBOMO06674	149	142966	7.14	6042.33	7.14	6042.33	9.72497	7.2557e-251	5.2797e-248
KWMTBOMO11107	115486	14	5534.63	0.59	5534.63	0.59	-13.1955	1.6668e-250	1.1577e-247
KWMTBOMO10672	282	230801	13.51	9754.6	13.51	9754.6	9.49591	1.4938e-249	9.9246e-247
KWMTBOMO10673	28	51728	1.34	2186.24	1.34	2186.24	10.672	4.4465e-249	2.8311e-246
KWMTBOMO05518	132010	28	6326.54	1.18	6326.54	1.18	-12.3884	6.2795e-246	3.8383e-243
KWMTBOMO04356	1036731	497	49685	21.01	49685	21.01	-11.2075	9.5082e-246	5.5883e-243
KWMTBOMO13140	58	64084	2.78	2708.45	2.78	2708.45	9.92817	1.3004e-242	7.3595e-240
KWMTBOMO02593	115560	25	5538.18	1.06	5538.18	1.06	-12.3511	3.1063e-242	1.6952e-239
KWMTBOMO11789	88748	14	4253.22	0.59	4253.22	0.59	-12.8156	4.2304e-239	2.1962e-236
KWMTBOMO13146	1473	785338	70.59	33191.6	70.59	33191.6	8.87714	4.3116e-239	2.1962e-236
KWMTBOMO02457	121383	35	5817.24	1.48	5817.24	1.48	-11.9405	5.2945e-238	2.6098e-235
KWMTBOMO11903	19	33388	0.91	1411.11	0.91	1411.11	10.5987	6.1054e-237	2.9155e-234
KWMTBOMO02592	83077	14	3981.44	0.59	3981.44	0.59	-12.7203	3.0534e-236	1.4139e-233
KWMTBOMO08316	139	93408	6.66	3947.81	6.66	3947.81	9.21131	1.7617e-234	7.9178e-232
KWMTBOMO12335	217	117128	10.4	4950.31	10.4	4950.31	8.89479	1.8614e-229	8.1269e-227
KWMTBOMO04135	86975	26	4168.25	1.1	4168.25	1.1	-11.8877	6.956e-229	2.9526e-226
KWMTBOMO15816	63174	13	3027.59	0.55	3027.59	0.55	-12.4265	9.495e-226	3.9214e-223
KWMTBOMO15815	55431	8	2656.51	0.34	2656.51	0.34	-12.9317	1.6539e-224	6.6509e-222
KWMTBOMO10903	62313	15	2986.33	0.63	2986.33	0.63	-12.2107	3.8353e-223	1.5027e-220
KWMTBOMO03069	74625	26	3576.38	1.1	3576.38	1.1	-11.6668	2.9219e-222	1.1162e-219
KWMTBOMO05519	165096	113	7912.17	4.78	7912.17	4.78	-10.6928	4.88e-220	1.8188e-217
KWMTBOMO01884	56587	19	2711.91	0.8	2711.91	0.8	-11.727	7.4316e-216	2.7039e-213
KWMTBOMO13165	64	34127	3.07	1442.35	3.07	1442.35	8.87597	3.4688e-213	1.2327e-210
KWMTBOMO03966	47511	16	2276.95	0.68	2276.95	0.68	-11.7093	8.8212e-211	3.0636e-208
NEWGENE00109	127	50116	6.09	2118.11	6.09	2118.11	8.44212	2.4375e-210	8.2771e-208
KWMTBOMO01542	52	27280	2.49	1152.96	2.49	1152.96	8.85498	1.5333e-208	5.0935e-206
KWMTBOMO00354	90134	76	4319.64	3.21	4319.64	3.21	-10.3941	8.9758e-206	2.9183e-203
KWMTBOMO13136	52	24894	2.49	1052.12	2.49	1052.12	8.72294	1.3752e-204	4.3779e-202
KWMTBOMO01398	36530	13	1750.69	0.55	1750.69	0.55	-11.6362	4.2365e-202	1.3212e-199
KWMTBOMO08845	23	14794	1.1	625.26	1.1	625.26	9.15081	1.1775e-198	3.5985e-196
KWMTBOMO07359	10	10479	0.48	442.89	0.48	442.89	9.8497	1.9878e-196	5.956e-194
KWMTBOMO09522	26772	5	1283.04	0.21	1283.04	0.21	-12.5769	2.0465e-196	6.0141e-194
KWMTBOMO11532	13	11510	0.62	486.46	0.62	486.46	9.61584	7.9638e-196	2.2961e-193
KWMTBOMO03554	25173	4	1206.41	0.17	1206.41	0.17	-12.7929	1.4913e-195	4.2201e-193
KWMTBOMO13652	5	9656	0.24	408.1	0.24	408.1	10.7317	6.6982e-195	1.8278e-192
KWMTBOMO10856	34814	19	1668.45	0.8	1668.45	0.8	-11.0262	6.6592e-195	1.8278e-192
KWMTBOMO01682	25958	6	1244.03	0.25	1244.03	0.25	-12.2808	3.1289e-194	8.3883e-192
KWMTBOMO10386	95	27686	4.55	1170.12	4.55	1170.12	8.00657	1.1417e-193	3.0079e-191
KWMTBOMO06337	26501	8	1270.05	0.34	1270.05	0.34	-11.8671	1.1005e-192	2.8502e-190
KWMTBOMO09697	7	8903	0.34	376.28	0.34	376.28	10.1121	2.0518e-191	5.2257e-189
KWMTBOMO09891	3	8826	0.14	373.02	0.14	373.02	11.3796	4.9717e-191	1.2455e-188
KWMTBOMO02603	14	10091	0.67	426.49	0.67	426.49	9.31414	3.6406e-190	8.9729e-188
KWMTBOMO12356	44486	50	2131.98	2.11	2131.98	2.11	-9.98074	1.6148e-186	3.9167e-184
KWMTBOMO06672	3	7900	0.14	333.89	0.14	333.89	11.2197	2.8301e-186	6.7574e-184
KWMTBOMO10058	34259	30	1641.85	1.27	1641.85	1.27	-10.3363	3.5103e-186	8.2525e-184
KWMTBOMO09589	491	83156	23.53	3514.51	23.53	3514.51	7.22268	1.244e-184	2.8803e-182
KWMTBOMO07236	18908	3	906.16	0.13	906.16	0.13	-12.767	3.3665e-184	7.6781e-182
KWMTBOMO02810	29782	26	1427.29	1.1	1427.29	1.1	-10.3416	1.1838e-182	2.6604e-180
KWMTBOMO15613	24175	18	1158.58	0.76	1158.58	0.76	-10.5741	7.8722e-180	1.7434e-177
KWMTBOMO09248	3	6754	0.14	285.45	0.14	285.45	10.9936	1.4749e-179	3.2198e-177
KWMTBOMO11908	1	6736	0.05	284.69	0.05	284.69	12.4752	1.9438e-179	4.1835e-177
KWMTBOMO07938	28	10206	1.34	431.35	1.34	431.35	8.33048	5.2769e-179	1.1199e-176
KWMTBOMO01503	547	80308	26.21	3394.15	26.21	3394.15	7.01679	7.375e-179	1.5438e-176
KWMTBOMO15665	8	6613	0.38	279.49	0.38	279.49	9.52258	1.1325e-178	2.3386e-176
KWMTBOMO01538	42	10891	2.01	460.3	2.01	460.3	7.83924	4.0565e-174	8.2649e-172
KWMTBOMO14981	15795	6	756.97	0.25	756.97	0.25	-11.5641	6.275e-173	1.2617e-170
KWMTBOMO06059	17269	10	827.61	0.42	827.61	0.42	-10.9443	8.662e-173	1.719e-170
KWMTBOMO11439	14309	3	685.75	0.13	685.75	0.13	-12.365	2.8257e-172	5.5358e-170
KWMTBOMO00696	15349	6	735.6	0.25	735.6	0.25	-11.5228	1.0424e-171	2.0164e-169
KWMTBOMO09564	17588	13	842.9	0.55	842.9	0.55	-10.5817	1.0314e-170	1.9701e-168
KWMTBOMO02034	14461	5	693.04	0.21	693.04	0.21	-11.6883	5.1337e-170	9.6849e-168
KWMTBOMO16166	21487	25	1029.76	1.06	1029.76	1.06	-9.92403	1.0671e-169	1.9887e-167
KWMTBOMO09541	16428	12	787.31	0.51	787.31	0.51	-10.5922	1.7193e-168	3.1653e-166
KWMTBOMO00821	13903	5	666.3	0.21	666.3	0.21	-11.6316	2.4615e-168	4.4778e-166
KWMTBOMO05377	3061	314381	146.7	13287	146.7	13287	6.50101	8.3763e-168	1.5059e-165
KWMTBOMO00829	15419	11	738.95	0.46	738.95	0.46	-10.6496	1.729e-166	3.0721e-164
KWMTBOMO07353	13144	5	629.92	0.21	629.92	0.21	-11.5506	6.0641e-166	1.0651e-163
KWMTBOMO11711	16218	16	777.24	0.68	777.24	0.68	-10.1586	1.3071e-164	2.2698e-162
KWMTBOMO13830	62	10701	2.97	452.27	2.97	452.27	7.25058	8.6046e-164	1.4774e-161
KWMTBOMO03349	136	17360	6.52	733.7	6.52	733.7	6.81417	8.3685e-163	1.4209e-160
KWMTBOMO07355	13597	10	651.63	0.42	651.63	0.42	-10.5994	1.3808e-162	2.3187e-160
KWMTBOMO07477	11	4914	0.53	207.69	0.53	207.69	8.61422	2.586e-162	4.2953e-160
KWMTBOMO13149	2	4452	0.1	188.16	0.1	188.16	10.8777	9.0556e-162	1.4879e-159
KWMTBOMO00895	209	23518	10.02	993.97	10.02	993.97	6.63225	1.0204e-161	1.6588e-159
NEWGENE01646	14478	15	693.85	0.63	693.85	0.63	-10.1051	2.0468e-160	3.2923e-158
KWMTBOMO01011	10160	2	486.91	0.08	486.91	0.08	-12.5714	1.1564e-158	1.8408e-156
KWMTBOMO12982	7	4061	0.34	171.63	0.34	171.63	8.97955	6.7925e-158	1.0701e-155
KWMTBOMO15832	9917	2	475.27	0.08	475.27	0.08	-12.5365	1.2358e-157	1.927e-155
KWMTBOMO11934	371	32949	17.78	1392.56	17.78	1392.56	6.29134	1.8557e-155	2.8644e-153
KWMTBOMO07144	9735	4	466.55	0.17	466.55	0.17	-11.4223	5.7584e-155	8.7994e-153
KWMTBOMO03076	111	12247	5.32	517.61	5.32	517.61	6.6043	3.9527e-154	5.9803e-152
KWMTBOMO07148	8537	1	409.13	0.04	409.13	0.04	-13.3203	2.5656e-153	3.8436e-151
KWMTBOMO02546	25	5276	1.2	222.99	1.2	222.99	7.5378	1.3391e-152	1.9866e-150
KWMTBOMO13529	6	3583	0.29	151.43	0.29	151.43	9.02838	1.3634e-152	2.0034e-150
KWMTBOMO03901	318920	1442	15284.1	60.94	15284.1	60.94	-7.97043	3.1819e-152	4.6307e-150
KWMTBOMO11319	1654	117758	79.27	4976.94	79.27	4976.94	5.97234	4.4013e-152	6.3449e-150
KWMTBOMO10882	229	20084	10.97	848.83	10.97	848.83	6.27384	7.8327e-152	1.1186e-149
KWMTBOMO02702	31633	104	1516	4.4	1516	4.4	-8.42855	1.4748e-151	2.0868e-149
KWMTBOMO01263	4696	324947	225.05	13733.6	225.05	13733.6	5.93132	7.4373e-151	1.0426e-148
KWMTBOMO01568	19299	52	924.9	2.2	924.9	2.2	-8.71565	1.0932e-149	1.5187e-147
KWMTBOMO13068	14462	30	693.09	1.27	693.09	1.27	-9.09207	2.6188e-149	3.6052e-147
KWMTBOMO05045	7845	2	375.97	0.08	375.97	0.08	-12.1983	1.0121e-148	1.3808e-146
KWMTBOMO05521	7326	2	351.1	0.08	351.1	0.08	-12.0996	7.6847e-146	1.0392e-143
KWMTBOMO03424	72595	345	3479.09	14.58	3479.09	14.58	-7.89858	2.2436e-145	3.0075e-143
KWMTBOMO03077	84	8225	4.03	347.62	4.03	347.62	6.43059	5.6599e-145	7.5207e-143
KWMTBOMO07943	100	9180	4.79	387.98	4.79	387.98	6.33981	8.6033e-145	1.1333e-142
KWMTBOMO02594	6931	1	332.17	0.04	332.17	0.04	-13.0196	1.561e-144	2.0387e-142
KWMTBOMO09362	8705	9	417.18	0.38	417.18	0.38	-10.1005	1.9208e-144	2.4874e-142
KWMTBOMO10881	9	3071	0.43	129.79	0.43	129.79	8.23763	4.0967e-144	5.2606e-142
KWMTBOMO08889	9039	12	433.19	0.51	433.19	0.51	-9.73029	3.9332e-143	5.0086e-141
NEWGENE01677	6517	0	312.33	0	312.33	0.001	-18.2527	5.0615e-143	6.3922e-141
KWMTBOMO11935	227	15962	10.88	674.62	10.88	674.62	5.95432	2.9911e-142	3.7465e-140
KWMTBOMO00872	1004	59969	48.12	2534.54	48.12	2534.54	5.71894	3.2727e-142	4.0659e-140
KWMTBOMO04650	293574	1706	14069.4	72.1	14069.4	72.1	-7.60835	1.5066e-141	1.8566e-139
KWMTBOMO06685	8742	13	418.96	0.55	418.96	0.55	-9.57317	4.9192e-141	6.0136e-139
NEWGENE00982	6215	0	297.85	0	297.85	0.001	-18.1842	4.9989e-141	6.0626e-139
NEWGENE01645	8072	10	386.85	0.42	386.85	0.42	-9.84717	1.6326e-140	1.9644e-138
KWMTBOMO01369	6255	1	299.77	0.04	299.77	0.04	-12.8716	3.0824e-140	3.6798e-138
KWMTBOMO06947	35	4478	1.68	189.26	1.68	189.26	6.81576	7.2466e-140	8.5842e-138
KWMTBOMO03303	173	12054	8.29	509.45	8.29	509.45	5.94142	1.6239e-139	1.9088e-137
KWMTBOMO13821	10	2696	0.48	113.94	0.48	113.94	7.89102	5.6916e-137	6.6392e-135
KWMTBOMO02300	47412	267	2272.21	11.28	2272.21	11.28	-7.65419	8.4812e-137	9.8182e-135
KWMTBOMO06671	0	2445	0	103.34	0.001	103.34	16.657	1.7756e-136	2.0401e-134
KWMTBOMO00340	2499	122763	119.76	5188.47	119.76	5188.47	5.43709	3.1152e-136	3.5525e-134
KWMTBOMO08909	7628	12	365.57	0.51	365.57	0.51	-9.48543	5.3308e-136	6.034e-134
KWMTBOMO00836	7363	11	352.87	0.46	352.87	0.46	-9.58329	3.2195e-135	3.6175e-133
KWMTBOMO00033	5397	0	258.65	0	258.65	0.001	-17.9806	3.8829e-135	4.331e-133
NEWGENE01423	34005	194	1629.68	8.2	1629.68	8.2	-7.63475	4.8418e-134	5.3615e-132
KWMTBOMO02599	852	42103	40.83	1779.45	40.83	1779.45	5.44566	8.9653e-134	9.856e-132
KWMTBOMO12395	5815	4	278.68	0.17	278.68	0.17	-10.6789	2.631e-133	2.8717e-131
KWMTBOMO12984	5674	3	271.92	0.13	271.92	0.13	-11.0305	3.2906e-133	3.5662e-131
KWMTBOMO16425	5091	0	243.98	0	243.98	0.001	-17.8964	1.0317e-132	1.1103e-130
KWMTBOMO10863	11388	41	545.77	1.73	545.77	1.73	-8.30138	1.1742e-132	1.2547e-130
KWMTBOMO09373	1461	65457	70.02	2766.48	70.02	2766.48	5.30414	2.7198e-132	2.8862e-130
KWMTBOMO13656	3	2203	0.14	93.11	0.14	93.11	9.37737	3.7778e-132	3.9813e-130
KWMTBOMO15803	10461	36	501.34	1.52	501.34	1.52	-8.36557	5.2745e-132	5.5205e-130
KWMTBOMO09215	6754	11	323.68	0.46	323.68	0.46	-9.45872	1.3041e-131	1.3557e-129
KWMTBOMO09506	46	4182	2.2	176.75	2.2	176.75	6.32806	1.9283e-131	1.991e-129
NEWGENE00129	5158	2	247.2	0.08	247.2	0.08	-11.5934	3.5344e-131	3.6248e-129
KWMTBOMO12303	171	9793	8.2	413.89	8.2	413.89	5.65748	5.5955e-131	5.7003e-129
NEWGENE01481	5480	4	262.63	0.17	262.63	0.17	-10.5933	7.7193e-131	7.8119e-129
KWMTBOMO09332	513	24423	24.59	1032.22	24.59	1032.22	5.39153	1.6281e-130	1.6368e-128
KWMTBOMO12980	153	8839	7.33	373.57	7.33	373.57	5.67142	2.4932e-130	2.4901e-128
KWMTBOMO11533	324	16069	15.53	679.14	15.53	679.14	5.45058	5.6045e-130	5.5612e-128
KWMTBOMO13657	5	1955	0.24	82.63	0.24	82.63	8.42749	3.1362e-127	3.0919e-125
KWMTBOMO15664	84	5162	4.03	218.17	4.03	218.17	5.75853	2.6165e-125	2.563e-123
KWMTBOMO10862	6564	17	314.58	0.72	314.58	0.72	-8.77121	3.2745e-125	3.1871e-123
KWMTBOMO03129	11030	54	528.61	2.28	528.61	2.28	-7.85703	4.7952e-125	4.6376e-123
KWMTBOMO03593	9305	41	445.94	1.73	445.94	1.73	-8.00993	3.348e-124	3.2177e-122
KWMTBOMO01373	4551	3	218.11	0.13	218.11	0.13	-10.7123	4.5598e-124	4.3548e-122
KWMTBOMO02459	8788	38	421.16	1.61	421.16	1.61	-8.03116	1.9152e-123	1.8178e-121
KWMTBOMO14032	320	13470	15.34	569.3	15.34	569.3	5.21382	5.3866e-123	5.081e-121
KWMTBOMO01371	4601	5	220.5	0.21	220.5	0.21	-10.0362	1.0187e-122	9.5501e-121
KWMTBOMO13263	4076	1	195.34	0.04	195.34	0.04	-12.2537	1.7985e-122	1.6758e-120
KWMTBOMO13155	14	2080	0.67	87.91	0.67	87.91	7.03572	5.3117e-122	4.9193e-120
KWMTBOMO13142	117	5937	5.61	250.92	5.61	250.92	5.48308	9.0097e-122	8.2938e-120
KWMTBOMO13286	13781	87	660.45	3.68	660.45	3.68	-7.4876	1.2647e-121	1.1572e-119
KWMTBOMO11973	5124	10	245.57	0.42	245.57	0.42	-9.19153	1.4065e-121	1.2793e-119
KWMTBOMO13153	144	6803	6.9	287.52	6.9	287.52	5.38092	2.7068e-121	2.4474e-119
KWMTBOMO11889	13	1977	0.62	83.56	0.62	83.56	7.0744	3.4605e-121	3.1106e-119
KWMTBOMO00248	60	3798	2.88	160.52	2.88	160.52	5.80054	5.1057e-121	4.5626e-119
KWMTBOMO15829	3691	0	176.89	0	176.89	0.001	-17.4325	1.4554e-120	1.293e-118
KWMTBOMO13063	41	3069	1.96	129.71	1.96	129.71	6.04829	1.7646e-120	1.5586e-118
KWMTBOMO05834	11923	80	571.41	3.38	571.41	3.38	-7.40136	7.0777e-118	6.2157e-116
KWMTBOMO04913	5	1515	0.24	64.03	0.24	64.03	8.05957	9.1319e-117	7.974e-115
KWMTBOMO13824	15	1827	0.72	77.22	0.72	77.22	6.74483	1.1565e-116	1.0042e-114
NEWGENE01182	11041	76	529.14	3.21	529.14	3.21	-7.36493	2.7768e-116	2.3973e-114
KWMTBOMO03392	5568	20	266.84	0.85	266.84	0.85	-8.2943	4.4266e-116	3.8002e-114
KWMTBOMO00848	3517	2	168.55	0.08	168.55	0.08	-11.0409	1.9428e-115	1.6585e-113
KWMTBOMO10860	7592	42	363.84	1.78	363.84	1.78	-7.67528	2.3335e-115	1.981e-113
KWMTBOMO10844	3224	0	154.51	0	154.51	0.001	-17.2373	4.5107e-115	3.8082e-113
KWMTBOMO13472	3795	5	181.87	0.21	181.87	0.21	-9.7583	7.904e-115	6.6363e-113
KWMTBOMO15834	6089	28	291.81	1.18	291.81	1.18	-7.9501	1.5623e-114	1.3046e-112
KWMTBOMO16370	1287	37243	61.68	1574.04	61.68	1574.04	4.67353	8.8167e-114	7.3222e-112
KWMTBOMO08650	148	5788	7.09	244.62	7.09	244.62	5.10861	1.0488e-113	8.6633e-112
KWMTBOMO00192	16516	149	791.52	6.3	791.52	6.3	-6.97313	1.0526e-112	8.6476e-111
KWMTBOMO03165	3178	2	152.3	0.08	152.3	0.08	-10.8946	2.4704e-111	2.0187e-109
KWMTBOMO00298	208	6984	9.97	295.17	9.97	295.17	4.88781	1.3329e-110	1.0834e-108
KWMTBOMO08262	3589	7	172	0.3	172	0.3	-9.16323	4.6169e-110	3.7329e-108
KWMTBOMO14339	91	3759	4.36	158.87	4.36	158.87	5.18737	4.7057e-110	3.7846e-108
KWMTBOMO03608	3365	5	161.27	0.21	161.27	0.21	-9.58487	6.0143e-110	4.8117e-108
KWMTBOMO06700	3777	9	181.01	0.38	181.01	0.38	-8.89585	7.9135e-110	6.2982e-108
KWMTBOMO13198	3272	4	156.81	0.17	156.81	0.17	-9.84927	1.0684e-109	8.459e-108
KWMTBOMO06657	251	7976	12.03	337.1	12.03	337.1	4.80847	1.2001e-109	9.453e-108
KWMTBOMO15820	2943	1	141.04	0.04	141.04	0.04	-11.7838	3.0841e-109	2.4169e-107
KWMTBOMO10023	28992	323	1389.43	13.65	1389.43	13.65	-6.66945	4.1899e-109	3.2666e-107
KWMTBOMO03801	8123	62	389.29	2.62	389.29	2.62	-7.21513	8.44e-109	6.5468e-107
KWMTBOMO04193	3267	5	156.57	0.21	156.57	0.21	-9.5422	9.3689e-109	7.2306e-107
KWMTBOMO14098	296	8944	14.19	378.01	14.19	378.01	4.73548	1.1598e-108	8.9062e-107
NEWGENE00240	3666	9	175.69	0.38	175.69	0.38	-8.85282	1.2854e-108	9.8209e-107
KWMTBOMO03334	3485	8	167.02	0.34	167.02	0.34	-8.94027	4.2747e-108	3.2498e-106
KWMTBOMO15205	306	8839	14.66	373.57	14.66	373.57	4.67142	4.3466e-107	3.2882e-105
KWMTBOMO02869	21469	243	1028.9	10.27	1028.9	10.27	-6.64652	6.6966e-107	5.0409e-105
KWMTBOMO15365	3	1162	0.14	49.11	0.14	49.11	8.45445	5.0207e-106	3.7609e-104
KWMTBOMO03342	2535	0	121.49	0	121.49	0.001	-16.8905	2.0773e-105	1.5484e-103
KWMTBOMO14619	1412	33200	67.67	1403.17	67.67	1403.17	4.37403	4.144e-105	3.074e-103
KWMTBOMO13236	3332	77074	159.69	3257.46	159.69	3257.46	4.3504	1.4765e-104	1.0899e-102
KWMTBOMO06874	6565	52	314.63	2.2	314.63	2.2	-7.16001	2.7943e-104	2.0529e-102
KWMTBOMO05903	2848	4	136.49	0.17	136.49	0.17	-9.64904	4.1072e-104	3.0029e-102
KWMTBOMO08013	2961	6	141.9	0.25	141.9	0.25	-9.14873	3.9088e-103	2.8443e-101
KWMTBOMO13751	1061	24881	50.85	1051.57	50.85	1051.57	4.37015	4.0203e-103	2.9115e-101
NEWGENE01078	2949	6	141.33	0.25	141.33	0.25	-9.14292	5.6636e-103	4.0824e-101
KWMTBOMO00562	5377	39	257.69	1.65	257.69	1.65	-7.28703	8.2513e-103	5.9196e-101
KWMTBOMO02462	0	1049	0	44.34	0.001	44.34	15.4363	7.0878e-102	5.0612e-100
KWMTBOMO11619	2437	1	116.79	0.04	116.79	0.04	-11.5116	1.0192e-101	7.2442e-100
KWMTBOMO13852	824	18634	39.49	787.55	39.49	787.55	4.31781	4.7058e-101	3.3291e-99
KWMTBOMO13812	12603	152	603.99	6.42	603.99	6.42	-6.55581	6.5321e-101	4.5999e-99
KWMTBOMO13154	8	1010	0.38	42.69	0.38	42.69	6.81175	1.5444e-100	1.08255e-98
KWMTBOMO03514	1	1006	0.05	42.52	0.05	42.52	9.732	3.2732e-100	2.28391e-98
KWMTBOMO13243	3018	10	144.64	0.42	144.64	0.42	-8.42786	4.3866e-100	3.04689e-98
KWMTBOMO02461	8	991	0.38	41.88	0.38	41.88	6.78412	8.585e-100	5.93605e-98
KWMTBOMO03089	47	1971	2.25	83.3	2.25	83.3	5.21032	9.408e-100	6.47585e-98
KWMTBOMO02880	466	10661	22.33	450.58	22.33	450.58	4.33473	1.3182e-99	9.03309e-98
KWMTBOMO01262	23378	475611	1120.38	20101.3	1120.38	20101.3	4.16523	2.4128e-99	1.64596e-97
KWMTBOMO03741	101	3116	4.84	131.69	4.84	131.69	4.76599	2.5468e-99	1.72967e-97
KWMTBOMO13151	480	10877	23	459.71	23	459.71	4.32102	2.6974e-99	1.82384e-97
KWMTBOMO10697	15	1188	0.72	50.21	0.72	50.21	6.12383	2.9733e-99	2.00154e-97
KWMTBOMO00824	6533	64	313.09	2.7	313.09	2.7	-6.85747	5.3789e-99	3.60504e-97
KWMTBOMO00940	2930	10	140.42	0.42	140.42	0.42	-8.38514	6.7478e-99	4.50279e-97
KWMTBOMO11134	2860	9	137.06	0.38	137.06	0.38	-8.49459	1.17123e-98	7.78154e-97
KWMTBOMO08627	133	3658	6.37	154.6	6.37	154.6	4.6011	5.44053e-98	3.59899e-96
KWMTBOMO07979	153	4055	7.33	171.38	7.33	171.38	4.54724	5.72194e-98	3.76884e-96
KWMTBOMO05735	2912	11	139.56	0.46	139.56	0.46	-8.24504	5.89334e-98	3.86507e-96
KWMTBOMO10309	69	2349	3.31	99.28	3.31	99.28	4.9066	9.32941e-98	6.09242e-96
KWMTBOMO01537	1315	25570	63.02	1080.69	63.02	1080.69	4.1	3.28158e-97	2.13387e-95
KWMTBOMO05080	67	2263	3.21	95.64	3.21	95.64	4.89697	3.34534e-97	2.16611e-95
KWMTBOMO11094	2163	1	103.66	0.04	103.66	0.04	-11.3396	5.31094e-97	3.42433e-95
KWMTBOMO02458	3833	26	183.7	1.1	183.7	1.1	-7.3837	1.04704e-96	6.72263e-95
KWMTBOMO10864	2354	4	112.81	0.17	112.81	0.17	-9.37414	1.43584e-96	9.18035e-95
NEWGENE01447	2403	5	115.16	0.21	115.16	0.21	-9.09903	1.63668e-96	1.04209e-94
KWMTBOMO12650	276	6232	13.23	263.39	13.23	263.39	4.31532	3.1562e-96	2.00124e-94
KWMTBOMO09967	2736	10	131.12	0.42	131.12	0.42	-8.28628	3.41914e-96	2.159e-94
KWMTBOMO00706	2168	2	103.9	0.08	103.9	0.08	-10.3429	4.1871e-96	2.63259e-94
KWMTBOMO01009	6571	73	314.91	3.09	314.91	3.09	-6.67119	4.20359e-96	2.63259e-94
KWMTBOMO05408	44156	749	2116.16	31.66	2116.16	31.66	-6.06264	4.98175e-96	3.10719e-94
KWMTBOMO06676	149	3766	7.14	159.17	7.14	159.17	4.4785	8.96424e-96	5.5684e-94
KWMTBOMO04809	4961	46	237.75	1.94	237.75	1.94	-6.93724	9.61014e-96	5.94545e-94
KWMTBOMO09951	14	1086	0.67	45.9	0.67	45.9	6.09819	1.01208e-95	6.23615e-94
NEWGENE01007	977	18694	46.82	790.09	46.82	790.09	4.07682	1.37867e-94	8.46081e-93
KWMTBOMO11472	2745	12	131.55	0.51	131.55	0.51	-8.0109	3.07465e-94	1.87935e-92
KWMTBOMO16212	3031	17	145.26	0.72	145.26	0.72	-7.65642	8.78609e-94	5.34901e-92
KWMTBOMO15418	6487	79	310.89	3.34	310.89	3.34	-6.54041	1.8513e-93	1.12261e-91
NEWGENE01630	2027	3	97.14	0.13	97.14	0.13	-9.54541	1.51728e-92	9.16424e-91
KWMTBOMO02095	2705	14	129.64	0.59	129.64	0.59	-7.77958	2.3299e-92	1.4017e-90
KWMTBOMO13064	114	2825	5.46	119.4	5.46	119.4	4.45076	3.13346e-92	1.87774e-90
KWMTBOMO04862	1766	0	84.63	0	84.63	0.001	-16.3689	3.05873e-91	1.8258e-89
KWMTBOMO03709	37382	712	1791.52	30.09	1791.52	30.09	-5.89576	3.2186e-91	1.91375e-89
KWMTBOMO11220	9	824	0.43	34.83	0.43	34.83	6.33985	1.18604e-90	7.02474e-89
KWMTBOMO06695	12	891	0.58	37.66	0.58	37.66	6.02084	1.37332e-90	8.10257e-89
KWMTBOMO02848	10	858	0.48	36.26	0.48	36.26	6.2392	1.39836e-90	8.2186e-89
KWMTBOMO09791	43	1495	2.06	63.18	2.06	63.18	4.93875	1.49014e-90	8.72445e-89
KWMTBOMO01097	41	1471	1.96	62.17	1.96	62.17	4.98729	1.49899e-90	8.74278e-89
KWMTBOMO03192	5191	63	248.78	2.66	248.78	2.66	-6.5473	2.4051e-90	1.39743e-88
KWMTBOMO04061	227	4538	10.88	191.79	10.88	191.79	4.13978	3.93804e-90	2.27944e-88
KWMTBOMO14100	25	1152	1.2	48.69	1.2	48.69	5.34252	7.13674e-90	4.11534e-88
KWMTBOMO04864	1698	0	81.38	0	81.38	0.001	-16.3124	9.52375e-90	5.47114e-88
NEWGENE01672	5568	72	266.84	3.04	266.84	3.04	-6.45576	9.94672e-90	5.69273e-88
KWMTBOMO00257	1687	0	80.85	0	80.85	0.001	-16.303	1.6511e-89	9.41435e-88
KWMTBOMO07233	3452	32	165.44	1.35	165.44	1.35	-6.9372	7.61428e-89	4.32542e-87
KWMTBOMO12576	1655	0	79.32	0	79.32	0.001	-16.2754	9.39994e-89	5.32002e-87
KWMTBOMO13654	9	776	0.43	32.8	0.43	32.8	6.25322	2.31863e-88	1.30742e-86
KWMTBOMO16460	1684	1	80.71	0.04	80.71	0.04	-10.9785	2.37756e-88	1.33572e-86
KWMTBOMO13422	1677	1	80.37	0.04	80.37	0.04	-10.9724	3.35926e-88	1.88032e-86
KWMTBOMO15117	10843	187	519.65	7.9	519.65	7.9	-6.03954	5.57209e-88	3.10756e-86
KWMTBOMO06932	155	3178	7.43	134.32	7.43	134.32	4.17617	7.09379e-88	3.94182e-86
KWMTBOMO06667	377	6612	18.07	279.45	18.07	279.45	3.95092	8.04361e-88	4.45342e-86
KWMTBOMO00897	98	2269	4.7	95.9	4.7	95.9	4.3508	1.20978e-87	6.6739e-86
KWMTBOMO13338	1738	2	83.29	0.08	83.29	0.08	-10.0239	1.47505e-87	8.108e-86
KWMTBOMO09661	12886	236	617.56	9.97	617.56	9.97	-5.95284	4.2446e-87	2.32479e-85
KWMTBOMO06686	5536	80	265.31	3.38	265.31	3.38	-6.29451	1.2631e-86	6.89339e-85
KWMTBOMO01259	10538	189	505.03	7.99	505.03	7.99	-5.98203	1.42442e-86	7.74609e-85
KWMTBOMO14777	232	4157	11.12	175.69	11.12	175.69	3.9818	7.39677e-86	4.00816e-84
KWMTBOMO04518	5691	86	272.74	3.63	272.74	3.63	-6.23141	9.28279e-86	5.01238e-84
KWMTBOMO05726	2426	17	116.27	0.72	116.27	0.72	-7.33527	1.1726e-85	6.30932e-84
KWMTBOMO06571	1513	0	72.51	0	72.51	0.001	-16.1459	2.3076e-85	1.23728e-83
KWMTBOMO11530	348	5774	16.68	244.03	16.68	244.03	3.87087	3.35061e-85	1.79023e-83
KWMTBOMO07354	1506	0	72.17	0	72.17	0.001	-16.1391	3.37466e-85	1.7968e-83
KWMTBOMO09701	267	4605	12.8	194.63	12.8	194.63	3.92652	3.48289e-85	1.84798e-83
KWMTBOMO08777	1490	0	71.41	0	71.41	0.001	-16.1238	9.12781e-85	4.82637e-83
KWMTBOMO15720	1654	3	79.27	0.13	79.27	0.13	-9.25212	1.02529e-84	5.40259e-83
KWMTBOMO06428	56	1481	2.68	62.59	2.68	62.59	4.54563	2.21002e-84	1.16053e-82
KWMTBOMO08294	8	692	0.38	29.25	0.38	29.25	6.26629	5.27107e-84	2.75847e-82
KWMTBOMO11658	52	1404	2.49	59.34	2.49	59.34	4.57479	6.40064e-84	3.33816e-82
KWMTBOMO02882	1259	17538	60.34	741.23	60.34	741.23	3.61873	1.45531e-83	7.56417e-82
KWMTBOMO13476	61	1523	2.92	64.37	2.92	64.37	4.46235	2.0951e-83	1.08526e-81
KWMTBOMO08263	50	1345	2.4	56.85	2.4	56.85	4.56605	2.24225e-83	1.15756e-81
KWMTBOMO11537	1450	1	69.49	0.04	69.49	0.04	-10.7626	1.08058e-82	5.55973e-81
KWMTBOMO14494	1524	2	73.04	0.08	73.04	0.08	-9.83447	1.41864e-82	7.27457e-81
KWMTBOMO12957	75	1678	3.59	70.92	3.59	70.92	4.30414	1.57775e-82	8.06341e-81
KWMTBOMO12094	317	4969	15.19	210.01	15.19	210.01	3.78926	1.60291e-82	8.16471e-81
KWMTBOMO12321	21	886	1.01	37.45	1.01	37.45	5.21254	2.06603e-82	1.04887e-80
KWMTBOMO07391	130	2411	6.23	101.9	6.23	101.9	4.03178	3.56838e-82	1.80557e-80
KWMTBOMO04256	1686	6	80.8	0.25	80.8	0.25	-8.33628	5.22021e-82	2.63267e-80
KWMTBOMO07292	1750	7	83.87	0.3	83.87	0.3	-8.12705	7.9059e-82	3.97402e-80
KWMTBOMO12098	222	3611	10.64	152.62	10.64	152.62	3.84237	1.37401e-81	6.88402e-80
KWMTBOMO00323	1897	11	90.91	0.46	90.91	0.46	-7.62666	2.8489e-81	1.42268e-79
KWMTBOMO02257	47	1235	2.25	52.2	2.25	52.2	4.53605	3.2555e-81	1.62043e-79
KWMTBOMO11951	64	1475	3.07	62.34	3.07	62.34	4.34385	3.51763e-81	1.74522e-79
KWMTBOMO08709	1787	9	85.64	0.38	85.64	0.38	-7.81614	3.99425e-81	1.97528e-79
KWMTBOMO10790	1464	2	70.16	0.08	70.16	0.08	-9.77643	4.40363e-81	2.1707e-79
KWMTBOMO03961	305	4612	14.62	194.92	14.62	194.92	3.73687	7.19583e-81	3.53568e-79
KWMTBOMO07352	1322	0	63.36	0	63.36	0.001	-15.9513	2.65897e-80	1.3023e-78
KWMTBOMO06668	4	597	0.19	25.23	0.19	25.23	7.053	2.82832e-80	1.38081e-78
KWMTBOMO01551	6	593	0.29	25.06	0.29	25.06	6.43319	4.36954e-80	2.12646e-78
KWMTBOMO01080	0	595	0	25.15	0.001	25.15	14.6183	5.43498e-80	2.63657e-78
KWMTBOMO15819	1263	0	60.53	0	60.53	0.001	-15.8854	9.57442e-80	4.62996e-78
KWMTBOMO00081	1708	9	81.86	0.38	81.86	0.38	-7.75102	2.06515e-79	9.95505e-78
KWMTBOMO09504	429	5984	20.56	252.91	20.56	252.91	3.62071	2.51277e-79	1.20747e-77
KWMTBOMO11382	18369	227387	880.33	9610.31	880.33	9610.31	3.44847	3.01246e-79	1.44305e-77
KWMTBOMO11932	341	4868	16.34	205.74	16.34	205.74	3.65434	3.17876e-79	1.51796e-77
KWMTBOMO09562	11227	254	538.05	10.74	538.05	10.74	-5.64667	4.05239e-79	1.92911e-77
KWMTBOMO05614	1856	12	88.95	0.51	88.95	0.51	-7.44635	4.09867e-79	1.94509e-77
KWMTBOMO05860	102	1876	4.89	79.29	4.89	79.29	4.01923	4.36566e-79	2.06538e-77
KWMTBOMO12911	1843	12	88.33	0.51	88.33	0.51	-7.43626	7.6316e-79	3.59934e-77
KWMTBOMO09851	3	574	0.14	24.26	0.14	24.26	7.43701	8.6604e-79	4.07199e-77
KWMTBOMO06645	4868	89	233.3	3.76	233.3	3.76	-5.95531	1.09206e-78	5.11896e-77
KWMTBOMO09759	2717	34	130.21	1.44	130.21	1.44	-6.49863	1.10291e-78	5.15398e-77
KWMTBOMO06261	1630	8	78.12	0.34	78.12	0.34	-7.84401	2.16199e-78	1.00724e-76
KWMTBOMO11549	1212	0	58.08	0	58.08	0.001	-15.8258	3.24114e-78	1.5054e-76
KWMTBOMO13744	115	1990	5.51	84.11	5.51	84.11	3.93215	5.05558e-78	2.34104e-76
KWMTBOMO09890	426	5688	20.42	240.4	20.42	240.4	3.55738	1.51883e-77	7.01185e-76
KWMTBOMO00039	288	4018	13.8	169.82	13.8	169.82	3.62127	2.14004e-77	9.84999e-76
KWMTBOMO04299	293	4079	14.04	172.4	14.04	172.4	3.61814	2.22389e-77	1.02052e-75
KWMTBOMO15666	62	1298	2.97	54.86	2.97	54.86	4.20722	3.27807e-77	1.49977e-75
KWMTBOMO09892	1748	20712	83.77	875.37	83.77	875.37	3.38539	3.32907e-77	1.51855e-75
KWMTBOMO03405	6382	136	305.86	5.75	305.86	5.75	-5.73317	3.89892e-77	1.7732e-75
KWMTBOMO13972	1689	19974	80.94	844.18	80.94	844.18	3.38263	4.08933e-77	1.85427e-75
KWMTBOMO16256	2048	20	98.15	0.85	98.15	0.85	-6.85138	6.44619e-77	2.91433e-75
KWMTBOMO13357	1364	4	65.37	0.17	65.37	0.17	-8.58695	1.28912e-76	5.81093e-75
KWMTBOMO12711	8	564	0.38	23.84	0.38	23.84	5.97124	2.13084e-76	9.57688e-75
KWMTBOMO02741	3733	66	178.9	2.79	178.9	2.79	-6.00274	2.93635e-76	1.31585e-74
KWMTBOMO02852	1147	0	54.97	0	54.97	0.001	-15.7464	3.25149e-76	1.45281e-74
KWMTBOMO01666	2457	33	117.75	1.39	117.75	1.39	-6.4045	2.93521e-75	1.30767e-73
NEWGENE01346	1116	0	53.48	0	53.48	0.001	-15.7067	3.36534e-75	1.49494e-73
KWMTBOMO03305	1354	5	64.89	0.21	64.89	0.21	-8.27146	1.24872e-74	5.53094e-73
KWMTBOMO00717	1097	0	52.57	0	52.57	0.001	-15.682	1.34963e-74	5.96059e-73
KWMTBOMO08259	1158	1	55.5	0.04	55.5	0.04	-10.4383	2.08795e-74	9.19482e-73
KWMTBOMO08754	1734	19142	83.1	809.02	83.1	809.02	3.28325	2.13009e-74	9.35343e-73
KWMTBOMO07622	1573	11	75.39	0.46	75.39	0.46	-7.3566	3.01396e-74	1.31967e-72
NEWGENE00111	0	508	0	21.47	0.001	21.47	14.39	3.23973e-74	1.41447e-72
KWMTBOMO13100	91944	2749	4406.39	116.18	4406.39	116.18	-5.24516	6.30444e-74	2.74468e-72
KWMTBOMO05671	22018	626	1055.21	26.46	1055.21	26.46	-5.31757	1.2216e-73	5.3032e-72
KWMTBOMO03341	1131	1	54.2	0.04	54.2	0.04	-10.4041	1.42478e-73	6.16774e-72
KWMTBOMO03244	249	3194	11.93	134.99	11.93	134.99	3.50019	3.72628e-73	1.60851e-71
KWMTBOMO11139	1237	4	59.28	0.17	59.28	0.17	-8.44587	4.79979e-73	2.06607e-71
NEWGENE01157	1374	7	65.85	0.3	65.85	0.3	-7.77808	8.37609e-73	3.59537e-71
NEWGENE00891	7148	181	342.57	7.65	342.57	7.65	-5.4848	1.20987e-72	5.17874e-71
KWMTBOMO15612	2158	30	103.42	1.27	103.42	1.27	-6.34754	4.34925e-72	1.85645e-70
KWMTBOMO02887	32	803	1.53	33.94	1.53	33.94	4.47138	4.63158e-72	1.97146e-70
KWMTBOMO14297	622	6938	29.81	293.23	29.81	293.23	3.29816	6.56005e-72	2.78456e-70
KWMTBOMO01010	2360	37	113.1	1.56	113.1	1.56	-6.17991	1.03181e-71	4.3676e-70
KWMTBOMO13911	1352	8	64.79	0.34	64.79	0.34	-7.57409	1.70361e-71	7.1914e-70
KWMTBOMO13008	1239	5	59.38	0.21	59.38	0.21	-8.14344	2.13596e-71	8.99163e-70
KWMTBOMO04894	32	787	1.53	33.26	1.53	33.26	4.44218	2.56832e-71	1.0782e-69
KWMTBOMO07985	2930	55	140.42	2.32	140.42	2.32	-5.91948	3.67433e-71	1.53829e-69
KWMTBOMO07694	172	2240	8.24	94.67	8.24	94.67	3.52219	5.53258e-71	2.30993e-69
KWMTBOMO01107	2066	29	99.01	1.23	99.01	1.23	-6.33084	6.47481e-71	2.69596e-69
KWMTBOMO10604	2887	55	138.36	2.32	138.36	2.32	-5.89816	6.61962e-71	2.74876e-69
KWMTBOMO01204	1856	18699	88.95	790.3	88.95	790.3	3.15133	7.81236e-71	3.23525e-69
KWMTBOMO00694	323	3742	15.48	158.15	15.48	158.15	3.35282	9.94288e-71	4.10641e-69
KWMTBOMO06666	29	742	1.39	31.36	1.39	31.36	4.49577	1.29586e-70	5.33748e-69
KWMTBOMO08201	9283	263	444.88	11.12	444.88	11.12	-5.32219	1.50976e-70	6.2018e-69
KWMTBOMO15797	1208	5	57.89	0.21	57.89	0.21	-8.10678	1.68275e-70	6.89384e-69
KWMTBOMO15694	4	451	0.19	19.06	0.19	19.06	6.6484	3.97025e-70	1.62218e-68
KWMTBOMO10093	24	658	1.15	27.81	1.15	27.81	4.5959	1.88692e-69	7.68908e-68
KWMTBOMO02602	4	442	0.19	18.68	0.19	18.68	6.61935	2.08597e-69	8.47758e-68
KWMTBOMO05948	45	888	2.16	37.53	2.16	37.53	4.11894	2.92339e-69	1.18494e-67
KWMTBOMO15352	1365	11	65.42	0.46	65.42	0.46	-7.15195	4.56942e-69	1.84723e-67
NEWGENE01023	79	1221	3.79	51.6	3.79	51.6	3.7671	4.76087e-69	1.91955e-67
KWMTBOMO10775	920	0	44.09	0	44.09	0.001	-15.4282	2.34975e-68	9.4491e-67
KWMTBOMO02265	61	1010	2.92	42.69	2.92	42.69	3.86986	1.04328e-67	4.18435e-66
KWMTBOMO00984	3794	35021	181.83	1480.13	181.83	1480.13	3.02506	1.25403e-67	5.01643e-66
KWMTBOMO00543	3653	90	175.07	3.8	175.07	3.8	-5.52579	1.75498e-67	7.00205e-66
KWMTBOMO14334	63	1016	3.02	42.94	3.02	42.94	3.8297	1.87912e-67	7.47784e-66
KWMTBOMO15699	38	777	1.82	32.84	1.82	32.84	4.17344	2.01606e-67	8.00192e-66
KWMTBOMO13352	6	414	0.29	17.5	0.29	17.5	5.91516	3.10332e-67	1.22854e-65
KWMTBOMO08930	2093	19168	100.31	810.12	100.31	810.12	3.01367	3.59079e-67	1.41785e-65
KWMTBOMO02740	4635	126	222.13	5.33	222.13	5.33	-5.38112	4.36002e-67	1.71715e-65
KWMTBOMO13337	1030	9816	49.36	414.86	49.36	414.86	3.07121	4.41719e-67	1.7352e-65
KWMTBOMO13356	1363	13	65.32	0.55	65.32	0.55	-6.89195	4.44855e-67	1.74303e-65
KWMTBOMO08261	885	0	42.41	0	42.41	0.001	-15.3721	5.55495e-67	2.17098e-65
NEWGENE00539	10	452	0.48	19.1	0.48	19.1	5.31439	7.58167e-67	2.9555e-65
KWMTBOMO02232	959	2	45.96	0.08	45.96	0.08	-9.16616	1.07744e-66	4.18939e-65
KWMTBOMO00710	3547	89	169.99	3.76	169.99	3.76	-5.49857	1.33103e-66	5.1623e-65
KWMTBOMO11551	63	968	3.02	40.91	3.02	40.91	3.75983	1.20939e-65	4.67866e-64
KWMTBOMO00896	19	548	0.91	23.16	0.91	23.16	4.66962	1.4218e-65	5.48651e-64
KWMTBOMO02745	261	2708	12.51	114.45	12.51	114.45	3.19356	2.31292e-65	8.90272e-64
KWMTBOMO08739	5088	152	243.84	6.42	243.84	6.42	-5.24722	3.68112e-65	1.41335e-63
KWMTBOMO08706	6012	187	288.12	7.9	288.12	7.9	-5.18867	4.94432e-65	1.89359e-63
KWMTBOMO14340	4607	136	220.79	5.75	220.79	5.75	-5.26297	1.10306e-64	4.21398e-63
KWMTBOMO05105	9	423	0.43	17.88	0.43	17.88	5.37787	1.50936e-64	5.75174e-63
KWMTBOMO15560	4	384	0.19	16.23	0.19	16.23	6.41652	1.52575e-64	5.79974e-63
KWMTBOMO13470	876	1	41.98	0.04	41.98	0.04	-10.0355	1.58676e-64	6.01671e-63
KWMTBOMO11224	11	439	0.53	18.55	0.53	18.55	5.12928	1.99376e-64	7.54124e-63
KWMTBOMO13658	22	558	1.05	23.58	1.05	23.58	4.4891	2.26084e-64	8.53036e-63
KWMTBOMO05183	30	636	1.44	26.88	1.44	26.88	4.22239	3.08073e-64	1.15952e-62
KWMTBOMO15954	2623	63	125.71	2.66	125.71	2.66	-5.56253	4.38902e-64	1.64788e-62
KWMTBOMO12546	864	1	41.41	0.04	41.41	0.04	-10.0158	4.67228e-64	1.74993e-62
KWMTBOMO15697	14	466	0.67	19.7	0.67	19.7	4.87789	4.78568e-64	1.78802e-62
KWMTBOMO01154	863	1	41.36	0.04	41.36	0.04	-10.014	5.27175e-64	1.96482e-62
KWMTBOMO02747	19002	720	910.66	30.43	910.66	30.43	-4.90335	6.88872e-64	2.56123e-62
KWMTBOMO03071	1218	10298	58.37	435.24	58.37	435.24	2.89851	7.57325e-64	2.8089e-62
KWMTBOMO04410	8	395	0.38	16.69	0.38	16.69	5.45684	9.44465e-64	3.49452e-62
KWMTBOMO02478	3754	108	179.91	4.56	179.91	4.56	-5.3021	1.46452e-63	5.40565e-62
KWMTBOMO00805	824	1	39.49	0.04	39.49	0.04	-9.94727	1.80719e-63	6.65436e-62
KWMTBOMO00037	894	3	42.84	0.13	42.84	0.13	-8.3643	2.44238e-63	8.97165e-62
KWMTBOMO08464	0	372	0	15.72	0.001	15.72	13.9403	2.63102e-63	9.6414e-62
KWMTBOMO15351	4236	128	203.01	5.41	203.01	5.41	-5.22978	3.31516e-63	1.21194e-61
KWMTBOMO09445	5414	175	259.46	7.4	259.46	7.4	-5.13184	3.68818e-63	1.34508e-61
KWMTBOMO04255	886	3	42.46	0.13	42.46	0.13	-8.35145	4.93312e-63	1.79483e-61
KWMTBOMO00939	120	1384	5.75	58.49	5.75	58.49	3.34656	5.37409e-63	1.95063e-61
KWMTBOMO15453	583	5164	27.94	218.25	27.94	218.25	2.96558	5.96723e-63	2.16079e-61
KWMTBOMO05344	391	3589	18.74	151.69	18.74	151.69	3.01693	7.76577e-63	2.80541e-61
KWMTBOMO01140	1013	7	48.55	0.3	48.55	0.3	-7.33836	1.08011e-62	3.89272e-61
KWMTBOMO02495	279	2667	13.37	112.72	13.37	112.72	3.07567	1.32651e-62	4.76952e-61
KWMTBOMO05680	3783	113	181.3	4.78	181.3	4.78	-5.24522	1.55817e-62	5.58929e-61
KWMTBOMO00269	770	0	36.9	0	36.9	0.001	-15.1713	3.09977e-62	1.10931e-60
NEWGENE01026	2	359	0.1	15.17	0.1	15.17	7.24508	3.54644e-62	1.26619e-60
KWMTBOMO03708	1342	19	64.31	0.8	64.31	0.8	-6.3289	5.78238e-62	2.05969e-60
KWMTBOMO13653	6	353	0.29	14.92	0.29	14.92	5.68505	8.10848e-62	2.88153e-60
KWMTBOMO13038	1627	12976	77.97	548.42	77.97	548.42	2.81429	8.91149e-62	3.15955e-60
KWMTBOMO06377	1978	15696	94.8	663.38	94.8	663.38	2.80688	1.14031e-61	4.0336e-60
KWMTBOMO11046	978	7	46.87	0.3	46.87	0.3	-7.28756	1.87187e-61	6.606e-60
KWMTBOMO07237	28	563	1.34	23.79	1.34	23.79	4.15005	2.0527e-61	7.22748e-60
KWMTBOMO03526	19479	151950	933.52	6422.03	933.52	6422.03	2.78228	2.22764e-61	7.8254e-60
KWMTBOMO10767	2674	73	128.15	3.09	128.15	3.09	-5.37408	2.33497e-61	8.18365e-60
KWMTBOMO03553	816	2	39.11	0.08	39.11	0.08	-8.93332	3.65828e-61	1.27923e-59
KWMTBOMO11345	768	1	36.81	0.04	36.81	0.04	-9.84588	4.64159e-61	1.61937e-59
KWMTBOMO08957	6925	251	331.88	10.61	331.88	10.61	-4.96717	5.2175e-61	1.81614e-59
KWMTBOMO10865	1141	13	54.68	0.55	54.68	0.55	-6.63544	8.80237e-61	3.05702e-59
KWMTBOMO11687	761	1	36.47	0.04	36.47	0.04	-9.83249	9.03057e-61	3.12917e-59
NEWGENE01225	34	611	1.63	25.82	1.63	25.82	3.98555	9.75657e-61	3.37308e-59
KWMTBOMO02601	14	418	0.67	17.67	0.67	17.67	4.721	2.64422e-60	9.12108e-59
KWMTBOMO09952	56	779	2.68	32.92	2.68	32.92	3.61866	3.478e-60	1.19701e-58
KWMTBOMO00882	316	2768	15.14	116.99	15.14	116.99	2.94995	5.09748e-60	1.75044e-58
KWMTBOMO10603	94	1070	4.5	45.22	4.5	45.22	3.32896	5.14221e-60	1.76184e-58
KWMTBOMO01844	3055	93	146.41	3.93	146.41	3.93	-5.21934	5.21747e-60	1.78363e-58
KWMTBOMO09405	1266	19	60.67	0.8	60.67	0.8	-6.24484	6.77033e-60	2.30932e-58
NEWGENE01446	717	0	34.36	0	34.36	0.001	-15.0684	7.25275e-60	2.46836e-58
KWMTBOMO12909	3475	112	166.54	4.73	166.54	4.73	-5.13788	8.80572e-60	2.99023e-58
KWMTBOMO14904	1098	13	52.62	0.55	52.62	0.55	-6.58004	1.97469e-59	6.69074e-58
KWMTBOMO09030	37	605	1.77	25.57	1.77	25.57	3.85263	4.53323e-59	1.53257e-57
KWMTBOMO16457	700	0	33.55	0	33.55	0.001	-15.034	4.56143e-59	1.5387e-57
KWMTBOMO01694	1011	7773	48.45	328.52	48.45	328.52	2.76141	5.46661e-59	1.83998e-57
KWMTBOMO09262	328	2756	15.72	116.48	15.72	116.48	2.88941	1.12304e-58	3.7717e-57
KWMTBOMO00224	10	369	0.48	15.6	0.48	15.6	5.02237	1.64487e-58	5.51212e-57
KWMTBOMO00333	4109	146	196.92	6.17	196.92	6.17	-4.9962	1.88971e-58	6.31874e-57
KWMTBOMO03710	7506	299	359.72	12.64	359.72	12.64	-4.83081	2.12336e-58	7.08453e-57
KWMTBOMO16183	365	2991	17.49	126.41	17.49	126.41	2.85351	2.95773e-58	9.84686e-57
KWMTBOMO07700	2113	58	101.26	2.45	101.26	2.45	-5.36914	3.03405e-58	1.0079e-56
KWMTBOMO03603	810	4	38.82	0.17	38.82	0.17	-7.83512	3.14736e-58	1.04327e-56
KWMTBOMO09128	2383	17207	114.2	727.24	114.2	727.24	2.67087	3.43653e-58	1.13666e-56
KWMTBOMO03706	2506	76	120.1	3.21	120.1	3.21	-5.22552	4.99614e-58	1.64894e-56
KWMTBOMO12374	336	2764	16.1	116.82	16.1	116.82	2.85915	5.05569e-58	1.665e-56
NEWGENE01673	1136	17	54.44	0.72	54.44	0.72	-6.24053	9.46313e-58	3.10981e-56
KWMTBOMO12085	262	2213	12.56	93.53	12.56	93.53	2.89659	1.04385e-57	3.42297e-56
KWMTBOMO11074	143	1354	6.85	57.23	6.85	57.23	3.0626	1.51906e-57	4.97062e-56
KWMTBOMO09700	0	309	0	13.06	0.001	13.06	13.6729	4.25504e-57	1.38934e-55
KWMTBOMO00660	15026	665	720.12	28.11	720.12	28.11	-4.67908	5.38037e-57	1.75304e-55
KWMTBOMO04226	475	3654	22.76	154.43	22.76	154.43	2.76238	5.43206e-57	1.76611e-55
KWMTBOMO01829	418	3252	20.03	137.44	20.03	137.44	2.77857	6.39159e-57	2.07367e-55
KWMTBOMO02721	7	320	0.34	13.52	0.34	13.52	5.31342	9.14671e-57	2.96125e-55
KWMTBOMO16442	651	0	31.2	0	31.2	0.001	-14.9293	1.03664e-56	3.34902e-55
KWMTBOMO00332	7419	311	355.55	13.14	355.55	13.14	-4.75802	1.08973e-56	3.51311e-55
KWMTBOMO03992	1433	32	68.68	1.35	68.68	1.35	-5.66886	1.8898e-56	6.07959e-55
KWMTBOMO10502	341	2664	16.34	112.59	16.34	112.59	2.7846	2.63541e-56	8.46045e-55
NEWGENE00986	4	300	0.19	12.68	0.19	12.68	6.06041	2.75918e-56	8.8392e-55
KWMTBOMO07599	2360	16185	113.1	684.04	113.1	684.04	2.59648	2.84308e-56	9.08895e-55
KWMTBOMO09860	4	298	0.19	12.59	0.19	12.59	6.05014	4.02714e-56	1.28473e-54
KWMTBOMO12171	30	500	1.44	21.13	1.44	21.13	3.87515	8.27476e-56	2.63431e-54
KWMTBOMO09886	1	297	0.05	12.55	0.05	12.55	7.97154	8.61615e-56	2.73728e-54
KWMTBOMO05752	6387	270	306.09	11.41	306.09	11.41	-4.74559	9.60948e-56	3.04652e-54
KWMTBOMO10861	964	13	46.2	0.55	46.2	0.55	-6.39232	1.29e-55	4.08127e-54
KWMTBOMO13453	174	1498	8.34	63.31	8.34	63.31	2.92431	1.43209e-55	4.52143e-54
KWMTBOMO13144	321	2462	15.38	104.05	15.38	104.05	2.75815	2.39784e-55	7.55493e-54
KWMTBOMO07862	21585	142645	1034.45	6028.76	1034.45	6028.76	2.543	3.16051e-55	9.9374e-54
KWMTBOMO11550	61	712	2.92	30.09	2.92	30.09	3.36524	4.54863e-55	1.42726e-53
KWMTBOMO07633	27	468	1.29	19.78	1.29	19.78	3.9386	4.97211e-55	1.55694e-53
KWMTBOMO15469	17983	871	861.83	36.81	861.83	36.81	-4.54923	7.10983e-55	2.22179e-53
NEWGENE01407	215	1730	10.3	73.12	10.3	73.12	2.82762	7.76175e-55	2.42056e-53
KWMTBOMO16109	59	681	2.83	28.78	2.83	28.78	3.34619	1.9106e-54	5.94622e-53
KWMTBOMO04877	6862	306	328.86	12.93	328.86	12.93	-4.66868	2.48482e-54	7.71759e-53
KWMTBOMO07459	583	0	27.94	0	27.94	0.001	-14.77	2.94046e-54	9.11422e-53
KWMTBOMO04563	4463	186	213.89	7.86	213.89	7.86	-4.7662	3.24974e-54	1.00525e-52
KWMTBOMO02404	1281	29	61.39	1.23	61.39	1.23	-5.64127	3.33727e-54	1.03024e-52
KWMTBOMO07116	3197	123	153.22	5.2	153.22	5.2	-4.88095	3.72075e-54	1.14631e-52
KWMTBOMO13162	15	360	0.72	15.22	0.72	15.22	4.40183	3.76961e-54	1.15902e-52
KWMTBOMO07410	622	1	29.81	0.04	29.81	0.04	-9.54158	3.83115e-54	1.17558e-52
KWMTBOMO13071	910	6069	43.61	256.5	43.61	256.5	2.55623	1.42086e-53	4.35113e-52
KWMTBOMO15802	871	11	41.74	0.46	41.74	0.46	-6.50365	1.94499e-53	5.94428e-52
KWMTBOMO12686	4732	29841	226.78	1261.2	226.78	1261.2	2.47543	2.24296e-53	6.84124e-52
KWMTBOMO15255	1474	40	70.64	1.69	70.64	1.69	-5.38539	3.05701e-53	9.30561e-52
KWMTBOMO11214	1990	66	95.37	2.79	95.37	2.79	-5.0952	4.18937e-53	1.27272e-51
KWMTBOMO10583	990	17	47.45	0.72	47.45	0.72	-6.04227	4.5676e-53	1.38487e-51
KWMTBOMO10416	743	4944	35.61	208.95	35.61	208.95	2.5528	4.72433e-53	1.42956e-51
NEWGENE01736	655	3	31.39	0.13	31.39	0.13	-7.91565	4.92517e-53	1.48738e-51
KWMTBOMO14051	72	737	3.45	31.15	3.45	31.15	3.17456	7.66932e-53	2.31154e-51
KWMTBOMO03733	502	3406	24.06	143.95	24.06	143.95	2.58086	1.14926e-52	3.45705e-51
KWMTBOMO00319	65109	3434	3120.33	145.13	3120.33	145.13	-4.42628	1.59906e-52	4.80064e-51
KWMTBOMO05348	1037	6637	49.7	280.51	49.7	280.51	2.49673	2.5315e-52	7.58508e-51
KWMTBOMO05556	4656	209	223.14	8.83	223.14	8.83	-4.65939	2.61328e-52	7.81477e-51
KWMTBOMO02825	933	16	44.71	0.68	44.71	0.68	-6.03892	3.44246e-52	1.02743e-50
KWMTBOMO13659	0	265	0	11.2	0.001	11.2	13.4512	3.67186e-52	1.09376e-50
KWMTBOMO13473	582	1	27.89	0.04	27.89	0.04	-9.44553	4.54654e-52	1.35167e-50
KWMTBOMO08912	195	1478	9.35	62.47	9.35	62.47	2.74013	4.92012e-52	1.45989e-50
KWMTBOMO13650	0	261	0	11.03	0.001	11.03	13.4291	1.04226e-51	3.08658e-50
KWMTBOMO09653	13	322	0.62	13.61	0.62	13.61	4.45626	1.08975e-51	3.22098e-50
KWMTBOMO01857	114	965	5.46	40.78	5.46	40.78	2.90089	3.20243e-51	9.44717e-50
KWMTBOMO05412	1326	37	63.55	1.56	63.55	1.56	-5.34827	4.53813e-51	1.33617e-49
KWMTBOMO13628	1425	42	68.29	1.78	68.29	1.78	-5.26173	4.69072e-51	1.37844e-49
KWMTBOMO02525	3339	19699	160.02	832.56	160.02	832.56	2.3793	6.89147e-51	2.02128e-49
NEWGENE00889	19	356	0.91	15.05	0.91	15.05	4.04775	7.27821e-51	2.13062e-49
KWMTBOMO07821	2022	11967	96.9	505.77	96.9	505.77	2.38391	7.88458e-51	2.30371e-49
KWMTBOMO13423	611	3	29.28	0.13	29.28	0.13	-7.81526	8.54869e-51	2.48824e-49
KWMTBOMO02261	20	365	0.96	15.43	0.96	15.43	4.00656	8.54869e-51	2.48824e-49
KWMTBOMO11953	137	1087	6.57	45.94	6.57	45.94	2.80579	9.12981e-51	2.65233e-49
KWMTBOMO09709	53	576	2.54	24.34	2.54	24.34	3.26043	1.16928e-50	3.39047e-49
KWMTBOMO11347	517	0	24.78	0	24.78	0.001	-14.5969	1.53605e-50	4.44552e-49
KWMTBOMO00497	712	4431	34.12	187.27	34.12	187.27	2.45643	1.55962e-50	4.5052e-49
KWMTBOMO11151	5	248	0.24	10.48	0.24	10.48	5.44846	2.05337e-50	5.92029e-49
KWMTBOMO13763	1285	36	61.58	1.52	61.58	1.52	-5.34032	2.22914e-50	6.41496e-49
KWMTBOMO15047	530	3349	25.4	141.54	25.4	141.54	2.47831	2.56365e-50	7.36373e-49
KWMTBOMO06636	1617	9463	77.49	399.95	77.49	399.95	2.36774	2.57711e-50	7.38852e-49
KWMTBOMO10503	8	261	0.38	11.03	0.38	11.03	4.85929	2.86905e-50	8.21011e-49
KWMTBOMO15953	1516	49	72.65	2.07	72.65	2.07	-5.13326	2.96347e-50	8.46443e-49
KWMTBOMO09193	17	339	0.81	14.33	0.81	14.33	4.14497	3.06427e-50	8.73603e-49
KWMTBOMO10407	2151	84	103.09	3.55	103.09	3.55	-4.85994	3.897e-50	1.10894e-48
KWMTBOMO12622	2	247	0.1	10.44	0.1	10.44	6.70598	3.93523e-50	1.11774e-48
KWMTBOMO02052	75	697	3.59	29.46	3.59	29.46	3.0367	4.06275e-50	1.15181e-48
KWMTBOMO09590	547	1	26.21	0.04	26.21	0.04	-9.3559	4.1001e-50	1.16025e-48
KWMTBOMO11346	508	0	24.35	0	24.35	0.001	-14.5716	5.40984e-50	1.52806e-48
KWMTBOMO14220	40	481	1.92	20.33	1.92	20.33	3.40443	5.74752e-50	1.62044e-48
KWMTBOMO14796	19	346	0.91	14.62	0.91	14.62	4.00593	5.88968e-50	1.65746e-48
KWMTBOMO02310	2721	117	130.4	4.94	130.4	4.94	-4.72229	7.57596e-50	2.12809e-48
KWMTBOMO10375	11737	632	562.49	26.71	562.49	26.71	-4.39638	7.87749e-50	2.20873e-48
KWMTBOMO01088	130	1019	6.23	43.07	6.23	43.07	2.78938	8.2084e-50	2.2973e-48
KWMTBOMO07178	322	2110	15.43	89.18	15.43	89.18	2.53098	1.02453e-49	2.86214e-48
KWMTBOMO01561	501	0	24.01	0	24.01	0.001	-14.5513	1.61203e-49	4.49516e-48
KWMTBOMO10631	1030	25	49.36	1.06	49.36	1.06	-5.54121	4.81179e-49	1.33933e-47
KWMTBOMO03578	1001	24	47.97	1.01	47.97	1.01	-5.56971	5.34829e-49	1.48595e-47
KWMTBOMO13159	6	235	0.29	9.93	0.29	9.93	5.09767	6.93311e-49	1.92278e-47
KWMTBOMO14015	727	10	34.84	0.42	34.84	0.42	-6.37421	7.37924e-49	2.04279e-47
KWMTBOMO06056	805	4728	38.58	199.82	38.58	199.82	2.37278	8.83916e-49	2.44252e-47
KWMTBOMO13820	247	1641	11.84	69.36	11.84	69.36	2.55043	9.37654e-49	2.58633e-47
NEWGENE01653	571	3	27.36	0.13	27.36	0.13	-7.71741	1.01805e-48	2.80304e-47
KWMTBOMO08605	520	1	24.92	0.04	24.92	0.04	-9.28309	1.31707e-48	3.61981e-47
KWMTBOMO16234	3264	155	156.43	6.55	156.43	6.55	-4.57788	1.4374e-48	3.94342e-47
NEWGENE00943	4385	221	210.15	9.34	210.15	9.34	-4.49185	1.56648e-48	4.28986e-47
KWMTBOMO11758	16	310	0.77	13.1	0.77	13.1	4.08856	2.23964e-48	6.12236e-47
KWMTBOMO08626	7407	40548	354.98	1713.73	354.98	1713.73	2.27133	2.28325e-48	6.23041e-47
KWMTBOMO15698	0	233	0	9.85	0.001	9.85	13.2659	3.36511e-48	9.16617e-47
KWMTBOMO00253	528	2	25.3	0.08	25.3	0.08	-8.30492	4.20105e-48	1.14228e-46
KWMTBOMO11223	13	287	0.62	12.13	0.62	12.13	4.29017	4.58858e-48	1.24544e-46
KWMTBOMO06082	1205	6654	57.75	281.23	57.75	281.23	2.28386	4.77368e-48	1.29338e-46
KWMTBOMO05047	1314	43	62.97	1.82	62.97	1.82	-5.11265	5.30659e-48	1.43341e-46
KWMTBOMO06681	5	228	0.24	9.64	0.24	9.64	5.32793	5.30928e-48	1.43341e-46
KWMTBOMO16002	587	3434	28.13	145.13	28.13	145.13	2.36716	6.57751e-48	1.77268e-46
KWMTBOMO08166	5	227	0.24	9.59	0.24	9.59	5.32042	6.67413e-48	1.79555e-46
KWMTBOMO00772	8	253	0.38	10.69	0.38	10.69	4.81412	7.36439e-48	1.97777e-46
KWMTBOMO13661	1579	59	75.67	2.49	75.67	2.49	-4.9255	7.56798e-48	2.02888e-46
KWMTBOMO09379	6	226	0.29	9.55	0.29	9.55	5.04138	8.39427e-48	2.24646e-46
KWMTBOMO02544	225	1469	10.78	62.09	10.78	62.09	2.526	1.09914e-47	2.93636e-46
KWMTBOMO13420	520	2	24.92	0.08	24.92	0.08	-8.28309	1.19905e-47	3.19211e-46
NEWGENE00922	520	2	24.92	0.08	24.92	0.08	-8.28309	1.19905e-47	3.19211e-46
KWMTBOMO08958	866	19	41.5	0.8	41.5	0.8	-5.69697	1.20537e-47	3.20336e-46
NEWGENE00709	5	224	0.24	9.47	0.24	9.47	5.30226	1.67545e-47	4.44488e-46
KWMTBOMO06063	499	1	23.91	0.04	23.91	0.04	-9.2234	2.30996e-47	6.1176e-46
KWMTBOMO09877	3542	179	169.75	7.57	169.75	7.57	-4.48697	2.60641e-47	6.89074e-46
KWMTBOMO16518	52	513	2.49	21.68	2.49	21.68	3.12215	2.70285e-47	7.13336e-46
NEWGENE01285	513	2	24.59	0.08	24.59	0.08	-8.26386	2.89772e-47	7.6345e-46
KWMTBOMO06899	991	5503	47.49	232.58	47.49	232.58	2.29203	3.13684e-47	8.25027e-46
KWMTBOMO11038	45	471	2.16	19.91	2.16	19.91	3.20439	4.93551e-47	1.29587e-45
KWMTBOMO04161	460	0	22.05	0	22.05	0.001	-14.4285	5.5335e-47	1.45038e-45
KWMTBOMO05924	3350	17686	160.55	747.48	160.55	747.48	2.21901	6.11631e-47	1.6004e-45
KWMTBOMO03748	721	4033	34.55	170.45	34.55	170.45	2.30259	7.21245e-47	1.88399e-45
KWMTBOMO04501	523	2998	25.06	126.71	25.06	126.71	2.33807	7.57447e-47	1.97518e-45
KWMTBOMO12946	1669	67	79.99	2.83	79.99	2.83	-4.82095	7.60781e-47	1.98049e-45
KWMTBOMO13705	42	452	2.01	19.1	2.01	19.1	3.24831	8.6767e-47	2.25491e-45
KWMTBOMO06807	614	3470	29.43	146.66	29.43	146.66	2.31712	8.71979e-47	2.26226e-45
KWMTBOMO01639	2022	89	96.9	3.76	96.9	3.76	-4.68769	9.20686e-47	2.38458e-45
KWMTBOMO12879	828	18	39.68	0.76	39.68	0.76	-5.70627	1.0479e-46	2.70948e-45
NEWGENE00778	792	4372	37.96	184.78	37.96	184.78	2.28326	1.36447e-46	3.52203e-45
KWMTBOMO06152	939	5131	45	216.86	45	216.86	2.26877	1.44471e-46	3.72288e-45
KWMTBOMO16420	0	220	0	9.3	0.001	9.3	13.183	1.73758e-46	4.47003e-45
KWMTBOMO10311	407	2343	19.51	99.02	19.51	99.02	2.34351	3.36271e-46	8.63623e-45
KWMTBOMO00094	3656	194	175.21	8.2	175.21	8.2	-4.41732	4.35032e-46	1.11539e-44
KWMTBOMO05211	1483	58	71.07	2.45	71.07	2.45	-4.85839	4.73665e-46	1.21241e-44
KWMTBOMO03567	860	21	41.22	0.89	41.22	0.89	-5.5334	5.46492e-46	1.39648e-44
NEWGENE01274	3	214	0.14	9.04	0.14	9.04	6.01282	5.71409e-46	1.45771e-44
KWMTBOMO03803	9908	594	474.84	25.1	474.84	25.1	-4.24168	6.20816e-46	1.58112e-44
KWMTBOMO07986	574	6	27.51	0.25	27.51	0.25	-6.78188	1.15675e-45	2.94116e-44
KWMTBOMO05095	73	603	3.5	25.49	3.5	25.49	2.8645	1.16853e-45	2.96616e-44
KWMTBOMO10185	7375	437	353.44	18.47	353.44	18.47	-4.25821	1.39412e-45	3.53293e-44
KWMTBOMO15549	624	9	29.91	0.38	29.91	0.38	-6.29848	2.07311e-45	5.2449e-44
KWMTBOMO05730	687	12	32.92	0.51	32.92	0.51	-6.01232	3.32231e-45	8.39144e-44
KWMTBOMO11773	5735	337	274.85	14.24	274.85	14.24	-4.27062	4.3394e-45	1.09423e-43
KWMTBOMO05313	427	0	20.46	0	20.46	0.001	-14.3205	7.95951e-45	2.00378e-43
NEWGENE01764	1870	9344	89.62	394.92	89.62	394.92	2.13967	8.46986e-45	2.12875e-43
KWMTBOMO10310	1003	5180	48.07	218.93	48.07	218.93	2.18726	9.55802e-45	2.39829e-43
KWMTBOMO11541	9	228	0.43	9.64	0.43	9.64	4.48662	9.72413e-45	2.43597e-43
KWMTBOMO09507	112	782	5.37	33.05	5.37	33.05	2.62166	1.11563e-44	2.79017e-43
NEWGENE01763	4008	19787	192.08	836.28	192.08	836.28	2.12228	1.20153e-44	3.00009e-43
KWMTBOMO13304	3491	193	167.31	8.16	167.31	8.16	-4.35781	1.24957e-44	3.11495e-43
KWMTBOMO13339	540	5	25.88	0.21	25.88	0.21	-6.9453	1.44897e-44	3.60613e-43
KWMTBOMO04935	5	200	0.24	8.45	0.24	8.45	5.13785	2.84564e-44	7.0706e-43
KWMTBOMO03911	1460	62	69.97	2.62	69.97	2.62	-4.7391	3.35488e-44	8.3224e-43
KWMTBOMO06694	11	243	0.53	10.27	0.53	10.27	4.2763	3.94837e-44	9.77877e-43
KWMTBOMO14197	1	201	0.05	8.5	0.05	8.5	7.40939	4.6892e-44	1.15948e-42
KWMTBOMO13810	488	3	23.39	0.13	23.39	0.13	-7.49124	6.23335e-44	1.5388e-42
KWMTBOMO08367	7030	438	336.91	18.51	336.91	18.51	-4.18599	6.74719e-44	1.66296e-42
KWMTBOMO01109	655	12	31.39	0.51	31.39	0.51	-5.94366	9.317e-44	2.29264e-42
KWMTBOMO00849	411	0	19.7	0	19.7	0.001	-14.2659	9.45788e-44	2.32357e-42
KWMTBOMO08625	62	514	2.97	21.72	2.97	21.72	2.87049	9.92995e-44	2.43563e-42
KWMTBOMO04137	301	1667	14.43	70.45	14.43	70.45	2.28753	1.20628e-43	2.95403e-42
KWMTBOMO06690	0	198	0	8.37	0.001	8.37	13.031	1.65276e-43	4.04094e-42
KWMTBOMO16091	56	474	2.68	20.03	2.68	20.03	2.90186	2.49267e-43	6.08475e-42
KWMTBOMO09363	518	5	24.82	0.21	24.82	0.21	-6.88497	2.60417e-43	6.34677e-42
KWMTBOMO01304	3895	18498	186.67	781.8	186.67	781.8	2.06631	2.63899e-43	6.4214e-42
NEWGENE00846	555	2849	26.6	120.41	26.6	120.41	2.17846	2.97064e-43	7.21691e-42
KWMTBOMO15984	54	466	2.59	19.7	2.59	19.7	2.92717	3.17057e-43	7.69039e-42
KWMTBOMO06069	5483	341	262.77	14.41	262.77	14.41	-4.18866	3.65897e-43	8.86097e-42
KWMTBOMO05055	432	2260	20.7	95.52	20.7	95.52	2.20617	3.89e-43	9.40556e-42
KWMTBOMO12547	472	3	22.62	0.13	22.62	0.13	-7.44294	5.66701e-43	1.36805e-41
KWMTBOMO16090	57	475	2.73	20.08	2.73	20.08	2.87879	6.30068e-43	1.51862e-41
KWMTBOMO06822	1339	58	64.17	2.45	64.17	2.45	-4.71105	1.00702e-42	2.42334e-41
KWMTBOMO03906	620	12	29.71	0.51	29.71	0.51	-5.86431	1.02174e-42	2.4549e-41
KWMTBOMO02879	197	1138	9.44	48.1	9.44	48.1	2.34918	1.0268e-42	2.46319e-41
KWMTBOMO15032	705	3495	33.79	147.71	33.79	147.71	2.1281	1.11225e-42	2.66399e-41
KWMTBOMO11827	395	0	18.93	0	18.93	0.001	-14.2084	1.19618e-42	2.86053e-41
KWMTBOMO02826	643	13	30.82	0.55	30.82	0.55	-5.80829	1.25183e-42	2.98895e-41
KWMTBOMO04178	394	0	18.88	0	18.88	0.001	-14.2046	1.48216e-42	3.53336e-41
KWMTBOMO04339	1461	67	70.02	2.83	70.02	2.83	-4.62889	1.73127e-42	4.12081e-41
KWMTBOMO02701	146	892	7	37.7	7	37.7	2.42914	2.06921e-42	4.91751e-41
KWMTBOMO12851	4399	274	210.82	11.58	210.82	11.58	-4.1863	2.55008e-42	6.05089e-41
KWMTBOMO10399	1636	80	78.4	3.38	78.4	3.38	-4.53576	2.82119e-42	6.68382e-41
NEWGENE01675	22123	1550	1060.24	65.51	1060.24	65.51	-4.01653	3.14518e-42	7.43985e-41
KWMTBOMO15492	1144	46	54.83	1.94	54.83	1.94	-4.82084	3.15605e-42	7.45404e-41
KWMTBOMO08559	666	15	31.92	0.63	31.92	0.63	-5.66297	5.09139e-42	1.20064e-40
KWMTBOMO09512	145	874	6.95	36.94	6.95	36.94	2.4101	5.75038e-42	1.35395e-40
KWMTBOMO07090	1396	65	66.9	2.75	66.9	2.75	-4.6045	9.2167e-42	2.16677e-40
KWMTBOMO09532	0	185	0	7.82	0.001	7.82	12.933	1.04003e-41	2.44127e-40
KWMTBOMO12390	69	514	3.31	21.72	3.31	21.72	2.71412	1.09825e-41	2.57399e-40
NEWGENE00394	3128	189	149.91	7.99	149.91	7.99	-4.22976	1.22739e-41	2.87224e-40
KWMTBOMO05554	463	4	22.19	0.17	22.19	0.17	-7.02823	1.37962e-41	3.22355e-40
KWMTBOMO13829	27	307	1.29	12.98	1.29	12.98	3.33085	1.47814e-41	3.44846e-40
KWMTBOMO12905	584	11	27.99	0.46	27.99	0.46	-5.92713	1.74623e-41	4.06771e-40
KWMTBOMO16320	1565	7110	75	300.5	75	300.5	2.0024	1.98159e-41	4.60894e-40
KWMTBOMO10092	1876	100	89.91	4.23	89.91	4.23	-4.40975	2.03669e-41	4.72989e-40
KWMTBOMO12808	5944	396	284.86	16.74	284.86	16.74	-4.08888	2.52788e-41	5.86169e-40
KWMTBOMO12521	81	563	3.88	23.79	3.88	23.79	2.61623	2.93476e-41	6.79486e-40
KWMTBOMO16674	613	13	29.38	0.55	29.38	0.55	-5.73926	3.49621e-41	8.08255e-40
KWMTBOMO08498	726	20	34.79	0.85	34.79	0.85	-5.35507	3.50915e-41	8.1002e-40
NEWGENE01612	704	19	33.74	0.8	33.74	0.8	-5.39832	3.51805e-41	8.10849e-40
KWMTBOMO05865	196	1078	9.39	45.56	9.39	45.56	2.27857	4.03762e-41	9.29201e-40
KWMTBOMO10956	6	190	0.29	8.03	0.29	8.03	4.79128	4.26067e-41	9.79058e-40
KWMTBOMO10558	2646	11803	126.81	498.84	126.81	498.84	1.97591	4.66644e-41	1.07069e-39
KWMTBOMO04597	7208	494	345.44	20.88	345.44	20.88	-4.04824	5.21418e-41	1.19457e-39
KWMTBOMO05106	647	3073	31.01	129.88	31.01	129.88	2.06637	5.2589e-41	1.20301e-39
KWMTBOMO03621	36	349	1.73	14.75	1.73	14.75	3.09187	5.8547e-41	1.3373e-39
KWMTBOMO10215	709	20	33.98	0.85	33.98	0.85	-5.32108	6.28189e-41	1.43274e-39
KWMTBOMO10114	3061	13581	146.7	573.99	146.7	573.99	1.96816	6.32638e-41	1.44074e-39
KWMTBOMO01043	20008	1457	958.88	61.58	958.88	61.58	-3.96082	6.91603e-41	1.57268e-39
KWMTBOMO10946	1207	5423	57.85	229.2	57.85	229.2	1.98622	7.11769e-41	1.61613e-39
KWMTBOMO07394	533	2560	25.54	108.2	25.54	108.2	2.08287	7.13875e-41	1.6185e-39
KWMTBOMO11194	11	217	0.53	9.17	0.53	9.17	4.11286	7.40337e-41	1.67601e-39
KWMTBOMO02235	677	3175	32.45	134.19	32.45	134.19	2.04799	9.95148e-41	2.24953e-39
KWMTBOMO04310	1874	8296	89.81	350.62	89.81	350.62	1.96496	1.18668e-40	2.67853e-39
KWMTBOMO02493	51	416	2.44	17.58	2.44	17.58	2.84898	1.36739e-40	3.08187e-39
KWMTBOMO05100	72	508	3.45	21.47	3.45	21.47	2.63765	1.53749e-40	3.46015e-39
KWMTBOMO03205	380	1	18.21	0.04	18.21	0.04	-8.83052	1.72152e-40	3.86861e-39
KWMTBOMO04172	22	275	1.05	11.62	1.05	11.62	3.46815	2.14053e-40	4.80316e-39
KWMTBOMO10042	3989	262	191.17	11.07	191.17	11.07	-4.11013	2.16375e-40	4.84814e-39
KWMTBOMO10581	18	253	0.86	10.69	0.86	10.69	3.63578	2.27101e-40	5.08102e-39
KWMTBOMO05327	7843	552	375.87	23.33	375.87	23.33	-4.00998	2.2967e-40	5.13098e-39
NEWGENE00304	335	1657	16.05	70.03	16.05	70.03	2.1254	2.62573e-40	5.85749e-39
KWMTBOMO06581	377	1	18.07	0.04	18.07	0.04	-8.81938	2.66714e-40	5.94119e-39
KWMTBOMO05758	107	664	5.13	28.06	5.13	28.06	2.45148	3.29253e-40	7.32361e-39
KWMTBOMO07978	13	220	0.62	9.3	0.62	9.3	3.90689	3.67406e-40	8.16036e-39
KWMTBOMO10029	375	1	17.97	0.04	17.97	0.04	-8.81137	4.14005e-40	9.18203e-39
KWMTBOMO14263	2569	158	123.12	6.68	123.12	6.68	-4.20407	5.01468e-40	1.11057e-38
KWMTBOMO10689	565	12	27.08	0.51	27.08	0.51	-5.73059	5.95777e-40	1.31752e-38
KWMTBOMO06953	71	497	3.4	21.01	3.4	21.01	2.62747	7.8685e-40	1.73755e-38
KWMTBOMO06742	64	460	3.07	19.44	3.07	19.44	2.66272	8.13781e-40	1.79443e-38
KWMTBOMO13992	12890	54906	617.75	2320.55	617.75	2320.55	1.90937	8.41908e-40	1.85377e-38
KWMTBOMO09371	122	715	5.85	30.22	5.85	30.22	2.369	1.27669e-39	2.80706e-38
KWMTBOMO09404	1275	63	61.1	2.66	61.1	2.66	-4.52167	1.284e-39	2.81907e-38
KWMTBOMO16428	1062	47	50.9	1.99	50.9	1.99	-4.67683	1.33531e-39	2.92753e-38
KWMTBOMO00438	445	2085	21.33	88.12	21.33	88.12	2.04659	1.46567e-39	3.20872e-38
KWMTBOMO15386	7093	510	339.93	21.55	339.93	21.55	-3.97948	1.65653e-39	3.62139e-38
KWMTBOMO12981	78	520	3.74	21.98	3.74	21.98	2.55508	1.89818e-39	4.14372e-38
KWMTBOMO12899	11	206	0.53	8.71	0.53	8.71	4.03861	1.95795e-39	4.26811e-38
KWMTBOMO08239	28	293	1.34	12.38	1.34	12.38	3.20771	1.97278e-39	4.29431e-38
KWMTBOMO03335	704	22	33.74	0.93	33.74	0.93	-5.18109	2.49702e-39	5.42773e-38
KWMTBOMO16204	5319	375	254.91	15.85	254.91	15.85	-4.00743	2.608e-39	5.66091e-38
KWMTBOMO08241	2254	9556	108.02	403.88	108.02	403.88	1.90263	2.73723e-39	5.93299e-38
KWMTBOMO11989	204	1052	9.78	44.46	9.78	44.46	2.1846	2.79065e-39	6.04022e-38
KWMTBOMO04047	171	916	8.2	38.71	8.2	38.71	2.23901	3.03074e-39	6.5506e-38
NEWGENE01554	8	187	0.38	7.9	0.38	7.9	4.37778	3.32782e-39	7.18255e-38
NEWGENE00904	361	1	17.3	0.04	17.3	0.04	-8.75656	3.84116e-39	8.27881e-38
KWMTBOMO15850	13427	1023	643.48	43.24	643.48	43.24	-3.89546	4.02753e-39	8.66827e-38
KWMTBOMO06003	893	3923	42.8	165.8	42.8	165.8	1.95376	4.09291e-39	8.78424e-38
KWMTBOMO11892	3223	13540	154.46	572.26	154.46	572.26	1.88944	4.09224e-39	8.78424e-38
KWMTBOMO16242	1	168	0.05	7.1	0.05	7.1	7.14975	4.16468e-39	8.92573e-38
KWMTBOMO04992	394	1838	18.88	77.68	18.88	77.68	2.04068	5.79325e-39	1.23987e-37
KWMTBOMO07768	456	6	21.85	0.25	21.85	0.25	-6.44956	6.38808e-39	1.36526e-37
KWMTBOMO09579	23	261	1.1	11.03	1.1	11.03	3.32586	6.71142e-39	1.43037e-37
KWMTBOMO02571	980	4259	46.97	180	46.97	180	1.93819	6.70497e-39	1.43037e-37
KWMTBOMO05947	7	175	0.34	7.4	0.34	7.4	4.44392	8.10788e-39	1.72558e-37
KWMTBOMO10808	3	164	0.14	6.93	0.14	6.93	5.62936	9.70402e-39	2.06241e-37
KWMTBOMO11692	23	259	1.1	10.95	1.1	10.95	3.31536	9.91352e-39	2.10401e-37
KWMTBOMO10464	757	3320	36.28	140.32	36.28	140.32	1.95147	1.011e-38	2.14274e-37
KWMTBOMO12342	122	695	5.85	29.37	5.85	29.37	2.32783	1.0587e-38	2.24072e-37
NEWGENE00746	3	163	0.14	6.89	0.14	6.89	5.62101	1.28857e-38	2.72345e-37
KWMTBOMO10022	3458	237	165.72	10.02	165.72	10.02	-4.04779	1.40306e-38	2.96134e-37
KWMTBOMO06535	4277	302	204.97	12.76	204.97	12.76	-4.00571	1.4399e-38	3.0349e-37
KWMTBOMO10512	353	1	16.92	0.04	16.92	0.04	-8.72451	1.49736e-38	3.15167e-37
KWMTBOMO13034	5	162	0.24	6.85	0.24	6.85	4.835	1.71244e-38	3.59941e-37
NEWGENE01773	7	172	0.34	7.27	0.34	7.27	4.41835	1.82558e-38	3.83197e-37
KWMTBOMO10352	1244	64	59.62	2.7	59.62	2.7	-4.46477	2.2207e-38	4.65495e-37
KWMTBOMO14298	15	221	0.72	9.34	0.72	9.34	3.69735	2.22615e-38	4.65998e-37
KWMTBOMO04857	3	162	0.14	6.85	0.14	6.85	5.61261	2.2776e-38	4.76114e-37
KWMTBOMO11762	12	206	0.58	8.71	0.58	8.71	3.90855	2.36475e-38	4.93658e-37
KWMTBOMO08368	1068	51	51.18	2.16	51.18	2.16	-4.56648	2.56869e-38	5.35499e-37
KWMTBOMO01260	13465	54801	645.31	2316.12	645.31	2316.12	1.84365	2.68856e-38	5.59726e-37
KWMTBOMO00263	93	562	4.46	23.75	4.46	23.75	2.41281	2.99729e-38	6.23151e-37
KWMTBOMO12394	374	2	17.92	0.08	17.92	0.08	-7.80735	3.08846e-38	6.41234e-37
KWMTBOMO09583	8122	615	389.24	25.99	389.24	25.99	-3.90463	3.3482e-38	6.94217e-37
KWMTBOMO02595	319	0	15.29	0	15.29	0.001	-13.9003	5.78065e-38	1.19694e-36
KWMTBOMO16378	527	12	25.26	0.51	25.26	0.51	-5.63021	6.16448e-38	1.27469e-36
KWMTBOMO05284	1303	70	62.45	2.96	62.45	2.96	-4.39903	6.28659e-38	1.29818e-36
KWMTBOMO05152	3057	211	146.51	8.92	146.51	8.92	-4.03781	6.96728e-38	1.4368e-36
KWMTBOMO09417	1338	73	64.12	3.09	64.12	3.09	-4.3751	7.1282e-38	1.46801e-36
KWMTBOMO13655	5	158	0.24	6.68	0.24	6.68	4.79874	7.18645e-38	1.47801e-36
KWMTBOMO13923	1180	4909	56.55	207.47	56.55	207.47	1.8753	9.62422e-38	1.97672e-36
KWMTBOMO03154	1265	68	60.62	2.87	60.62	2.87	-4.40067	1.0849e-37	2.22528e-36
KWMTBOMO05724	3771	271	180.72	11.45	180.72	11.45	-3.98034	1.33407e-37	2.73269e-36
KWMTBOMO14155	366	2	17.54	0.08	17.54	0.08	-7.77643	1.43366e-37	2.93276e-36
KWMTBOMO09711	28918	2352	1385.89	99.41	1385.89	99.41	-3.80128	1.89016e-37	3.86143e-36
KWMTBOMO14079	660	22	31.63	0.93	31.63	0.93	-5.08792	1.89336e-37	3.8628e-36
KWMTBOMO01490	20	233	0.96	9.85	0.96	9.85	3.35902	2.71609e-37	5.53395e-36
KWMTBOMO07823	2353	159	112.77	6.72	112.77	6.72	-4.06878	4.18726e-37	8.52004e-36
KWMTBOMO11893	111	616	5.32	26.03	5.32	26.03	2.29068	4.86698e-37	9.88993e-36
KWMTBOMO07857	6309	24740	302.36	1045.61	302.36	1045.61	1.79001	5.35122e-37	1.08595e-35
KWMTBOMO00011	89	523	4.27	22.1	4.27	22.1	2.37174	5.96294e-37	1.20848e-35
KWMTBOMO02061	7125	27854	341.46	1177.22	341.46	1177.22	1.7856	6.46609e-37	1.30872e-35
KWMTBOMO12391	348	1542	16.68	65.17	16.68	65.17	1.96609	6.78094e-37	1.37063e-35
KWMTBOMO00110	0	154	0	6.51	0.001	6.51	12.6684	7.45169e-37	1.50422e-35
KWMTBOMO15100	1085	57	52	2.41	52	2.41	-4.43141	1.16478e-36	2.34816e-35
NEWGENE01117	353	2	16.92	0.08	16.92	0.08	-7.72451	1.33862e-36	2.69505e-35
KWMTBOMO14810	1180	65	56.55	2.75	56.55	2.75	-4.36202	1.66315e-36	3.34402e-35
KWMTBOMO09190	324	1430	15.53	60.44	15.53	60.44	1.96045	1.80926e-36	3.63302e-35
KWMTBOMO14047	788	34	37.76	1.44	37.76	1.44	-4.71272	2.40595e-36	4.82484e-35
KWMTBOMO02132	786	34	37.67	1.44	37.67	1.44	-4.70928	2.69494e-36	5.39729e-35
KWMTBOMO13552	4	148	0.19	6.26	0.19	6.26	5.04209	3.30722e-36	6.61486e-35
KWMTBOMO08497	668	25	32.01	1.06	32.01	1.06	-4.91639	4.19314e-36	8.37586e-35
KWMTBOMO05626	1652	106	79.17	4.48	79.17	4.48	-4.14338	5.22286e-36	1.04191e-34
KWMTBOMO06852	2	148	0.1	6.26	0.1	6.26	5.96809	6.04075e-36	1.2035e-34
KWMTBOMO13094	982	3888	47.06	164.32	47.06	164.32	1.80393	7.21637e-36	1.43585e-34
KWMTBOMO02999	634	23	30.38	0.97	30.38	0.97	-4.96899	7.68028e-36	1.52617e-34
KWMTBOMO00102	1590	102	76.2	4.31	76.2	4.31	-4.14403	7.71541e-36	1.53116e-34
KWMTBOMO03391	1143	64	54.78	2.7	54.78	2.7	-4.34262	8.87772e-36	1.75954e-34
KWMTBOMO08893	1536	5885	73.61	248.72	73.61	248.72	1.75655	9.16657e-36	1.81443e-34
KWMTBOMO12405	164	794	7.86	33.56	7.86	33.56	2.09414	9.69782e-36	1.91711e-34
KWMTBOMO03991	329	2	15.77	0.08	15.77	0.08	-7.62297	1.09924e-35	2.17021e-34
KWMTBOMO13351	4	145	0.19	6.13	0.19	6.13	5.01182	1.10743e-35	2.18357e-34
NEWGENE00391	292	0	13.99	0	13.99	0.001	-13.7721	1.15905e-35	2.28241e-34
KWMTBOMO06450	1162	4537	55.69	191.75	55.69	191.75	1.78374	1.17259e-35	2.30608e-34
KWMTBOMO03907	592	20	28.37	0.85	28.37	0.85	-5.06076	1.22791e-35	2.41178e-34
KWMTBOMO06772	869	3423	41.65	144.67	41.65	144.67	1.79638	1.52521e-35	2.99188e-34
KWMTBOMO10773	289	0	13.85	0	13.85	0.001	-13.7576	1.9489e-35	3.81809e-34
KWMTBOMO05646	1104	62	52.91	2.62	52.91	2.62	-4.3359	1.97106e-35	3.85656e-34
KWMTBOMO06611	937	3666	44.91	154.94	44.91	154.94	1.7866	2.03887e-35	3.98414e-34
KWMTBOMO13891	511	14	24.49	0.59	24.49	0.59	-5.37533	2.28439e-35	4.45821e-34
KWMTBOMO08356	767	3024	36.76	127.81	36.76	127.81	1.79779	2.36034e-35	4.60056e-34
KWMTBOMO10009	1145	66	54.87	2.79	54.87	2.79	-4.29768	2.39412e-35	4.66045e-34
KWMTBOMO10554	82	470	3.93	19.86	3.93	19.86	2.33726	2.4908e-35	4.84248e-34
KWMTBOMO14317	8199	30496	392.93	1288.89	392.93	1288.89	1.71378	2.50472e-35	4.86336e-34
KWMTBOMO09794	6	152	0.29	6.42	0.29	6.42	4.46845	2.77181e-35	5.37378e-34
KWMTBOMO13037	2782	10409	133.33	439.93	133.33	439.93	1.72227	2.77463e-35	5.37378e-34
KWMTBOMO13475	357	4	17.11	0.17	17.11	0.17	-6.65316	3.17477e-35	6.14097e-34
KWMTBOMO01100	748	33	35.85	1.39	35.85	1.39	-4.68882	3.43673e-35	6.63927e-34
KWMTBOMO14195	602	21	28.85	0.89	28.85	0.89	-5.01862	3.47481e-35	6.70436e-34
KWMTBOMO16361	1	143	0.05	6.04	0.05	6.04	6.91648	3.76395e-35	7.25308e-34
KWMTBOMO03995	791	37	37.91	1.56	37.91	1.56	-4.60296	3.88888e-35	7.48438e-34
KWMTBOMO07861	33320	122802	1596.85	5190.12	1596.85	5190.12	1.70054	3.98485e-35	7.65943e-34
KWMTBOMO13092	613	2432	29.38	102.79	29.38	102.79	1.80679	4.51928e-35	8.67576e-34
KWMTBOMO14221	6	151	0.29	6.38	0.29	6.38	4.45943	4.98235e-35	9.55274e-34
KWMTBOMO08051	3301	257	158.2	10.86	158.2	10.86	-3.86465	6.55775e-35	1.25575e-33
KWMTBOMO16125	16	201	0.77	8.5	0.77	8.5	3.46453	6.70502e-35	1.28235e-33
KWMTBOMO04487	586	21	28.08	0.89	28.08	0.89	-4.97959	7.12296e-35	1.36058e-33
KWMTBOMO04177	351	4	16.82	0.17	16.82	0.17	-6.6285	7.73053e-35	1.47479e-33
KWMTBOMO14385	1114	65	53.39	2.75	53.39	2.75	-4.27907	8.9488e-35	1.70507e-33
KWMTBOMO05024	1	141	0.05	5.96	0.05	5.96	6.89724	9.51663e-35	1.811e-33
KWMTBOMO12406	33	271	1.58	11.45	1.58	11.45	2.85735	9.53661e-35	1.81255e-33
KWMTBOMO09821	19	213	0.91	9	0.91	9	3.30599	9.66851e-35	1.83533e-33
KWMTBOMO12833	252	1088	12.08	45.98	12.08	45.98	1.92839	1.16705e-34	2.21262e-33
KWMTBOMO05449	28	248	1.34	10.48	1.34	10.48	2.96733	1.17884e-34	2.23219e-33
KWMTBOMO08836	66	398	3.16	16.82	3.16	16.82	2.41218	1.21466e-34	2.29717e-33
KWMTBOMO12298	4570	373	219.02	15.76	219.02	15.76	-3.79672	1.25597e-34	2.37236e-33
KWMTBOMO14137	8607	31286	412.49	1322.27	412.49	1322.27	1.68059	1.33799e-34	2.52418e-33
KWMTBOMO05178	986	3749	47.25	158.45	47.25	158.45	1.74564	1.36349e-34	2.56911e-33
KWMTBOMO04576	1402	91	67.19	3.85	67.19	3.85	-4.12532	1.7147e-34	3.22689e-33
KWMTBOMO05321	218	955	10.45	40.36	10.45	40.36	1.94942	1.91998e-34	3.60876e-33
KWMTBOMO11482	364	5	17.44	0.21	17.44	0.21	-6.37587	2.85535e-34	5.36026e-33
KWMTBOMO05058	1577	108	75.58	4.56	75.58	4.56	-4.0509	2.9243e-34	5.48032e-33
KWMTBOMO05535	519	2032	24.87	85.88	24.87	85.88	1.78792	2.92647e-34	5.48032e-33
NEWGENE00226	133	638	6.37	26.96	6.37	26.96	2.08146	3.5922e-34	6.71879e-33
KWMTBOMO16446	3195	255	153.12	10.78	153.12	10.78	-3.82823	3.85496e-34	7.20142e-33
KWMTBOMO02361	146	685	7	28.95	7	28.95	2.04814	4.23427e-34	7.90036e-33
KWMTBOMO08187	2102	156	100.74	6.59	100.74	6.59	-3.93421	4.30711e-34	8.02645e-33
KWMTBOMO08434	1182	73	56.65	3.09	56.65	3.09	-4.1964	4.36162e-34	8.11814e-33
NEWGENE01375	1	137	0.05	5.79	0.05	5.79	6.85549	4.55373e-34	8.46539e-33
KWMTBOMO09585	137	650	6.57	27.47	6.57	27.47	2.06389	5.06774e-34	9.40949e-33
KWMTBOMO06136	125	606	5.99	25.61	5.99	25.61	2.09608	5.24874e-34	9.73374e-33
KWMTBOMO06942	633	2421	30.34	102.32	30.34	102.32	1.7538	5.37938e-34	9.96391e-33
KWMTBOMO00268	1136	4200	54.44	177.51	54.44	177.51	1.70516	6.35689e-34	1.17603e-32
KWMTBOMO14205	44	306	2.11	12.93	2.11	12.93	2.61541	6.37195e-34	1.17739e-32
KWMTBOMO10778	43	301	2.06	12.72	2.06	12.72	2.62638	6.44228e-34	1.18894e-32
KWMTBOMO13811	4596	16394	220.26	692.88	220.26	692.88	1.6534	6.68237e-34	1.23176e-32
KWMTBOMO08906	1646	116	78.88	4.9	78.88	4.9	-4.00881	7.89273e-34	1.45312e-32
KWMTBOMO07853	739	35	35.42	1.48	35.42	1.48	-4.5809	8.23201e-34	1.51376e-32
KWMTBOMO15335	4089	340	195.96	14.37	195.96	14.37	-3.76943	8.35046e-34	1.53369e-32
KWMTBOMO07661	150	691	7.19	29.2	7.19	29.2	2.0219	9.84671e-34	1.80633e-32
NEWGENE01670	6839	595	327.76	25.15	327.76	25.15	-3.70401	1.06451e-33	1.95046e-32
KWMTBOMO01478	68	395	3.26	16.69	3.26	16.69	2.35604	1.13442e-33	2.07605e-32
KWMTBOMO11133	423	10	20.27	0.42	20.27	0.42	-5.59281	1.22212e-33	2.23387e-32
KWMTBOMO13031	221	943	10.59	39.86	10.59	39.86	1.91224	1.36239e-33	2.4873e-32
KWMTBOMO15166	552	2098	26.45	88.67	26.45	88.67	1.74518	1.75597e-33	3.20202e-32
KWMTBOMO06956	27	237	1.29	10.02	1.29	10.02	2.95744	1.92092e-33	3.49865e-32
KWMTBOMO05393	3633	12786	174.11	540.39	174.11	540.39	1.634	2.02108e-33	3.67668e-32
KWMTBOMO06689	0	134	0	5.66	0.001	5.66	12.4666	2.23437e-33	4.05986e-32
KWMTBOMO10544	26617	2460	1275.61	103.97	1275.61	103.97	-3.61695	2.2585e-33	4.09883e-32
KWMTBOMO04333	615	26	29.47	1.1	29.47	1.1	-4.74367	2.58132e-33	4.67914e-32
KWMTBOMO15287	94	482	4.5	20.37	4.5	20.37	2.17845	2.74996e-33	4.97893e-32
NEWGENE00061	131	615	6.28	25.99	6.28	25.99	2.04912	2.80875e-33	5.07936e-32
KWMTBOMO04991	111	543	5.32	22.95	5.32	22.95	2.109	3.07611e-33	5.55627e-32
KWMTBOMO11405	1967	149	94.27	6.3	94.27	6.3	-3.90337	3.49508e-33	6.30559e-32
KWMTBOMO05163	824	44	39.49	1.86	39.49	1.86	-4.40811	3.52353e-33	6.34941e-32
KWMTBOMO02545	449	1718	21.52	72.61	21.52	72.61	1.75449	3.67204e-33	6.60924e-32
KWMTBOMO00807	358	6	17.16	0.25	17.16	0.25	-6.10098	4.37423e-33	7.86384e-32
NEWGENE00628	317	3	15.19	0.13	15.19	0.13	-6.86847	4.91986e-33	8.83436e-32
KWMTBOMO07380	2888	237	138.41	10.02	138.41	10.02	-3.78799	5.08201e-33	9.11482e-32
KWMTBOMO14116	230	952	11.02	40.24	11.02	40.24	1.86851	5.47927e-33	9.8158e-32
KWMTBOMO12011	624	27	29.91	1.14	29.91	1.14	-4.71352	5.85868e-33	1.04832e-31
KWMTBOMO12722	427	1632	20.46	68.98	20.46	68.98	1.75337	6.31317e-33	1.12832e-31
KWMTBOMO00091	9355	861	448.34	36.39	448.34	36.39	-3.62298	7.16001e-33	1.27818e-31
KWMTBOMO02565	190	810	9.11	34.23	9.11	34.23	1.90974	7.44864e-33	1.32815e-31
KWMTBOMO07606	283	1	13.56	0.04	13.56	0.04	-8.40514	7.63765e-33	1.36027e-31
KWMTBOMO12672	682	2492	32.68	105.32	32.68	105.32	1.6883	9.57576e-33	1.70346e-31
KWMTBOMO14237	35	257	1.68	10.86	1.68	10.86	2.69249	9.80101e-33	1.7415e-31
KWMTBOMO16089	12	166	0.58	7.02	0.58	7.02	3.59735	1.14854e-32	2.03843e-31
KWMTBOMO00473	2461	8487	117.94	358.7	117.94	358.7	1.60472	1.17958e-32	2.09108e-31
KWMTBOMO04841	2104	166	100.83	7.02	100.83	7.02	-3.84431	1.35864e-32	2.40572e-31
KWMTBOMO13627	406	10	19.46	0.42	19.46	0.42	-5.53398	1.48587e-32	2.62796e-31
KWMTBOMO13391	6	136	0.29	5.75	0.29	5.75	4.30944	1.56485e-32	2.76445e-31
KWMTBOMO13228	2039	7021	97.72	296.74	97.72	296.74	1.60247	1.59029e-32	2.80615e-31
KWMTBOMO12667	1540	5307	73.8	224.3	73.8	224.3	1.60374	2.14242e-32	3.77605e-31
KWMTBOMO02223	1599	5500	76.63	232.45	76.63	232.45	1.60094	2.32408e-32	4.09151e-31
KWMTBOMO04068	1089	71	52.19	3	52.19	3	-4.12074	2.4704e-32	4.34409e-31
KWMTBOMO05018	909	55	43.56	2.32	43.56	2.32	-4.23081	3.13316e-32	5.5032e-31
KWMTBOMO09687	1035	67	49.6	2.83	49.6	2.83	-4.13147	3.67715e-32	6.45126e-31
KWMTBOMO15358	323	1236	15.48	52.24	15.48	52.24	1.75475	4.42635e-32	7.75677e-31
KWMTBOMO02490	3626	12217	173.77	516.34	173.77	516.34	1.57114	4.65079e-32	8.14075e-31
NEWGENE00745	513	1872	24.59	79.12	24.59	79.12	1.68597	5.07836e-32	8.87899e-31
KWMTBOMO09800	1218	85	58.37	3.59	58.37	3.59	-4.02317	5.67385e-32	9.90882e-31
KWMTBOMO12693	0	126	0	5.33	0.001	5.33	12.3799	5.81966e-32	1.01519e-30
KWMTBOMO09704	19	191	0.91	8.07	0.91	8.07	3.14863	6.23654e-32	1.08666e-30
KWMTBOMO05795	1955	156	93.69	6.59	93.69	6.59	-3.82954	6.7936e-32	1.18238e-30
KWMTBOMO10568	168	709	8.05	29.97	8.05	29.97	1.89646	9.37672e-32	1.6301e-30
KWMTBOMO16273	287	1102	13.75	46.58	13.75	46.58	1.76028	1.02352e-31	1.77732e-30
KWMTBOMO08849	768	2690	36.81	113.69	36.81	113.69	1.62694	1.1452e-31	1.98636e-30
KWMTBOMO16189	401	11	19.22	0.46	19.22	0.46	-5.38483	1.21819e-31	2.11057e-30
NEWGENE00009	215	861	10.3	36.39	10.3	36.39	1.8209	1.25609e-31	2.17377e-30
KWMTBOMO08578	1800	6032	86.26	254.94	86.26	254.94	1.56339	1.28473e-31	2.2208e-30
KWMTBOMO01174	942	3260	45.15	137.78	45.15	137.78	1.60957	1.33952e-31	2.31291e-30
KWMTBOMO06135	12	158	0.58	6.68	0.58	6.68	3.52572	1.74979e-31	3.01789e-30
KWMTBOMO09240	870	53	41.69	2.24	41.69	2.24	-4.21813	1.79538e-31	3.09304e-30
KWMTBOMO08933	23	204	1.1	8.62	1.1	8.62	2.97018	1.86645e-31	3.21186e-30
KWMTBOMO13580	663	34	31.77	1.44	31.77	1.44	-4.46352	2.06159e-31	3.54366e-30
KWMTBOMO02596	245	0	11.74	0	11.74	0.001	-13.5191	2.0658e-31	3.54692e-30
KWMTBOMO06693	0	123	0	5.2	0.001	5.2	12.3443	2.21053e-31	3.79115e-30
KWMTBOMO09641	1277	4269	61.2	180.43	61.2	180.43	1.55984	2.53171e-31	4.33712e-30
KWMTBOMO05553	1282	94	61.44	3.97	61.44	3.97	-3.95197	2.58413e-31	4.42196e-30
KWMTBOMO01189	1793	5948	85.93	251.39	85.93	251.39	1.54869	2.65197e-31	4.53298e-30
KWMTBOMO03065	61	340	2.92	14.37	2.92	14.37	2.29902	2.66463e-31	4.54952e-30
KWMTBOMO07015	1342	4474	64.31	189.09	64.31	189.09	1.55596	2.82966e-31	4.8259e-30
KWMTBOMO13672	546	24	26.17	1.01	26.17	1.01	-4.69549	2.87428e-31	4.89652e-30
KWMTBOMO08788	1207	4022	57.85	169.99	57.85	169.99	1.55506	3.5194e-31	5.98885e-30
KWMTBOMO06725	111	506	5.32	21.39	5.32	21.39	2.00744	3.59005e-31	6.10229e-30
KWMTBOMO09225	86	419	4.12	17.71	4.12	17.71	2.10385	4.84396e-31	8.2245e-30
KWMTBOMO05874	145	612	6.95	25.87	6.95	25.87	1.8962	5.49065e-31	9.31216e-30
KWMTBOMO09651	840	52	40.26	2.2	40.26	2.2	-4.19377	5.50908e-31	9.33306e-30
KWMTBOMO02342	4652	434	222.95	18.34	222.95	18.34	-3.60365	5.8862e-31	9.96091e-30
KWMTBOMO04249	6077	19657	291.24	830.79	291.24	830.79	1.51228	6.49215e-31	1.09742e-29
KWMTBOMO06820	1234	91	59.14	3.85	59.14	3.85	-3.9412	6.82949e-31	1.15256e-29
KWMTBOMO10066	10602	1046	508.1	44.21	508.1	44.21	-3.52267	6.83346e-31	1.15256e-29
KWMTBOMO11378	16663	53660	798.57	2267.89	798.57	2267.89	1.50586	6.98462e-31	1.17676e-29
KWMTBOMO06435	495	1743	23.72	73.67	23.72	73.67	1.63497	7.04824e-31	1.18486e-29
KWMTBOMO16088	1856	6069	88.95	256.5	88.95	256.5	1.52789	7.04075e-31	1.18486e-29
KWMTBOMO15825	101	468	4.84	19.78	4.84	19.78	2.03096	9.06537e-31	1.52228e-29
KWMTBOMO02623	1008	3378	48.31	142.77	48.31	142.77	1.5633	1.01495e-30	1.70247e-29
KWMTBOMO01292	325	6	15.58	0.25	15.58	0.25	-5.96162	1.14531e-30	1.91901e-29
KWMTBOMO04605	9136	29215	437.84	1234.75	437.84	1234.75	1.49574	1.27996e-30	2.14229e-29
KWMTBOMO15302	1121	81	53.72	3.42	53.72	3.42	-3.97339	1.52218e-30	2.54491e-29
KWMTBOMO00279	1307	4255	62.64	179.83	62.64	179.83	1.52148	1.58858e-30	2.65302e-29
KWMTBOMO15033	884	2960	42.37	125.1	42.37	125.1	1.56197	1.60163e-30	2.67189e-29
NEWGENE01453	856	55	41.02	2.32	41.02	2.32	-4.14413	1.69165e-30	2.81898e-29
KWMTBOMO13770	603	2065	28.9	87.28	28.9	87.28	1.59458	1.73798e-30	2.89304e-29
KWMTBOMO00551	199	777	9.54	32.84	9.54	32.84	1.78339	1.76064e-30	2.92756e-29
KWMTBOMO15247	71	359	3.4	15.17	3.4	15.17	2.15761	2.85531e-30	4.74262e-29
KWMTBOMO08562	462	18	22.14	0.76	22.14	0.76	-4.86451	3.08329e-30	5.11572e-29
KWMTBOMO11894	0	117	0	4.94	0.001	4.94	12.2703	3.37025e-30	5.58577e-29
KWMTBOMO00892	24	199	1.15	8.41	1.15	8.41	2.87047	3.40411e-30	5.63577e-29
NEWGENE00619	14	161	0.67	6.8	0.67	6.8	3.3433	4.20469e-30	6.95367e-29
KWMTBOMO02687	452	17	21.66	0.72	21.66	0.72	-4.91089	4.27372e-30	7.06018e-29
KWMTBOMO04519	317	6	15.19	0.25	15.19	0.25	-5.92505	4.55978e-30	7.52462e-29
KWMTBOMO02389	2243	198	107.5	8.37	107.5	8.37	-3.68297	4.8845e-30	8.05178e-29
KWMTBOMO11539	185	722	8.87	30.51	8.87	30.51	1.78228	5.57261e-30	9.17619e-29
KWMTBOMO04517	342	8	16.39	0.34	16.39	0.34	-5.59114	5.58037e-30	9.17907e-29
KWMTBOMO15653	105	468	5.03	19.78	5.03	19.78	1.97541	5.62301e-30	9.23927e-29
KWMTBOMO14756	380	1333	18.21	56.34	18.21	56.34	1.62943	5.93068e-30	9.73434e-29
KWMTBOMO07971	8	136	0.38	5.75	0.38	5.75	3.91949	6.01282e-30	9.85857e-29
KWMTBOMO00409	400	13	19.17	0.55	19.17	0.55	-5.12327	6.22462e-30	1.01949e-28
KWMTBOMO04903	205	782	9.82	33.05	9.82	33.05	1.75086	6.84954e-30	1.12064e-28
KWMTBOMO10858	880	59	42.17	2.49	42.17	2.49	-4.082	7.33592e-30	1.19893e-28
KWMTBOMO03955	559	1885	26.79	79.67	26.79	79.67	1.57234	7.56699e-30	1.23538e-28
KWMTBOMO01784	618	33	29.62	1.39	29.62	1.39	-4.41341	7.71947e-30	1.25892e-28
KWMTBOMO16421	3	113	0.14	4.78	0.14	4.78	5.09351	9.54723e-30	1.55534e-28
KWMTBOMO10943	1388	112	66.52	4.73	66.52	4.73	-3.81388	9.74578e-30	1.586e-28
KWMTBOMO04818	854	57	40.93	2.41	40.93	2.41	-4.08605	1.0005e-29	1.62645e-28
KWMTBOMO05136	920	64	44.09	2.7	44.09	2.7	-4.02942	1.02136e-29	1.6586e-28
KWMTBOMO08753	2087	185	100.02	7.82	100.02	7.82	-3.67698	1.08261e-29	1.75619e-28
NEWGENE01143	2028	179	97.19	7.57	97.19	7.57	-3.68244	1.15188e-29	1.86659e-28
KWMTBOMO14314	3827	368	183.41	15.55	183.41	15.55	-3.56009	1.21832e-29	1.97215e-28
NEWGENE00437	55	297	2.64	12.55	2.64	12.55	2.24908	1.33873e-29	2.16478e-28
KWMTBOMO14199	3	112	0.14	4.73	0.14	4.73	5.07834	1.35419e-29	2.18746e-28
KWMTBOMO03299	490	22	23.48	0.93	23.48	0.93	-4.65806	1.36394e-29	2.20088e-28
KWMTBOMO00881	1134	86	54.35	3.63	54.35	3.63	-3.90424	1.40278e-29	2.26117e-28
KWMTBOMO00498	3843	11931	184.17	504.25	184.17	504.25	1.4531	1.41613e-29	2.28029e-28
KWMTBOMO08926	3904	12100	187.1	511.4	187.1	511.4	1.45064	1.5766e-29	2.53601e-28
KWMTBOMO15487	495	22	23.72	0.93	23.72	0.93	-4.67273	1.84024e-29	2.95696e-28
KWMTBOMO00272	533	26	25.54	1.1	25.54	1.1	-4.53718	1.86295e-29	2.99031e-28
KWMTBOMO11646	10136	1051	485.76	44.42	485.76	44.42	-3.45096	2.16296e-29	3.46822e-28
KWMTBOMO16441	518	1730	24.82	73.12	24.82	73.12	1.55876	2.23933e-29	3.58692e-28
KWMTBOMO12408	366	1261	17.54	53.3	17.54	53.3	1.60349	2.37573e-29	3.80142e-28
KWMTBOMO06355	5525	553	264.78	23.37	264.78	23.37	-3.50206	2.49174e-29	3.98287e-28
KWMTBOMO04721	797	53	38.2	2.24	38.2	2.24	-4.092	2.64982e-29	4.23113e-28
KWMTBOMO15955	7190	740	344.58	31.28	344.58	31.28	-3.46153	2.68146e-29	4.27717e-28
KWMTBOMO13124	253	2	12.12	0.08	12.12	0.08	-7.24317	2.80235e-29	4.46534e-28
KWMTBOMO02416	840	57	40.26	2.41	40.26	2.41	-4.06224	2.96678e-29	4.72244e-28
KWMTBOMO11450	1071	81	51.33	3.42	51.33	3.42	-3.90773	2.97692e-29	4.73364e-28
KWMTBOMO08020	238	866	11.41	36.6	11.41	36.6	1.68154	3.22552e-29	5.12361e-28
KWMTBOMO02212	211	0	10.11	0	10.11	0.001	-13.3035	3.82094e-29	6.06311e-28
KWMTBOMO05622	17	166	0.81	7.02	0.81	7.02	3.11548	3.84372e-29	6.09293e-28
KWMTBOMO06067	222	0	10.64	0	10.64	0.001	-13.3772	4.0257e-29	6.37479e-28
KWMTBOMO05652	330	8	15.82	0.34	15.82	0.34	-5.54007	4.04403e-29	6.39718e-28
KWMTBOMO04997	1664	144	79.75	6.09	79.75	6.09	-3.71097	4.08093e-29	6.44887e-28
KWMTBOMO04434	395	14	18.93	0.59	18.93	0.59	-5.00382	4.34246e-29	6.85507e-28
KWMTBOMO10492	1888	169	90.48	7.14	90.48	7.14	-3.6636	5.53273e-29	8.72504e-28
KWMTBOMO02690	1004	75	48.12	3.17	48.12	3.17	-3.92408	5.53949e-29	8.72669e-28
KWMTBOMO13139	1	110	0.05	4.65	0.05	4.65	6.53916	5.55015e-29	8.73449e-28
KWMTBOMO05271	1340	111	64.22	4.69	64.22	4.69	-3.77536	7.18456e-29	1.1295e-27
KWMTBOMO16001	186	694	8.91	29.33	8.91	29.33	1.71888	7.61015e-29	1.19518e-27
KWMTBOMO11222	257	3	12.32	0.13	12.32	0.13	-6.56635	8.58227e-29	1.34646e-27
KWMTBOMO16618	1763	157	84.49	6.64	84.49	6.64	-3.66953	8.94914e-29	1.40258e-27
KWMTBOMO12932	374	12	17.92	0.51	17.92	0.51	-5.13493	9.44002e-29	1.478e-27
KWMTBOMO11185	208	0	9.97	0	9.97	0.001	-13.2834	9.75602e-29	1.52591e-27
KWMTBOMO11725	489	23	23.44	0.97	23.44	0.97	-4.59484	1.02581e-28	1.60281e-27
KWMTBOMO14497	583	33	27.94	1.39	27.94	1.39	-4.32918	1.18555e-28	1.8505e-27
KWMTBOMO04842	1210	98	57.99	4.14	57.99	4.14	-3.8081	1.19008e-28	1.85568e-27
KWMTBOMO07223	299	6	14.33	0.25	14.33	0.25	-5.84097	1.23156e-28	1.9184e-27
KWMTBOMO10746	3668	365	175.79	15.43	175.79	15.43	-3.51004	1.30489e-28	2.03055e-27
KWMTBOMO15983	39	238	1.87	10.06	1.87	10.06	2.42752	1.35913e-28	2.11281e-27
NEWGENE00912	4540	462	217.58	19.53	217.58	19.53	-3.47778	1.60079e-28	2.48594e-27
KWMTBOMO08572	397	1314	19.03	55.54	19.03	55.54	1.54525	1.82611e-28	2.83297e-27
NEWGENE00136	225	1	10.78	0.04	10.78	0.04	-8.07414	2.21723e-28	3.43626e-27
KWMTBOMO13530	2176	6522	104.28	275.65	104.28	275.65	1.40238	2.49388e-28	3.8611e-27
KWMTBOMO03707	252	3	12.08	0.13	12.08	0.13	-6.53797	2.53126e-28	3.915e-27
KWMTBOMO02639	567	32	27.17	1.35	27.17	1.35	-4.33098	3.33582e-28	5.15417e-27
KWMTBOMO06892	203	0	9.73	0	9.73	0.001	-13.2482	3.45135e-28	5.32728e-27
KWMTBOMO01533	1086	87	52.05	3.68	52.05	3.68	-3.82212	3.5622e-28	5.49284e-27
KWMTBOMO13341	21394	2346	1025.3	99.15	1025.3	99.15	-3.37029	3.76163e-28	5.7945e-27
KWMTBOMO02400	349	11	16.73	0.46	16.73	0.46	-5.18466	3.98394e-28	6.13077e-27
KWMTBOMO04322	80	360	3.83	15.22	3.83	15.22	1.99055	4.16939e-28	6.4097e-27
KWMTBOMO01494	528	28	25.3	1.18	25.3	1.18	-4.42228	4.18503e-28	6.42729e-27
KWMTBOMO13006	250	3	11.98	0.13	11.98	0.13	-6.52597	4.36561e-28	6.69788e-27
KWMTBOMO05775	14	148	0.67	6.26	0.67	6.26	3.22393	4.47901e-28	6.86497e-27
KWMTBOMO13648	410	17	19.65	0.72	19.65	0.72	-4.77039	4.5307e-28	6.93724e-27
KWMTBOMO08999	370	1218	17.73	51.48	17.73	51.48	1.53782	4.59391e-28	7.02699e-27
KWMTBOMO10307	1143	94	54.78	3.97	54.78	3.97	-3.78644	4.81472e-28	7.35738e-27
KWMTBOMO12010	914	69	43.8	2.92	43.8	2.92	-3.90689	5.06209e-28	7.72766e-27
KWMTBOMO01506	170	626	8.15	26.46	8.15	26.46	1.69894	5.15991e-28	7.86912e-27
KWMTBOMO11141	220	1	10.54	0.04	10.54	0.04	-8.04166	5.40881e-28	8.24049e-27
KWMTBOMO16620	35	219	1.68	9.26	1.68	9.26	2.46255	5.80531e-28	8.83575e-27
KWMTBOMO04263	589	35	28.23	1.48	28.23	1.48	-4.25356	6.37155e-28	9.68793e-27
KWMTBOMO05430	1028	82	49.27	3.47	49.27	3.47	-3.8277	6.4263e-28	9.76146e-27
KWMTBOMO14918	38	227	1.82	9.59	1.82	9.59	2.39759	6.60921e-28	1.00293e-26
KWMTBOMO08673	103	426	4.94	18	4.94	18	1.86541	6.70911e-28	1.01708e-26
KWMTBOMO12421	219	1	10.5	0.04	10.5	0.04	-8.03617	7.29371e-28	1.10461e-26
KWMTBOMO15814	247	3	11.84	0.13	11.84	0.13	-6.50901	7.55087e-28	1.14242e-26
KWMTBOMO07386	692	46	33.16	1.94	33.16	1.94	-4.09532	8.26299e-28	1.24893e-26
KWMTBOMO00938	1850	5458	88.66	230.68	88.66	230.68	1.37954	8.74525e-28	1.32052e-26
KWMTBOMO15813	198	0	9.49	0	9.49	0.001	-13.2122	8.996e-28	1.35704e-26
KWMTBOMO11836	218	1	10.45	0.04	10.45	0.04	-8.02929	9.84403e-28	1.4835e-26
KWMTBOMO13050	344	1130	16.49	47.76	16.49	47.76	1.53421	1.01345e-27	1.52576e-26
KWMTBOMO10969	126	490	6.04	20.71	6.04	20.71	1.77771	1.04629e-27	1.57366e-26
KWMTBOMO02509	668	44	32.01	1.86	32.01	1.86	-4.10515	1.06254e-27	1.59652e-26
KWMTBOMO04500	168	615	8.05	25.99	8.05	25.99	1.6909	1.1148e-27	1.6734e-26
KWMTBOMO02688	469	23	22.48	0.97	22.48	0.97	-4.53451	1.1565e-27	1.7343e-26
KWMTBOMO03547	197	0	9.44	0	9.44	0.001	-13.2046	1.24054e-27	1.8585e-26
KWMTBOMO05302	2425	239	116.22	10.1	116.22	10.1	-3.52443	1.27345e-27	1.90594e-26
KWMTBOMO12931	547	31	26.21	1.31	26.21	1.31	-4.32248	1.28982e-27	1.92854e-26
KWMTBOMO14685	139	527	6.66	22.27	6.66	22.27	1.74151	1.37519e-27	2.05418e-26
KWMTBOMO00973	0	103	0	4.35	0.001	4.35	12.0868	1.43056e-27	2.13481e-26
KWMTBOMO11730	351	1141	16.82	48.22	16.82	48.22	1.51945	1.66601e-27	2.48373e-26
KWMTBOMO10205	468	1476	22.43	62.38	22.43	62.38	1.47565	1.69517e-27	2.52475e-26
NEWGENE01076	309	8	14.81	0.34	14.81	0.34	-5.44489	1.89075e-27	2.8133e-26
NEWGENE01508	2852	290	136.68	12.26	136.68	12.26	-3.47877	2.09344e-27	3.11186e-26
KWMTBOMO07501	1678	157	80.42	6.64	80.42	6.64	-3.5983	2.18218e-27	3.24061e-26
KWMTBOMO09638	5	108	0.24	4.56	0.24	4.56	4.24793	2.29213e-27	3.40059e-26
KWMTBOMO16154	259	4	12.41	0.17	12.41	0.17	-6.18982	2.33277e-27	3.45752e-26
KWMTBOMO08991	1645	4788	78.84	202.36	78.84	202.36	1.35992	2.53171e-27	3.74874e-26
KWMTBOMO00252	231	2	11.07	0.08	11.07	0.08	-7.11244	3.26041e-27	4.8184e-26
KWMTBOMO02233	6	107	0.29	4.52	0.29	4.52	3.9622	3.25751e-27	4.8184e-26
KWMTBOMO12668	120	464	5.75	19.61	5.75	19.61	1.76996	3.97335e-27	5.86635e-26
KWMTBOMO03899	15780	1787	756.25	75.53	756.25	75.53	-3.32374	4.20547e-27	6.20306e-26
KWMTBOMO14919	107	425	5.13	17.96	5.13	17.96	1.80776	4.28855e-27	6.31951e-26
NEWGENE00478	211	1	10.11	0.04	10.11	0.04	-7.98157	4.46723e-27	6.57647e-26
KWMTBOMO06078	5855	639	280.6	27.01	280.6	27.01	-3.37695	4.81211e-27	7.07737e-26
KWMTBOMO06382	727	52	34.84	2.2	34.84	2.2	-3.98517	4.86088e-27	7.14222e-26
KWMTBOMO09867	201	695	9.63	29.37	9.63	29.37	1.60874	5.28806e-27	7.76243e-26
KWMTBOMO11140	228	2	10.93	0.08	10.93	0.08	-7.09408	5.78936e-27	8.49014e-26
KWMTBOMO06172	1487	138	71.26	5.83	71.26	5.83	-3.61152	6.25343e-27	9.16191e-26
KWMTBOMO01418	0	100	0	4.23	0.001	4.23	12.0464	6.27921e-27	9.19086e-26
NEWGENE00122	703	50	33.69	2.11	33.69	2.11	-3.99701	6.52529e-27	9.54191e-26
KWMTBOMO00861	342	1087	16.39	45.94	16.39	45.94	1.48694	8.18855e-27	1.19626e-25
KWMTBOMO13526	547	1663	26.21	70.29	26.21	70.29	1.4232	8.73781e-27	1.27529e-25
KWMTBOMO12869	102	408	4.89	17.24	4.89	17.24	1.81785	9.07575e-27	1.32335e-25
KWMTBOMO15057	337	12	16.15	0.51	16.15	0.51	-4.98489	9.1112e-27	1.32725e-25
KWMTBOMO11859	6915	777	331.4	32.84	331.4	32.84	-3.33505	9.14735e-27	1.33124e-25
KWMTBOMO03963	408	19	19.55	0.8	19.55	0.8	-4.61102	1.14331e-26	1.66232e-25
KWMTBOMO15823	188	0	9.01	0	9.01	0.001	-13.1373	1.21082e-26	1.75879e-25
KWMTBOMO02266	1	98	0.05	4.14	0.05	4.14	6.37156	1.32662e-26	1.92517e-25
KWMTBOMO16176	2169	220	103.95	9.3	103.95	9.3	-3.48252	1.35956e-26	1.9711e-25
KWMTBOMO01110	335	12	16.05	0.51	16.05	0.51	-4.97593	1.39478e-26	2.02024e-25
KWMTBOMO11656	925	76	44.33	3.21	44.33	3.21	-3.78764	1.48922e-26	2.155e-25
KWMTBOMO09387	422	1299	20.22	54.9	20.22	54.9	1.44102	1.50123e-26	2.17032e-25
KWMTBOMO05196	129	481	6.18	20.33	6.18	20.33	1.71793	1.51983e-26	2.19514e-25
KWMTBOMO12184	1810	178	86.74	7.52	86.74	7.52	-3.52789	1.53056e-26	2.20854e-25
KWMTBOMO06107	356	14	17.06	0.59	17.06	0.59	-4.85376	1.61773e-26	2.33213e-25
KWMTBOMO05091	491	1492	23.53	63.06	23.53	63.06	1.42222	1.64886e-26	2.37476e-25
KWMTBOMO01077	332	1049	15.91	44.34	15.91	44.34	1.47867	1.67124e-26	2.40472e-25
KWMTBOMO15835	1	97	0.05	4.1	0.05	4.1	6.35755	1.93238e-26	2.77786e-25
NEWGENE01592	45	235	2.16	9.93	2.16	9.93	2.20076	2.0679e-26	2.96988e-25
KWMTBOMO08780	3409	367	163.38	15.51	163.38	15.51	-3.39696	2.08886e-26	2.99718e-25
KWMTBOMO01232	15105	1758	723.9	74.3	723.9	74.3	-3.28436	2.63507e-26	3.77735e-25
KWMTBOMO13553	271	6	12.99	0.25	12.99	0.25	-5.69933	2.71706e-26	3.89123e-25
KWMTBOMO12817	422	21	20.22	0.89	20.22	0.89	-4.50583	3.32847e-26	4.7624e-25
KWMTBOMO02754	1099	98	52.67	4.14	52.67	4.14	-3.66928	3.55075e-26	5.07567e-25
KWMTBOMO01075	2141	5960	102.61	251.89	102.61	251.89	1.29562	3.64944e-26	5.21188e-25
KWMTBOMO08114	509	31	24.39	1.31	24.39	1.31	-4.21865	4.13504e-26	5.89987e-25
KWMTBOMO01751	1653	163	79.22	6.89	79.22	6.89	-3.52329	4.18853e-26	5.97061e-25
NEWGENE00821	9570	1113	458.64	47.04	458.64	47.04	-3.2854	4.51834e-26	6.43474e-25
KWMTBOMO08371	1191	109	57.08	4.61	57.08	4.61	-3.63015	4.70007e-26	6.68732e-25
KWMTBOMO11047	1209	111	57.94	4.69	57.94	4.69	-3.6269	4.87386e-26	6.92814e-25
KWMTBOMO02777	129	472	6.18	19.95	6.18	19.95	1.69071	4.95907e-26	7.04271e-25
KWMTBOMO11436	3571	392	171.14	16.57	171.14	16.57	-3.36853	5.04758e-26	7.16175e-25
KWMTBOMO00244	958	2738	45.91	115.72	45.91	115.72	1.33376	5.23383e-26	7.41912e-25
KWMTBOMO07163	89	359	4.27	15.17	4.27	15.17	1.82891	5.25908e-26	7.44801e-25
KWMTBOMO11764	320	997	15.34	42.14	15.34	42.14	1.45789	5.56826e-26	7.87858e-25
KWMTBOMO14312	266	6	12.75	0.25	12.75	0.25	-5.67243	5.79524e-26	8.19214e-25
KWMTBOMO00828	24	167	1.15	7.06	1.15	7.06	2.61803	7.15612e-26	1.01065e-24
KWMTBOMO06867	2730	294	130.83	12.43	130.83	12.43	-3.3958	7.66669e-26	1.08176e-24
KWMTBOMO16267	319	987	15.29	41.71	15.29	41.71	1.4478	8.29769e-26	1.16971e-24
KWMTBOMO00844	502	1483	24.06	62.68	24.06	62.68	1.38137	8.66167e-26	1.2199e-24
KWMTBOMO10019	25	170	1.2	7.18	1.2	7.18	2.58095	1.10155e-25	1.54998e-24
KWMTBOMO11231	350	15	16.77	0.63	16.77	0.63	-4.73439	1.34321e-25	1.88828e-24
KWMTBOMO09536	1151	107	55.16	4.52	55.16	4.52	-3.60923	1.39096e-25	1.95361e-24
KWMTBOMO12002	161	551	7.72	23.29	7.72	23.29	1.59304	1.41423e-25	1.98446e-24
KWMTBOMO07593	291	9	13.95	0.38	13.95	0.38	-5.19812	1.49693e-25	2.09859e-24
KWMTBOMO01291	2748	300	131.7	12.68	131.7	12.68	-3.37663	1.59877e-25	2.2393e-24
KWMTBOMO16394	44	226	2.11	9.55	2.11	9.55	2.17826	1.66266e-25	2.32666e-24
KWMTBOMO03298	457	1347	21.9	56.93	21.9	56.93	1.37826	1.66878e-25	2.33309e-24
KWMTBOMO05293	312	11	14.95	0.46	14.95	0.46	-5.02237	1.69205e-25	2.36346e-24
KWMTBOMO11857	515	33	24.68	1.39	24.68	1.39	-4.15019	1.84068e-25	2.56871e-24
KWMTBOMO11527	4084	463	195.72	19.57	195.72	19.57	-3.32208	1.84604e-25	2.57384e-24
NEWGENE00281	80	325	3.83	13.74	3.83	13.74	1.84297	2.05061e-25	2.85646e-24
KWMTBOMO00174	461	27	22.09	1.14	22.09	1.14	-4.27629	2.15205e-25	2.99503e-24
KWMTBOMO11099	8333	990	399.36	41.84	399.36	41.84	-3.25474	2.2151e-25	3.07997e-24
KWMTBOMO14295	45	225	2.16	9.51	2.16	9.51	2.13841	2.43916e-25	3.38844e-24
KWMTBOMO06340	913	80	43.76	3.38	43.76	3.38	-3.69452	2.73738e-25	3.79926e-24
KWMTBOMO12918	181	599	8.67	25.32	8.67	25.32	1.54617	2.81541e-25	3.90402e-24
KWMTBOMO01155	4779	12783	229.03	540.26	229.03	540.26	1.23812	2.84057e-25	3.93533e-24
KWMTBOMO13138	20	149	0.96	6.3	0.96	6.3	2.71425	2.94916e-25	4.08208e-24
KWMTBOMO04269	3484	393	166.97	16.61	166.97	16.61	-3.32946	3.09328e-25	4.27768e-24
KWMTBOMO04386	1499	151	71.84	6.38	71.84	6.38	-3.49316	3.59713e-25	4.96996e-24
KWMTBOMO15004	41	211	1.96	8.92	1.96	8.92	2.18619	3.90788e-25	5.39443e-24
KWMTBOMO00118	410	22	19.65	0.93	19.65	0.93	-4.40115	4.02878e-25	5.5563e-24
KWMTBOMO16087	8080	21415	387.23	905.09	387.23	905.09	1.22487	4.26951e-25	5.88299e-24
KWMTBOMO02833	403	1182	19.31	49.96	19.31	49.96	1.37143	4.54412e-25	6.25574e-24
NEWGENE01654	5	96	0.24	4.06	0.24	4.06	4.08037	5.10747e-25	7.02495e-24
KWMTBOMO08039	3952	10490	189.4	443.35	189.4	443.35	1.22701	5.15915e-25	7.08966e-24
KWMTBOMO13353	1453	147	69.63	6.21	69.63	6.21	-3.48704	5.30931e-25	7.28945e-24
KWMTBOMO14542	8276	21854	396.62	923.64	396.62	923.64	1.21957	5.38434e-25	7.38583e-24
KWMTBOMO06637	48	233	2.3	9.85	2.3	9.85	2.09849	5.58304e-25	7.65152e-24
KWMTBOMO08386	460	28	22.05	1.18	22.05	1.18	-4.22392	5.61558e-25	7.68922e-24
KWMTBOMO04191	32	185	1.53	7.82	1.53	7.82	2.35364	6.47237e-25	8.85446e-24
KWMTBOMO02393	731	60	35.03	2.54	35.03	2.54	-3.78569	7.18724e-25	9.82363e-24
KWMTBOMO14501	598	44	28.66	1.86	28.66	1.86	-3.94566	7.30517e-25	9.9759e-24
KWMTBOMO13244	238	5	11.41	0.21	11.41	0.21	-5.76377	8.71102e-25	1.18851e-23
KWMTBOMO04173	18	142	0.86	6	0.86	6	2.80255	9.10747e-25	1.24149e-23
KWMTBOMO10996	430	25	20.61	1.06	20.61	1.06	-4.28121	9.55016e-25	1.30068e-23
KWMTBOMO05189	252	6	12.08	0.25	12.08	0.25	-5.59455	9.76123e-25	1.32824e-23
KWMTBOMO14109	1713	4548	82.09	192.22	82.09	192.22	1.22748	1.04556e-24	1.42146e-23
KWMTBOMO13223	730	2019	34.99	85.33	34.99	85.33	1.28611	1.0703e-24	1.4538e-23
KWMTBOMO00175	750	63	35.94	2.66	35.94	2.66	-3.75609	1.07349e-24	1.45684e-23
KWMTBOMO14759	357	1048	17.11	44.29	17.11	44.29	1.37214	1.07616e-24	1.45916e-23
KWMTBOMO02905	5246	622	251.41	26.29	251.41	26.29	-3.25746	1.08719e-24	1.47281e-23
KWMTBOMO16064	354	1036	16.97	43.79	16.97	43.79	1.36761	1.19249e-24	1.61403e-23
KWMTBOMO01145	549	39	26.31	1.65	26.31	1.65	-3.99507	1.32407e-24	1.79054e-23
KWMTBOMO10112	709	58	33.98	2.45	33.98	2.45	-3.79383	1.45775e-24	1.96957e-23
KWMTBOMO06222	477	31	22.86	1.31	22.86	1.31	-4.12519	1.569e-24	2.11801e-23
KWMTBOMO03763	18	140	0.86	5.92	0.86	5.92	2.78319	1.59348e-24	2.14916e-23
NEWGENE01402	299	11	14.33	0.46	14.33	0.46	-4.96126	1.59762e-24	2.15285e-23
KWMTBOMO05322	28	170	1.34	7.18	1.34	7.18	2.42175	1.61121e-24	2.16924e-23
KWMTBOMO03698	1896	4987	90.87	210.77	90.87	210.77	1.21379	1.69441e-24	2.27925e-23
NEWGENE00177	3468	403	166.2	17.03	166.2	17.03	-3.28677	1.74037e-24	2.33901e-23
KWMTBOMO01581	0	88	0	3.72	0.001	3.72	11.8611	1.97858e-24	2.65217e-23
KWMTBOMO09698	1	88	0.05	3.72	0.05	3.72	6.21723	1.97858e-24	2.65217e-23
KWMTBOMO06678	3	86	0.14	3.63	0.14	3.63	4.69647	1.97858e-24	2.65217e-23
KWMTBOMO07498	14459	1801	692.94	76.12	692.94	76.12	-3.18638	2.13544e-24	2.85991e-23
KWMTBOMO15523	203	2	9.73	0.08	9.73	0.08	-6.9263	2.15968e-24	2.88985e-23
KWMTBOMO07107	930	86	44.57	3.63	44.57	3.63	-3.61803	2.21174e-24	2.95692e-23
KWMTBOMO13348	131	446	6.28	18.85	6.28	18.85	1.58573	2.4299e-24	3.24575e-23
KWMTBOMO01872	255	7	12.22	0.3	12.22	0.3	-5.34814	2.45278e-24	3.27345e-23
KWMTBOMO15389	498	34	23.87	1.44	23.87	1.44	-4.05106	2.54238e-24	3.39006e-23
KWMTBOMO05607	3953	468	189.45	19.78	189.45	19.78	-3.2597	2.86238e-24	3.81343e-23
KWMTBOMO06467	3	85	0.14	3.59	0.14	3.59	4.68049	2.93906e-24	3.90877e-23
KWMTBOMO14222	4	85	0.19	3.59	0.19	3.59	4.23991	2.93906e-24	3.90877e-23
KWMTBOMO15468	7132	880	341.8	37.19	341.8	37.19	-3.20017	3.15775e-24	4.19597e-23
NEWGENE00972	184	1	8.82	0.04	8.82	0.04	-7.78463	3.30153e-24	4.38321e-23
KWMTBOMO13179	849	2288	40.69	96.7	40.69	96.7	1.24884	3.34439e-24	4.43626e-23
KWMTBOMO10518	3387	398	162.32	16.82	162.32	16.82	-3.27059	3.63867e-24	4.82243e-23
KWMTBOMO08760	5711	14643	273.7	618.87	273.7	618.87	1.17704	4.04686e-24	5.35876e-23
KWMTBOMO00111	52	236	2.49	9.97	2.49	9.97	2.00145	4.11019e-24	5.4379e-23
KWMTBOMO16398	0	86	0	3.63	0.001	3.63	11.8258	4.37275e-24	5.78028e-23
[truncated: 2,193 more rows]

## Sheet: W36h-vs-W52h
Gene ID	W36h	W52h	W36h_CPM	W52h_CPM	W36h_mean	W52h_mean	log2 (Fold change)	PValue	FDR
[truncated: 2,460 more rows]

[truncated: 5 more sheets: W52h-vs-P12h, W36h-vs-P12h, P84h-vs-P144h, P144h-vs-A0h, P84h-vs-A0h]
