# Supplementary material for: A Blueprint of Microstructures and Stage-Specific Transcriptome Dynamics of Cuticle Formation in Bombyx mori
Source: Int J Mol Sci. 2022 May 5;23(9):5155. doi: 10.3390/ijms23095155 (PMC9101387; doi:10.3390/ijms23095155)
Supplement: Supplementary file 1 [file ijms-23-05155-s001.zip › Table S5.xlsx]

## Sheet: Sheet1
Gene name	Gene ID	Transcript evidence	Coding sequence	Protein sequence	Chromosome	Star	End	Gene family
BmorCPH36	KWMTBOMO00043	+	ATGTACGCTAAAATCGCCCTCATCTCACTCGTGGTTGCCGTAGTGGTCGCATCCCCTACACCCGGAGGCGGCGGCGGACACAAACACGTGACCATCCACGTTCCCTACAAGATCCACACGATCCACCACCACCACGTGTCCAAGGTGCACGTTCCAGTGCACGTGCCTGTAATCAAGGAAGTCCAGGTCATCAAGGAGGTGCCCATCATCAAACACGTGCCGGTGCCCATCGTTAAGCACGTGCCTTTCCCCGTTGTGAAACACGTGGAAGTCGAGAAGAAGGTGATCGTGCCGGTCCACCATCACGAGCACCATGAGCACCATGAAGAGGAACAACACGGGTGGGAAGGCGAAGCGTTACACGGCTGGAACTGA	MYAKIALISLVVAVVVASPTPGGGGGHKHVTIHVPYKIHTIHHHHVSKVHVPVHVPVIKEVQVIKEVPIIKHVPVPIVKHVPFPVVKHVEVEKKVIVPVHHHEHHEHHEEEQHGWEGEALHGWN	1	1308812	1313237	CPH
BmorCPT1	KWMTBOMO00298	+	ATGCTCACGCTTTGGATTCTGGGTTTTACGTTAGCAGTGGCTTTGGCCGATGTTAGTCATCTAGGCTATGACTACAAAGCCCCACAAACCTCTTATGGATATCCATCATACCAACTAGGTGAAAGTTCCTCTCACCAACAAAGCTCTAAATTAGGCGATATCTCTGGATTTTCCGGGTCGTCCGGGCTGTCCGGGTCGTCCGGGCTGTCCGGGTTGTCCGGGTTGTCCGGGCTGTCCGGATTATCTGGACTATCTTCCGGTTACAGCTATAAAGGGTCAAGCTTGGGATCCACTTTTGGTTCGACTGGCTACCGAAACCATGCATCTGGATCTGGATATTACTTTGGTGACGCTAATTCGGCTGGCAGTGGATTAACCAATAACTACTACCCATATTAT…	MLTLWILGFTLAVALADVSHLGYDYKAPQTSYGYPSYQLGESSSHQQSSKLGDISGFSGSSGLSGSSGLSGLSGLSGLSGLSGLSSGYSYKGSSLGSTFGSTGYRNHASGSGYYFGDANSAGSGLTNNYYPYYSTSGAGFNGLYYPISTSSGSNSEVSVSPIYSTIGADLSQSLIPTYNYNQYKTSAASKYQEHYVQQQPTQVYKHFYVHAAPEEPEIPRPRPPIVLPPAQKHYKIIFVKTPSQTRTPQIIPVPQQQEEKTIVYVLSKKPEEVQDILVPKIEQKPPSKPEVFFVKYKNKEDSQAVINNIVNDYNKEQSVSFSGLDDSPQNVFGSGAQTILDSGSNFGSGSLGVFGVSSPSPIPLGHYTEQLSDSPVEIPASVGSFGTQTVAVNQPSGSD…	1	9398255	9403147	CPT
BmorCPT2	KWMTBOMO00354	+	ATGCGCGCTTTCGTGGTACTCGCCTGTGTGGCTATGGCCTATGGCCGCCCTGAACCTCCAGTGGGATACAGCTACTCCGCTCCCAGAGGTCACTCAGGAAGCTTCAGCTCTTCCTCTATCAGCGGCGGACACAGAACTGTTGCTATTGGTGGTCATTCTGGATCCCTAGGTGGCCTTTCTGGAGGCAGCATTTCCCTTGGCGGCGGACACTCTTCTGATGGACTCGGTCTCGGTGGTGGACTCGCCCTTGGCGGCGGCAGCGGTTTGAGCTTCGGAGGTGATGCTGGATTCGGTGGCGGATATGCGGGTGGATACTCTGGTGCTCCTCTTGTACAGAAACACATCTATGTTCACGTACCTCCCCCAGAACCAGTTGAGCAAAGACTTCCTCGTATCCCT…	MRAFVVLACVAMAYGRPEPPVGYSYSAPRGHSGSFSSSSISGGHRTVAIGGHSGSLGGLSGGSISLGGGHSSDGLGLGGGLALGGGSGLSFGGDAGFGGGYAGGYSGAPLVQKHIYVHVPPPEPVEQRLPRIPAVAPPQKHYKIIFIKAPTPPTPTAPIIPIQPQNEEKTLVYVLVKKPEEQPDIIIPTPAPTQPSKPEVYFIKYQTQKESGGAIGGGLGGGLGGGLGGGLGGGLGGGIDGGISGGDLGSGGISGGSIGGGDLGAGHGGAEISGDFGATGGDETIVEGGHGGATSTPYGPPGHVAGPLH	1	10744912	10746884	CPT
BmorCPAP1-H	KWMTBOMO00699/KWMTBOMO00700	+	ATGAAGAGGTCTCGGCACAGATGGCTGGGATTCACCATCTTCGTTTGTCTCCTAGCTATCTTAGCGTCGGAGCTACCAAATACTGCAGCATTGAAGGCCACATCCCTGATCTTCTCGAAGACCAGCACGACAACCGCGGCACCCGAGGAAGAGCCATCAGGACCTGAAGATGGAGCAGAGACAGAAACAACGGCGGATGGTGGCGAAGCACCAACGAACTCGACCAGGAAACTATCGGGCATCCCACAGATAGACTACTTACTTGACCCGAACCTTCCCCGGGAATTGAACGGTTATAACCTCTCGGAGTATCCGTTCTACGAGGCCGTGCCTCCCCCGGAGACCATGGACTTCAAGTGTGACGGACTGCACGACGGGTTTTACGCGTCAGTACCACAC…	MKRSRHRWLGFTIFVCLLAILASELPNTAALKATSLIFSKTSTTTAAPEEEPSGPEDGAETETTADGGEAPTNSTRKLSGIPQIDYLLDPNLPRELNGYNLSEYPFYEAVPPPETMDFKCDGLHDGFYASVPHKCQVYHHCLFGTRYDFLCANYTAFDQKTFICHFVSEVDCKNSPNYFNRNEALYKATTSAPPPPPPTTTTTTTAAPPPRAPRPARRRPHYRYDYYDDDYYYRDDYDYDDRRRPRPRPGARPVKKNRPADDYDDDRYDRRPRPRDETIEEDLEDRRPYDRRPGKRRPYDDDDRRPAYRGGSRRNRPRDDDRYSLEDDRRGAKRDGPNRNRDEYRPRDLVDEDTRSTEDKVLNEGNSRDEIIKSRDETSPRDEIRPRDEIRPRDEIRPR…	2	722700	737739	CPAP1
BmorCPAP1-F	KWMTBOMO00703	-	ATGCTGCCGTATAGAAGATTCTGCGGGATGAAACTGAACGTAGGATTCTTGGCCGTATTTCTGTATTTAATAGACAAATCTATACAGCAAGCCATTGATGATTACGTGCCGGGCGAAGACTACCCGGCTTTCACGGAAGTCCCAAAGGGTCTGTCTTTCACCTGCAATGACAAGATACCGGGATATTACGCAGATCCTGAAACCAATTGCCAAGTGTGGCATTGGTGCGTGCCAGGCATCGGTGGCAACCAGCAGTATTCCTTCTTGTGCGGTATCGGGACTGTCTTCAACCAGAGAACGAGGGTCTGCGACTATTTCTTTAAGGTCGACTGTCCGAACTCTCCAGCCTACTACGGAGTCAACGAAGATCTTTACAAAGATGAAGCAGGAAACTACATC…	MLPYRRFCGMKLNVGFLAVFLYLIDKSIQQAIDDYVPGEDYPAFTEVPKGLSFTCNDKIPGYYADPETNCQVWHWCVPGIGGNQQYSFLCGIGTVFNQRTRVCDYFFKVDCPNSPAYYGVNEDLYKDEAGNYISGK	2	797478	802437	CPAP1
BmorCPAP1-N	KWMTBOMO00706 modified	+	ATGGACAAAATTATTTCGAATTTAATATTGATATTAATGTGCGGAGGCCTCGTGATGTCTTACGACGAAATAGACGTGGAAGCTGATACAAATATCATGCTCAAAATATTGAGGGACATGGCGAATCAAACAAAAGCTGACACTTTGAATTTGCCAGCGAACGCCACCTCTATCCGAGAGAACATCACCGATACCTTTAGTTGCGAGAACCGTACGTATGGTTATTATGCTGACATTGACAATGACTGTCAAGTGTTCCACGTGTGTCTACCGACTCAGACCCCGTCTGGACGAGCCGTCACGTACAGATACAGTTTTATTTGTCCATCCGAAACTGTGTTCAATCAGGAAGTTCTAACTTGCACCAGACCCAGAGACGCGATCGAATGCGAGGATTCT…	MDKIISNLILILMCGGLVMSYDEIDVEADTNIMLKILRDMANQTKADTLNLPANATSIRENITDTFSCENRTYGYYADIDNDCQVFHVCLPTQTPSGRAVTYRYSFICPSETVFNQEVLTCTRPRDAIECEDSVLYYDLNEEIGKVPNKTEEQPPVNAQQPAKSSSQQKETETLPATNQRRTPNKRKQSLIIESLMKEVVNDDLRQKLIGFAEQHTDDIPDSPEIPEELGLEDGAAVSDEEAEGRIALERRVGRKLDRGSFRFRADA	2	849239	853711	CPAP1
BmorCPH1	KWMTBOMO00772	+	ATGTACGGAAAGCTGTTCGCCATCCTCACTCTGGCCGCGGTAGCTCTGGCCCGCGAGTACCCAGCCGGACTCCACCCAGCCATTTGCCCAAACTACCCGTTCTGCGATGCTGACGCCCTGGCCAAGTACACCCCACAGGGAATGCCGATACCAGAATGGGTGCGCAACCCAGCCATCCTGCCGATCGCTCGAGCTGCGTCGAATTCTGTGCCCAAATATCCGGCTGATTTCCCGGCTGCCCTATGCCCTAACTACCCATACTGCTGGTGA	MYGKLFAILTLAAVALAREYPAGLHPAICPNYPFCDADALAKYTPQGMPIPEWVRNPAILPIARAASNSVPKYPADFPAALCPNYPYCW	2	2652876	2658560	CPH
BmorCPAP1-D	KWMTBOMO00802	+	ATGGCGAATTTATTTTGCATTTTGGTATCGATGGGCGTAGCAGCAGTACTGTCCCAGCAGGCCATCGACTATTACCACGTGCTGCACCTTCCCCACCACCCCCCACTCCACTCTGTATACGACCACGCACCCCCCACTCGCTTCTCCTGCGCCGGACGACAGAAAGGATACTACGCTGATATAGACAGTGGATGTCAAGCCTATCACTTCTGCTGGCGGCAACGTCTGATCAGCACCGACTTATGCTCAAAGGGGACGCTCTTCAACGAACAGTTTCAGGTCTGCGATCACTTCTACAACGTTCGCTGCGGTTCGCCTTATGAAGATCTTTAA	MANLFCILVSMGVAAVLSQQAIDYYHVLHLPHHPPLHSVYDHAPPTRFSCAGRQKGYYADIDSGCQAYHFCWRQRLISTDLCSKGTLFNEQFQVCDHFYNVRCGSPYEDL	2	3198251	3205585	CPAP1
BmorCPH2	KWMTBOMO00892	+	ATGAGAGTTCTGATCCTAGCCGCCGCCTTCCTCGCCTCCGCCGCAGCCGTTCCCTCGGGAGCCCTGCTGGCCGGACACTACAGCCACGGACTCGTGGCTCACGGAGTCGTGGCCCACGGGCTCGCCCCCGCCGCCCCCACCATCTCCCCCGGAGACCTCCACGGCGCCGCCATCGACGCTCACGTTGAGGCCTCCGACCACGTCCGCGCCGCTGCCGACGCCGCCCGTGAATATCACGACCAGGCCGCCGAGATCCACGGCCAAGCCGTCAACGCAGCCGAAGACCACTCCTGGCAGGCGGTCGACGCTGTCAAGACCGTCGAGGCACAGCTGGACGGTGCCGCCGCCGGAGCCGCCCCCGTTCTCGCCAAGCAACTCGCTGGTCACGTAGCCGCCCCC…	MRVLILAAAFLASAAAVPSGALLAGHYSHGLVAHGVVAHGLAPAAPTISPGDLHGAAIDAHVEASDHVRAAADAAREYHDQAAEIHGQAVNAAEDHSWQAVDAVKTVEAQLDGAAAGAAPVLAKQLAGHVAAPVVAHAAYGVAPVVAHAGYAAPVAYGAPVLGHAAYASALAASKTVVSQSLTQSHPAQIAPLVAYAGHGLGYAHGLTHGLAHGW	2	5841218	5841964	CPH
BmorCPFL1	KWMTBOMO00895	+	ATGAGAGTTCTGATCCTAGCCGCCGCCTTCCTCGCCTCCGCCGCAGCCGTTCCCTCGGGAGCGCTGCTGGCCGGACACTACAGCCACGGACTCGTTGCCCACGGCCTCGGAGCCCACGGCCTCGCAGCCCACGGCCTCGGAGCCCACGGCATTGCAGCCCACGGCATCGCAGCCCACGGCCTGGCCCCTGCCGCCCCCACCATCTCCGCCGGAGACATCCACGGCGCCGCCATCGACGCTCACGTTGAGGCCTCGGACCACGTCCGCGCCGCTGCCGACGCCGCCCGTGAACAGCACGACCAGGCCGCCGAGATCCACGGCCAGGCCGTCAACGCCGCCGTAGACCACTCCTGGCAGGCGGTCGACGCTGTCAAGACCGTTGAGGCTAAGCTGGACGGT…	MRVLILAAAFLASAAAVPSGALLAGHYSHGLVAHGLGAHGLAAHGLGAHGIAAHGIAAHGLAPAAPTISAGDIHGAAIDAHVEASDHVRAAADAAREQHDQAAEIHGQAVNAAVDHSWQAVDAVKTVEAKLDGAAAGAAPVLAKQLVGHVAAPVVAHAAYGAAPVVAHAGYAGAHAAYGAPVFGHAAYAAPASKTVVSQSLTQSHPAQIAPLLAYAGHGLDYAHGLDYGHGLDYAHGLPHGLPHGLPHGLPHGLAHGW	2	5895086	5895978	CPFL
BmorCPH3	KWMTBOMO00896	+	ATGAGATTTCTGATTGTTTCCGCCTTAGTGGCCTGCGTTGCAGCCGCACCTTCCCATCTGGTGCCATTCCCAGCCGTGGCGTACCACGCTGTGGCCATCCCAGCTGTTGTTCCCACTCTATCACCTGGAGACATTCAAGCTGCAGCGATCGACGCCCAGGTCAAGGCCGCTGATCTCGCCCAAGCGGCGGCCGACAAAGCCATCGCAATCAATGAACAAAACGCAGAAAATTACAACGTCAAAGCCGTCGTGAACACTAATCTAGCTCAGGAACAGGCTGTCGATGGTGTTTGGGCAGTTGAGGATAAGAAATGGCAAGCCCTGGACGCTCTCAAAACAGCTGAAGCGCAATTAGACGGTGCAGTGGCTAGTCAGGCTGTACAGCTAGCTAAGAGCGCC…	MRFLIVSALVACVAAAPSHLVPFPAVAYHAVAIPAVVPTLSPGDIQAAAIDAQVKAADLAQAAADKAIAINEQNAENYNVKAVVNTNLAQEQAVDGVWAVEDKKWQALDALKTAEAQLDGAVASQAVQLAKSAVGAAPYVVAPVFPVVYPGIASPAIKSIATQPPVEEVKTVADVEASAKAEEGPAELEVGKVEGNTDSVAVEAKSASEAAESSAIQSAAKTSAVESDAQTSGVLGAGHISTIQGAIATKTNYPTIPLVGPAFLAHPQVPLVFAVASPSW	2	5914087	5916371	CPH
BmorCPH4	KWMTBOMO00897	+	ATGAGATTCCTGATCGCTTTTGTTGCCATCATCGGCTATGCTTCGGCTGGAGCCATCCTCTCCCATCTTGCGTACGGCGTGAACCCTGGTGACGCACAGGCCGCCGCCATTGACGCCACCGTCGCAGCCCAGGACACCGCCCGCGCCATCAACGAGGGACACGCCCGCGCCGCTGAAGCTGTCGTCCAACATAATACTGAAGCCGTCCGCCAGGCCGCCGAAGCCTCCCGCGAGATTCACGAAACCGCCTACTGGAACGGCGTCGCCGCTAACCAGAACGCTGTCGCCGCCGCCCAGTCCCACTCCGCCGCTATCAGCGGTGCCGCCGCCGCCGTGCGGGCTGCCCACCTCGCCTCTCCCTTGGTCACTGCCCCCTATGGCATCGCCGCACCTTACGGA…	MRFLIAFVAIIGYASAGAILSHLAYGVNPGDAQAAAIDATVAAQDTARAINEGHARAAEAVVQHNTEAVRQAAEASREIHETAYWNGVAANQNAVAAAQSHSAAISGAAAAVRAAHLASPLVTAPYGIAAPYGIAAPYTAYGAYGVAPYGLGVHAW	2	5935609	5940615	CPH
BmorCPR57	KWMTBOMO01807	+	ATGTTCCAATACATTGCGATAGCGTGTTTACTCGGAGTTGCAGCGGCGGCACCATCGGCGACTCCAACAGCAGCAGCTTATGTGGCGGCAGTCGACAGCGTTTCGGTACCGCACTACGGTTTCAACTACGCTGTCAACGACCCCCACACCGGCGACAACAAGGCACAGACAGAGTCTCGCGACGGAGACGTTGTGAAAGGCTCATATTCGCTCACGGAGCCTGACGGCACCATCAGAGTAGTGGACTACACTGCAGACTCCGTTACTGGATTCAACGCTAACGTGAAACGGCTCGGGCCGGCTGCACACCCGCAGACGCTTATAACGAAACAGGCGATCGTCGCGCCGGTTGTAACTCACGCTGTCGCTTCTGTGGCACACGTCCCAACTAGTCTCATA…	MFQYIAIACLLGVAAAAPSATPTAAAYVAAVDSVSVPHYGFNYAVNDPHTGDNKAQTESRDGDVVKGSYSLTEPDGTIRVVDYTADSVTGFNANVKRLGPAAHPQTLITKQAIVAPVVTHAVASVAHVPTSLISVGIGHGHGGHHYAGLGHIGHGHGGHDYAGLGHIGHYGIGHVGHADLAHIGHGHIGHLGLGHVDLGYAGIGHHAHVGLDHIGHIGLGHGGLDHIGHIGLSHGGLDHISHIGLSHAGLDHIGHGLSLKH	4	5212317	5213512	RR-2
BmorCPG48	KWMTBOMO01817 modified	-	ATGAATATGTCAATACCTCCACCACCTATGAATAATCCCCCTTTTGTAATGCCTCCTTTTTTCCCTGCTGATCAATATGGTATGATGTTACCACCAAACTTCGCCCCTAATCCTATGATGTCTTCTGGTGGTTGGTCTGCGCCTCCTCCACCTCCTCCTCCGCCACCTCCATCCGATATGGCTAATGGGATTCACGGTAGAGGCTCAGGCCAAAGTGGCCTTGAGTTAGATTCCAGAAAACGAGGAGTCTATGGATCTAGTTCCGGCGGCCTCGGCTTGGGCAGCGGCTCTACAGGCCCCCCCGCCTCTGGTGGAGGTCTCGGCTCAAGCAATAATTTGGGATCTGGAGGGGGCTTGGGCTCTAGCAGCGGGCTCGGCACTGGCGGTGGGCTGGGTTCC…	MNMSIPPPPMNNPPFVMPPFFPADQYGMMLPPNFAPNPMMSSGGWSAPPPPPPPPPPSDMANGIHGRGSGQSGLELDSRKRGVYGSSSGGLGLGSGSTGPPASGGGLGSSNNLGSGGGLGSSSGLGTGGGLGSGGGLGSGGGLGADNGSGGGLGSGGGLGSESSGPRSRGRDRRRRGRGRDHDNRDSDSLNSGGLGSYGLGGSEGGGLGQSSGYGLSGGPGVPHGSLLPRMLPQNGADNRSNGANFTAFGSYGPKNKHLNEEGNEDLTACCSQD	4	5560431	5561322	CPG
BmorCPR134	NEWGENE00244	+	ATGTTCGTGAAGTTCGTCGTTGTCCTTGCCCTTGTGGCCGTCGCCAGCGCCGGCGATTACTCCAACTTCGCATACAGCGTCGCGGATCCTTACACGGGCGACTTCAAGAACCAGGTGGAGAGCCGACTGGGAAACAACGTGAAGGGTCAGTACTCGCTGCTGGAGTCTGACGGTACTCGCAGGACGGTCGACTACGCCGCCGGAGCCGAAGGCTTCAACGCTGTGGTCAGGAAGGACCCTGCCTTAGTCGCCGCTGCTCCTCTCATCACCGCCCCTTACGCCTACGCCGCACCCTATGGATTCCCTTATTATGCTAAATTCGGTGCTCTCCCATACAACGGCTACTTCCCTTACAACTACAAAGGAATCTTTTACTAA	MFVKFVVVLALVAVASAGDYSNFAYSVADPYTGDFKNQVESRLGNNVKGQYSLLESDGTRRTVDYAAGAEGFNAVVRKDPALVAAAPLITAPYAYAAPYGFPYYAKFGALPYNGYFPYNYKGIFY	4	15307169	15308084	RR-2
BmorCPR65	KWMTBOMO02259	+	ATGATGCAAAAGATCACCTTTTTTTCTGGACTGATCCTGTCAGCAACTTGCATGGTGTTGCACCAGCAACAGCCACTGATACCGCAGGTTCAATATGACAATCCGAATTACAACTTCGCGTATGACGTCAACGACGACTATACCGGGGATATCAAGAGTCAGCAGGAAAGCAGACGAGGTGACACTGTATTGGGCCAGTATTCTTTGCTTCAACCGGACGGAATCAGGAGAACTGTGGATTACAGAGCCGACGACCACGCTGGTTTCCAAGCTAATGTCAACAGCCAAGGCCTACCTGTATCCCAACATGCCAATGTTGGCTATCCTGCTTCGGATCCTCAACTGAATCAAGTCTACCAACATGCAACCCCAACCTCTTCTCCAATCCCAGTAGCAGTA…	MMQKITFFSGLILSATCMVLHQQQPLIPQVQYDNPNYNFAYDVNDDYTGDIKSQQESRRGDTVLGQYSLLQPDGIRRTVDYRADDHAGFQANVNSQGLPVSQHANVGYPASDPQLNQVYQHATPTSSPIPVAVSRTSYVQTISSHGHNLWA	4	15364650	15365632	RR-2
BmorCPR64	KWMTBOMO02260	+	ATGGTTGCCAAGTTCTTCATCATCCTCGCCCTGGTGGCCGTCGCTAGCGCCGGTGATTACTCCAACTTCGCATACAGCGTCGCGGATCCTTACACGGGCGACTTCAAGAACCAGGTGGAGAGCCGACTGGGAGACAACGTGAAGGGTCAGTACTCGCTGCTGGAGTCTGACGGTACTCGCAGGACGGTCGACTACGCCGCCGGAGCCGAAGGCTTCAACGCTGTGGTCAGGAAGGACCCCGCCTTGCTCGCCGCTGCTCCTCTCATCTCCACCCCTTACGCCTACGCCGCACCCTATGGACTCCCTTACTATGCTAAATTCGGTGCTCTCCCATACAACGGCTACTTCCCTTACAACTACAAAGGAATCCTTTACTGA	MVAKFFIILALVAVASAGDYSNFAYSVADPYTGDFKNQVESRLGDNVKGQYSLLESDGTRRTVDYAAGAEGFNAVVRKDPALLAAAPLISTPYAYAAPYGLPYYAKFGALPYNGYFPYNYKGILY	4	15367091	15367965	RR-2
BmorCPR63	KWMTBOMO02261	+	ATGGCAGCTAAGTTCGTCGTTGTTGCTTTCTTGGTCGCGGCCGCTCACGCTAGCGCGATTCATGGCGACTACACCAGCTTCTCCTACGGCGTGTCAGACCCCCACACCGGCGACGTCAAGAGCCAGCACGAGACCCGCGTCGGTGACAGCGTAGTAGGACAGTACTCTCTCTTGGAATCTGACGGTACTAAGCGCACTGTCGACTACGCTGCTGATGCTCACTCTGGATTCAACGCCGTCGTGCGCAAGGACCCCGCTCTTGTACACACTCCCGTTCTGGCCCACTCTGCGGTGGTCGCGCCCTTGGCTCATTCCGCTGTGATCGCTCCTGTAGCCCACTCAGCCGTTGTTGCTCATGGCGCTCACTTGGGTTACGGTCACGGAGCTTCGTTGGCCTAT…	MAAKFVVVAFLVAAAHASAIHGDYTSFSYGVSDPHTGDVKSQHETRVGDSVVGQYSLLESDGTKRTVDYAADAHSGFNAVVRKDPALVHTPVLAHSAVVAPLAHSAVIAPVAHSAVVAHGAHLGYGHGASLAYGAPLGYAHGAIATPLAHAGPLAYSAPLAHDVAYGAHGLYGGHLGYSKLY	4	15371019	15371984	RR-2
BmorCPR62	KWMTBOMO02262	+	ATGGCAGTTAAGTTCCTCGTATTCGCCTTGCTGGTGGCAACAGTGAGAGCCAGCGGTGGGTACTCGAGCTTCTCATATGGAGTGTCGGACCCGAACACCGGAGACGTCAAGGATCAACAGGAAAACCGTGTCGGCGGAAACGTGGTCGGCAAATACTCGCTCCTCGAAGCTGACGGGACCAAGCGCGTCGTCGAATATTCCGCGGACGACGCTACTGGCTTTAAGGCCGTAGTACACAAGGAACCCGCTGGACCTCTCGGAAACACAGCACTTAGTGCTCCTCTATCTCATGCTGCTGCATTAGCTAGCGCTGGACCACTGTCCCATGCTCCATTAGCCGCTGCTTCTCCACTAGTTCATGGTTCTCCGTTAGCTGGTGTCAATCCGCTGGCTCACGCT…	MAVKFLVFALLVATVRASGGYSSFSYGVSDPNTGDVKDQQENRVGGNVVGKYSLLEADGTKRVVEYSADDATGFKAVVHKEPAGPLGNTALSAPLSHAAALASAGPLSHAPLAAASPLVHGSPLAGVNPLAHAAPLAAGHLSHANQAAAAHAAADHAAKVAHANKIAHAHGAASVPLAPVPSLTPVNPLASVNPISHAGHHAAAGPLVHGASVAPFGAVGPFGAAGPLGHGAFPGSLGFGHGGAVGNLGGFPNGLNYGHGAPSVSSYSHTILHNGPGAYPNGGAYPSGGAYPNGGAYPYGGAYGRHGAYGQSGFGGPAGYGVYGAPNFGGPLAHGAGWAPNAALANGAGWAPNSALPHGALANPLAAGVYSRGLGYNPRLGW	4	15373346	15374991	RR-2
BmorCPR61	KWMTBOMO02263	-	ATGCTCGCCCTTTTCGCCCTGTTGGTGGCGTCCGCTAAAGCCAGCAGCGGCTATTCGAGTTTCTCTTACGACGTTTCGGATCCGAACACCGGTGACATCAAGGATCAGCATGAAAATCGCGTCGGCGGAAACGTGGTCGGCAAGTACTCACTCCTAGAAGCTGACGGCACCAAGCGCGTCGTCGAATACTCCGCAAATGACGCAACTGGATTCAAGGCTGTAGTGCACAAGGAACCTGCTGGACCTTTGGGTGCATTGGGCGGTGCTCTTAGCCACAGCGGGATCGCTCCTGCTGGTAGTTTGGCTCATGGCTCTCTTTTAGCAGGCGTCTCTCCTTTAGCTGGTGTCCCTTCTTATGCTCATGGCTCCCGTGCTAGTGCCACTTTAGGATACAACGCT…	MLALFALLVASAKASSGYSSFSYDVSDPNTGDIKDQHENRVGGNVVGKYSLLEADGTKRVVEYSANDATGFKAVVHKEPAGPLGALGGALSHSGIAPAGSLAHGSLLAGVSPLAGVPSYAHGSRASATLGYNALANDLGYAGSPSHIGSLYGSYGNGLANPLGYGGFGTPTVSSYSHSILHNGPDSRPYGNAYGGYGAHGGYRGYGSPHANAGFAHGAGWSANAGLTHGAIGNPLATGVYAGGAGYGSKLGW	4	15377637	15378455	RR-2
BmorCPR60	KWMTBOMO02264	+	ATGTACTCAAAGTTGGCATTTATCGCTTTATTGGTGGGAGCAGCAAAAGCCAGCGGTGGCTTCTCCAGCTTCTCTTACGACGTTTCGGATCCGAACACCGGAGACATCAAGGACCAGCATGAGAAACGCGTCGACGGCAACGTTATCGGCCAGTACTCGCTTCTCGAGGCTGACGGTACCAAGCGCGTGGTCGAATACTCCGCTGATGAAGCCGGATTCAAAGCTGTAGTGCACAATGAGCCTGCAAATGGGATGGCAGGTTCTCATGGTCATGGCAGTGCCTCTCTTAGCCGTGCCAGTGCAACATTCGGTCATTCTCACCAGAATGTAGCAGCAGCCTCCGGGTATGGTTCACGTGCAACAGGAATTGCATCTAACGCTCATGGATCGTTCTTGGGC…	MYSKLAFIALLVGAAKASGGFSSFSYDVSDPNTGDIKDQHEKRVDGNVIGQYSLLEADGTKRVVEYSADEAGFKAVVHNEPANGMAGSHGHGSASLSRASATFGHSHQNVAAASGYGSRATGIASNAHGSFLGAGSPFNHNANSHSYAGVGGLAHRGSGIYGGFGNGHSSQLNGRGHGTGFGSSHGAHGNGLGSSLGHGSQGAPTVSSYSHSIHHNGPDARPYAGAHGGSNFARAGLAHGNGWSANAGHSNVAVSTAGWSAKNGLGGSGWSGSAGFPGSTGWSSNAGFSGSTGWPGNTGFSGNSGWSNAGSGGHAAKIGW	4	15384170	15385212	RR-2
BmorCPR59	KWMTBOMO02265	+	ATGGCAGCTAAGTTCTTCGTAGTGCTCTCAGCTTTGGTGGCAGTGGCCCACAGCTCAGTGGTGCACACACCATTAGCTAGAGCAGACGCTGACTACACCAGCTTCGCGTACGACGTGGCCGACCCCAGCACTGGGGACTTCAAGAGTCAGGTTGAAACCCGCGTGGGAGGTACCGTCTCCGGGCAGTACTCTCTCATCGAACCCGACGGTACCAAGCGCACTGTGGACTACGCCGCCGATGACGTGAACGGATTCAACGCTGTTGTACGCAAGGACCCTGTTGTCGCTCCCGCTGTCGTTTCTACCGCCCCCGCTGTGGTTTCTGCCGCTCCTGCTGTTGTTGCCGCTCGCACCGTTGCTGCTCCTGCCGTTGTGTCCGCTGCCCCTGCCGTCGTTGCT…	MAAKFFVVLSALVAVAHSSVVHTPLARADADYTSFAYDVADPSTGDFKSQVETRVGGTVSGQYSLIEPDGTKRTVDYAADDVNGFNAVVRKDPVVAPAVVSTAPAVVSAAPAVVAARTVAAPAVVSAAPAVVAAKTLVAPTVYSASHPTVYAGGVHSVVIPSLYGRTYAAPTVVATRAFHPSYYGYASSPYAYSAYPAHLSYW	4	15389025	15390099	RR-2
BmorCPR58	KWMTBOMO02266	+	ATGGCAGCTAAGTTCATCGTAGTTCTTGCTATGGTCGCCGTAGCCCACGGCTGGGTGGTACCAGTAGTCAAAGTAGACGCTGAACACAGCAGCTTCTCGTACAACGTGGCCGACCCCAGCACTGGGGACTTCAAGAGTCAGGTTGAAACTCGCGTGGGTGGTACCGTCTCCGGGCAGTACTCTCTCATCGAACCCGACGGTACCAAGCGCACTGTGGACTACGCCGCCGATGACGTGAACGGATTCAACGCTGTTGTGCGCAAGGACCCTGTTGTCGCTCCCGCTGTGGTTTCTGCCGCTCCTGCTCCATTAGCCGTCCGTGCCGTCCCCATCCCTGCTGTCGTTCCTGCCTATCCACCTTTATCTGATGTATACTCGCCTAACTACCCCGGACCCGTA…	MAAKFIVVLAMVAVAHGWVVPVVKVDAEHSSFSYNVADPSTGDFKSQVETRVGGTVSGQYSLIEPDGTKRTVDYAADDVNGFNAVVRKDPVVAPAVVSAAPAPLAVRAVPIPAVVPAYPPLSDVYSPNYPGPVYPGYPSYSGIYIDPEVYW	4	15392390	15392815	RR-2
BmorCPAP1-G	KWMTBOMO02300 modified	+	ATGGAAATGAGGTGGAGTTTTCTCTTAGCACTTTTGCTGGTCGGAGTGGCGATGGCTTCGGATGAAGAAGACAGTATACCTGACGTGGGAGTGGAGGAAGACAGCGATGAACTGGCTCTGGATCAGGAGGAAACAAGGAATCTTCGTCCGCGTGCTTACACGCCGACTGCATACAACGCTCTGCCCAGCGGCTTCCGTCCAACACCTTCCCTGGCTGAACTGGCTGGGTACCAACAACGGCCACAACAGCAGGAGCAGCAAGAATACGTCGTACCTACCAGGCAGCAACAGCAAGTTTACATCGAAGAGCCTCGAGCGCCCGTCAGAGCTGTCCAGAGAAAGCCTCAAGAGCAAAGACCATTGAAATACCAACAACAACAACTCCAAGAAGTCGAAGAA…	MEMRWSFLLALLLVGVAMASDEEDSIPDVGVEEDSDELALDQEETRNLRPRAYTPTAYNALPSGFRPTPSLAELAGYQQRPQQQEQQEYVVPTRQQQQVYIEEPRAPVRAVQRKPQEQRPLKYQQQQLQEVEEELEDEKEEPDRLSELLQQSKFNCVGKQTGYYADEELNCEVFHYCQDSVKHSWICPDGFTFHQVHLICMPPTHDNICQKSSKYHFVNEYLYRPVNQDEVDKKPNVSLKYSDRYYPAEVYRDDRYEQDEEEEEEEAPRRHPQPQPQLQQLRASPRPQPAQVFRSAEEVNIPLGQRRPQRPYDFDF	4	17193717	17222270	CPAP1
BmorCPG32	KWMTBOMO02461	-	ATGAAACAGACGGTGCGGTCCTGTATCGTCCTTTGCCTTTTTGTAGGCTTAGGAAATGCATCAGTAAGAGTGCGTCGAGGCTATGGAGGTAGCGTTGGAGGGGGAGGGGGAGGAGGAGGAGGTGGTGGAGGAGGATTCGGTTTCGGAGGCGGTGGCGGTGGTGGATTCGGCTTCGGAGGCGGTAGCGGGGGCGCCTTCGGAGGAGGCCTCGATACGATCCGGGAAGGTGTTGGCAATATTATCGGAAAGGTTCACGCCGGTCTCTCCGGTTTGGGTGGCGGAGGCTTTGGCGCTGGAGGCGGCGGAGGTTTTGGCGCCGGAGGCGGCGGAGGTTTTGGCACTGGAGGCGGTGGAGGTCTTGGAGGTGGTAGTCACGGTGGATTTGGAGGATCTAATGAA…	MKQTVRSCIVLCLFVGLGNASVRVRRGYGGSVGGGGGGGGGGGGGFGFGGGGGGGFGFGGGSGGAFGGGLDTIREGVGNIIGKVHAGLSGLGGGGFGAGGGGGFGAGGGGGFGTGGGGGLGGGSHGGFGGSNEKTIYTKSNDGKSGGFAFTGTLDGGKGGYGGGGGYSNGGNGGGGYGGGAGFGAGGGLGSGGSGEGAGGHSGSGNGKYNGASGSGNNGYGGSSGGAFGAGGGFGGGAGGGLGGGGAAGGLSSGSGKYGGSGSGGYGSSGSGGFGGGAGFGGGAGGSKHSSGGHSGGGGFGASGGFGGGGGGGGGGGSGSHENSGSEEYGSNENEFHVKGDGNGGSSGGGLGGGAGGGFGGGSGHGGSISGGYGSHGGNKGTGNVGYGGGAGGGYGGGT…	5	2706061	2707891	CPG
BmorCPG33	NA	+	ATGGCTCGACTTGCTATAGCTGCGTTGGCTCTGGGCCTCTTCGCTTGCGCATGCGCGGCGCCAGGATACGGGGGCGGAAGTGGTAGCCTCGGAGGTGGAAGTGGCGGAGGCGGTGGTTTTGGAGGCGGCGGAGGCGGTGGCTTTGGAGGCGGCGGAGGCAAGGGCGGTTACGGCGGCGGTAGCCACGGAGGCGACAGCGGTGGTAGCCACGGAGGCGGTGGTGGTAGCCACGGAGGCGGCGGTGGTTTTGGCAGCGGCGGCGGTGGTGGTTCTGGAGGCGGCGGCGGTGGTAGCCACGGAGGCGGCGGTGGTTTGGGCAGCGGCGTCGGTGGTGGTTCTGGAGGCGGCGGCGGTGGTAGCCACGGAGGTGGTGGTGGTAGCCACGGAGGCGGCAGTGGT…	MARLAIAALALGLFACACAAPGYGGGSGSLGGGSGGGGGFGGGGGGGFGGGGGKGGYGGGSHGGDSGGSHGGGGGSHGGGGGFGSGGGGGSGGGGGGSHGGGGGLGSGVGGGSGGGGGGSHGGGGGSHGGGSGSHGGGGGSHGGSGGFGSGGGSGHGGGGGFGGGSGGGNGGGFGGGHGGGGGGGGGGGHGGGGYGGHKGGYG	5	2732182	2732943	CPG
BmorCPG10	KWMTBOMO02546 modified	+	ATGGGACACGGTGGAGTGGTGGTGAGCTTCTTGGCGCTGGCGGCTGTGGCGTCGGCGTCTATTGGTGATGGTGATAACTCCTTGGATGGAGGCGAGCGTGTAGTTCTCGTAGCGCCCGTACTGGCGCCCCCGAGGGATTCTAGAACTCATGTAACGGACCGAGCGAGACAGTTCCCCATACTAGTGCTCCTGGCTCAACCACAAATTTCAGACTACCGTCCTGAACCCTCAGCCAAATCTTTGAAGGGACATCTTGAACCTATTTACGTGCAGAAACTTGAAGACCAAGAGAATAACAAGCGAACTCTCAACAGGCAGAAGCGGACTTTGTTCTTTGGACTCAAAGGTTACAGAAAAGGCCACCACGGATACGACAGGGGCGGTGGATATGGCGGGGGC…	MGHGGVVVSFLALAAVASASIGDGDNSLDGGERVVLVAPVLAPPRDSRTHVTDRARQFPILVLLAQPQISDYRPEPSAKSLKGHLEPIYVQKLEDQENNKRTLNRQKRTLFFGLKGYRKGHHGYDRGGGYGGGGGYGGGGGYGGGGGYGGGGGYGGGGGYGGGSGYGGGGGYGGGGGHGGGYGGGGGHGGGYGGNQGNYGYPTGCGGGCGGGQGSAIAIATANG	5	5354995	5358469	CPG
BmorCPR1	KWMTBOMO02607	+	ATGAATTCGTTCAAGGTGCAGTATGTCATTGCGTTATGCGTCGTAGCCGCGGTGGGTGTACCTGTTGAGGATGGAAAATGGCATCCTTACCATTACGGCGATTCTGGCAAATACATCCCCACAGACGAAGGAAAATATATTCACATTCCCAACCCTTACATTCACATTGATAACCCTTACGATGGTGGCTTTGGACCATATGCACACGACTATGAACCTTATGTTGGCGAGGCTACAGTTCAAGATCAATACAGGCTGATTTTGACGCCACCCAAAGACATCCCCTTCTATAAGGACGGCTACTACAAAAACAATGGCATCAAAATCATCAAGCAGAAGCATAACTACGACGAGGACAAATACGATTTTGATTTCGAAACTGAAAACAAGATCCGTGCT…	MNSFKVQYVIALCVVAAVGVPVEDGKWHPYHYGDSGKYIPTDEGKYIHIPNPYIHIDNPYDGGFGPYAHDYEPYVGEATVQDQYRLILTPPKDIPFYKDGYYKNNGIKIIKQKHNYDEDKYDFDFETENKIRAEEKAVLKNANSIDEGIASKGFYEYIGPDGFMYRVDYTADENGFRPKVKRLETPYSGKWILEKVN	5	6890167	6891852	RR-1
BmorCPG50	KWMTBOMO02745	+	ATGTTTATGCATCGCTTTATAAAAGCGACCGACAACAAAATATTAACATTGTATTTTAGAAGCTTCACGACGATGGAGCTCAAGTATTATTATATTTTAACTGTAGTGAGTTTAGTGAGTGGGACTCCTCATGGATACGGAACTAAAGGGGGAGCATCAGCGAAAGCTGAGTCAGGGGCCATAGCTGGAGCGATTGGTGGCATAACCGGACTACCACTCTCTGTACCCCCGGGTGGTGGCTTCTCTGGTAGTTTCTCAAAATCATCTTCATCTAGTTTCTCATCATCCAGCGCTAGTTCTAGCTCGAGTTCAAGTTCTTTTAGTTTTTCTGGAACTGGGCAGGCTAATGGATGCGGATCAGGAAGCTGCAAACAAAATGGCATTAATACCGATCTTGGC…	MELKYYYILTVVSLVSGTPHGYGTKGGASAKAESGAIAGAIGGITGLPLSVPPGGGFSGSFSKSSSSSFSSSSASSSSSSSSFSFSGTGQANGCGSGSCKQNGINTDLGNHGPGILGTGHTYNSAANSAGLSHTDALSASVSHSGPENKLPCHGNGCGSIGTGQLYSGNNVPGSSYDGFVSGPQTFTNVENKFPCSGNGCGTTGAGSSYGSAAASESSHSDNLSGTHSLSDSGNNTPCSGSTCKVNGIESSYDDNNAAVSSHPSIPSGSHTHHNGGNKLLCSGKDCSSANTPCEGLSCSGSTIDTKCQFGKCSQSTSDNLNIEKHCGSGQCNSTPEKVLTNVENCKSGQCATNYEQTKAPNSYDIPVKSKPTQSLSNLNFDKTSSPSPYHHGSTETGSG…	5	10004052	10009397	CPG
BmorCPG34	KWMTBOMO02848	-	ATGAAGGTGTATGGGCTTATTCTGTGTGTACTGGTGGCGTATGCCATGGGGCTCGCAGTGGAGCCTGTGTCACGGTCTGACTCTCCGTCGACCAGTGAACTGGCTGAAGTCAACCCCGCTGATAGACAAAAACGTAGTTTACTCCTTGGTGCTGGTGCTCTTGGTGCGGGAGCTCTTGGTGTTGGTGTGCTAGGAGCTGGCGTTCTAGGCGCTGGAGTCATTGGTGCTAAGGCTGGTTTTATTGGTGGTGCTCTCGCCGGAAAAGCGTTCCACGGCAGAAGCTACGGCGGCTGGGGTGGTCATGGATATGGCGGCTATGGAGGATACCGTGGATACGGAGGATACGGCGGATATGGCGGATACGGCGGATATGGTGGATATGGTGGATACGGTGGATAT…	MKVYGLILCVLVAYAMGLAVEPVSRSDSPSTSELAEVNPADRQKRSLLLGAGALGAGALGVGVLGAGVLGAGVIGAKAGFIGGALAGKAFHGRSYGGWGGHGYGGYGGYRGYGGYGGYGGYGGYGGYGGYGGYGGYGGHGSYYPRHYGGYSSYGSYHGSEYYPGSYYNSWW	5	12483791	12488021	CPG
BmorCPAP1-B2	KWMTBOMO03392 modified	+	ATGGCAGTGAAATGTCATCTATCTTTATTCTCCCTCATCGTTTTATCATCATCGGTCTCATCTATTACGGTATCATCCAATGGCAACAGTCCTAAGGTCAAAATGGAAGGCGGAATGGTGCTTGATAAAGTGCTGCCTCAAGAAATGGTGACAATAGGACCAGTGGCTCTCACATCATCAAAGAAGTCCAATTATGAAAAAAGTCGACAGTTACTTTCGAATGCAACAACACTTGCTTTGAATGAAAGATATAGACGATTAATTCCTTATATGACATTTTACTATGCAAACGATTTAATCGTACCGACTACTGAAAACACAAAGGTGGAAGTAGAAAAGGCAGAAATAGTGGAAGCTCAAGAAATAGGACACCCTGTTCAGAGACAGCCAAAGAATATT…	MAVKCHLSLFSLIVLSSSVSSITVSSNGNSPKVKMEGGMVLDKVLPQEMVTIGPVALTSSKKSNYEKSRQLLSNATTLALNERYRRLIPYMTFYYANDLIVPTTENTKVEVEKAEIVEAQEIGHPVQRQPKNIAYYPHRNIPRYQGNRLTQYNIASANPTKVFYKDGVQVHRPTKVAQNLNPFYDYVNNNFDGGRFIHKYVAKPFNTAPVPQRKPYINLYKNEETPNIRYYLSEKEPETKYKLVPYEQTPPVVVPQRNENVHEVKKTYSPAPLNKEQVFLKHRIVHPESIYNHNINHQLPVRKQPVLIGNQYRKPHPQPVLPIVENGFRPIVNIPYTTETPIYTSDLSPTFDSIHINENPIEQIQTTSTAPDTEHKQKKYVVDQQIHRLTQTPTNMLTS…	6	6913511	6933036	CPAP1
BmorCPAP1-B	KWMTBOMO03393/KWMTBOMO03396	+	ATGGGAGGATTTGAGATATATTATATTTCATTTTCTGTGTTAGTGATGTCATCTCTGAGTGTAATAGGAGGGTCTGAAGAAGTTACTCGTGTCAAGCGCGTTCGAGCTGGCAGTGTACCAGTCGCCCGAGATCCTGCTCAGGAACTAGATGCTCCAGAACCAGAAACTGTGCCGGTGTCCGCGCCAACATCTTTCCTCAGTCCATCCGTCAAATCGTACCTAGAACTTGGTATGGGTATACCCGGAAAACCTGGTACCGATTATCCAATTTTAGGAGCTGTTCCGTACACCAACTTTTACTGTGATGAGCAGCAATATCCAGGGTTTTTCGCTGATATGGAAACTCGCTGTCAAGCGTGGCATTACTGTGACATCGATGGCCGTCAAGCATCGTTTCTC…	MGGFEIYYISFSVLVMSSLSVIGGSEEVTRVKRVRAGSVPVARDPAQELDAPEPETVPVSAPTSFLSPSVKSYLELGMGIPGKPGTDYPILGAVPYTNFYCDEQQYPGFFADMETRCQAWHYCDIDGRQASFLCPNGTVFSQGVASCDWWFNVRCALSPALYPLNARLYRRKRKQNRPKPHRELSIHKSTQTVTSRVYTRFTGRVGELAGL	6	6933894	6963746	CPAP1
BmorCPR66	KWMTBOMO03697	+	ATGTTTCGCTTTTTGATACCCTTAATTCTGAGCATAGCAGCAGCGAACTCGATTCAAGAAAGAGCGTCGCCGTACAGACTCAAATACGCCGTGGCGTCGGAGTCCCAACTCAAATTCGCCCTAGAAAACAAATACGATGACACCGGCCCGGGGGCGAAACGACCGGAATACGCTTACAGCACCTACAAGAATTTACAAGATGCCATCATAGCTTATTTGGACGACCCAGACACCAAGCTGCCGGAGAGCGAAAAAGCTATAGCCATCCAGAAACTATTCAAGAACCCAAATTACTATCCGAGACAGCAAATCCAAAGACACTATCCGAAAACCGTTGAAGAATACACCGGCTATAATGCAGAAACTGAAAGACCCGTTTACAAATACACGATACCCGAA…	MFRFLIPLILSIAAANSIQERASPYRLKYAVASESQLKFALENKYDDTGPGAKRPEYAYSTYKNLQDAIIAYLDDPDTKLPESEKAIAIQKLFKNPNYYPRQQIQRHYPKTVEEYTGYNAETERPVYKYTIPEKKPTYYGEEENINLGNFEGNGLSLFKTEKRPEPLNLRKHQAIKGAPLSVAHYTREQEYEEPHDQFNPHPKYTFSYGVHDKKTGDTKSAHETREGGTVHGYYSFLDADGKQRIVHYTADDKLGFRATVQRTNTQL	6	15750950	15766781	RR-2
BmorCPAP1-J	KWMTBOMO03761	+	ATGCGGTGGAGAAGAAGAAACAACATGGAACTTATATCAATAGTCCTTGCTGCGATGCTTCTTGGGCTCTGTGACTGCGCCAGGAGACCAGCGCAACGTCGGCAGGACACGGCGAGAACTGCTGAACTTTACGAGCCGACTCCAAGCGCGGAGAGCTTACAAGCTCTCGCCGAAGCTATGGGCGCTGCGGGCTTCGAACATTACACCGAGGGTCGGCCGCTGGTCAAGAGACTCATACCGGCCGACAGCCATCCAGACCTGGACGTTCAAGGCGTCATCGGCAAGGCGGGCGTGGACTTCCCTGCATACCCTAACATCCCCAGCACTGAATTCAACTGCAAGAACGTGCCAACTGGATACTACGCCGACTTGGAAACCGACTGCCAGGTATTCCACATT…	MRWRRRNNMELISIVLAAMLLGLCDCARRPAQRRQDTARTAELYEPTPSAESLQALAEAMGAAGFEHYTEGRPLVKRLIPADSHPDLDVQGVIGKAGVDFPAYPNIPSTEFNCKNVPTGYYADLETDCQVFHICDTSRKISFLCPNGTIFSQSHLICDWWFKVDCASAPALYESSAEYYSNEQKKSQKTSQNHKQQDLQLIGDSQIRAESRRSTVNVPSTTERLQRHRQKLQTEKPFNVPTGRNLHTLFDFNPTQRTQETTSFENRRRNLVQLITNSFTVPKPTLPTYLEAPKVPTEIKEMQVAAETASFANNNNRQFLQNLHTKNYRPYPVYTPNTPKPKPRINPNLTTLYDIRDKHLAQETQETTKRPTLVPYTKSFTAYQRHEPYTRPGVSALKGF…	7	891878	903481	CPAP1
BmorCPAP1-K	KWMTBOMO03801 modified	+	ATGAAGCGGTTTTTATTGGGTGGATTTTTATTTCTGTCTGTTTTGGTTGAAATCGTTCAGCCAACGTGCGTGTTAGAATCAGACTTCGGTTTCAAAATAAACTGCGCTTTCAAGAAATCCGGCCTCTTCAGGGTACGGAACTTAGGAGGGATCAAAGCGCACGCTAGCTTAGGGTTCAGCCTCGGAGATGAGTTGGGCTTCGAACAATCCCTCACCAACTTGGATCCGAGCAGGAGAAGATCGGTCAACATCAAGAATGGAGCTCCTCCTAATTTAGTAGCCGACACTTCCCGTCTGAACGCTAAGCAAGAGAAACGAGCCAAACAAAACCGCATCATGATGCGGCCCGTGGCCCCGCCTCTCACGAGACCCGACCAGGCTGCGATGGACAAACTGACC…	MKRFLLGGFLFLSVLVEIVQPTCVLESDFGFKINCAFKKSGLFRVRNLGGIKAHASLGFSLGDELGFEQSLTNLDPSRRRSVNIKNGAPPNLVADTSRLNAKQEKRAKQNRIMMRPVAPPLTRPDQAAMDKLTSLHRRVSTMQPIVVPNPAVETPTNVPTQTMAKPMPMGVPPFRPLPPKEDTLKVLPITSSTRKNYAPLQIPESKGPGLAYQNPVPHHVHNIASSYVYNTKKVDDYNTITGYGDDTVLKFNKEDINAKIAEIAKVGNISMEAVEAAIALRQQQLLNKYAHLPAPPTTSSTTTTTQPPVVFQPEPEILTAALPQKPQSTRQPTSGKVMNAPREYYPVGYEKNFDDHFQSKVDLPDTSFHCGDQKYFPGLYGDESLGCMVFHVCALTDDG…	7	2000534	2058594	CPAP1
BmorCPR67	KWMTBOMO03935	+	ATGGCATTCAAGTTCGTAGTATTGGCTTGCCTGGTAGCTGTTGCCAGCGCCGGTGTGGTTCCAGTAGCGCAATACGGTTACGCAGCACCCGCATTGCACGCAGCACCAGTGTCGTACTCCGCCCCCATTGCTAAAGTCGCTGTCGAAGAATACGATGCACACCCTCAATACAGTTTCGCATACGACGTACAAGATGGCGTCACTGGTGACTCGAAGAGTCAACACGAGACCCGCGACGGCGATGTCGTTCAAGGCTCTTACTCCGTGGTTGACCCCGATGGCATCAAGCGCACCGTTGAATACACCGCCGATCCCCACAACGGCTTCAACGCTGTCGTGCACAGAGAACCCCTCGGCCACGCCGCTAAAGTAGCATATGCTGCACCAGTCGCCAAGATT…	MAFKFVVLACLVAVASAGVVPVAQYGYAAPALHAAPVSYSAPIAKVAVEEYDAHPQYSFAYDVQDGVTGDSKSQHETRDGDVVQGSYSVVDPDGIKRTVEYTADPHNGFNAVVHREPLGHAAKVAYAAPVAKIAAPVTYAASPVVHSAPIVHSAPVAYSSPIAKYPAPFTYSAPIYHH	7	6792988	6794059	RR-2
BmorCPR68	KWMTBOMO03936	+	ATGGCCCTCAAGTTGGTAACCTTTTCTTGCCTTTTGGCTGCCGCTTATGGGAGCGTTGTTCCCGCCGCCTATGCAGCTGCGCCTCTGGTAGCAGCAGCTCCTGCAGTAGCGGCAAGAATCGAAGAATTCGATCCTCTTCCTCAATACAGATTTGGCTATGATGTAGCGGACTCTTTAACCGGTGATTACAAAAGTCAACAAGAAGAACGCAATGGAGATTTGGTTCAAGGATCTTACTCTTTGGTTGAACCCGACGGCACACGTCGTGTCGTGGACTACGCCGCTGACTCCATTAATGGCTTCAATGCCGTAGTACGTAAAGAGCCACTCGTGGCGGCTGCGCCTGCAGTTGTTGCAGAGCCCGCAGTAGTACCCGCTCGTTATGCAGCAGCTCCGGTG…	MALKLVTFSCLLAAAYGSVVPAAYAAAPLVAAAPAVAARIEEFDPLPQYRFGYDVADSLTGDYKSQQEERNGDLVQGSYSLVEPDGTRRVVDYAADSINGFNAVVRKEPLVAAAPAVVAEPAVVPARYAAAPVAAAPVAAAPIAAAPVAAPYYAARYAVAPAYSAPYVTAARYEAAPFVARYAAAPVAAAPVAAAPAPIYARYATAPVAPAPVVAARYAAPSVVAARYAAAGPYAAYTAPFSAAYTAPFSAAYTSYASPVAAAYTTYTATGPVSAAPVAAAYAAPIAATAVPAVASTVRAAPAKLIETTAAGYRYP	7	6809776	6810946	RR-2
BmorCPR69	KWMTBOMO03937	+	ATGGACTCCAAGATTGTAGTATTCATCTGTTTAGTAGGCGTGGCAAGTGCAAGTGTTATCGCACCTGTACCTGTCGCCCGTGTAGATCCCCTCCCGCAGTACTCCTACGGATATGACGTTCAGGATACTCTCACTGGAGATTTCAAAGGACATCAAGAAAACAGGAATGGCGATCTCGTGACTGGATCTTATTCGGTTGTCGACCCTGATGGCACTAGGAGGATCGTGGATTATACAGCTGACCCCTTAAATGGATTCAACGCGGTAGTCCGCCGCGAGCCCTTGGTGGTAGCCGCTCCTGCTAGGGTGGTCGCTCCCGCTCCAATCGTGGCCCCTGCCCCTGTGGTGGCCCCGGCGCGCGTGTTCGCGTCAGCTCCCATTGTGGCACCGGGTCCTTAC…	MDSKIVVFICLVGVASASVIAPVPVARVDPLPQYSYGYDVQDTLTGDFKGHQENRNGDLVTGSYSVVDPDGTRRIVDYTADPLNGFNAVVRREPLVVAAPARVVAPAPIVAPAPVVAPARVFASAPIVAPGPYYARAPFAPAPLLAPRLPAPVYF	7	6815288	6817002	RR-2
BmorCPR70	KWMTBOMO03939	+	ATGGCTTTTAAGGTCGTTGTATTCTCCTGCCTGGTTGCCATGGCTTGTGCCAGCGCTCCTCTCGTTGCCGAGCCTGTAGTGGCGGCCCCAGCCGTAGCGGCCAGACTTGAAGAATTTGACCCACTCCCTCAATATAGATTCGGATACGACGTAGCGGACTCTCTCACTGGTGACTACAAAAGCCAACAAGAAGAACGCAACGGCGACTTAGTGCAGGGTTCCTACTCGCTCGTTGAACCTGACGGTACCCGTCGTACTGTTGATTATTCTGCTGACTCTGTGAATGGGTTCAACGCGGTAGTACGCAAGGAGCCTCTTGTGGCTGCCGCTCCTGCTGTAGTCGCCGAGCCTGCCGTAGTACCAGCCCGCATCGCTGCTGCTCGCGTTGTGGCCGCACCC…	MAFKVVVFSCLVAMACASAPLVAEPVVAAPAVAARLEEFDPLPQYRFGYDVADSLTGDYKSQQEERNGDLVQGSYSLVEPDGTRRTVDYSADSVNGFNAVVRKEPLVAAAPAVVAEPAVVPARIAAARVVAAPVAAPVVPVAARLAAAPVVAAPVAKYTAAYTAPLAYSAPVAAAYPAPLRAAYPAPIARYVAL	7	6822858	6824036	RR-2
BmorCPR71	KWMTBOMO03940	+	ATGGCCTTCAAGCTCGCTGTCCTGGTCTGCGCATTTGCGGCTGTTCGAGCAGGCTTTGTTCCTGCGGCATACACCGCACATCCTGCTCCAGTCGCATATGCAGCTGCTCCCGTGGTACATGCTGCTCCGGCTGCTCATCTCATACACGCTAGTCCCGTAGCGTACGCCGCCCCATTCGCCAAAGTTGCCGCTGTCGCCCCGGTCGCTAAAGTCGAGGAATACGACGCTCATCCTCAGTACAGCTTCGCTTACGACGTGCAAGACAGTCTAACTGGTGACTCGAAGACTCAACACGAGACCCGCGATGGCGACGTCGTTCAAGGCTCCTACTCCGTCGTTGACCCCGATGGCACCAAGCGCACTGTTGACTACACCGCCGACCCCCACAACGGTTTCAAT…	MAFKLAVLVCAFAAVRAGFVPAAYTAHPAPVAYAAAPVVHAAPAAHLIHASPVAYAAPFAKVAAVAPVAKVEEYDAHPQYSFAYDVQDSLTGDSKTQHETRDGDVVQGSYSVVDPDGTKRTVDYTADPHNGFNAVVHKEPLAHVAKVAKIAAPLTYAAGPLVHAAPVVHAAPIVHAAPVAYSAPIYHH	7	6827043	6827731	RR-2
BmorCPR72	KWMTBOMO03942	+	ATGCTAAGGGAATCGTTGATATTATGCACAATACCAGCAGTGATCAGTATTATTGTGAAAGATCCGCCACCTACACCAAACGACTACAAATATTCATACAGTATAGAGGACCCGACAACGGGAGACAGTAAAAGTCAGCACGAAGTACGCCAAGGAGATCTTATAACAGGAGCGTACTCTGTTGTAGACCCTGACGGAAGGAAACGTATTGTAGAATATACAGCAGACTCAAAAAACGGCTTCAAAGCAATAGTTAGAGAAGAACCATCGGAAACACATCAACCGCTAAACCCTACACCGACATTACAGTTACAAAACCGGAATTATGTCGATAGAGTGAACCAATTTCCGGTTTTCGGTCCAAGGTTATCGAATAATGGAGTGCGGGTTCCGTTCATG…	MLRESLILCTIPAVISIIVKDPPPTPNDYKYSYSIEDPTTGDSKSQHEVRQGDLITGAYSVVDPDGRKRIVEYTADSKNGFKAIVREEPSETHQPLNPTPTLQLQNRNYVDRVNQFPVFGPRLSNNGVRVPFMSYYPKQQIYFTAHNEIKAEDIVFPRGQYFLPATK	7	6832855	6836051	RR-2
BmorCPR73	KWMTBOMO03943 modified	+	ATGAAGGTCTTGATCTTAGCTGCTTTCCTGGCGGTGTGCAGAGGAGCGGCTGGTGGATTAGCTGTTCCAGCGCCGTATTCTCCGTACGCTTACGCCAGACCACTAGGTCTAGCGGCTCCATTGGCTGTTGCCCGTCCAGCTCTCGCTTCGTACGCTGTAGCTCCAGCAATAGCTAAAGTTGCCGCTCCAGTCGAGGAATACGATCCAAACCCACAGTATTCTTACGCTTATGACATTCAGGACGCTATCACCGGTGACTCAAAGAGCCAGCAAGAGTCTCGTTCTGGTGATGTCGTCCAAGGCTCATACTCCCTGGTCGAACCAGACGGCACCCGTCGTATCGTCGAGTATACCGCCGACCCTCACAATGGTTTCAACGCTGTCGTACACAAAGAACCC…	MKVLILAAFLAVCRGAAGGLAVPAPYSPYAYARPLGLAAPLAVARPALASYAVAPAIAKVAAPVEEYDPNPQYSYAYDIQDAITGDSKSQQESRSGDVVQGSYSLVEPDGTRRIVEYTADPHNGFNAVVHKEPIGGVVAKAVAPAYLH	7	6842226	6844222	RR-2
BmorCPAP1-L	KWMTBOMO04038 modified	+	ATGCTGCGTTTGTTCACGTTTTGCTTGCTTGTGGCTGCAGCTGTTGCTCAAAATGGTTATGAGTATAATCGTCCTGGCCGACCATTTGGGACGGGCTCTTCATCTACGCGACCTGGTTATCCCTCAGGACTTTCAAATTATCCTACAACTACGCCCTTCTCCGTTCGACCTCAGACTGATGGCTACTCCAGCTCTACGCCCGGATATCAAACTGGAACTTCGGGCTACCCATCAAGCCCGGGATACTCAGGGACTAGTCAACGACCACAAACCGGATACCCTGGACAAGGAACATCGTATCCTAATTTAGGAGAACCGGGGAGTCAAGGGTTAAATGACCCTAGTAGATACCCTGGACAAGATACATCGTATCCAAGTATTCCTGCATACCCAGGCCCG…	MLRLFTFCLLVAAAVAQNGYEYNRPGRPFGTGSSSTRPGYPSGLSNYPTTTPFSVRPQTDGYSSSTPGYQTGTSGYPSSPGYSGTSQRPQTGYPGQGTSYPNLGEPGSQGLNDPSRYPGQDTSYPSIPAYPGPPGSSYPGQSGIYPGQESSGNYPGQDTRGPSSSFPGSRFPGRPGSPSFNPGSFSPAFGTDGTGAYEGGDYSAIPGQPDIDYPILSDIPQTSFSCNSQQYPGYYADVETRCQVFHVCANNKTYDFLCPNGTVFSQEVFVCVWWNQFDCSSAPSLFSLNANLYDYSITGSQGGFPSSGLNNYPGGQRGQTFPGRGPLRPSGNYPGQSGAQGPSGFPSSLGPQGPQANFPGSSGFSGSGRPQSPVRYPGSSGTQGTTSNYPGTSQSYPNG…	7	9577500	9586422	CPAP1
BmorCPT3	KWMTBOMO04356	+	ATGAAAGCATTCTTGGTATTAGCTGCCGTTGCGGCACTCGGCTCGGCCAGACCCGAGGCGGGATACACTTACAATGCGCCGGGAGGCGCTAGCCTAGGAGGACACGGCGGTGGCATCGGCGGCGGCATCGGTGGCATCGGAGGCGGCATTGGTGGCGGACACGGAGGATTCTCCTCTGGCGGTCTGAGCTCCAGCAGCTTCGGCGGTGGTCTCGGTGGCGGCCTCGGCGGTGGTCTCGGCGGTGGATTCTCCTCCGGTGGATTCTCCTCATCTGGTGGTAGCTTCTCATCCGGTGGTGCTATCGGTGGTGGATTCTCTGGTGGTGCTATCGGCGGTGGATTCGGCGGCGGCTTCGGAGGCGCTCCCATCGTCCAGAAGCACATCTACGTCCACGTTCCC…	MKAFLVLAAVAALGSARPEAGYTYNAPGGASLGGHGGGIGGGIGGIGGGIGGGHGGFSSGGLSSSSFGGGLGGGLGGGLGGGFSSGGFSSSGGSFSSGGAIGGGFSGGAIGGGFGGGFGGAPIVQKHIYVHVPPPEPEEQRPQVISGGAIPQKHYKIIFIKAPAPPAPVAPIIPAQAQNEEKTLVYVLVKKPDEQPDITIPTAAPTQPSKPEVYFIKYKTQKEGGSIGGGAIGGGIGGGLGGIGGGIGGGSIGGGSLGGGISGGSIGGGISGGSLGGGISGGSIGGGHGGSIGGGISGGHGGSGVSTSYGPPGHSGPY	8	4232682	4233827	CPT
BmorCPR2	KWMTBOMO04384	+	ATGAAATTCCTGATTGTCCTCGCCGTCGCGGTCGCGTGCGCAAGCGCCGACGTCTCCCACATCGTCAAGTCTGACGAGTACGCCGCCCCAGTGGTCAAATCCAGCTACGACATCACCCCTGAAGGCCACTTCCAGTTCAACTACGAGACCGGCAACGGAATTTACGCCCAGGCTGAAGGTGCCGTCAAGAACGTCAACTCAGAATACCCCGCCATCGAAGTTAAGGGTGCCTACAAGTACACTTCCCCTGACGGACAACCCATCGACCTCGCCTACGTCGCTGACGAGAACGGTTACCAACCCCAGGGAAGCCATCTGCCCACCCCTCACCCAATTCCCGAGGCGATCGCCCGCGCTCTTGCCTACATCGAGGCCCACCCCCCCAGCCCCTCCGTCGTG…	MKFLIVLAVAVACASADVSHIVKSDEYAAPVVKSSYDITPEGHFQFNYETGNGIYAQAEGAVKNVNSEYPAIEVKGAYKYTSPDGQPIDLAYVADENGYQPQGSHLPTPHPIPEAIARALAYIEAHPPSPSVVERKVVANLLG	8	5205587	5208564	RR-1
BmorCPR3	KWMTBOMO04385	+	ATGAGAACTTACATCTTCCTCGCTTTGGTCGCGGTAGCCGTCGCTGACGTTTCTCACGTCGTGCGCACTGGCGAAGCTGATGCCCAAATTGTGTCGCAAGATGCTGACGTTTTCCCGGACAAATACCAGTACCAATATCAGACCAGCAACGGAATCAGTGGCCAGGAACAAGGAGCGCTCGTAAACGAGGGCCGTGAGGATGCATCCATCGCCGTCCAAGGTTCAAGCGGCTACACTGCCCCTGATGGTACTCCCATTCAGATCACTTACATTGCTGACGCCAACGGATACCAGCCTTCGGGTGCCCATCTGCCCACTACCCCAGCCCCTGTCCCAATCCCAGATTACATCGCCCGGGCCATCGAGTACATCAGAACTCATCCACCCAAGCCAGAGGTC…	MRTYIFLALVAVAVADVSHVVRTGEADAQIVSQDADVFPDKYQYQYQTSNGISGQEQGALVNEGREDASIAVQGSSGYTAPDGTPIQITYIADANGYQPSGAHLPTTPAPVPIPDYIARAIEYIRTHPPKPEVGQRI	8	5213831	5217597	RR-1
BmorCPH5	KWMTBOMO04410	+	ATGAGTATATCAAAGTGGTTAGCATGCGCTCTGCTTTTAGTATGCGTGAGCGTACGACAATCGATTGCAGCACCCGCGCTACAAGAAGAACAGTATCCCCCTATGCCGTACGAATACAAATACGACGTTGAAGATCCTGAGAAGACATTGTACTTCGGCGCGAACGAAGTCGGTGACGCTGAAGGCAAAGTCGTTGGGGGGTATCGAGTGCTTCTTCCTGACGGTAGACTCATGACGGTCGAGTACACAGTACAAGGCGACAGTGGCTTTGTACCCAAAATCAGTTTCGATAGTAACGCTAACCCCTTCGGTCAAGGAAAGTAA	MSISKWLACALLLVCVSVRQSIAAPALQEEQYPPMPYEYKYDVEDPEKTLYFGANEVGDAEGKVVGGYRVLLPDGRLMTVEYTVQGDSGFVPKISFDSNANPFGQGK	8	6333567	6337145	CPH
BmorCPH46	KWMTBOMO04641	+	ATGGGGCTTCTAGCTGCATTAGTGGTAAACGCGGTCGGCGGTGCTGTAATATATGGCACTGGGGGTCTGTTGACTCCATTAGTGGCTCCCGTGCTCGGTTTCAGCTCAGCGGGAATAGCGGCAGGAAGCACAGCCGCTGCTGCACAAGCATACTACGGAAATTTAGTGGCCGGCAGCATTGTGTCACAGTTGACTGCTGCTGCCATGGTAGCCCCCACGCCATGA	MGLLAALVVNAVGGAVIYGTGGLLTPLVAPVLGFSSAGIAAGSTAAAAQAYYGNLVAGSIVSQLTAAAMVAPTP	8	11296640	11297380	CPH
BmorCPH45	KWMTBOMO04642	+	ATGGGGCTTCTAGCTGCATTAGTGGTAAACGCGGTCGGCGGTGCTGTAATATATGGCACTGGGGGTCTGTTGACTCCATTAGTGGCTCCCGTGCTCGGTTTCAGCTCAGCGGGAATAGCGGCAGGAAGCACAGCCGCTGCTGCACAAGCATACTACGGAAATTTAGTGGCCGGCAGCATTGTGTCACAGTTGACTGCTGCTGCCATGGTAGCCCCCACGCCATGA	MGLLAALVVNAVGGAVIYGTGGLLTPLVAPVLGFSSAGIAAGSTAAAAQAYYGNLVAGSIVSQLTAAAMVAPTP	8	11307523	11308262	CPH
BmorCPH44	KWMTBOMO04643	+	ATGGGGCTTCTAGCTGCATTAGTGGTAAACGCGGTCGGCGGTGCTGTAATATATGGCACTGGGGGTCTGTTGACTCCATTAGTGGCTCCCGTGCTCGGTTTCAGCTCAGCGGGAATAGCGGCAGGAAGCACAGCCGCTGCTGCACAAGCATACTACGGAAATTTAGTGGCCGGCAGCATTGTGTCACAGTTGACTGCTGCTGCCATGGTAGCCCCCACGCCATGA	MGLLAALVVNAVGGAVIYGTGGLLTPLVAPVLGFSSAGIAAGSTAAAAQAYYGNLVAGSIVSQLTAAAMVAPTP	8	11321731	11322471	CPH
BmorCPH43	KWMTBOMO04644	+	ATGGGGCTTCTAGCTGCATTAGTGGTAAACGCGGTCGGCGGTGCTGTAATATATGGCACTGGGGGTCTGTTGACTCCATTAGTGGCTCCCGTGCTCGGTTTCAGCTCAGCGGGAATAGCGGCAGGAAGCACAGCCGCTGCTGCACAAGCATACTACGGAAATTTAGTGGCCGGCAGCATTGTGTCACAGTTGACTGCTGCTGCCATGGTAGCCCCCACGCCATGA	MGLLAALVVNAVGGAVIYGTGGLLTPLVAPVLGFSSAGIAAGSTAAAAQAYYGNLVAGSIVSQLTAAAMVAPTP	8	11329466	11329690	CPH
BmorCPG11	KWMTBOMO05341	+	ATGAGATTAATGAGATCGTCCTTACTCCTGGCTGTGGTTATAGGCCTGGCTGCAGCAGAGGAAAAGGCAGCGAAGGCTGAAGAACAACTAGAACCTAAGAAACAAGACAAGCGAGGACTGTCCGAGTACTATGGAAGCTACGACGAGCACGGAGGAGGCCACGAAGAACACGTGAAAACCATCACTGTTGTCAAAAAGGTTCCTGTGCCGTACCCCGTAGAAAAACACATACCAGTACCGGTGGAGAAAAACGTGCCCTACCCCGTTAAAGTACCGGTTCCACACCCGTACCCGGTGATAAAAACTGTTCACTTCCCGGTCAAAGAATACATCAAAGTGCCAGAGTACATTCCCAAGCCGTACCCGGTCACGAAACACGTACCCGTACCGGTCAAAGTG…	MRLMRSSLLLAVVIGLAAAEEKAAKAEEQLEPKKQDKRGLSEYYGSYDEHGGGHEEHVKTITVVKKVPVPYPVEKHIPVPVEKNVPYPVKVPVPHPYPVIKTVHFPVKEYIKVPEYIPKPYPVTKHVPVPVKVHVDNPVPVRVYEHVPVPVEKAVPVPVKVPVPHPYPVEKKVPFPVKVPVKVHVPYPVEKIIHYPVKVPVDNPIPVHVDKPVPVHIEKPVPYPVEKPVPYPVKVPVDRPVPVHVEKPVPYPVKVPVPAPYPVEKVIPYPVERKVPIPVKIPVDRPVPVHIEKHVAVHVEKHVPYPVKIGVPVFHHEEEHQHIGSHDDHHGFKQHNDDHHGFEQHNDDHHHHIEDHHHH	9	15074758	15076199	CPG
BmorCPG12	KWMTBOMO05342 modified	+	ATGAGACCAATGCTCGTGGCCGCCAGTCTGGTGGCTTTATTGGCCCTCGCTTACGCGGAAGAAGCCAAAAAAGCAGAAAAGGAAGTGGCAGTGACCGATAAGGAACCGGCGGCTGACGACAAGAAACACGAAAAGAGAGGGCTCTTGGACATCGGCTGGCACGGCGGCTTCGATGGTGGTTATGGAGGCGGTGGTTATGGAGGCGGCGGTCATTATGGCGGGCACGAGGAGGTCCACAAAACCGTAACTGTCGTTAAGAAAGTTCCCGTTCCCTACCCCGTCGAAAAGCACATCCCCTACCCGGTAGAAAAGAAAATCCCCTACCCCGTGAAAGTGCACGTTCCCCAACCCTACCCCGTTGTCAAACATGTCCCTTACCCAGTTAAAGAGATTGTCAAG…	MRPMLVAASLVALLALAYAEEAKKAEKEVAVTDKEPAADDKKHEKRGLLDIGWHGGFDGGYGGGGYGGGGHYGGHEEVHKTVTVVKKVPVPYPVEKHIPYPVEKKIPYPVKVHVPQPYPVVKHVPYPVKEIVKVPVHVPQPYPVEKKVPYPVHVPVDRPVPVKVYVPEPYPVEKKVHVPVEVHVPAPYPVEKKVPYPVKVPVHVPAPYPVYKEVQVPVKVHVDRPYPVHIPKPVPYPVEKPVPYPVEKPVPYPVKVHVDRPVPVHVEKPVPYPVKVPVPAPYPVEKHIPYPVEKAVPFPVNIPVDRPYPVHIEKHVPVHIEKPVPYPVKVPVPIVVSHEHGHEHGHDFGHHGGY	9	15113648	15114940	CPG
BmorCPG13	KWMTBOMO05344	+	ATGAAAACAGCGCTCTGCTTAGTTTTCCTGCTGGTAGCAGCAGCGGCTGCCAGTGAGAAGAAGACGACAGAAAGCAAAGCTGAACCCCTAGAGAAGAAATTGGACAAACGTGGTCTCCTGAACCTCGGGTATGGATACGGTATTGATGGTCTTGACGTTGGCTACATCGGACACGGACAAGGACTCGGAGGCGCCTACAACTACGTAGACGGAGGCTACTCCTCCGGCTACGGCCTCAACTTCGGTGGACATACCGACGTCACCAAGACCATCACCCTCGTCAAAGGCGTCCCTGTACCTTACGCCGTCGACAGACCCGTTCCATACCCAGTTGAGAAGCACGTGCCTTATCCCGTCAAGGTAGCCGTGCCCCAACCCTACGAGGTCGTCAAACACGTG…	MKTALCLVFLLVAAAAASEKKTTESKAEPLEKKLDKRGLLNLGYGYGIDGLDVGYIGHGQGLGGAYNYVDGGYSSGYGLNFGGHTDVTKTITLVKGVPVPYAVDRPVPYPVEKHVPYPVKVAVPQPYEVVKHVPYHVKEYVKVPVHVPAPYPVEKKVPYPVHVPVDRPYPVKVLVPQPYPVEKHVPYPVKVPVPQPYPVEKHVPYPVEVKVPVPQPYPVVKHVGVPVKVPVDRPYPVHVPAPYPVEKPVPFAVPVEKPVAYPVHVPVDRPYAVHVEKPVAVPVKVPVPQPYPVYKHVPYAVDRPVAVPVKVPVDRPYPVTVERHVPITVEKPVPVPVKVPYLVSDHHDHHDHHDHYSQLSYGGSYYGH	9	15152625	15158951	CPG
BmorCPR4	KWMTBOMO05376	+	ATGAAATCGTTCTTCGTTGTCGCTCTCTTCGTCGCCGTAGCTGTCGCTGCCCCAGTCGGCCCTGATGCCGACGCTGTCGTCATCAGACAAGACAACGACAACATTGGTGTCGAAGGATACAACACCGGCTATGAAACCTCCAACGGAATCAAGGCTCAGGAAACCGGTCAACTGAAGAACATTGGCACTGAAAACGAAGCTCTTGAGGTCCGCGGAGAATTTGCGTACATCGGCCCTGACGGAGTTACTTACGCTGTGACCTACGTCGCTAACGAGGGTGGATTCCAGCCTTCGGCACCTCACATTCCCAAGGCTTAA	MKSFFVVALFVAVAVAAPVGPDADAVVIRQDNDNIGVEGYNTGYETSNGIKAQETGQLKNIGTENEALEVRGEFAYIGPDGVTYAVTYVANEGGFQPSAPHIPKA	9	15843154	15844470	RR-1
BmorCPR5	KWMTBOMO05377	+	ATGAAATCCTGCATCGTTTTCGCTTTATTCGTGGCCGCTGCCTCGGCCGCCGCCATCACCACCAACAGCAAGGACGCTGTCATCCTTCAACAGACATTTGACAATATCGGCGTTGAGGGTTACGGCTTTGGCTTTGAAACTTCTGATGGCAAAACAGCCCAGGAATCTGCTGTATTGAAGAACGTCGGTACCGAAAATGAGGCTCTTGAGGTTCGCGGACAGTACTCGTACGTCGACCTCGATGGAAAGGTCCACGAGACGACGTACACCGCTGACGAAAATGGTTTCCATCCCTCCGGAGCAGACATTCCCCAGCTCCCTCAAGTCTAA	MKSCIVFALFVAAASAAAITTNSKDAVILQQTFDNIGVEGYGFGFETSDGKTAQESAVLKNVGTENEALEVRGQYSYVDLDGKVHETTYTADENGFHPSGADIPQLPQV	9	15857331	15861694	RR-1
BmorCPG14	KWMTBOMO05408	+	ATGGCCAAGTTGATAGTCGCCCTCGCTTTGATCGGCTGCGTGGCCGCCGAGCCTCCGGTCGGGTACAGCTACTCCGCTCCTTCGTCCATCGTCATCGGAGGACACTCTTCCCTCAGCAGCGGGGGACACTACACCCCGGTGCCTGTCGGACACCAGGAAACCGAGGGCTACAGTGTAGACCCCCATCTGCTCGAGAAGATCAAGACCATCATCCTTAAGGACGAGATCCAGAACCAGGCCTACCAATCCGTCTCTTCTTCCCATGGTCACGGACACGGCGTCTCTTCCCACTACGGGCCCCCCGCTCCTGTCTACGGCGTACCCCACGACAGAATCGTCGGCATCGAACTGGAGCATCTCCAGCAAGCTATCCAGGTCGCCCAGTATCACCAGGCTGAA…	MAKLIVALALIGCVAAEPPVGYSYSAPSSIVIGGHSSLSSGGHYTPVPVGHQETEGYSVDPHLLEKIKTIILKDEIQNQAYQSVSSSHGHGHGVSSHYGPPAPVYGVPHDRIVGIELEHLQQAIQVAQYHQAEEGYAGGYAGGYSGYSGISGYSSGGHGGYSSGGHSYSAPSISYSTIGVPSGSYGVPSPSSSYGAPHH	10	1161979	1162829	CPG
BmorCPT4	KWMTBOMO05702	+	ATGTGTGAAAAAATGGTACTGAGATCGATACTGGTGGCGGCGGCTGTGGTATGCGTAGCCGCTCGTCCTGAACCACCATCATCATACGGCCCTCCTTCCACATCCTATGGGGCTCCATCGCGGTCTTATGGTCCCCCAGCCCCACAATATGGTCCCCCACAACAGCCAATAGTGCATAAACATGTATACGTGCATGTGCCACCGCCAGATAACGAGATCCCGGCACCTCCCAAGCAGATCTATGTTCCTCCTCCACAGAAACACTATAAGATAGTATTCATTAAAGCACCTACACCTCCAACACCGACCGCACCTGTTATTCCTGTGCAACCTCAGAACGAAGAGAAAACTCTCGTGTATGTGTTAGTTAAGAAACCAGAGGAACAGCCTGAAATCGTC…	MCEKMVLRSILVAAAVVCVAARPEPPSSYGPPSTSYGAPSRSYGPPAPQYGPPQQPIVHKHVYVHVPPPDNEIPAPPKQIYVPPPQKHYKIVFIKAPTPPTPTAPVIPVQPQNEEKTLVYVLVKKPEEQPEIVIPTPAPTQPSKPEVYFIRYKTQKQEGYPAAAPPKPEYGPPASAPSSEYGAP	10	8537414	8540922	CPT
BmorCPR6	NA	+	ATGAACTGTCTGCTAGTCACACTCGCCCTTGGCTGCGTCGCGGCTGACGTTTCGCACGTCATTGCCAATGCCAATGCCAATGCCAATCGAGACGCCAAGATAATCAGACAGGAACTGGACGTGAATCCGGACGGCGCCTACCACTGGACGTACGAAACGGAAAACGGCATAGTAGCCGACGAAACTGGCGGCTTGAAGAATCCTCAGGATGAGAACCCGATACCGAGCGTCCAGGGCAGGGTCAGCTGGACCGCGCCCGACGGTCAACTCGTCGAGATCCAGTACGTAGCCGACGAGAACGGTTACCAGCCGCAGGGATCCTTCATTCCCACGCCCCCTCCGATACCCGAAGCCATCGTGAGAGCGCTCCAATACATCCAGGATCACCCTCCTCCGGCC…	MNCLLVTLALGCVAADVSHVIANANANANRDAKIIRQELDVNPDGAYHWTYETENGIVADETGGLKNPQDENPIPSVQGRVSWTAPDGQLVEIQYVADENGYQPQGSFIPTPPPIPEAIVRALQYIQDHPPPATQKN	11	4660847	4666354	RR-1
BmorCPG43	KWMTBOMO06667	+	ATGTTCGCGAAACTGTTCATTCTGTTCGCCGTCCTCGTTGTAGCTCTGGCAAGACCTCAACAGATCTACTCTGGTTACGGCTACAACAATTACGGATATACGTATCCAGGCTACGTCGGTTATCCCGGATACAGTCCCCTGGCCTATGGATCGTACGGTGGCTATGCTGCCTCTCCATACAACCTCGGCTACGGCTACGGCTACTAA	MFAKLFILFAVLVVALARPQQIYSGYGYNNYGYTYPGYVGYPGYSPLAYGSYGGYAASPYNLGYGYGY	11	12464610	12467255	CPG
BmorCPH27	KWMTBOMO06668	+	ATGTTCTACAAATTATTCACCCTCTTTGCTCTGTTGGTGGCCGTGGCTTTCGCCAGCCCCAACCCCAAGCCTGAGCCAGTGCTGACCTACGCCGCCGCCCCTGCCTACGGATATTCCGCGTATTCAGCATACGCCCCAGTTGCGTACCCCTCTCCATACGCCGCCTACCCTTACGCTTACTCTTCTTATTACGTCCGTTGA	MFYKLFTLFALLVAVAFASPNPKPEPVLTYAAAPAYGYSAYSAYAPVAYPSPYAAYPYAYSSYYVR	11	12468359	12470205	CPH
BmorCPH26	KWMTBOMO06671	+	ATGTTCAAACAGATTCTTGTCGCCTTCGCCACATTGGCCATCGCTTATGGTAAGCCCGGCTTGGGACACTTCGGCTACTCCCCAGTTGCCAGCTACGCATCCTACCTGCCTTCGACTTATGCCTACGGTGCCCCGGCCCTCGCCGCCCCAGCTGTAGCTCCAGTTCGAGCTCTGACCACTGCTGCCGTTGCTGCTCCAGCATACACCGCCCCTCTTGCATACTCTGCTTACTCACCAGCTGCCTACCCTCTGTCGTCCTACGCTCCCTACTCATACCCCAGCTACTACAATGGTTACTCTAGCTACGCTGGATACTCTCCCTTGACCTATAGCAGCTACTGGAACCCTGAATCCATCTACTACAAGCGCAAGTGA	MFKQILVAFATLAIAYGKPGLGHFGYSPVASYASYLPSTYAYGAPALAAPAVAPVRALTTAAVAAPAYTAPLAYSAYSPAAYPLSSYAPYSYPSYYNGYSSYAGYSPLTYSSYWNPESIYYKRK	11	12494692	12495514	CPH
BmorCPH47	KWMTBOMO06672	+	ATGTTCAAACAGATTCTTGTCGCCTTCGCCACATTGGCCATCGCTTATGGTAAGCCCGGCTTGGGACACTTCGGCTACTCCCCAGTTGCCAGCTACGCATCCTACCTGCCTTCGACTTATGCGTACGGCACCCCGGCCCTCGCCGCCCCAGCTGTAGCTCCAGTTCCAGCTCTGACCACCGCCGCCGTCGCTGCTCCAGCATACACCGCCCCTCTTGCATGCTCTGCCTACTCACCAGCTGCCTACCCTCTGTCGTCCTACGCTCCCTACTCATACCCCAGCTACTACAATGGTTACTCTAGCTACGCTGGATACTCTCCCTTGACCTACAGCAGCTACTGGAACCCTGAATCCATCTACTACAAACGCAAGTGA	MFKQILVAFATLAIAYGKPGLGHFGYSPVASYASYLPSTYAYGTPALAAPAVAPVPALTTAAVAAPAYTAPLACSAYSPAAYPLSSYAPYSYPSYYNGYSSYAGYSPLTYSSYWNPESIYYKRK	11	12498827	12499649	CPH
BmorCPH34	KWMTBOMO06673	+	ATGTTCAAGCTGATTCTTGTTACCCTCGCCACTGTGGCGCTTGCCTCTGGCAAACCCAGCTTTGGATACGCTCCTCTAGCCTACAGTGCTCCTATCGCCGCCACCTACTCATACAGCGCCCCAGCCTTCTCTAGCGCAGCTATTGCTGCCCCCGCTGTTGCTGCACCCGCTCTCACCTCCGTTGCTGCTCCTGCTGTTGCGCACCAAATCCACACACCAGCCGTCCATGTACCAGCCGTCCACGCACCAGCCGTCCCCGCACCAGCCGTCCACGCACCAGCCGTCTCCGCTCCAGTTGTTGCTGCTCCCGCCGTCACCGCTCCCGTCGTCGCCGCTCCAGCGTACACTGCCACGGCCTACACCGCCCCAGCCTACACCGCCCCAGCCTACACGGCCCCA…	MFKLILVTLATVALASGKPSFGYAPLAYSAPIAATYSYSAPAFSSAAIAAPAVAAPALTSVAAPAVAHQIHTPAVHVPAVHAPAVPAPAVHAPAVSAPVVAAPAVTAPVVAAPAYTATAYTAPAYTAPAYTAPAYTAPAYTAPAYTARTYAAPVYTAPAYTAPVYAARTYAAPTYAAAYTAPAYTAPAVTTAALAAPVYTAPAVTTAAVAAPAYTTPLAYSTYGASAAYPVSSYGAYSYPSYYSNYAAYSPLTYSSYWSPASLYYKKK	11	12503502	12504414	CPH
BmorCPH25	KWMTBOMO06674	+	ATGTTCAAGCTGATTCTTGTTACCCTCGCCACTGTGGCGCTTGCCTCTGGCAAACCCAGCTTTGGACACGCTCCTCTAGCCTACAGTGCTCCTGTCGCCACCTACTCATACAGCGCTCCAGCCTTCTCTAGCGCAGCTATTGCTGCCCCCGCTGTTGCTGCACCCGCTCTCACCACCTCCGTTGCTGCTCCTGCTGTTGCGCACCAAATCCAGACACCAGCCGTCCATGTACCAGCCGTCCACGCACCAGCCGTCCACGCACCAGCCGTCCACGTACCAGCCGTCCACGCACCAGCCGTCTCCGCTCCAGTTGTAGCTGCTCCCGCCGTCACCGCTCCCGTCGTAGCGGCTCCAGCGTACACTGCCACGGCCTACACCGCCCCAGCCTACACCGCCCCA…	MFKLILVTLATVALASGKPSFGHAPLAYSAPVATYSYSAPAFSSAAIAAPAVAAPALTTSVAAPAVAHQIQTPAVHVPAVHAPAVHAPAVHVPAVHAPAVSAPVVAAPAVTAPVVAAPAYTATAYTAPAYTAPAYTAPAYTAPAYTAPTYTAPVYAARTYAAPTYAAAYTAPAYTAPAVTTAALAAPAYTAPAVTTAAVAAPAYTPLAYSTYGASAAYPLSSYGAYSYPSYYSNYAAYSPLTYSSYWSPASLYYKKK	11	12509291	12510171	CPH
BmorCPH24	KWMTBOMO06675	+	ATGTACACACTCAGAGTCCTTGTCGCATTCGCCACTTTGGCCATCGCGTATGGCAAGCCCAGCTTTGGACCTTTGGCCTACTCTGCTCCTCTCGCCAGCTACGCATCCTACGTACCTTCCACCTACGCCTACACCGCTCCGGCCGTCGCCGCCCCAGCTGTAGCTCCTGTTCCAGCTGTGACCACCGCCGCCGTCGCCACCCCAGCTGTAGCTCCAGTTCCAGCTCTGACCACCGCCGCCGTCGCCACCCCAGCTGTAGCTCCAGTTCCAGCTCTGACCACCGCCGCCGTCGCTGCTCCAGCATACCCCGTCCCTCTTACGTACTCCGCCTACGCTCCAGCTGCTTACCCCGTGTCATCCTACGCTGCCTACTCATACCCCAACTACTACAACGCCTAC…	MYTLRVLVAFATLAIAYGKPSFGPLAYSAPLASYASYVPSTYAYTAPAVAAPAVAPVPAVTTAAVATPAVAPVPALTTAAVATPAVAPVPALTTAAVAAPAYPVPLTYSAYAPAAYPVSSYAAYSYPNYYNAYSTYAGYSPLTYSSYWNPASVYYKKK	11	12514220	12514951	CPH
BmorCPH23	KWMTBOMO06682	+	ATGATGAAAATTATCTTAGTCATCTCTGCGCTGGTCGCCATCGCCGCGGCCAAGCCGACACTTTTAAGCGCACCATTGGTGGCGGCACCTGCAGTGGTAACCGCAACAAGCTCTCAGTACTACCATCGCATCAACAACGGATTAGCTGCATACGTTGCTGCCCCTGCCGCTTATGTCGCACCGGCGGTCGCTTCAGCTGCCTATGTCGCTCCATCTGCCCCTTTGGTAGCTTCGGCCCCCTATCTCGCTGCCCCTGCCGGCTATGTTGCCGTTTAA	MMKIILVISALVAIAAAKPTLLSAPLVAAPAVVTATSSQYYHRINNGLAAYVAAPAAYVAPAVASAAYVAPSAPLVASAPYLAAPAGYVAV	11	12587427	12588022	CPH
BmorCPH22	KWMTBOMO06683	+	ATGCGAGGCGACCTCACGATGCTGCACCAGGTAATAATAGCCCTAGCTGTCTTTACATACGTGGACGGTTCTGGTATCGGTCATGCTCCGGCAACGGGACCGGTCGTAACGTCTGCAAGCTCACAGTACTTTGAGAGGACGTTTAATCGCTTAGTAGCAGCACCTCCTCAGGTACTGGTCCCCGCTCCTGCACCACCACCTCCAGCTGTCGTCCCGGTGCCACAACCAAACCAAGTCTTTATTCCAGCGCCTGCGCCACCTCCTGTAGTATTACAAGCTCAACCACCACCCGTGTTAGCATCGCCACCACAACAATTTATACATGTGCCACCACAGCAACCTGTTTTTACACCACAACATGCTGTTTTTGTGTCTCCAGTACCGAATAATACTCCAGCA…	MRGDLTMLHQVIIALAVFTYVDGSGIGHAPATGPVVTSASSQYFERTFNRLVAAPPQVLVPAPAPPPPAVVPVPQPNQVFIPAPAPPPVVLQAQPPPVLASPPQQFIHVPPQQPVFTPQHAVFVSPVPNNTPAPANPVQPTPDATQQPNVAIAVATAHAAAPVATILLPPYPFGFPPGFGYIQPEQPVNVPEEKPKETTTPVPTTRITEATTTVRDSETTPVPSNSDNSFVQALPSNENVNFKQYGLPLPQPQLPQFQGCKRCNGVLPQRQPLPQAEATGQSSSTTTPVRPWPQQPKTQGWSQHVHYPIKDAPQKLKTSVEVVPIPLAYIAPPPATRQQPHRHIKIIKHIYGFAAEPSSKVIIREVPTSLRIRQVKRPAHTYGHKAAIATRSVLSQNQK…	11	12594962	12596343	CPH
BmorCPH21	KWMTBOMO06684	+	ATGTACAAAATCGTATTTTTCCTCGCCACCGTCGCATTGGCGTCAGCCAAACCCAGCGCCATCGTGGCAGCTCCAGCACCTCTGGTGGCAGCTTCAGCGCCTCTGTTAGCGGCCCCAGCACCCCTTGTAGCAGCCCCCGCTCCGGTCGTCACTGCCACAAGCTCCCAGTACGTTTCTAGAAACTTCAACGGTCTAGTTGCTGCCGCTGCTCCTTTGGTAGCTGCCCCTGCTTCATACAGCTTCGCTCCAGCTGCCAGACTAGTAGCCCCAGCGGCAGCACCGTACGTAGCTGCAGCTGCTCCGGTTGTTCCTACATACGCTCGCTACGCAGCTCCTTATGCAGCATCGCCGTATATTGCGGCTTCTGCTCCTTACATCGCAGCACCCTATGCTTCTGCT…	MYKIVFFLATVALASAKPSAIVAAPAPLVAASAPLLAAPAPLVAAPAPVVTATSSQYVSRNFNGLVAAAAPLVAAPASYSFAPAARLVAPAAAPYVAAAAPVVPTYARYAAPYAASPYIAASAPYIAAPYASAPYIAAPYASAPFVALK	11	12601018	12601600	CPH
BmorCPH20	NA	+	ATGACTGTACTAAGACTAATCGTTTCCACCATCCTCATCATAGAGGGTTGTAAAGCAAGCGGCATAGGACACATAGTGCCGGCAGTCAGATCGTACCCTATTGTACGATATGCTCCATTCTACAATTTTCCTGGAGCGCGTTCTATTCATGCAGTAGCACCTGCCATAGCTCCAGCGCCATTTGTTCCAGCACCATTGCCAGCTCCGCTGTTTCCAGCGCCGTTGCCGGCTCCTGTATTACCAGCCCCATTACCGGCTCGCCTGTTGCCTGCTCCCGTATTCCCCGCACCAACCTTACCTGCAGGAATTCCAGCACCAATTTTCCCTGCTCCTGCACCAGCTTTGGCTCCAGCTTATGCTCCAGCTCCATTTTATAACTCCGTATTACCTAAATTCGCA…	MTVLRLIVSTILIIEGCKASGIGHIVPAVRSYPIVRYAPFYNFPGARSIHAVAPAIAPAPFVPAPLPAPLFPAPLPAPVLPAPLPARLLPAPVFPAPTLPAGIPAPIFPAPAPALAPAYAPAPFYNSVLPKFAPAVPALPAPVFTRALPALPAVPFAPIVRPVALPAPAVPAPLFAPAPAPIAVAKALPYGFHQYAHLAPVIKQAWK	11	12607050	12607770	CPH
BmorCPH19	KWMTBOMO06685	+	ATGTTCTCTCTCAAATCTATCGTACTCATCGCTGCTGCCTTTATAATTGGAGCTGAATCGAGTGCAGTCGCAGCTGTTCCAGCAGTAGCCGCTGCTCCTCTGGTTGCTCCAGCCCACGTGGGATACGCTCAGGCTATACCTCAGAACATTCCTCCATACGCTGCACAAGTTAATATCGCCAGCAGGGCATTGAGTCCTTTGATAGCAGCACCGGCCTTCGCTCCTGCCGTAGCTCCTGTTGCAACTCCATTTGCTGCTCCTATAGCTGCACCCTACGCTGCACCTTTTGCTGCTCCAATAGGCGCTAAATGGGCATACTGGTGGAATCCATATGGAAGTGCCTTTGCTACTGCTATAGGAGCAGGAGCTGGTGCAAAAAGAGGGGCGGGTACAGCAGGA…	MFSLKSIVLIAAAFIIGAESSAVAAVPAVAAAPLVAPAHVGYAQAIPQNIPPYAAQVNIASRALSPLIAAPAFAPAVAPVATPFAAPIAAPYAAPFAAPIGAKWAYWWNPYGSAFATAIGAGAGAKRGAGTAGAGNATGLTIGANGTAGSAGNALVKTGAGKAGKVGAGNTGAGNRRAGNGAGNTGAGNGAGNSGAGNGAGTNGAGAMAGATA	11	12607293	12609743	CPH
BmorCPH18	KWMTBOMO06686	+	ATGTTCGCCAAATTTGTTATCATTCTAACTCTTGCCGTCGCTGCCGCCAACGCGAGTGCTCCTGCTGCACTGGTCGCTCCAGCAGTAGCTCCTGCTGCGTATGTAGCGCCGTACGCCAGTTCCTACTCAGCCCACGCGGTTAACCATGCCGTTGCCACACCAGTCATAGCTCCAGCTCCTTATGTAGCAGCCCCTGCGGCTCCAGTGTTGGCTTCAGCTCCATATGTGGCCGCACCTGCTGCTCCTTTAGTCGCCCCAGCGTCTCCTTTCTTCGGCAGATACGTTTCTTCCCCTTACATCTTCTAA	MFAKFVIILTLAVAAANASAPAALVAPAVAPAAYVAPYASSYSAHAVNHAVATPVIAPAPYVAAPAAPVLASAPYVAAPAAPLVAPASPFFGRYVSSPYIF	11	12610701	12611089	CPH
BmorCPH17	KWMTBOMO06687 modified	+	ATGTATAAGCTGGTTGTATTCGCCGCTTTCCTGGCCGTCGCCTCGGCTGCTCCAGGACCATATGGTGTGCCTATTGCAGCGCCCATCGCCGCACCTTGGGGCCATGGTATCGTCAGCGCCCCACTGGTGAGCGCTGGAGTAGTAAAAACTGCTGTGCCGGTCGCCACTTCTTACGCAAACACCGTTAGGATCGCATCCCCCGCTGTGGTAGCTGCTCACGCACCGATTGTCGCCGCACACGCTCCCATCGTGGCTGCACACGCTCCCATCGTGGCTGCACCCGCCTATGCCCACGGCTGGTAA	MYKLVVFAAFLAVASAAPGPYGVPIAAPIAAPWGHGIVSAPLVSAGVVKTAVPVATSYANTVRIASPAVVAAHAPIVAAHAPIVAAHAPIVAAPAYAHGW	11	12627097	12634473	CPH
BmorCPH16	KWMTBOMO06688	+	ATGAACTCGCTGGTGGTGTTATTATCTTTGGCAGCGTTAGCCGCCGCCAAGCCCTCAGGCCTTCTTACGGGTCCCGCAATCACCTACTCTGCCCCGCTGATCGCAGCTGTCCCGGCAGCCGTATCTCACCAATCTCGATTGGACATCAAATCATCTCCAGCCATCGTATCAACTGCAGCCGTAGCTCCGATCGCCGTCCGCACCGCCTTAGCTCAACCGACTGTCTTCGCTGCACCAGCAGCTGTCGTTGCCCCCGCAGCCGTCTCCAGCCAGTCGCGTCTTGACATCAAGTCTACTCCGGCCGTTACCAGTACGTTAGTTTCTGGTGCTCCTCTGGCGTACAGTGCAATCAGTGCCCCAATCACCACTGCTGCAATTACACCTCTTGCTGCAACGGCC…	MNSLVVLLSLAALAAAKPSGLLTGPAITYSAPLIAAVPAAVSHQSRLDIKSSPAIVSTAAVAPIAVRTALAQPTVFAAPAAVVAPAAVSSQSRLDIKSTPAVTSTLVSGAPLAYSAISAPITTAAITPLAATAIAPALLNTFTPAIAAPSFVKTAQLVPAAIEAPAVPLDTPEVVAARAAHLEAKAQALADAHVVHKRSVVASVYSTSLGAPVVSTYSAAPVVSTHLTYSAPIVTPLVTKTYGIHTW	11	12638016	12638759	CPH
BmorCPH15	KWMTBOMO06689	+	ATGAACAAGCTGGTGGTGTTGTTTTCAATTTTCGCGGCCGCCGTCGCCAAGCCCAGTGTGGTGGCTCCTTTGGCCTACAGCGCTATCGTGCCTGGAGTTAGTTCGCTGTCCCAGTACAGCACCAGTGTGGTCCATGGATCGCCTCTGGTAGCTCCTGCTGTGTACAACGCTGCACTCATCGCTCCCGGTGTGGTTCCTGCAGTCGCCGCCCTCTCTCAAGCCCCGCACTCTCCTGCTGTCGTCTTGGATGCTGTTAACGGTGTCCCCCTCGACACTCCTGAGGTCGTCGCTGCCCGCGCCGCTCACTTCCAGGCAAAAGCTCTGTCTGGCTACCACCACCTCCGCAAGCGGTCTGTTGTCGCTCCCGTGGCCTACAGCTCTGTCGTCTCTCCCCTCGCC…	MNKLVVLFSIFAAAVAKPSVVAPLAYSAIVPGVSSLSQYSTSVVHGSPLVAPAVYNAALIAPGVVPAVAALSQAPHSPAVVLDAVNGVPLDTPEVVAARAAHFQAKALSGYHHLRKRSVVAPVAYSSVVSPLAYSSPVVSAYSAPFVSAYSTPVVSPFSLYPKALSVHPW	11	12645179	12645691	CPH
BmorCPH14	KWMTBOMO06690	+	ATGAACAAATTGGTGGTGTTGTTTTCAATCTTCGCGGCCGCCGTCGCCAAGCCAAGCTTGGTGGCTCCTTTGGCCTACAGCGCTGTCGTGCCTGGAGTTAGTTCGCTGTCCCAGTACAGCACCAGTGTGGTCCACGGATCGCCTCTGGTAGCTCCTGCTTTGTACAACGCTGCACTCGTCGCTCCCGGTGTGGTTCCTGCAGTCGCCGCCCTCTCTCAAGCCCCGCACTCTCCTGCTGTCGTCCTGGATGCTGTTAACGGTGTCCCTCTCGACACTCCTGAGGTCGTCGCTGCCCGCGCCGCTCACTTCCAGGCAAAAGCTTTGTCTGGCTACCACCACCTCCGCAAGCGGTCTGTCGTCGCTCCCGTGGCCTACAGCTCCGTCGTCTCTCCCGTCGCC…	MNKLVVLFSIFAAAVAKPSLVAPLAYSAVVPGVSSLSQYSTSVVHGSPLVAPALYNAALVAPGVVPAVAALSQAPHSPAVVLDAVNGVPLDTPEVVAARAAHFQAKALSGYHHLRKRSVVAPVAYSSVVSPVAYPSPVVSAYSAPFVSAYSTPVVSPLSLYPKTVGLRAW	11	12648123	12648635	CPH
BmorCPH13	KWMTBOMO06692	+	ATGTTCAAGTTGATAGTGTGTGCTTTATTAGCTGTCGCGGCTGCTGAGCCTGGAGTCTTCTTGACGCCTCCCGTGACGTCCCTAACAACTGTGGTTTCTCCGGGATCTACAACTATCAGTAAGCTGGCCAGCAGCGTCGTGCATCCCTCACCCTTGGTCTACTCTACACCGTATGGCTACACTCATTTCATCAAGAAGAGGTCTGCTGCACATGCTGCGTATATCGCTCCTGCATCATACTCTGCTATTTCTCCCGTCGTAGCAACCACCTACCACGGTAAAACTCCTCTCCTGGCTTCGACCTCCTACGTTTCTTCGATTCCTTTAATCTCGCAACCTATTGCGTATTCTGCTCATTTTATCAAGAAGCGCTCTCCACAATGGCCCGTGAGCTACATC…	MFKLIVCALLAVAAAEPGVFLTPPVTSLTTVVSPGSTTISKLASSVVHPSPLVYSTPYGYTHFIKKRSAAHAAYIAPASYSAISPVVATTYHGKTPLLASTSYVSSIPLISQPIAYSAHFIKKRSPQWPVSYIAPSSYITPNTYIASGPLGATTYTTPFVQTVPIASTASLPVAAHLIKKRSAPVLATTYTVPTTYTAALPGVFSHQSSYNLHGAPLVTSYTTPLVYSAPISTHVV	11	12651952	12652662	CPH
BmorCPH12	KWMTBOMO06693	+	ATGTTCAAGTTGATAGTGTGTGCTTTATTAGCTGTCGCGGCTGCTGAGCCTGGAGTCTTCCTGACGCCTCCCGTGACGTCCCTAACAACTGTGGTTTCTCCGGGATCTACAACCATCAGTAAGCTGGCCAGCAGCGTCGTGCATCCCTCACCCTTGGTCTACTCTACACCGTATGGCTACACTCATTTCATCAAGAAGCGGTCTGCTCCCTTAGCGCATGCTGCGTATATCGCTCCTGTAGCATACTCTGCTATTTCTCCCGTCGTAGCAACCACCTACCACGGTAAAACTCCTCTCCTGGCTTCGACCTCCTACGTTTCTTCGACTCCTTTAATCTCGCAACCTATTGCGTATTCCGCTCACTTTATCAAGAAGCGCTCTCCACAATGGCCCGTGAGC…	MFKLIVCALLAVAAAEPGVFLTPPVTSLTTVVSPGSTTISKLASSVVHPSPLVYSTPYGYTHFIKKRSAPLAHAAYIAPVAYSAISPVVATTYHGKTPLLASTSYVSSTPLISQPIAYSAHFIKKRSPQWPVSYIAPSSYITPNTYIASGPLGATTYTTPFVQTVPIASTASLPVATHLIKKRSAPVLATTYTAPTTYTAALPGVFSHQSNYNLHGAPLVTSYTPLVYSAPISTHVI	11	12653619	12654332	CPH
BmorCPH11	KWMTBOMO06694 modified	+	ATGATGAAGCTGGTGGTGTTGTCCTGCATGTTGGCGGCCGTATATGGCGGACTCGTGGCGCCCATCGCCTACACCGCACCGCTTGCATACACCGCACCGTTGATCGCGCCCTTGGGCAACTACAGAGGGCCGCTGTCCCTTGCCCCCGGCCAGCCCGCCAACGTCCTCGGCGCTGACGGCAGGCCCCTCGACACTCTCGAAGTTAACTTGGACCGCGCGGCGCACTACACCAGCAAAGCTCTCGGCGTCCACCTGTTGAAGAAGCGCTCTGCCGTCATCGCACCCATCAGCACCGTCGCCGTCGCACACTCACCACTGATCACCCCGGCCGCTCACATCGCCTACAGCGCTCCCCTCGCTACTGCCCACTATGCGCCTCTAACCTACGCCGCTGGCCCC…	MMKLVVLSCMLAAVYGGLVAPIAYTAPLAYTAPLIAPLGNYRGPLSLAPGQPANVLGADGRPLDTLEVNLDRAAHYTSKALGVHLLKKRSAVIAPISTVAVAHSPLITPAAHIAYSAPLATAHYAPLTYAAGPIVHW	11	12658522	12658983	CPH
BmorCPH10	KWMTBOMO06695 modified	+	ATGATGAAGCTGGTGGTGTTGTCCTGCATGTTGGCGGCCGTATATGGCGGACCCGTGGCGCCCATCACCTACACTGCACCGCCTGCATACATCGCACCGTTGATCGCGCTTTTCGGCAACTACAGAGGGCCGCTGTCCCTTGCCCCCGGCCAGCCCGCCAACGTCCTCGGCGCCGACGGCAGGCCCCTCGACACTCTCGACGTTAACTTGGACCGCGCGGCGCACTACACCAGCAAAGCTCTCGGCGTCCACCTGTTGAAGAAGCGCTCTGCCGTCATCGCACCCATCAGCACTGTCGCCGTCGCACACTCACCACTGATCACCCCGGTCGCTCACATCGCCTACAGCGCTCCCCTCGCTACTGCCCACTATGCGCCTCTAACCTACGCTGCTCGCCCC…	MMKLVVLSCMLAAVYGGPVAPITYTAPPAYIAPLIALFGNYRGPLSLAPGQPANVLGADGRPLDTLDVNLDRAAHYTSKALGVHLLKKRSAVIAPISTVAVAHSPLITPVAHIAYSAPLATAHYAPLTYAARPIVHW	11	12667860	12668357	CPH
BmorCPH9	KWMTBOMO06696	+	ATGATCAAGCTGGTGGTGTTGTGCTCCTTTGCTGCAGTAGCAGTTGCGAAGCCCAGCGTCATTGCTCCGGTGGGTCTAGCCGGCTGGGCTGGACACTTAGCCGCGCCATGGGGCTCCCATATCGCAACACCTTTAGTTGCTGCTGCTCCAGTACTTGGCGCACATAATTATAGAGGACCTCTTTCATTAGCCCCAGGGCAACCAGCTAATATCTTGGCAGCCGATGGCAGACCGCTGGATACTCTCAGTGTAAACCACGATCGTGCTGTTCATTTTACGGCAAAAGCTCTGGAACATGGTGGTGTGCATCTTTTGAAGAAACGTTCTGCTGTTCTGGCTCCTGCAGTGGCGTGGTCTCACGTCGCCCGAGTCGACTGGCCTGCCGCACGTTTGGTCGCC…	MIKLVVLCSFAAVAVAKPSVIAPVGLAGWAGHLAAPWGSHIATPLVAAAPVLGAHNYRGPLSLAPGQPANILAADGRPLDTLSVNHDRAVHFTAKALEHGGVHLLKKRSAVLAPAVAWSHVARVDWPAARLVAHAPIAPLGLAAPVGHWGLGHAAHLTHIW	11	12672077	12672562	CPH
BmorCPH8	KWMTBOMO06697	+	ATGAAATCGATGGTGGTGTTGTTCGCTCTCGCCTCTGTGGCTTGCGGCTCCTTTTTGCCGGTGGCGCAGCCCCCGCATCATCCCGCTGTCGTCCTGGACCCCCACGGCCGGCCTCTGGACACCGCGGAAGTCATCAACGCTCGCGCTCTCCACCTTCAAGCTAAAGTATTGGAAGGACACCACGCCCCACTCGTGCACGCTGCTGTCGCGCCGATTGTAGCTCCTATCGCTCACTCCGTCATCGCTCCTGCTGCCGTCTCTCATCAATCTCGTGTTGATGTACGTACCAGCCCCGCCATCTATAGCCACGCTGTTGCCGCACCAGTCCTCGCACACGCCGCCTACGCTGCACCAGTATTTGCTGGTCACGGTCATGGACACTGGCTGAAAAAACGTTCC…	MKSMVVLFALASVACGSFLPVAQPPHHPAVVLDPHGRPLDTAEVINARALHLQAKVLEGHHAPLVHAAVAPIVAPIAHSVIAPAAVSHQSRVDVRTSPAIYSHAVAAPVLAHAAYAAPVFAGHGHGHWLKKRSLGHLTYSAPIIAPAAVSHQSRVDVISSPAVVSHAVATPVVAHAYAAPVVAAVAPAAVSHQSRVDVRTSPAVVAHGAVAPYAHGIITPYAHHAGLFHSAPLVHSSPLVHGW	11	12690635	12691357	CPH
BmorCPH7	KWMTBOMO06698	+	ATGAACGCGTTGGTGGTGTTATTCGCTTTAGCCTCAGTGACCTGCGGTTCTTTGGTGCCATTGGCGCAACCGCCTCACCATCCTGCGCTGGTGCTGGATCCCCATGGTCGTCCCCTGGATACAGCGGAGGTTATCAACGCTCGCGCTCTACACCTGCAAGCTAAGGCTCTGGAGCATCACGACGCCCATCTAGTGCACGCTGCCGTCGCACCTGTCGTCCACTCAATCGCTCCTGCTGTAGTACCTGCCGCCGTATCGCATCAATCCCGTGTTGACATCCACAGCAGCCCTGCGATCGTGAGCCACGCTATCACCACACCTGTGCTTACACACTCTGCTATTGCACATTTTCCTGTCCTGACTCAATCAACTCTTGGACACGAACACTTTCTGAAGAAA…	MNALVVLFALASVTCGSLVPLAQPPHHPALVLDPHGRPLDTAEVINARALHLQAKALEHHDAHLVHAAVAPVVHSIAPAVVPAAVSHQSRVDIHSSPAIVSHAITTPVLTHSAIAHFPVLTQSTLGHEHFLKKRSVALVAPSAVSHQARVDVISKPTLVSHAVIAPILRHSVATPFVTHAVAAPIVAVAPAAVSHQSRVDVHSSPAVVTHAISPLSAVWTGATYGAHSISHGHLLKKRSLAAVVTPVLHTAPAAVSHQSRVDVISEPAIVSHEIATPLAAAPLAHSAIWTAPVAHLGYSGLFKGLW	11	12695325	12696245	CPH
BmorCPH6	KWMTBOMO06699	+	ATGAGATCGTTGGTGGTGCTGTTTGCTGTGTTGTCAGTAGCTGTCTCCGCTCCGGGCGTCGTGAAAAGATCCATTGGACACGTCGCGTATACAGTGCCGACAGCCGTATCACATCAGTCTAGAGTTGATGTACGAACGTCGCCAGCAGTCGTGGATGTTGCTCCAGCGGTAGCTTCTCATTTTGTTGCTGCACCAGAAGCACACGCCGTGGTAGCTCCCTATACTGCTGTCTATGGAGCTGGAGCTGTCTCTCATCAGTCTAGAGTTGACGTTCGCACTTCACCAGTTGTAGTCAGCGCTGCTCAAGTTGTGGCTCCTGCTTTGGTTACCGAACCAGTCCTTGAAGCTCGGTCAGTTTATGCCGCTTCAGTGCCTTCATTGTACATTGGTGGTGCTTCA…	MRSLVVLFAVLSVAVSAPGVVKRSIGHVAYTVPTAVSHQSRVDVRTSPAVVDVAPAVASHFVAAPEAHAVVAPYTAVYGAGAVSHQSRVDVRTSPVVVSAAQVVAPALVTEPVLEARSVYAASVPSLYIGGASVSHQSRYDVHSSPSVVTEEVAAPTIVEARSLLPVNAW	11	12699063	12699575	CPH
BmorCPH28	KWMTBOMO06989 modified	+	ATGGCTGCTAAATTTTACGTGCTCTGCGTATTGCTGGCGACAGGGATAGCCGCTGGCGCTCGACCCAGGCCTCGTTTGCAGCAGGTGGAAGACTCTTACGATTATGAGAACCAGGCCCAGGATAGCAGAGCTGGAGGACAGGTGTACCAGCTCGTTCCGGCTGACCAATACGACTCCATATATAGACAGAATGACCGCCAAGATGAGGAGTATGAGCAGAGACCAGTTCAGCGGCTGCCATCCCGGCAGAAGCTTCAGCCCCAACCACAGCAGGAGGGGCCCAAGCAGCCTCCAGTGCAGACTATTAGAAACTATAACAAGGTGAACGACGATGGAAGCTTTACATTCGGTTACGAGGCTGCGGATGGGTCCTTCAAGGAGGAGACCAGAGGTACCGAC…	MAAKFYVLCVLLATGIAAGARPRPRLQQVEDSYDYENQAQDSRAGGQVYQLVPADQYDSIYRQNDRQDEEYEQRPVQRLPSRQKLQPQPQQEGPKQPPVQTIRNYNKVNDDGSFTFGYEAADGSFKEETRGTDCVVRGKYGYIDPDGNKREFTYVSGNPCDPNKPNEEDEPEAPAPDSAERDDGVPNYPTRVAPRPTTPRPPTTFFQNDFRDADEDEDDEPVQAIQPVRQRVVQRPALRRPAYQPQPIAITPRPLPVTTARALPPATTFRPQLLQITPKPQIQYSPEPHYSPSPSPIATTARPGPGQIDFAAEFAKFHRENQLQGSTSATAASPTKATAASPSPSGNPLYSTELVYDPSSGQYNTQLFQTLPQTKGELNLNLRLQPFVAQQQSQPRPFV…	12	1132669	1193052	CPH
BmorCPH29	KWMTBOMO06990 modified	+	ATGCCGCTGTGGCGCCCTAGCGAGATGATGCTCCTCCTGCTCATCGCGTGTGTCGCAGTTACAACTGCCGAAAATGCCACTAAAGATTCAACCGAACCACCTTCGAACACCACTAAAGAGATCTTGAAAGCTAGTGAAACAGCTGATGCATCAAAAGTTGAAATAGTCAAGCAAATAAGGAGACTTAACGACGACGGGTCTTATACTATTGGATATGAGGCTGACGACGGTACGTTTAAGATTGAGAGTAGGGATGTGCGCGGTAATGTGAAGGGAACTTTTGGATATATCGACAAGGATGGTGAAATCAAACGGGTGACGTACTCGTCTTCTGGGGAAAGCACTCCGATCCCGGTGACAACAACCACAACGACCACGCAAAGCTCCCCAACGATGATA…	MPLWRPSEMMLLLLIACVAVTTAENATKDSTEPPSNTTKEILKASETADASKVEIVKQIRRLNDDGSYTIGYEADDGTFKIESRDVRGNVKGTFGYIDKDGEIKRVTYSSSGESTPIPVTTTTTTTQSSPTMIVRVNKTVSSTTRRPLATVVYPTRSSFTTRGTVIQSIPRRRGSSTRPPNTTESTTEQQNLEDTTSSILNLYKPKVEENIRTRTQILKPMSDILKDDLVTRQTTTKLPQTVKPVYEHVTEKAPESVLKMNTFRRELPSTTTNPHMINLQQSAGDDSTDEYGSQLSLGTIRPLFTTTTPRPRLVPIQSIVAARQRIQQRYQDAPLDDQETTIEASTGRVFDSQGVVTSNPLPVVHIPAQREPDDRAYQQTVYRRPPAVQFRTREYLRDN…	12	1199124	1201116	CPH
BmorCPR54	KWMTBOMO06991 modified	+	ATGACGCCATTTGCAAGATTGGCGTTTCTAGCATTCATCGCGTATGCGGCGGCCCAGTACAATGAGGACCGCGCCCCTCGATACATAGCCACTGAGCCTAAAGAAGTCTCCACGCCTGTGCCCATACTGAAACAGATAAACAGACACAACGAAGACGGCTCCTACACTTATGGCTATGAAGCCGCCGATGGATCCTTCAAGATCGAGACTAAATCGCAAGCAGGTGATGTGAAGGGCAAATATGGATACAAGGACGACACTGGCAAGCTACGAGTGATTGAGTACGGCGCCAACAAATACGGATTCCAGCCAGCCGGCGAGGGCATCACCGTTGCGCCTCCAACCCTCGTCGACGAGTCGACCAGGGACGAGGGACTCAGACCCGGGAAGTCGCAGGGA…	MTPFARLAFLAFIAYAAAQYNEDRAPRYIATEPKEVSTPVPILKQINRHNEDGSYTYGYEAADGSFKIETKSQAGDVKGKYGYKDDTGKLRVIEYGANKYGFQPAGEGITVAPPTLVDESTRDEGLRPGKSQGGRSQYRAPAPQPDYDYEEPAPAPPPRPRPQPQPQPQYRAPAPRPQPQPQQQYRPAPQPQQQYRPNPQPQQQYRPEQSAAPTPPKPAFFSGAAPAPVENNFFEPEPAPRPRPKQDFRPAPQFQSFAPAQDFAPSPPQQQRYTTANQFPQQKSQPYSMLDQLLKEYSLPQGGAAPLHDITFGSY	12	1205330	1223713	RR-1
BmorCPR55	KWMTBOMO06992	+	ATGTTTGTTTTGAAGACTCTAGTGTTCTGCTCGGCGTGGCTGCTGATACAAGGCCAAGGATCAAACGTTCCCGCCACCACTCCGGTCCCGATCCTAAAGCAAATCAACAGACAAAACGATGACGGATCGTACAGTTACGGCTATGAAGCAGCCGACGGTTCATTCAAGATTGAAACGAAGTACCCTAATGGGGATGTCGCGGGGAAGTATGGGTATATCGACGAGAGTGGGAAACAAAGGGAGATCTCGTACGGAGCCAGCAGCGCTAGAGGATTCGAACCCCAAGGAGCCGGTATCATGGTCCCACCACCGACGCTGCACGACCCGTCTTCCAACGCTTTGACTGATGGACAAGAAGACGACGGTCAGTACCGCGAGGACCCAAAGATCTACGAAGAC…	MFVLKTLVFCSAWLLIQGQGSNVPATTPVPILKQINRQNDDGSYSYGYEAADGSFKIETKYPNGDVAGKYGYIDESGKQREISYGASSARGFEPQGAGIMVPPPTLHDPSSNALTDGQEDDGQYREDPKIYEDPKYNGRQSAKPAQGFRQFQQPAQPAQPEPQYQRQQYQSFQSSFPAQPQYQPQPQYQQPQSQYQQAQYQPQPQSQSQYRSPLFSQQSNLFNQAPQQFPQSQVYHQQPQFSYQAFTPQPSSQFQSQNYQAQSNPFNGHPAQNFDPSTGSYSINFTG	12	1239213	1255973	RR-1
BmorCPG15	NEWGENE00769	+	ATGCAGTTTGCACATAGCTTCATCATCATGAAGGTATTCGTTTGCTTGTTGGCGTTAGCCGTAGCCGCAAATGCCGGCTTCATCGGCGGTGGAGGTGGCGGTTGGTCTGGCGGTGGTGGCGGTGGATATGGCGGCGGAGGCGGCAGCGGATGGAAATCGGGCGGCGGCGGCGGCTGGTCCGGAGGTGGCAGTAGCGGATGGTCTAGTGGCGGAGGAGGTGGAGGCTGGTCTGGCGGTGGTGGTGGAGGCTACGGCGGCGGTGGACACGGCGGCGGAAGTGGTGGACAAGTCAAGATCATCAAGATCATAACCACCGGCGGAGGCGGAGGCGGCGGCGGCGGCTTCGGTGGTGGTCACGGAGGATGGTCCGGCGGCGGCGGTAGCAGTGGCTGGAAAAGC…	MQFAHSFIIMKVFVCLLALAVAANAGFIGGGGGGWSGGGGGGYGGGGGSGWKSGGGGGWSGGGSSGWSSGGGGGGWSGGGGGGYGGGGHGGGSGGQVKIIKIITTGGGGGGGGGFGGGHGGWSGGGGSSGWKSGGGGGYGGGGLGGGSGGWKLGGGGGGWSSGGGSGGWSSGGGSSGWW	12	10110802	10114463	CPG
BmorCPR139	KWMTBOMO07399 modified	+	ATGTTTCGAATTTTATGTATCACTCTTTTGGCGCTAAGTACATTATTGATAAATACGTCTGCCCAAGAATACCTGCCTCCTAAAGTTGGGCTGAAGAAATCTATAGCAGAACCAACGCTGCCAGCCAATTACGATTTTGCGTACGACGTGCAAGATAACGCAGTCAGCTTAGACTTCGGCCACAACGAGAAGAGGAAGGACGATCACGCGTCCGGCTCCTACCACGTGCTTCTCCCCGACGGAAGGACGCAGCTCGTCGAGTACGAAGCCGGACCAGACGGATACAAACCACAGGTAATGTACATGGGTACGGCCACGTTCCCGGCAGCAGGGTCCGGTGATAAGTTTGATGGTTACCATTACAACGCGGCCTCGAATCGCCAGAGCGTGAGGCAAATA…	MFRILCITLLALSTLLINTSAQEYLPPKVGLKKSIAEPTLPANYDFAYDVQDNAVSLDFGHNEKRKDDHASGSYHVLLPDGRTQLVEYEAGPDGYKPQVMYMGTATFPAAGSGDKFDGYHYNAASNRQSVRQIAPRTPRQPSTQAPTGQQSSNNATQ	12	12036344	12043778	RR-2
BmorCPR140	KWMTBOMO07409	+	ATGATTTTATCAACTTTCTTTATTAGTATATTGGCTTGGTCAGCAATCCGTTGTGAACCACCAGTAAACAGTTACCTACCTCCTTCAAATAGTGCAAACGGAAGGCCTTCATCTCAGTATGGTCCTCCCGGTTCAGGAGGTGCTCCTGGACATAATCAACAAGGTTCAGGAGCTCAATTTAGTCCCAGTAACCAACCCCAGAGCTCTTATCTGCCTCCTAGTCGTTCTGGTCAATCCAGTGTAGACACACAATATGGCCCACCTTCTTCCGGAGGCTTTGGTTCGGGGTCATCTTCTCAAGGCCAACAACTACGCCAGGGTTCCGGACAAGCAAAGCCAGACTCACAATATGGAACTCCAAATCAAAATGGAAGATTCTCTTCGGGATTGACCGGTGGA…	MILSTFFISILAWSAIRCEPPVNSYLPPSNSANGRPSSQYGPPGSGGAPGHNQQGSGAQFSPSNQPQSSYLPPSRSGQSSVDTQYGPPSSGGFGSGSSSQGQQLRQGSGQAKPDSQYGTPNQNGRFSSGLTGGHSQPGASSNSHPTSNSQGRQSFGNGGSSNGGSFGPDNQSFDQKPGSSYNPSTAGFRSSNSDSNSNGNFGSHAGGARLTDGSQSSFSGTPSSSYGTPGFGGNGASHGNGGGSGSGFGGGNGGFGGDDNNEPAKYQFSYDVDDEQTGTKFGHSEQRDGDLATGEYNVVLPDGRKQVVEYEAGLEGYKPQIRYEGFGESQRLSQGYTENGPNEGGFQSNNVDSFGGSGEQTFGQFRGSNAQAGNGYPSGGQNGQNQGYPNGGSGQNGNQ…	12	12380840	12383800	RR-2
BmorCPAP1-A	KWMTBOMO08094/KWMTBOMO08095	+	ATGTGCGGTGAAATGGGTAAGGCTGTCTTGAGGGCGTTGACTGGCGCGCTACTCTGCGGAGTCGTTTCTGACGCGGCCTATTTACAAAGATATGAGCCCTACGGCCTCCAATTCGAACAGGCTTTAATCAGGAAGCCCCTAAGAGAGCACGAGAAGCCACAGGACCTGCGCAACGTTCCCGGAACCCCTGGCGTGGACTACCCCATCTACCACTCCGTTCCGGAGACTCGATTCTCGTGTGAGCACGTGCCGATACACCCTGGAATGTACGCGAACGTTGAAACTGGATGTCAAGCCTACCACGTGTGCCACGACGGTCGCGAAGGTCACCAGGGCGCCTCGTTCCTCTGCACCAACGGAACTCTGTTCGACCAGACCAAGTTCGCCTGCGACTGGTGG…	MCGEMGKAVLRALTGALLCGVVSDAAYLQRYEPYGLQFEQALIRKPLREHEKPQDLRNVPGTPGVDYPIYHSVPETRFSCEHVPIHPGMYANVETGCQAYHVCHDGREGHQGASFLCTNGTLFDQTKFACDWWYNVDCSQAIEHYKLNADPLKNPYVPKQKPEIHQEQPEEYNIPEEAYFRKY	13	15870625	15881335	CPAP1
BmorCPH41	KWMTBOMO08494 modified	+	ATGACCGCGACGATAAATCGATATCGCATTATGAACTACTTATCGACGGCACTCGTTATCACTGTCTTAGTGATCGTCGTCCATCAAGGAAATGGCGTGGCGGCATATGACGATGGCAGAGTCGACCAAATAGCGGAAGAGGCGAAAAACAGAGCAGTTACAATCATTGACGGTCCAAAGTACGTAGAACCGCCGAGGTCTGTTGATGTACTCCTGAACACAAGCAATCCTGCTCCAAATACGAATAACAACAATTCAAACGTAAATGTCCAACATCCGAACAACACAAAGCCAGAACAACGCCCGCCGAGCAAACCACCGATCACACCAGACAAACCGGGAAAACAAATATACTTCCCCAAAATGCCGCGACCAACATATTACGCACACATACAAAAG…	MTATINRYRIMNYLSTALVITVLVIVVHQGNGVAAYDDGRVDQIAEEAKNRAVTIIDGPKYVEPPRSVDVLLNTSNPAPNTNNNNSNVNVQHPNNTKPEQRPPSKPPITPDKPGKQIYFPKMPRPTYYAHIQKIPQPRHHHQPPFKYYHSPNSIYKFPRVIPLPPHLRNHYYLKSQPLMFAASTGKPSIVKSPKFSLPVQTINGIRTEFVRPPKFWNITSTTTTTTTTTEATTTTKALRTKRIWPKRTSELDNSTLSNATVLDNSSLSNSSNEDYLETSATFRRFRYAYKNATTTSTTQSPTLRSYRPVTRIPKIKSTTPTINFTAIGPNDWVPIVPSHFPKLRTLLAPIPTPINKRSDFITNSETPPEKQMMYLQSFGLVPVSKNSETAMTRKKMVFF…	14	10817649	10821055	CPH
BmorCPAP3-D2	KWMTBOMO08709 modified	+	ATGTTTGGACGACGTTGGACGAGTGTTCTCGTGATCCTGGCAGCCATAAACCTAACATCATGTGCCCAAATCGAGGACCCGTGCAAGACCAAAGCTAGAATAGTGGCCGATGACAAATACTGCGACAAGTATTGGGAATGTGACAACGGACAATCGGTACAATACGACTGCCCCAATGGACTTGTTTTTGCGGGCAAACATCGAGGGGTGACTGAGGGCTGCGATTACCCTTGGAGGTCAAATTACTGCGAGTACCCGAAGGCTCAGATAAATCCCCCAATCGGCACGGAGCACTGCGACTGGCTGTACGGTATCTTTGGCCACGAGACCTCCTGCACCAGGTACTGGACCTGCTGGAACGGCACCGCCACGGAGCAGCTTTGCATCGGAGGGCTTTTG…	MFGRRWTSVLVILAAINLTSCAQIEDPCKTKARIVADDKYCDKYWECDNGQSVQYDCPNGLVFAGKHRGVTEGCDYPWRSNYCEYPKAQINPPIGTEHCDWLYGIFGHETSCTRYWTCWNGTATEQLCIGGLLYNENAHSCDWPENVDGCQKHPLCNEDPNGNVPLGKSCNRYWQCQGGYPRLQRCPAMLVFDRRSLRCVVPPTEDCDIPTTTAPPPEEEQQDARQGQHQKRPSNDFQEQQQGRTRPRN	15	3235170	3197963	CPAP3
BmorCPAP3-C	KWMTBOMO08747	+	ATGAATTCGAGGTGTTTATTAGTGTTAGCGGCCGCCCTCGGCGTAGCTGTGGCCCAAGAGTCCTTCAAATGCCCCGACGACTTCGGTTTCTACCCTCACCACATCTCCTGTGACAAATACTGGAAGTGCGACAACGGTGTAGCCGAACTGAAAACCTGCGGCAACGGTCTCGCTTTCGACGCCACAGATTCCAAATACTTGACCGAGAACTGCGACTACCTTCACAACGTTGAGTGCGGAGAGAGGACACAGCTTGAGCCCCCAATCTCCACTCCTCACTGTTCGAGACTGTACGGCATCTTCCCTGATGAAAACAAGTGCGACGTTTTCTGGAACTGCTGGAACGGAGAAGCCTCCCGCTATCAGTGCAGCCCCGGACTTGCCTACGACAGAGAGTCC…	MNSRCLLVLAAALGVAVAQESFKCPDDFGFYPHHISCDKYWKCDNGVAELKTCGNGLAFDATDSKYLTENCDYLHNVECGERTQLEPPISTPHCSRLYGIFPDENKCDVFWNCWNGEASRYQCSPGLAYDRESRVCMWADQVPECKNEEVANGFGCPAPGEVSNAGSFSRHAHPEDCRKYYICLEGVAREYGCPIGTVFKIGDADGTGNCEDPEDVPGCEDYYGELDLKAIRKSELLAGLQADGQPRPNQPKQLKPRPPKEN	15	4134934	4149383	CPAP3
BmorCPAP3-B	KWMTBOMO08751	+	ATGGTTAATTTTCGGGTAGCTCTCGCATTTGTAGCGTGCTTTATTGTAGTGACGTCAGCACAGTCACCTAAAGCCAGAAAGAAGCCTGCCAACCCCCCAGCTCGTGCCAGAGAAGAGAGCGAGGCTGACCCGGAGATCACGAACTTATGTCCTGAAGATGGATACTTTGCTGACGCCGAACAGTGTGACAAATATTATGAATGCAGGGGTGGTGATATAATTGAGAAACTTTGCCCAGACGGTATGGTGTTCAACGACTACAGTCCACAGGAAGAGAAATGTGATTTACCTTTCAACCTGGACTGCTCTCAGAGACCCAAGCTTCAAACACCTCAACCTTCCCTCCACTGTATTCGTCAAAATGGCTACTTCTCTCACGAGGATCCTAAGGAATGCGGT…	MVNFRVALAFVACFIVVTSAQSPKARKKPANPPARAREESEADPEITNLCPEDGYFADAEQCDKYYECRGGDIIEKLCPDGMVFNDYSPQEEKCDLPFNLDCSQRPKLQTPQPSLHCIRQNGYFSHEDPKECGKFYFCVDGKFNMITCPDGLVYNDKTGICTWPDEAKKKGCGAAEVFQFECPAVNETFGLTHPRYADPDDCQFFYVCINGNTPRRSGCKLGQAFDDVSKKCEWARKVPECAEWYKGQLTDAELDALENPPTPKPKPAGSPSRRKPQRPSKGKTVQIEDE	15	4184497	4198176	CPAP3
BmorCPAP3-D1	KWMTBOMO08752	+	ATGAGTGCAAAGTTCCTTTATCTCGCCGCTTGCGTTGCTTTCGCTAACGCGGGAATACTTCTGGAGCACGCTCCACCATGCCCGGAAGAATACGGTGTCCAGGCATATGCGCATCCCGAGCAGTGCGACCAATTCTTTCTCTGCACTAACGGCACGCTCACCGTAGAGACCTGCGAGAACGGGCTTCTCTTCGACGGAAAGGGTGCAGTTCACAACCACTGCAACTATAATTGGGCTGTTGATTGTGGTCACAGAACAGCGAATTTGGAACCTCTATCAACACCCGGATGCGAATACCAATTCGGTATTTACCCAGATAGCCACGAGTGCTCCACTAGCTACATTAAATGCGCATATGGTGTCCCGGAACAATTTCCCTGCACCCCAGGCTTGGTCTAC…	MSAKFLYLAACVAFANAGILLEHAPPCPEEYGVQAYAHPEQCDQFFLCTNGTLTVETCENGLLFDGKGAVHNHCNYNWAVDCGHRTANLEPLSTPGCEYQFGIYPDSHECSTSYIKCAYGVPEQFPCTPGLVYDERSHSCNWPDLLQPFCNPEAVVGFKCPSKVPANTPSAKFWPFPRFPVPGDCHRLITCVEGQPRLITCEEGKVFDDQNLTCEDPEIVPHCGRA	15	4199920	4217464	CPAP3
BmorCPAP3-A2	KWMTBOMO08753	+	ATGAAAAGTTTAATAGTACTAGGGTTGGCTGTTTGTGGATTAGTTTCAGGCCAAGAATTCAAATGCCCGGACAAGAGCGGCTTCTACCCGGACCCGTATCAATGTGACCTTTATTACAAATGCAGCAGAGGAGATGCAGAAGAGAAGCTGTGTCCTGATGGTCTCGTGTTCTCAGATGAAAACCCCAACAAAGAACACTGTGATATCCCTTCTAACGTCGACTGCGGCGACAGAAAGGAGCTACAAGAACCTAAACCATCGAAGGGCTGCCCTCGTCAAAACGGATACTTTAAACATCCTGACCCACAGGCCTGCGATAAATTCCACTACTGCGCTGATGGTATTCCCAACGAGCTTCCGTGTCCTCCAGGACTGTACTTTGACGAAGAGACCTCCAAC…	MKSLIVLGLAVCGLVSGQEFKCPDKSGFYPDPYQCDLYYKCSRGDAEEKLCPDGLVFSDENPNKEHCDIPSNVDCGDRKELQEPKPSKGCPRQNGYFKHPDPQACDKFHYCADGIPNELPCPPGLYFDEETSNCDWKEVVNRQCDQITKDVLDDGFTCPDGEVMGPNGRSLPHPTFPHPEDCQKFYICRNGVQPQKGSCPSGKVYNEDTFMCDDPEKVVGCENYYDGQPLDKNKLPKKA	15	4230009	4241198	CPAP3
BmorCPAP3-A1	KWMTBOMO08754	+	ATGAGAGTGTTCATCGTATTGACGGCAGTCGCTGCAATTGCAAGCGCCCAATTCAAGTGCCCCGCTAAAGACGGCCAGTATGAAGACGACAGACAATGCGACAAGTTCTTCGAATGTGTCGATGGAGTCGCCACAACCAAGCTCTGCCCGGACGGTCTTGTGTTCGACCCTACTATCAGGAAGATCAACAAATGCGACCAGCCCTTCAACGTAGACTGCGGCGATAGGACTGAACTCCAGCCCCCCAAGCCCAACTCACAATGTCCCCGCCGCAATGGATTCTTTGCCCATCCCGACCCCTCTGTGTGCAACATCTTCTACAACTGCATCGAAGGTGAAGCCACCGAGGTCAAGTGTACCGCCGGCCTTCACTTCGACGAGTACTCCGGTACCTGCGTC…	MRVFIVLTAVAAIASAQFKCPAKDGQYEDDRQCDKFFECVDGVATTKLCPDGLVFDPTIRKINKCDQPFNVDCGDRTELQPPKPNSQCPRRNGFFAHPDPSVCNIFYNCIEGEATEVKCTAGLHFDEYSGTCVWPDSAGRQGCNEQQKKTKDGFECPKEQLVDAQGQIVAHPKFPHPNDCQRFYVCLNGVEPRDLGCQVGEVYNEESQKCDAPENVRGCEDWYKDSEEAAPGPKSRS	15	4253047	4263722	CPAP3
BmorCPAP3-E	KWMTBOMO08845	+	ATGGAGAGGACTTTTGTGATCTTGACGTGCTTTTGCGCCTTTGTTTACACACAAACACAGTACCAGCCTTTTGGACAGACAAATCGCTTCCAAAATCAGTACCAGGAACAAGCACCCGTCAGGCCTACTGGACAATGCAGGGAACTGAACGAAAGGTATCCAGTGTCCGGAAGCTGCGACAGATATATTGAATGCATCAATGGAACCGCTGAAGAGAAACTATGCCCCGATGGTCTCCGTTACAATCCCAACGTGAATTTCGATGTATATCCGTGCCAGTACCCTAACGAAGTGCCGTGTCTCGAACGATCCTCGCTACAGCCACCGCAACCGACAGAATTGTGTCCCCATCAATTCGGATACTTCAAATTAGGCGACGCCCGCAATTGCAGCGGATTC…	MERTFVILTCFCAFVYTQTQYQPFGQTNRFQNQYQEQAPVRPTGQCRELNERYPVSGSCDRYIECINGTAEEKLCPDGLRYNPNVNFDVYPCQYPNEVPCLERSSLQPPQPTELCPHQFGYFKLGDARNCSGFRNCVNGVGYDFVCPDGLAFNSETYRCEWPDEVADCDAEAFLGFRCPEVPISRELGPPAGYRYYRSDNNCQKYFLCIDGHPRVLYCGGESAFDDLTSTCVSADEVGACPAELRAAAVRAKDDAKQLLAKEVEFNAYQLTRKPSLSYRN	15	6385567	6398777	CPAP3
BmorCPAP3-E2	KWMTBOMO08846	+	ATGCTCTCCTACATCTACCTCGCCTTGCTAGTGGCTGCAAGCCATGTCCAATCAACTCCCGCTGCTGCTACTGCCCAGAACGTAATCTGCAAAGCCCGCAATGGTTATTACAAAACAGACGCGAATTGTGATACATACATTGAATGCCGGGACTATCAAGCTACTAACATGATATGCCCGGATGGTCTGCACTTTAATCCTAGCGTGGAATGGCCGGCATATCCTTGCGGTTATCCAGTTGAAGTGACATGTGTAGGAAGAGGGAGCATCCAGCCTGCCCAAACAACACCGGATTGCCCGCACCAATATGGCATCTTCAAACATCCTAACGCTTCGCCCACCAATTGTGGCCAGTACCGAACATGCGTAGGTGGTCGTGCTTTCGACATGGTATGCCCG…	MLSYIYLALLVAASHVQSTPAAATAQNVICKARNGYYKTDANCDTYIECRDYQATNMICPDGLHFNPSVEWPAYPCGYPVEVTCVGRGSIQPAQTTPDCPHQYGIFKHPNASPTNCGQYRTCVGGRAFDMVCPPGLAFNPDFSRCDWADLVPSCDAEKFLGFTCPPAPLDAIGNPLNNVINYKYEGNCYYFFSCEQNRARLLSCDIGLAFDPTTGRCVDADRVQCNATQNTNDKNHI	15	6402966	6404645	CPAP3
BmorCPAP3-E4	NA	+	ATGTTCGAAGTTATGTCAAAATTCAAATTCATTTTTATTCTGCCACTCTTGTACCACGCAGTAAATGCAGCGGAACAACAGAGCGGCTTACATTACTATGGAACTTCTTACGTTCGGGACCAAAGTCCAAGCATTACTACATCAGAGGCTATCAAATCTGCTTCTCCTCAACCACGATACATTTTGGCACAATCGCGGACGGTATCCAGACCTATTACGATAGATTTTCTCCCAGGAAGACGACAACCTGCGGTTGTAATATCCCGGACAACACCAACAAATGGAATTAATCCCTGGACTCCGCCTTCAATGACTACCTCTTCAACTCCGCCGCCATATCCGAAATCACCATGGACAATTACAAGTAACGCAGATCCTTCATCATCATTGACAGTTACC…	MFEVMSKFKFIFILPLLYHAVNAAEQQSGLHYYGTSYVRDQSPSITTSEAIKSASPQPRYILAQSRTVSRPITIDFLPGRRQPAVVISRTTPTNGINPWTPPSMTTSSTPPPYPKSPWTITSNADPSSSLTVTSNSEPINSYRPWQSTQRPYFTTTPTQTHIINATISPNLIIMYPGASAGTSIPPFLPSGTGVTSHITGITDGQPRPTLPQPVQTNYPYPQSNTFQTTDKPLPALVSSQTPPLSIVSVTRPPPTTPWTISTTVTEPPTSPLYTGSQKSNEPEPSPPNPSVTAQQNVLFGPGHLSTNTSVPEPQPEQVPISTLPGLQPSPITGQTIELQPDISSRPASIILPVRPTPQPIPNPISQPQSIPISEPNSVSVPQGELPLSPQHPLYPNITP…	15	6407422	6411839	CPAP3
BmorCPG45	NA	-	ATGTTTAGAACCTACATATACATAGGACTAGGAGGACTAGGAGGACTAGGAGGACTAGGAGGACTAGGAGGACTAGGAGGACTAGGAGGACTAGGAGGACTAGGAAGACTAGGAGGACTAGGAGGACTAGGAGGACTAGGAGGACTAGGAGGACTAGGAGGACTAGGAGGACTAGGAGGACTAGGAGGACTAGGAGGACTAGGAGGACTAGGAGGCTAG	MFRTYIYIGLGGLGGLGGLGGLGGLGGLGGLGGLGRLGGLGGLGGLGGLGGLGGLGGLGGLGGLGGLGGLGG	15	9019135	9019594	CPG
BmorCPG37	NA	-	ATGTTGGTTGTAAAAATATTAACTTACTTAATAATTCCTGCATTAACAGTTGCAGGAGGTTCAGGTTTTGGGGGTTGTTCAGTTGCTGGTGGTTCAGGTTTTGGGGGTTCTTCAGTTGCTGGTGGTTCAGGTTTTGGGGGCTCCTCAGTTGCTGGAGGTTCAGGTTTTGGGGGTTCTTCAGTTGCTGGAGGTTCAGGTTTTGGGGGTTCTTCAGTTGCTGGAGGTTCAGGTTTTGGGGGCTCTTCAGTTGCTGGAGGTTCAGGTTTTGGGGGTTCCTCAGTTGCTGGAGGTTCAGGTTTTGGGGGTTCTTCAGTTGCTGGAGGTTCAGGTGTTTGCGTTGTTGGAGGACGTACTGGTGGCCTAGTTGTTGGGCGCGTTGTTGGCCGCATAGTTGGCCGC…	MLVVKILTYLIIPALTVAGGSGFGGCSVAGGSGFGGSSVAGGSGFGGSSVAGGSGFGGSSVAGGSGFGGSSVAGGSGFGGSSVAGGSGFGGSSVAGGSGFGGSSVAGGSGVCVVGGRTGGLVVGRVVGRIVGRVVEDSSLLSS	15	10146398	10147588	CPG
BmorCPG44	KWMTBOMO09330	+	ATGGTGTTGAAAATTACTTGCCTCATACTCGCAGTGGCCGCAACTGTGCAGGGCCTTCCTCATCTCGGCTTGGGTGTTGGCGCTGGTGTTGATCTAGGCGGACATGAGCATGGGCACGGACCCGACTATGGAAACGCTGATGCCGAAGCTGGTTTGGGCGCTAATCTTGATCTTGGCGGGCATGGCTACGACAACAGCGACACTAAAGCTGATACAGTAGATGAAATCACTTGGCGTGATGGCGCTAAAGCCGGTAATGGTGTACATGAACGAGTATACACTAGAATTGGCAGGGATACACGAAACGCTGTTGATCATGATCTTGTACACGGAAAAACTAGAAGCAGTGTCGAAGCAGAAGGAACCAGTTCAGGCTTAAAAGGCTTCGGTCAAGGTGGC…	MVLKITCLILAVAATVQGLPHLGLGVGAGVDLGGHEHGHGPDYGNADAEAGLGANLDLGGHGYDNSDTKADTVDEITWRDGAKAGNGVHERVYTRIGRDTRNAVDHDLVHGKTRSSVEAEGTSSGLKGFGQGGFGNYGGFDSFRHGGSDFDSFAHGNSGFSSFGNHNPGFGSFGNYDSRFGNFGNLDPGFGSFGNHDSGFGSFGNRDPGFGSFGNHDSRFDSFGHDSIFDHRDSGFGSFGNSGSSSFGHNSSGSGTTRKDDSSSTNHDNVGSSLPDPDIDEAKLEEHVENMAKDLGSIGAAIGEGLVTNIVAGFKRH	15	16151419	16149218	CPG
BmorCPG49	KWMTBOMO09332	+	ATGGCTTTCAAAATTGCTTGCCTAATATTGGCAGTAGCCATAGCAGTACAAGGCTTACCTCATCTTGGACTCGATTTAAATATCGGCGCTGGCCTTGGTCTTGGTGGACGTGGACACGGACATAAGCACGGCGACGCTGGACTAGGACTAGGTATTGGTGCTGGAATTCATGGACATGGAAATGGAGACGATGACGGTGGACTGGGACTAGGTGTTGGTGCTGGAATTCATGGACATGGACATGGAAATGGAGACGGTGACGCTGGACTGGGACTAGGTGTTGGTGCTGGAATTCATGGACATGGACATGGAAATGGAGACGGTGACGCTGGACTAGGACTAGGTGTTGGTGCTGGAATCCATGGACGACATGGATATGGAAATCGAGACGGTGACGCT…	MAFKIACLILAVAIAVQGLPHLGLDLNIGAGLGLGGRGHGHKHGDAGLGLGIGAGIHGHGNGDDDGGLGLGVGAGIHGHGHGNGDGDAGLGLGVGAGIHGHGHGNGDGDAGLGLGVGAGIHGRHGYGNRDGDAGLGLGIGAGIHGHGHGNGHGDAGLGLDAGAGIHGHGHGNGDGDAGLGLGVGARIHGHGHGNGDGDAGLGLGLGVGAGIHGRHGYGNRDGDAGLGLGIGAGIHGHGHGNGHSDAGLGLDAGAGIHGHGHGNGDGDAGLGLGVGAGIHGHGHGNANGDAGLGLGVGAGIHGRHGYGNRDGDAGLGLGIGAGIHGHGHGNRDGDAGLGVGAGVGAYGHGHGNRDGNAELGVGAGIHGHGNGDGNAGLEVGPGVGVHGHGHGNGDGDAGL…	15	16185969	16179911	CPG
BmorCPG16	KWMTBOMO09333 modified	+	ATGGCACTGAAAATTACTTGCTCTATTTTGGCTGTACTTGCAGTAGCACAAGCCTTCCCTCATGGCAGTAGCGATGTTGATGGAAGCGGTGAAGTCGAAGCTGTAGCAGGAACTCTAAAAAAAGGCTTTGGTTTTGGAGGATACGACAATTCTGGTTTTGGTCATAGCGGCTTCGGCAGTTTTGGTCATGATTCCGGATTTGGCGGCTTTGGAAATCGCAACCCTGGATTCGATAGTTTCGGTCGTGACTCTGGGTTCGGTGGCTTTGGACGTGACTCCGGATTCGGAAGCTTCGGACACGATTCTGGATTTGGACACCACGACTCTGGATTCGGTAGCTTCGGGCATGACTCCGGATTTGGACACCATGACTCCGGATTTGGACACCATGATTCCGGA…	MALKITCSILAVLAVAQAFPHGSSDVDGSGEVEAVAGTLKKGFGFGGYDNSGFGHSGFGSFGHDSGFGGFGNRNPGFDSFGRDSGFGGFGRDSGFGSFGHDSGFGHHDSGFGSFGHDSGFGHHDSGFGHHDSGFGHHDSGFGHHDSGFGSFGDSALDSFGKDNAGHVKDISSLADHGIDEDKIEKGLEGIATSLGGIGTAIGGALTSNIANGLRH	15	16190125	16194731	CPG
BmorCPG47	NA	-	ATGCTAACCGTTTATATTTTTGCGGCGGGGGACAGAGTTTGCTGTGGTACTTACTCGCTAGCTAGCGTACCTCCCCCCAGAAGTAGCAGCAGTAGCAGCGCAGTGAGCGGCGTGGGCGGCGGGGGGGCCGGGGGCGCGGGGCGGCGCTACGGGGCGGGGGGCGCCTCCGGGAGCGGCGTCATGACCGCCTTCGACTACGTGACGACGCGCATCGTCGAGGTCATGCGCAGCGACGCCGACAAGCTCACGTTCCCGGCGACGCCTTACGCCTACCCGTACTCCGCCCTCACGGTGGGCGAGGGCGGCGCTCCCGGGGCGCCCGCCCCCGCGCCCCCGCCCCCCGCGCCCGCCCCCGAGCCGGCGCCCCTCATGTCGGCGCAGTACGAGCCGCTCTCGGAC…	MLTVYIFAAGDRVCCGTYSLASVPPPRSSSSSSAVSGVGGGGAGGAGRRYGAGGASGSGVMTAFDYVTTRIVEVMRSDADKLTFPATPYAYPYSALTVGEGGAPGAPAPAPPPPAPAPEPAPLMSAQYEPLSDED	16	1942226	1942861	CPG
BmorCPH31	KWMTBOMO09614 modified	+	ATGAAATCCATGATCGTAGTAGCTTGTTTGGCGTTGGCGTGCGGCGCACACGCGTCCGGTTGGGCCGGCCCACCCGCCAACATTGCTCTGTCTCAAGATGGACGCAATATTCTGGACACACCCGAAGTCGCACAGGCTCGTGCCGCACACATTTCCGCTCTTCAGCAGGCTTCGAAAAATAACCCCAACCCAAATGACGACGGATCATACGACCCTAGATGGGACAATGAAGAGTACTGGCAACAAGCTGAGGGTAAATGGAACGGTGCTCCCGCTCCTGCCTGGAACGCTGCCCCCGCCCCCTCATGGAACGGTGCCCATGCTGCTGCTCCTTCATGGAACGCTGCCCCAGCTCATTCCTGGAATGCTGCCGGATCTGCTCCCGCCCCCGTAGCCGAA…	MKSMIVVACLALACGAHASGWAGPPANIALSQDGRNILDTPEVAQARAAHISALQQASKNNPNPNDDGSYDPRWDNEEYWQQAEGKWNGAPAPAWNAAPAPSWNGAHAAAPSWNAAPAHSWNAAGSAPAPVAETPEVAQARAAHLAALSAAKSAAPAQQQWNAPAHQDWNAPAHQDWNAPAHQDWNAPAHQSWNGAPSWQSGAPAHQPANIRLANDGSGILDTPEVAAARAAHLAAHAQAAHSAPAHAPQQHW	16	5637297	5644097	CPH
BmorCPH30	KWMTBOMO09645	+	ATGCAGTCTTTGGTTATCCTCGCAGCCACCCTCTGCCTCGCCCAGGCGTCCTACTACCTAGGCGCCCCGGCCCCCATCCAACTCAGCCCGGATGGTAAATACGTCCTCGACACCCCGGAAGTAGCCCACGCTAAGGCCGCCCATCTGGCCGCACACGCACAAGCCTCTACTTCTCATGGCGCATGGAGTCCCGGATACGGCGGATACGCATCTGACGCACACTACGGCGCTCCTGCTGCCGGTCTTTACAAGTACGGTCCCGCTCCCCTTGCTCATGACGGTCGTGTGATCGACACCCCCGAGGTAGCCCACCTGAAGGCGGCCCACAACGCTGCCCACGCGGCCGCCCACGCTAACGCTGCCCACGGCGCGCTCGCCCACGCCGGATCCTACGCACCC…	MQSLVILAATLCLAQASYYLGAPAPIQLSPDGKYVLDTPEVAHAKAAHLAAHAQASTSHGAWSPGYGGYASDAHYGAPAAGLYKYGPAPLAHDGRVIDTPEVAHLKAAHNAAHAAAHANAAHGALAHAGSYAPLAYASAPLAHGAGYAAGYGKWTGPQAHIQLTHDGQYVVDTPEVQHARASHLAQYHAAAHAAAAAPEESWAPHGHGWH	16	6067085	6073187	CPH
BmorCPR56	KWMTBOMO09890	+	ATGCTGTGCCACACACTCATTCTGGTGCTGGCTGCAGGCCTGACCAGTTGCGACGTGTCTCACCTCGAGACGACCACGCCTGACCCTCCACCGAAGCCCTACGTGTTCTCCTATACTGCTGGACGATTCCCCGGACACGTTGACAGGGAACACACCGAAGTCAGTGACGGCAGCGGAGTCGTGAGAGGAAAATTCGCGTACGTCGACCCACGTCACAAGGTTCGGACAGTGGACTACGTGGCTGACAAGGAAGGCTTCCATCCGATACTGAGCGACGTGCCTCCAGAGCACCCAGCTGACTCTGAATCCGTTGCCTTGGCTAAAGACAGGCACTTCCAGCTATACTCCAAGATTGCTGAAGAGCACGCCCAACATCCACATCCTTATGAAACCAGCGTT…	MLCHTLILVLAAGLTSCDVSHLETTTPDPPPKPYVFSYTAGRFPGHVDREHTEVSDGSGVVRGKFAYVDPRHKVRTVDYVADKEGFHPILSDVPPEHPADSESVALAKDRHFQLYSKIAEEHAQHPHPYETSVPRQSAAVAEATLKHSELFRVIAEQHARIAAEREALIREEEEKQHLQELEQ	16	11296031	11303124	RR-1
BmorCPR74	KWMTBOMO10166 modified	+	ATGATCGCTAAGATATTCTTTTTGTGTTGCGCGTGTGCGTCGGTGATAGCAGCGCCGGGTCTGTTCGACGGGTATGGGTATGCGGCACCAGCATATGCGGCACCGGTGGCTCATGCTGTCGCCCCAGCATATGCGGCTCCGATCGCGCATGCAGTCGCCGCCCCGGTGGCAGCTGTTCATGCGGAACCCATCGATCCCAATCCGGCCTATAGCTTCTCGTACGGGGTCCAAGATCCAGCGACAGGAGACCACAAAGACGCGACGGAGACGTTACAGAACGGAGTCGTCCACGGCTCTTACAGTCTGGTCGAGCCTGATGGCCACCTCAGGAAGGTTACGTACACCGCTGATAAGATCAACGGATTCAACGCTGTGGTTGAAAGGACGGGCGGTTCACAC…	MIAKIFFLCCACASVIAAPGLFDGYGYAAPAYAAPVAHAVAPAYAAPIAHAVAAPVAAVHAEPIDPNPAYSFSYGVQDPATGDHKDATETLQNGVVHGSYSLVEPDGHLRKVTYTADKINGFNAVVERTGGSHAVAAAPVAKVVAAPVAIQAAHIGHVAHPWG	17	3404361	3406785	RR-2
BmorCPR7	KWMTBOMO10433	+	ATGACGAAATTGATTATTTGGCTGGCGGCATTAGCAGTGGCAGTGAAGAGTGAGCGGTTAGATCATTTGTTGCCACAAGGATATGCCCCTGCGAGTGCGGGGGCCTTCAGTGGACAAGCTTCACCGCCCTTCAAATTCGAAAATGTGAACAACGGAGATGGGAATTATCGGTTCAGCTATGAAACCCCAGAAGGTATATCAGCATACGAGAGCGGCGCCCCACGAGCTTCCGGACCAGAGGGACCTGCTGTGACCGCTGAAGGCGGGTTCTCGTACCGCGCCCCTGACGGCCAGCAGATCTCTCTAACTTACACCGCCGATGAAAACGGCTTCCATCCAGTTGGTGCTCACCTTCCAACGCCACCCCCAATTCCTGAAGCGATTCAAAGATCCTTGGAG…	MTKLIIWLAALAVAVKSERLDHLLPQGYAPASAGAFSGQASPPFKFENVNNGDGNYRFSYETPEGISAYESGAPRASGPEGPAVTAEGGFSYRAPDGQQISLTYTADENGFHPVGAHLPTPPPIPEAIQRSLELNRQNPSS	17	10863393	10866536	RR-1
BmorCPR8	KWMTBOMO10434	+	ATGTCCGCTCTTAAGATTGTGTCAGCCCTTGCCCTCTTCTCTATGGCGTCAGCCGGTCATTTGGGACATCTACAACATACCTCTGGCGGCTACAACGCAGGAGCTTACAACGCTGGCGCTTACAGTGGAGCTTATGGAGGCGCACAAATACCCATACTTAGTTACGAAAACATTAATAACGGCGACGGAACCTACAGATACAGCTATGAAACTGGTAACGGGATCTCTGCGCATGAGAGTGGCGCACCCCGCGCTCCCGGCCCCGAAGGTCTTGCCGTAACTGCAGAAGGCGGATTCTCATACCGCGCTCCAGACGGTCAGCAAGTCGCCCTTTCGTACACCGCTGACGAAAACGGCTTCCACCCGACCGGCTCCCATATCCCCACTCCCCCCCCGATC…	MSALKIVSALALFSMASAGHLGHLQHTSGGYNAGAYNAGAYSGAYGGAQIPILSYENINNGDGTYRYSYETGNGISAHESGAPRAPGPEGLAVTAEGGFSYRAPDGQQVALSYTADENGFHPTGSHIPTPPPIPEAILRSIEFNRQNPSSGDGSYHHGGRYNNAYHY	17	10871210	10873753	RR-1
BmorCPR9	KWMTBOMO10435	+	ATGGCCACCGTTCTGTTACTATTGACGTCAGTCTTGATAGCTTTAGGGTCATGTGGCCGCCTGGAACCTCAATACCTCCCCCCTCGTCCTGGCGGTGGCAACGGGGGTAACGGAGGGAGCAATACAGGAGGTGGCTTTGGAGGCAGCGGTGGAAGCGGCTCGGGGGGTGGCTTTGGGGGTAGCGGCGGTGGTCATTTCGGGGGTGGCTCAGGAGGGTTTGGTGGCTCCGGTTCCGGAAGTCACGGAAGTTCCAGCGGAGGTGGATCTGGGGGATCAAGTTCTGGAGGTTTTGGAAGCACAAGCAGCGGCGGCAGTGGCCCGCAGATACCGATAGTTAGTTTCGAAAATGTAAATAATGGCGATGGAAGTTATCACTTTAGTTACGAAACCGGTAATGGC…	MATVLLLLTSVLIALGSCGRLEPQYLPPRPGGGNGGNGGSNTGGGFGGSGGSGSGGGFGGSGGGHFGGGSGGFGGSGSGSHGSSSGGGSGGSSSGGFGSTSSGGSGPQIPIVSFENVNNGDGSYHFSYETGNGISAKESGAPRAQGPEGPAVTAEGAFSYRTPDGQQISITYTADENGFHPTGPHLPTPPPIPEEILRSIEFNKRNPSSEGSYNGGNGNGSGGSGGAGGYHY	17	10883662	10886290	RR-1
BmorCPG25	KWMTBOMO10666	+	ATGAAAACCTTCTTGTGCGTAGTCCTCCTCGCCGCCGCCGTCCTGGCCGACCCTGCTCCCTCTGAGAGTGAAAACAAGAGGGAGAAACGTGGATACGGCGGACTAGGCACCGGACTCGGCCTCGGCTATGGACTCGGGTACCCCGGACTCTACGGCGCAGGACTCTACGGTCACGGACTCGGCTATAGCGGACTCGGTTATGGCGGACTCGGTTATGGCGGACTCGGCTACGGCGGACTCGGGTACGGCGGTCTCGGCTACGGGTACGGAGCCGGGTACGGCTACGGAGGTCTGATCCCCGGCGCCCCCCTCCTCCACGCTCCTGTGGTCGCAGCCCCCACCGTGGTCGTTAAGAAAGTTGAAGTACCAAAGGTGGTCGTGAAGAAGGTAGTAGCTGTC…	MKTFLCVVLLAAAVLADPAPSESENKREKRGYGGLGTGLGLGYGLGYPGLYGAGLYGHGLGYSGLGYGGLGYGGLGYGGLGYGGLGYGYGAGYGYGGLIPGAPLLHAPVVAAPTVVVKKVEVPKVVVKKVVAVPQPIPVPHPVPVAHPLAYAPALW	18	224737	225353	CPG
BmorCPG26	KWMTBOMO10667	-	ATGAGAGCTTTTGTATTAATCTGCACTCTGGTGGCGCTCGCCTCAGCCGGCGATGTCCGTGAGAAGCGCGGCTTCCTCGGCGGATACAGCGGTGGGATCGGATACGGCGGCGGATATGGCGGATACAGTGGCGGATATGGCGGTTACGGAGGTGGACTCGGTGGTATCGGGTACAGCAGCTACTCCGCTCCCGCTGTGGTCTCCGTCAACAAGGTCGTGAACGTCCCCAGAGTAGTTAGTGTACCCCAGGTCGTATCTGTCAACAAGGTAGTCTCCCAGCCTCAGGTGGTCACTGTCAATAAAGTTATCTCCAGCGGTATCGGTGGATACGGCGGCGGATTCGGTGGGTACAGTGGCGGATACGGAGGATACAGTGGCGGATACAGTGGTGGATACGGA…	MRAFVLICTLVALASAGDVREKRGFLGGYSGGIGYGGGYGGYSGGYGGYGGGLGGIGYSSYSAPAVVSVNKVVNVPRVVSVPQVVSVNKVVSQPQVVTVNKVISSGIGGYGGGFGGYSGGYGGYSGGYSGGYGGGYGGGYGGGYGGGYSSGWW	18	231275	231929	CPG
BmorCPG27	NA	+	ATGAGAGCTTTTGTATTAATCTGCACTCTGGTGGCACTCGCCTCGGCCGGCAATGTCCGTGAGAAGCGCGGCTTCCTCGGCGGATACAGTGGTGGGATCGGATACGGTGGCGGATATGGCGGATACAGTGGCGGATATGGCGGTTACGGAGGTGGACTCGGTGGTATCGGATACAGCAGCTACTCCGCTCCCGCTGTGGTCTCTGTCAACAAGGTCGTGAACGTCCCCAGAGTAGTCAGTGTACCCCAGGTCGTATCTGTCAACAAGGTAGTCTCCCAGCCTCAGGTGGTCACTGTCAATAAAGTTATCTCCAGCGGTATCGGTGGATACGGCGGCGGATTCGGTGGGTACAGTGGCGGATACGGAGGATACAGTGGTGGATACGGAGGCGGATACGGT…	MRAFVLICTLVALASAGNVREKRGFLGGYSGGIGYGGGYGGYSGGYGGYGGGLGGIGYSSYSAPAVVSVNKVVNVPRVVSVPQVVSVNKVVSQPQVVTVNKVISSGIGGYGGGFGGYSGGYGGYSGGYGGGYGGGYGGGYGGGYSSGWW	18	236061	236673	CPG
BmorCPG28	KWMTBOMO10668	+	ATGAGAGCTTTTGTATTAATCTGCACTCTGGTGGCGCTCGCCTCAGCCGGCGATGTCCGTGAGAAGCGCGGCTTCCTCGGCGGATACAGCGGTGGGATCGGATACGGTGGCGGATATGGCGGATACAGTGGTGGATATGGCGGTTACGGTGGTGGACTCGGTGGTATCGGCTACAGCAGCTACTCCGCTCCCGCTGTGGTCTCCGTCAACAAGGTCGTGAACGTCCCCAGAGTTGTCAGTGTACCCCAGGTCGTATCTGTCAACAAGGTAGTCTCCCAACCTCAGGTAGTCACTGTCAATAAAGTTATCTCCAGCGGTATCGGTGGATACAGTGGTGGATACGGAGGATACAGTGGCGGATACGGTGGTGGATACGGAGGCGGATACGGCGGCGGATAC…	MRAFVLICTLVALASAGDVREKRGFLGGYSGGIGYGGGYGGYSGGYGGYGGGLGGIGYSSYSAPAVVSVNKVVNVPRVVSVPQVVSVNKVVSQPQVVTVNKVISSGIGGYSGGYGGYSGGYGGGYGGGYGGGYGGGYSSGWW	18	241234	241825	CPG
BmorCPG2	KWMTBOMO10669	+	ATGAAATTCTTTGTAGTCCTGTTCGCTTTAGTGACCATCGCGTCTGCCGCCAGCATCCGTGAGAAGCGTTGGACTGGGTTGCTCGGCGGATACAGTGATATTGGTTTCGGCGGATACAGCGGCTACTCCGCCCCCGCTGTGGTCTCCGTCAACAAGGTTGTGAACGTCCCCAGGGTGGTCAGCGTACCTCAAGTGGTCCACGTCAACAGAGTGGTGTCCCAGCCCCAGGTCATCTCCAGCCCTACTATTATCGGCGGATACAGCGGATACGGAAATGGATGGTGGTGA	MKFFVVLFALVTIASAASIREKRWTGLLGGYSDIGFGGYSGYSAPAVVSVNKVVNVPRVVSVPQVVHVNRVVSQPQVISSPTIIGGYSGYGNGWW	18	249948	250907	CPG
BmorCPG3	KWMTBOMO10670	+	ATGAAATCCTTTGTGGTTATCTGTGCCCTAGTGGCCCTCGCCTCCGCTGGTAATGTCCGCGAGAAGCGCGGTTTCCTTGGCGGTCTTGGCGGATATGGTGGCAGTTTTGGTGGTGGATACGGCGGATACAGTGGTTTGGGCGGATACAGCAGCTACTCCGCCCCCTCTGTGGTCTCCGTTAACAAGGTCGTGAACGTCCCCAGAGTGGTCAGCGTACCTCAAGTGGTCCACGTCAACAAAGTGGTGGCCCAGCCCCAGGTCGTCACTGTTAATAAGGTTGTCGGCGGTATCGGCGGATTCGGAGGCGGATACGGTGGTGGATACAGCGGCGGATACGGCGGCGGATACGGAGGCGGATACGGTGGCGGATACGGCGGTGGTTATGGAGGCAGCGGATGG…	MKSFVVICALVALASAGNVREKRGFLGGLGGYGGSFGGGYGGYSGLGGYSSYSAPSVVSVNKVVNVPRVVSVPQVVHVNKVVAQPQVVTVNKVVGGIGGFGGGYGGGYSGGYGGGYGGGYGGGYGGGYGGSGWW	18	255902	256899	CPG
BmorCPG1	KWMTBOMO10671	+	ATGAGAGCATTCGTTGTAATCTGCGCCCTGGTGGCCCTCGCCTCTGCTGGTGACGTTGGAAATGTACGTGAGAAGCGCGGCTTCCTCGGCGGACTCGGTGGCGGCATTGGCGGCTACGGCGGATATGGCGGCGGCTACGGTGGCGGCTCCGGCGGCTATGGCGGATACAGCGGTGGTTATGGCGGATACGGCGGTGGTTATGGCGGATACGGCGGCTCTGTCATCAGTGCGCCGGCCACTCGTGTTGTTGCCGTCAACAAGGTCGTGAACGTCCCCAGGGTGGTCAGCGTACCTCAAGTAATCCACGTCAACAAAGTAGTGTCCCAGCCCCAGCTTGTTACCGTTAAGAAGGTTATCTCCTCTCCGTCTATCGGCGGCTATGGCGGTTACGGCGGATAT…	MRAFVVICALVALASAGDVGNVREKRGFLGGLGGGIGGYGGYGGGYGGGSGGYGGYSGGYGGYGGGYGGYGGSVISAPATRVVAVNKVVNVPRVVSVPQVIHVNKVVSQPQLVTVKKVISSPSIGGYGGYGGYSGGYSGGYSGGYGGGHGGYSGGYSSGYGNGWW	18	265365	266612	CPG
BmorCPG4	KWMTBOMO10672	+	ATGAGATCCTTTGTTTTAATCTGTGCCCTCGTGGCCATTGCCGCCGCCGCCAAGACAGAAGACAAGGCCGCACGTGACAAGCGTAGCTTCTTCCACGGACTCGGCTACGACTCCAACTATGGATCCACCTTCGGCTACGGCAGCGGCTACCAGAACTTAGGAGGCCTCGGCTACTCCGGCTACTCCTCTCCCTCCGTCTACTCCTCTCCCTCGTCTTACAGCTACTCCACCCCGGCTGTCAGCTCTTACGGCTACACGTCTCCCGCCGTCAGCTATGCTAACGCTGGATACCGGTACGCCAGCCCCGCCTACAGCTACGCCGCCCCGGCCTTCTCCGCCGCCAGCTACGCCGCCCCCGTCTACTCCGCCGCCAGCTACGCCGCCCCCGCCTACTCCGCC…	MRSFVLICALVAIAAAAKTEDKAARDKRSFFHGLGYDSNYGSTFGYGSGYQNLGGLGYSGYSSPSVYSSPSSYSYSTPAVSSYGYTSPAVSYANAGYRYASPAYSYAAPAFSAASYAAPVYSAASYAAPAYSAASYAPAVSSYGYSTPQVRYSSAPAVSYSSFTSVPSVKYAAAPAVSYSAAPAVSYSAAPAVSYSAAPAVSYSAAPALSYSAVAPAVKYRAAPAVSYSAAPALSYSAVAPAVKYSAAPAVSYTAPISYTAPAVSYTPAVPTTVAVNKVVNVPKVVSVPEVVKVNKVINEPQVVTVNKVVSQPSYNLGYSGYTGGLAGYGAGYGTYGSGLSTYGAGYTPYSTGYSTYGAGYTPYSTGYSTYGAGYTPYSTGYSTHGSGFGPYSTGFGTG…	18	269417	273499	CPG
BmorCPG5	KWMTBOMO10673	+	ATGAGATTCTACGCTTCCCTCGTTACCCTCGCCATGTTGGTGGTCGCCGCCTCCGCTGGCTACATCAAGAGCGGATGGTCGAGTCCAGGATACAGCTCGGGCTACGGCGGCTTTTCCGGAGGATATCATAGCGGTCTGGGCTATGGTGGTCATGGATACAGTGGTCTGGGCTATGGCGGTCACGGGTATAGCGGTCACGGGTATGGCGGTCACGGCTACAGTGGTCACGGCTATGGCGGTCACGGTTTCGGTGGGCATGGCTACAGTGGTGGTCATGGATGGAACAAAGCTAGGAGCTACTGGTAA	MRFYASLVTLAMLVVAASAGYIKSGWSSPGYSSGYGGFSGGYHSGLGYGGHGYSGLGYGGHGYSGHGYGGHGYSGHGYGGHGFGGHGYSGGHGWNKARSYW	18	299174	300024	CPG
BmorCPH32	KWMTBOMO10675	+	ATGAAGACCGTTCTGTGCATTCTCCTGTTCGCTGCGGCCGTCTTCGCTGTTGAAGAGAAGAAAAATGAAAAACGCGGTCTACTCGGCCTGGGTTACGGTCTGGGTGCGGCGCCCATCAGCCACGGGTACTACGGACACGGACTGGGCTTGTACGGTCACGGGATCGCATCGGCGCCCATAGTCAGCCACGGGCTCGCGGCCGCTCCGATCGTCAGCCACGGGTACTATGGCGGCCACAGCCTCGGGCTGTACGACCACTACGACCACGGTCTGGCGGCGCCCGTCATCAGTCACGGCATCTCGTATGGCGCGCCACTAGGCTTGGGACATTACGGCATCGGACACGGCTGGCACTGA	MKTVLCILLFAAAVFAVEEKKNEKRGLLGLGYGLGAAPISHGYYGHGLGLYGHGIASAPIVSHGLAAAPIVSHGYYGGHSLGLYDHYDHGLAAPVISHGISYGAPLGLGHYGIGHGWH	18	324662	326443	CPH
BmorCPG6	KWMTBOMO10697 modified	+	ATGAAATTTTTGGTGGTAGCAGTCCTTGTCATCAGCGCGGTGTACGCTGATGAGGAGAAGAAAACTGAGAAACGTGGTCTCTCTGGCCTCGGATACGGCGGTTTGGGATACGGCAGTCATGGCGTTGGCTACGACGGTCTCGGATACAGTGGTCTCGGCGGATACAGCGGTGTCGGCTACAGCGGTGGATACTACCCAGTTAGTAAGGTCGCTTACACGACGGCTCACAACGGCCTCGGATACGGCGGTTACGGCGGATACGGCGGATACGGCGGATACTCCGGCCTTGGCGGATACGGACTCGGATATGGCCATGGTTATGGACCGGCCGTGAGCTACGCCAACCAAGTCGGATATGGCGGCTACGGCGGATATGGCGGATACGGCGGATACGGTGGA…	MKFLVVAVLVISAVYADEEKKTEKRGLSGLGYGGLGYGSHGVGYDGLGYSGLGGYSGVGYSGGYYPVSKVAYTTAHNGLGYGGYGGYGGYGGYSGLGGYGLGYGHGYGPAVSYANQVGYGGYGGYGGYGGYGGLGYYGHH	18	714515	723346	CPG
BmorCPG39	KWMTBOMO10768	+	ATGGTTCGAATAAATTATATTTTCCTGGTCTTTTGCTTCAATTATGCCCTGAGCGCTGAACAAAAGAAGAGATCATATGTTGGCGGTGGATCGCACGGATTCAGTTCTGGAGGCGCTATTTCATCAATTGGAGGAGCTGGAATCGCATCGTCTGGAATTATTTCTTCGATTGGAAGCGGCATCGGAGCAGAGGGTGTTGGTGGAGGCTTTGTGTCTGGAGGTGCTGGAGGTATTGGCGGTATCGGAGGATTCGGGGGCATTGGCGCTGGTGGAGTTGGAGGTGGATCAATAATCGGTTCAGGATCGCTCAGTGGGGTCCCAACGCAACACACGGTATCGGAATACTACAATACTGTAGCCGTTCCCGTTCCTCAACCGGTACCAGTATCCGTGCCTAGG…	MVRINYIFLVFCFNYALSAEQKKRSYVGGGSHGFSSGGAISSIGGAGIASSGIISSIGSGIGAEGVGGGFVSGGAGGIGGIGGFGGIGAGGVGGGSIIGSGSLSGVPTQHTVSEYYNTVAVPVPQPVPVSVPRPVPYPVHVGVPVDSPRPVPVPVPQPVPHVVTRPVAVPVDRPYAYPVAQAVPVTVTQSVGIPVPQPYPVSVPAPVPVSVPQAVSVPVTIVASGSGGGLGLGGGVSGFGGGFSGIGGGVSAVGGGIGGYGGTVGGFVPSSGIGLGVGGGIGHGIGSVTLGSSLGSSLTSGSLSGHTIATSHGHRIHHSY	18	2670620	2671970	CPG
BmorCPH42	KWMTBOMO10769	+	ATGAAGGCTTTCATTGCAGTTCTTTTCGTGGTTGCCTCGGTTCTGGGCGACCCTGAACCCAGTAAAACCATTCAGAAGCGCAGCGGACACCTGGGTCACTATGCTGATCTTTACGGCCACGGGTTGAGCTCGGGCATCGCTGTCCATGCTGGCCCAGCTTTCGGCGCCCACGGATTAGCCGGCCCAGCCATTGCTGGTCATGCCATTGCTGGTCATGCTATTGCTGGTCCTGCTATCGCCGGTCCTGCTATCGCTGGTCCTGCTATCGCTGGTCCTTATGGCGCCGGTGTGATCGCCGCCGAGGGTGCCGGAGGAGCTATTATTGGAGCTAATGTGCACACCACTATAACTAGACACGTCGGAGTACCCGTTCCAGCTCCGTACCCTGTTGCCGTCGAC…	MKAFIAVLFVVASVLGDPEPSKTIQKRSGHLGHYADLYGHGLSSGIAVHAGPAFGAHGLAGPAIAGHAIAGHAIAGPAIAGPAIAGPAIAGPYGAGVIAAEGAGGAIIGANVHTTITRHVGVPVPAPYPVAVDRPVPYPVRVGVPYPVDRPYAVPVPRPYPVAVEKHVAVPVDRPVPVPVPHAVPVPVVKQVGVPVPAPYPVAVPRPVAVPVPAPVAVPYVKSVIGAHAHLGSAIGHDIHSHGFLAHKHGW	18	2700071	2707435	CPH
BmorCPG46	KWMTBOMO10770	+	ATGAAGAGCCTTATTCTATTCGCCATTTTGACCGTAGCAGCCGCCAAACCTAAGCCAGGTGGTCTGTCCTATGACCCTTGGGGCGCTGGCTTGTCATCATATGGCGCGTTCCATCAACCCTCGATATCAGTAGCTCAGCCAGTTGCTGTAGCTCAGCATGTAGCCGTGGCTCAACCCGTATACCACGCCGCACCAGCTGTAGCTGTAGCTAAGCCTGCCGCCACAAGCTACTCTTCATTCCAGCAGGTCGTTCACCCAGTTTCCGTAGCGCAGCCAGTTGTCCACGCTGCTCCAGCAGTGGTAGCTCAGCCCGTGGTCCACGCAGCCCCAGCAGTGGTTCACGCCGCGCCAGCTGTAGTAGCTCAGCCTGTAGTTCACGCCGCCCCAGCCATCCAGACC…	MKSLILFAILTVAAAKPKPGGLSYDPWGAGLSSYGAFHQPSISVAQPVAVAQHVAVAQPVYHAAPAVAVAKPAATSYSSFQQVVHPVSVAQPVVHAAPAVVAQPVVHAAPAVVHAAPAVVAQPVVHAAPAIQTFAQPVVSKYVSVGSYGSYGGGYGGGYGGGYGGGFGGYGHGW	18	2726136	2730069	CPG
BmorCPG38	KWMTBOMO10772 modified	+	ATGACTCCGATCTACGTTTTGATGGTGCTGTTTGTAGCGAGCAGCCTTTCAAGAGCAAAAGAAATCAAGGAAGTTCACGAGAAAGCAGTGAAGAGACATGTGCCGCTTGGATATGGATACTCTCACGGCCTGTCTGGTGGTCTGGTAGGATCGGGCATTGGGTATGCAGCAGGTCATTCTATTGGCGTAGGAGCACCGGCAATAGGAATAGGAAGTGGTCCAGTAGGATTCGCAACTTCAGGGATTGGGTCAGGGATCGGGATTGGGTCAGGGATCGGGATTGGATCAGGAATTGGTATTGGTGGTGGAGCGGGCATAGGATTTGGCGGCGGTTCAGCCGGAATTGGTGGTTCGGGTGTGGGTATTGCTGCCGGGCCAGCTATAGGAATCGCTACTGGT…	MTPIYVLMVLFVASSLSRAKEIKEVHEKAVKRHVPLGYGYSHGLSGGLVGSGIGYAAGHSIGVGAPAIGIGSGPVGFATSGIGSGIGIGSGIGIGSGIGIGGGAGIGFGGGSAGIGGSGVGIAAGPAIGIATGPAVGAVGIAAPAVSVGAAPAVSTSVAVEPNPVILRQEVPRYITRTITRDVQVPVQVPVPFPVDRQVPFPVRVPVPVQVDRPVPVPVVHRVPVEVTRQVPVYYEKKVPYPVKVPVSVPVPYPVTVEKHVPVDRPVYVDRQVPVPHPVYVDRPVNVPVPVQVDRPVPVPQPVVVERRVPVPVSVQSVAAVPAVVGVSSIGGAGGIGAGGIGVGGVGIGIGGIGGGGVSIGGLSGAGGLGIGGLSGYSGVSGISSYGGYASGVPVVSSG…	18	2749298	2754154	CPG
BmorCPG7	KWMTBOMO10862	+	ATGGCTACTATTACCAAAGTTATGTACTTAGTCGTCCTTTTGAGCAGTACCTACGCCAAACCTGGTTTTGACCAACACGATCACCATGCAACTCTTGAACACCACGATGATCACCATATCGCCAATATTGAGACAGCGCCAATAGGCCTATCTGCTCCAAGCGCTGGTGGATCTAGTTTTGCACCCAGCAGCTTCCCAGCTGGTTCGCTGCCTTCTGCTACTTTCTCCGGGGCTGGATTAATAGGGGGAGGCCATGGTGGTGGATTTGGATTCGGTGGATTTAACGGTGGCGCAGGAGGTGGCTTCGGAGGTGCCATTGGTGGACCTCAGGGTATCTTCCCCGGCGGTGATGGACCTCCTGCGGGTCTCAAATCACCAGTTATTGATGAGATCCATGGA…	MATITKVMYLVVLLSSTYAKPGFDQHDHHATLEHHDDHHIANIETAPIGLSAPSAGGSSFAPSSFPAGSLPSATFSGAGLIGGGHGGGFGFGGFNGGAGGGFGGAIGGPQGIFPGGDGPPAGLKSPVIDEIHGLANNHGAPTQYRIREEPYEVYREVTHRVPQPVPVPVPHPVQVPVPHPYPVQVPVIRKIPVPVVKIQHVKVDRPVPYPVEKIIKVPVEKVVEVPVDHPVPVEKIVEVPIVKLIKVPVHIVKSYPVPVVKTVHHKAHVSHHHSHGWSGW	18	5587454	5588372	CPG
BmorCPG8	KWMTBOMO10863 modified	+	ATGGCGTTTGTTATGAAAGCGTTTTTCATTTTTGCTTTAGCGTACGGAGCACAGGCTGGACTATTACAAGATCAACATGATTCATACGTGTCGTCAGCATTAGGCGCGTCGTCAGCTTCTTTCGGTCCACCTTCAAACACATACGGTCCACCACACATAAATGGTATCACAGAAGCTCACGTAAGCGGTCCGACTGTTTTAGAAGAGAGTTTAATTGAACAGCACTCACACGGCGGACACGCTTTCGATGCTGGGCACATTGACGATCACGCTCACTTCGAGGGTCATGGACATATTGATGTCCATGAGCACCACGACGATCACGGTCATATTGGAAACGGCCCGTTAGGAGGAGGTGCTGTAGAAAGTTTCGGTGCTGCGGATATCGCTTCTGGACCG…	MAFVMKAFFIFALAYGAQAGLLQDQHDSYVSSALGASSASFGPPSNTYGPPHINGITEAHVSGPTVLEESLIEQHSHGGHAFDAGHIDDHAHFEGHGHIDVHEHHDDHGHIGNGPLGGGAVESFGAADIASGPGLSGPDAGGFGAGFEGGAGIEGGFGGVEGGAEGGFFAGAGGAIGGGIGASGSFGEPRVIGTSVSVGRPDPGSTRYELQSVVQNVVRRIPIEVTRHIKVAFPQPVPVPVPHKVKVPVPQPYPVHVDVVKKVPYPVYKTEHVEVERPVPVEVVKHIPVEVIRKVPIPVERPYEVIKKVHVPVEKHVEVPVPVWKPYPLHIIKHVTHYKKKSCCW	18	5594136	5595260	CPG
BmorCPG9	KWMTBOMO10865	+	ATGAAGTACCATATCTTCCTGGGACTCATTGCCGCAGTGACTGCTTTTCCTGGAATAATACATGATGAAGCTCCCCAAGTCGAAGCGAAATACGACCACCAGTCTTTGATTGGTGAATCTGGACACCATCATCAAATTGAACACGAACACGCCAAATCTCACCAGTCGATCAAGTTCGAACACTTCCACCCCGTTCCTGTGTACGTGAAGAAGGAGCACAGCCACCTTCTCAAGCACCCTCTTGAAAAGGGAAAATCAGAGCAAAACCTCAAGCTGATTCACCCTGAGACTGAACACAAGCACGGCGGTGGACTTGTCCTCGAGGACGACAGACACAACATTGAACACCATATCGCTTCTGCTGGTCTTGAGCACGGAAGCTTTGAACACGGCGGTCTG…	MKYHIFLGLIAAVTAFPGIIHDEAPQVEAKYDHQSLIGESGHHHQIEHEHAKSHQSIKFEHFHPVPVYVKKEHSHLLKHPLEKGKSEQNLKLIHPETEHKHGGGLVLEDDRHNIEHHIASAGLEHGSFEHGGLEQGLEHGGLEHGGYEHGGFEQGGYEHLSGGFKGYEGGEGLKTYAELQQPEDHGHYYAEHGQALSSDSGEGYKYESY	18	5625145	5626235	CPG
BmorCPR10	KWMTBOMO10974	+	ATGTACAGGCTTATTGTGTCCGCCTTTGTCATAGTGGCCGTGTCGTGCCAGCAACACGAAGGGGCCAGACGTGTCCCCAAATACGCAGGCGATCCTAAAACGGCGGCTATAGTGCAAGAAGCACGATACCTGAGTGGAAATGGCGCGTTTGGCGCCGCTTACCAACAAGAAGACGGCATCAACTTTAAAGAAGAAACCGACGCTGAGGGCAACAGGAAAGGCAGCTACTCATATATCGATCCGAGTGGCCAGAGGAAGACAGTGAACTACATCGCCGGCAAAAATGGATTCCAAGCCGTTGGCGATCACATTCCGACTGCGCCTCAAGCTGCCGCTCCTACTCCTGGCTACACGCCCGATCCTCGATACAACTCTCCAGATTACAAGGCACCACAATAT…	MYRLIVSAFVIVAVSCQQHEGARRVPKYAGDPKTAAIVQEARYLSGNGAFGAAYQQEDGINFKEETDAEGNRKGSYSYIDPSGQRKTVNYIAGKNGFQAVGDHIPTAPQAAAPTPGYTPDPRYNSPDYKAPQYSAPQQYVSQAQPRNYGGKPNEDDGQYYPELYEQENYAAPQPRYQPQQQYQAQPQYQAQPQPQYQPQPQYQPEPQPRYQSQPQYQSTNIYTGVQQAQYSGLQTQQEYSAPETRSQYYEPTTPPPARFFPPGKFSLNRAPDGYSYSFHKA	18	8428119	8428964	RR-1
BmorCPR135	KWMTBOMO11180	+	ATGAGCTTCGTTGTCGCGGTGTCTTGTCTTCTGGCTGTAACGGCGTTGGCTAAGGCCGACGATTCGTGGGGGGGTCTTGTGTATGCCCCGCGTCACGCATCCGTTGACTATTACGCGTATCCCCGATATGCCTTCGAATACTCAGTGAACGATCCCCACACTGGAGACAAGAAAGCGCAATGGGAGAATAGGGACGGAGACGTTGTTAAAGGAGCATATTCTTTGGTAGAACCCGATGGAAGCGTACGAATAGTAGAGTATTATGCTGATGCTAAGTCTGGTTTTAATGCTGTCGTAAAACGCATCGGACCAAATCTGCATCCACCTACAGTCCACGCAGCACCGATCTCTCCTATAGTAGGACCAGTGGCTAAACTCGGAGGTCTGGCTGCCGCTCCC…	MSFVVAVSCLLAVTALAKADDSWGGLVYAPRHASVDYYAYPRYAFEYSVNDPHTGDKKAQWENRDGDVVKGAYSLVEPDGSVRIVEYYADAKSGFNAVVKRIGPNLHPPTVHAAPISPIVGPVAKLGGLAAAPLITGPLYGGAVSTASLYKDHAPAVIPAPILPVSYKAPLPYAPAPIWPSAAYPTPIIKSGPILSAPIYPAALPGLKTPFNLGDYGSLGLWNDGLLKAPLGPNNYLDHLGHGLLTKGAYPSLGPNYSLLGLKH	19	140063	141102	RR-2
BmorCPR136	KWMTBOMO11181 modified	+	ATGAATCGACTAGTTGCATTGACGGTGCTTCATATGGCCACACTGGCGACAGGAATTATAATTCACAATGCTCCTGTAGTTGAAGCTGTTGATAATTCCCGTTACGCTTTCAACTATGCTGTCAACGATCCCCAGACCGGAGACAAGAAGGCCCAATGGGAAGAAAGAAACGGCGGGGTTGTCAAAGGGTCATACTCCCTAGTTGAACCCGACGGGAGCGTGCGAGTAGTCGATTACACAGCCGATGACGTCAGCGGTTTCAACGCGATTGTCAAGAATATTGGCCCACGCGTTCACCCAGCACCACTTACACCAAAAATCCCTACACCGTTGGCTCCAATCGTTGGCCCAACTAATTACGGTTTCGGTACGGAACCAGTTGTAGGCATTCCTAAAGCC…	MNRLVALTVLHMATLATGIIIHNAPVVEAVDNSRYAFNYAVNDPQTGDKKAQWEERNGGVVKGSYSLVEPDGSVRVVDYTADDVSGFNAIVKNIGPRVHPAPLTPKIPTPLAPIVGPTNYGFGTEPVVGIPKATSIGHWSLPWDPKTHSYGGWAPITAPLLPIPLAPSRAYATILRKKYVDGKLYKWITGPIPLSGKTLIIKQTGRGR	19	141998	143120	RR-2
BmorCPR137	KWMTBOMO11182	+	ATGAAAACTAACGTTATGATTGCCTGCCTTTTGGTGTCAGCTACAGCCGTGTTGGCGAACCCGCCAGCGACATTATCCCTGATACCAATTACGACTGTTGACAGAATCTCGGATCCGAGCTACAGTTTCAACTATGCGGTCAACGACCCTTCAACGGGAGACAACAAGGCGCAGTGGGAGCATCGCGATGGGGACCAGGTGCGAGGGGCCTACTCCTTAGTCGAACCCGACGGAAACGTGCGTCACGTTGAGTACAGCGCCGACCCCCTGACCGGATTCAACGCGGTCGTCAAAAAAACCGGTCCCAATGTGCATTCGCTGTCAATCGTCGCTCCGATTGCGCCAATCGCTCCTATCGCACCGATAGCTCACGTCGAGCATGTTCCAATCGCACCGGCA…	MKTNVMIACLLVSATAVLANPPATLSLIPITTVDRISDPSYSFNYAVNDPSTGDNKAQWEHRDGDQVRGAYSLVEPDGNVRHVEYSADPLTGFNAVVKKTGPNVHSLSIVAPIAPIAPIAPIAHVEHVPIAPASHVAPVAEIAPLVLPHAPIAPLVHTPIITPVIETAPIIAPHPVNYNPLYRIRGPAPWVTLSGSSYTKGNVVRRWTAGPISLEGKTLTIKTRHH	19	145704	147903	RR-2
BmorCPR52	KWMTBOMO11184	+	ATGAATTACCTGATAATCTTCGCTTTAGCGGCGGTGGCAGCTGATCGACTCGACAAAGACCTGTACCTTCCCCCCCACGCTGGGTCTTCAGGAGGAGCCAGCGCAGGACTCCAAGGCCCACGAAACTCTGCTGGTAGTCACCAGGCTCTCACTGGAAGCCAATCTGGCCAGCCGGCTGAAATCTTGAGATATGACAATGAGATTAATGAAGATGGATACCATTACGCTTTTGAGACCAGCGATGGAACGAAAGCTGAGCAGGAAGGTCAGGTTGTGCCCGGAGCTAAACCAGAGGAAGGTTCTATAAACGTGAAAGGCTCTTTCTCCTACGTCGGTGATGATGGACAAACTTACTCAGTGTCTTATACCGCTGATGAGAACGGCTTCAGGCCTGAGGGA…	MNYLIIFALAAVAADRLDKDLYLPPHAGSSGGASAGLQGPRNSAGSHQALTGSQSGQPAEILRYDNEINEDGYHYAFETSDGTKAEQEGQVVPGAKPEEGSINVKGSFSYVGDDGQTYSVSYTADENGFRPEGAHLPTAPPIPEEILKSLQLTDTKRDQYSSQKSSYDADAGY	19	184215	189256	RR-1
BmorCPR11	KWMTBOMO11214	-	ATGCGGCTGTCGGCATACGAACACACTGTCCTGATTCTGGTACTAACCGCTCTCACAGCGGTATGTGGCGCCGCGAAGTTAGACAGGACCTACCTACCACCCGCTTCTGCTAAAACAGCTGGTGGGAGTCCAGGGTCCTTACAAACTCCTCTCACGGGAAGCTTTAACCAAGGAATAGGAGAACTACCAGCCGGCGGTTATACTAACGATGCCCAGAGCGTCGTGGTAGACGCAGCATTAACTGGCACTAGATCTACAGGTGAATCGGAACAGTCCGGTTTGGGTGGCCCAAGACCTTCCTACGGATCGACGGCATCTAAGGTTGGTGACGCAGCCTTCAGAGGCTCTCAAAACAATTTCGGGGCTCCACTAAGCGGCCAAGTAAATGGGGCATTCGAA…	MRLSAYEHTVLILVLTALTAVCGAAKLDRTYLPPASAKTAGGSPGSLQTPLTGSFNQGIGELPAGGYTNDAQSVVVDAALTGTRSTGESEQSGLGGPRPSYGSTASKVGDAAFRGSQNNFGAPLSGQVNGAFEAKPERPQATQDRNSNIITYENNVDINNYNYGFETDNGIAVGENGVAHDGVHAQGGYSYKGDDGQVYSVTYTADKNGYKPQGNHLPTAPPIPDEILKSIEQNKKDEAAGLVDDGL	19	1152360	1160264	RR-1
BmorCPR12	KWMTBOMO11215 modified	+	ATGAAATTGTTTATCATTCTATCCGTGGTGGCGTGCAGCTATGCCGCTAAACTGGACCGAACTTACCTACCTCCGGCGAGCGCTTCGACCGCAGGAGGCAGCCCTGGCTCGATAACCGCCCCAGGAGCTTCTGGGCAACTAACTGGGCCTTCAGGGCTTGGCCAGCCTACTGGTCAATCGGGAATCGGTCAGCCTTCAGGATCACCTTTCGGTCAACTTTCGTCATCAACTGGCTTTGGCCAACCTAGTGGATCAGCTGCTTTTGGTCAGCTATCTGGATCAGCTGGACTTGGTAAAATAAATGGAAATGCTGGAATTAGTGAACCATCTGCGCCATCTGGCTTCGGTCAGACACCCGGAATGTCTGGATTCGGTCAACAATCAGGACAGTCGGGACCA…	MKLFIILSVVACSYAAKLDRTYLPPASASTAGGSPGSITAPGASGQLTGPSGLGQPTGQSGIGQPSGSPFGQLSSSTGFGQPSGSAAFGQLSGSAGLGKINGNAGISEPSAPSGFGQTPGMSGFGQQSGQSGPSQPIGQASFGQTPFPKSSSPSFSQFVAAALEGNNQQSGPSSVSAPSANYGQAIGSTNFGKISPSFGASAQPNQETQSFGQAPIFGQDAQVYQPERARASIDRGAEILRYDNQNDGETFAYAFETSNGISAEESGVATNGVQAQGSFSYTDDDGQQIRITYTADENGYQPQGDHLPTPPPIPEEILRSIEENARAAAAGTQEGAYNPNEDVAIVPQQYNNGGVPSYPGATTYQGAAQGPQQSNGPFGSSKPAGALGQAGSNQPNRYT…	19	1179115	1181863	RR-1
BmorCPR13	KWMTBOMO11216	+	ATGTACCTGCTCATAACTGTAGCCGTCCTCGCTGTGTCTCATGCAGCTAAACTGGACAAGACCTACCTTCCCCCTCACTCGCAGTCCTCCGGCGGGTCCGGTAGCTTCCTCCAGACTCCATTTGTCGAAGCCCAGAGACAATCACAACTCGGGTCGGCAGCGCAGAATGGCTTCGCTCGTGCCGGTAATGGGTTCGCCCAACCAGCCTTCGGCGGTCAGTACAGCAACGGATACGACGCGGTAGGTGTGGAGAGCCGCCCTGAACGTCCTCGCGCCGCTCTCGAGAGGAACGCAGCCATCCTCCGCCAGGACAACACCAACAACGGAGACTCCTACTCGTACGCGTACGAGACTGAGAACGGCATCTACGCTGAGGAGAACGGAGTCGCCGCCAACGGA…	MYLLITVAVLAVSHAAKLDKTYLPPHSQSSGGSGSFLQTPFVEAQRQSQLGSAAQNGFARAGNGFAQPAFGGQYSNGYDAVGVESRPERPRAALERNAAILRQDNTNNGDSYSYAYETENGIYAEENGVAANGVEAQGGYSYTGDDGQVYTIRYTADQNGFVAQGDHIPTAPPVPEEILRALEQNAQDEAAGIYDDGSYSEEKYGGGEARLNKQYADSVVTDSAAYRDVSGLRTQASFRNGPQTAYLPPAQRRQDAGYHY	19	1189427	1190946	RR-1
BmorCPR153	KWMTBOMO11217	-	ATGTACCTGCTCATAACTGTAGCCGTCCTGGCTGTGTCTCATGCAGCTAAACTGGACAAGACCTACCTTCCTCCTCACTCGCAGTCCTCCGGCGGGTCTGGTAGCTTCCTCCAGACTCCATTTGTCGAAGCCCAGAGACAAGCACAGCTCGGATCGGCAGCTCAGAATGGCTTCGCTCGTGCCGGTAATGGGTTCGCCCAACCAGCCTTCGGCGGTCAGTACAGCAACGGATACGACGCGGTAGGTGTGGAGAGCCGCCCTGAACGTCCTCGCGCCGCTCTCGAGAGGAACGCAGCCATCCTCCGTCAGGACAACACCAACAACGGAGACTCCTACTCCTACGCGTACGAGACTGAGAACGGCATCTACGCTGAGGAGAACGGAGTCGCCGCCAACGGA…	MYLLITVAVLAVSHAAKLDKTYLPPHSQSSGGSGSFLQTPFVEAQRQAQLGSAAQNGFARAGNGFAQPAFGGQYSNGYDAVGVESRPERPRAALERNAAILRQDNTNNGDSYSYAYETENGIYAEENGVAANGVEAQGGYSYTGDDGQVYTIRYTADQNGFVAQGDHIPTAPPVPEEILRALEQNARDEAAGIYDDGSYSEEKYGGGEARLNKQYADSVVTDSAAYRDVSGLRTQASFRNGPQTAYLPPAQRRQDAGYHY	19	1195304	1196831	RR-1
BmorCPR14	KWMTBOMO11218 modified	-	ATGAAGCTGTTTTTGATAATTTCAGCCTTCGGGTTCATGAATGCGGCTAAGCTCCACCGAGCCTATCTTCCGCCATCCAATGCGAAATTAGCTGGAGGTAGACCAGAAGATCTACAAACTCCCCTAGAATTACCGAAGGAAACCTATTTAAAATTTTCTGGAAATGATAAGCAAAAGAAAAAAGAAAATGCAGTTAGTCAAAATATAATGGAATTGAATGGAAATTTTCCAAATACCCAAACATTAAAACATGACACTGAGAACAGGGAATTAGGGATAAATTTGTCTTTAAGCCAAGCGCAAAATAGTGCCTTTAATGACGATCAAGAAATTCCATTAGAAATCAAAAGTACACTACAACAAGGAATTTTTGAAAGCAATACATTTGGTCCCATTAAA…	MKLFLIISAFGFMNAAKLHRAYLPPSNAKLAGGRPEDLQTPLELPKETYLKFSGNDKQKKKENAVSQNIMELNGNFPNTQTLKHDTENRELGINLSLSQAQNSAFNDDQEIPLEIKSTLQQGIFESNTFGPIKSTYSLAQKNNDRNQYIPKSIDKINTRFEANSTSVPTAVKESKNTAYTIPIVRGSFEEYNQIKQMPNSESITETLIEDKITPPKDDVSSEIIGMAPDFNKPEEIFTENFSRVGDPTSNYPNQIINPTVDGQSISNIAGSFVNFQNTENLERNKQKNKNENDDSLSSKRFNNIKNIYSNLFPQNFRNKYVEIANRPQTENDRKAALLSFENIITPEGFSYTFDTSNGIHADESGSAIEGVRAKGSYSYTGDDGKVYTVTYTADEKGFL…	19	1202647	1206035	RR-1
BmorCPR15	KWMTBOMO11219	+	ATGAAATTGTTCGTGGTAGCCGCTGTGCTCGGTGTCTGCTTAGCAGACCGCCTTGACAACAAATACCTGCCGCCCAGAGGCAATGCTGGAGCCGGTTTTGGCCCTGGTTTCGGCCTGGCTCCGGGAGCCGGTGGCTTTGGAGGCAACGGAGGTCTGGGACAGGGAGGCTTCGCTCCACAACCGAGCGGAGGCTACAACGCCGCTTCCCAGGCCTACAGCAGCCGCTCTCAAGCCTCAGCTGACGCTGGTGCTCAGATCCTCAGACTGAACAATGAAGTTACCGCTGAAGGCTTCTCCTACGACTTCGAAACCTCCAACGGAATTCGTGCTGATGCGCACGGAGTAGCCACTAACGGTGTCCAGTCCCAAGGCAGCTTCGCCTACAAGGGTGATGATGGT…	MKLFVVAAVLGVCLADRLDNKYLPPRGNAGAGFGPGFGLAPGAGGFGGNGGLGQGGFAPQPSGGYNAASQAYSSRSQASADAGAQILRLNNEVTAEGFSYDFETSNGIRADAHGVATNGVQSQGSFAYKGDDGQDYSITYTADENGYQPQGAHLPTPPPIPEEILKSLEQNARDEAAGISDDGTYHGEGAGSGAAAYSSSGSAGYSSGGHSSGFGGAGSGAFGAGSGSGAGAGGFGASAGGFGSRGAGFGGAASRQYLAPNAGSRGSGSGNFNAQTGYKY	19	1240450	1252880	RR-1
BmorCPR16	NEWGENE01169	+	ATGAAATTGATAATCTTCATAACGGTGTTCGCGTTCAGCTCAGCTGCACAGCTTCCATCCAGGAACTACATTCCACCGAGCCAAGGCGGGCAAGAGAGTGCAGGACACCCAGAACACGGGACTGGGATCCACGGGGATACAGGGAATAGAAGACCACAACAAGATGCCGAGAAGAACTCTGCAATTTTGAAACAAGAGCAAGAAATTACTGAGAATGGGGATTACCACTTCGGCTATGAAACCTCAAGCGGCATCAGAGCTGAAGAGTCAGGTTCCACCAGCCAATCCCAGGGTGGCTTCTCATACAAAGGAGATGATGGGAACACATACACTGTGATCTACAGCTCAGGAGAAGGTGGTTTCAGGCCGCAAGGAGAGCACCTTCCTGTTCCACCACCG…	MKLIIFITVFAFSSAAQLPSRNYIPPSQGGQESAGHPEHGTGIHGDTGNRRPQQDAEKNSAILKQEQEITENGDYHFGYETSSGIRAEESGSTSQSQGGFSYKGDDGNTYTVIYSSGEGGFRPQGEHLPVPPPTPQEILLALQQNEKDEAAGIFDDGKDASSLSLP	19	1294235	1296219	RR-1
BmorCPR17	KWMTBOMO11221	+	ATGCAATTGTTAGTGATCTCCGCTCTTTTCGGGCTGGCTGCCGCTGCTTACTCACCAGCTTACCCCGAGCAGTCGAACCGCCCTCAGGCTTCCTTCGAGAAGAACGCCAGAATCCTCGCCTTGGACTCTGATGTCAAAGAAGACTCCTTCAGATACAACTATGAAACGGAAAACGGCATCAAGGCTGAGGAACAAGGTCGCGAGGTCGACGGCATCGAAGCTCAAGGAGGTTTCCAATACACTGGCGATGATGGTCAAGTTTATGCTATCAGCTACGCAGCTGGTCAAGGCGGTTTCCAGGCCCAGGGCGCTCACATCCCTACTGCTCCCCCCACTCCTGAAGCTATCCTGAAGGCTTTGGAGCAGAACGCCCGAGATGAGGCCGCTGGCATCATCGAT…	MQLLVISALFGLAAAAYSPAYPEQSNRPQASFEKNARILALDSDVKEDSFRYNYETENGIKAEEQGREVDGIEAQGGFQYTGDDGQVYAISYAAGQGGFQAQGAHIPTAPPTPEAILKALEQNARDEAAGIIDDGQYNPGKYGDASFPQQQYRAQAQASASYRQPYKY	19	1303021	1315119	RR-1
BmorCPR18	KWMTBOMO11222 modified	-	ATGAAATTGGTAGCAGTATTCGTGACGGTAATTACCGCGGTATCAGCAGGCCAGGTCTACATAAACCAACTGGTTGACCAGGCCCTCACTCAGCCCGACTATCCCTCAGGAGTCTATCAGCAGGAATACCCCGCGTATCATCCGCAGCCGTTTGTCCCTAATCACCAGCCGGAGAAGGAGGCCAGGATCCTGAGCTACATGTCCCAGAATCACGGTCATGCATATCAATATGCTTACGAGTCGGAAAATGGCATAAAAGCACAAGAAGTTGGTCAAGACGAGGGTTCCGGGAAAAAAGTCCAAGGCTCCTACTCGTACAAGGGTGACGACGGTCAGGTCTACGAGGTGTCTTACATTGCTGATGAGCACGGCTTCAGGGCTGAAGGCGCTCACCTGCCG…	MKLVAVFVTVITAVSAGQVYINQLVDQALTQPDYPSGVYQQEYPAYHPQPFVPNHQPEKEARILSYMSQNHGHAYQYAYESENGIKAQEVGQDEGSGKKVQGSYSYKGDDGQVYEVSYIADEHGFRAEGAHLPTPPPIPEAILKALETNARDEAAGVFDDGKYHEVTYGAASYNPHSSQGQIEEHQINPGQVQDHQVISGQRIESAYHGYH	19	1328331	1331973	RR-1
BmorCPR19	KWMTBOMO11223 modified	+	ATGTCAATGATCATCTTCGCAGCCTTTATTGGTGTGTGCGCCGCGGGTGCCCTCCCAGCGTACGTCCCTCCTCAATACCGCTTTTCGCCGGCTTATTACCAGGACGGTAGAGCCAGGTCATCCTTGGAGGGGGGCGCCGCTATCTTGAGGTCGGAATCAGAAGTCAACGAACAGGGCTTCCACTACGCTTACGATACAGAGAACGGTATTTCTGCTGAGGCTTCAGGAGTTGAAGCTAATGGCATCCAGTCCCAGGGTCGTTTCTCTTACACCGGTGACGACGGTCAGGTTTACGCCGTGACCTACACTGCTGACGCTAATGGCTATCAGCCTCAGGGCTCTCACCTGCCCACCCCTCCGCCCATCCCGGAAGCCATCGCCAGGTCTCTACAAGAGAAC…	MSMIIFAAFIGVCAAGALPAYVPPQYRFSPAYYQDGRARSSLEGGAAILRSESEVNEQGFHYAYDTENGISAEASGVEANGIQSQGRFSYTGDDGQVYAVTYTADANGYQPQGSHLPTPPPIPEAIARSLQENARDEAAGIFDDGSYRDAKYEPAVIAARAQYPYAKGQYVNPAFRRFYKY	19	1354453	1362051	RR-1
BmorCPAP1-O	KWMTBOMO11365 modified	+	ATGGACGGTATAACTTGGTGCTTCGTGCTAGCTGTGTCCCTCGTCTCCTGTGTGTCAGCTCAGAATGGTAGAGGACTACAGCAGCATGAGAATAACCGGCATGGGTGGGACATCCGCATCGCTGTACCGGGTAGTCCTGGCGAGGACTACCCGACCCTCAGCAACATACCCAGGACCCCATTTTCGTGTGCTGGACGAGAACCAGGATACTACGCAGATTTTGAAACAAACTGTCAGGTATTCAGAGTCTGCACCGTCGGTTCCACATATGGCTTCCAGTCTTTTCTCTGTCCGAACGGAACTTTATTCAACCAAGCTGTCTTCGTTTGTGACTGGTGGATGAATGTCAATTGCAGAGAATCTGAAAAGCTACTAAACTCGAAGAACGAACAATTTCAG…	MDGITWCFVLAVSLVSCVSAQNGRGLQQHENNRHGWDIRIAVPGSPGEDYPTLSNIPRTPFSCAGREPGYYADFETNCQVFRVCTVGSTYGFQSFLCPNGTLFNQAVFVCDWWMNVNCRESEKLLNSKNEQFQNLRLGPELMKDIKKMLTYPMRNPYNKASMRSSLVVMQDYKAPAGQLFPNEALLAGPERLPSNVYVPKQNLIQNTYSNNENFYSESTSQPNYPNQYTTVRPSTREAEIFQRQRQTTPRYSNKLREEPNLRFGNTISNIHAGQFNQLKTKSNDATNTRPQRPTKDIQKNSQYFTKQTTTLSPNIQNTSRRQRGRQRSLNTDNKKSTNLSESKKLTNTDSVTNQKYTSNQQETQTISNQKANIRFNNGISDDIQNEVKQNIALVFSLLA…	19	4321517	4352127	CPAP1
BmorCPG18	KWMTBOMO11379	+	ATGAAGATCACAATTGCCTGTTTGATTTTGATTGTGACAGCATGTTACGGTTACCCGTATGGATACGGCCATGAAAGCTCTGGTGGGCAAAGCGGTCGTGGTGGTTATGGCCAGGGAGGCGGCCAAGGCGGATATGGTGGCGGTCAAGGCGGATATGGTGGTAATCAAGGCGGATATGGTGGCAGTCAAGGCGGATATGGTGGTAGTCAGGGCGGATATGGTGGTAACCAAGGCGGATTTGGTGGCAACCAAGGCGGATATGGTGGCGGCGGTTTCCCTCAAGGACGAGTAGACCAAGGAGGTTACCGCGAACATGGATATTAA	MKITIACLILIVTACYGYPYGYGHESSGGQSGRGGYGQGGGQGGYGGGQGGYGGNQGGYGGSQGGYGGSQGGYGGNQGGFGGNQGGYGGGGFPQGRVDQGGYREHGY	19	4487691	4488940	CPG
BmorCPG31	KWMTBOMO11380	+	ATGTCTCGACTTACGATTCTCTTTGTCATCGCCGTGGCGTATGAAGCTCTTGGAGATGGCGCAGTTAAGGACTCTCGTGCAGAACAATCAGGCTATATAGGACATTCACTGGCCGGTCTTGGAAGCTTAGGAGTGGGAGGAGCGTACATTGGCGGGCCGGCCGCCATTGGAGTCGCAGCTCCGGCTGTAGTTGCTGCCGCTCCTGCTCTCGGCAGTGGAGCAGCACTGAACAATGCTGCAGCTGTCGGGGCCGCTCAGCTCAGTGCCATCCAGAATGCACAGGCCGTGCAAGCCGCTCATATCGCTAATTCCGCTGCCGCTGCTATCCAGGGGGCCCGCGTCACCGAAGCTGCCGCTAGGGCCGGACAAGCTCAAGCGATCACGAATGCCAGAGCTTTG…	MSRLTILFVIAVAYEALGDGAVKDSRAEQSGYIGHSLAGLGSLGVGGAYIGGPAAIGVAAPAVVAAAPALGSGAALNNAAAVGAAQLSAIQNAQAVQAAHIANSAAAAIQGARVTEAAARAGQAQAITNARALDAARVANIQRAQAAAWENARAAEAARRAAAASAAEVARAVEAERLANAARVQAVAIANTRAVEAARIANAARAQAAAVATSAAQAQAVADAVARNAGALEGAVLVGGGGLVAAGGLGSGLAYGIGHGYGAGYGYGAGYGLGHGYTVGHGYGGGKYIH	19	4491363	4492430	CPG
BmorCPG17	KWMTBOMO11382	+	ATGTCCAAGATTGTGATTATCGCCCTTGCTTTGATCGTCGCCGTATCAGCTGGAGGATACGGACAAGGACAATACGGCCACGGTGGTAACCACGAGAACCACGACAGCTACCCACACGTCCACCAACAAGGTGGATATGAGCACGGTGGTCACGGAAGCCACGGAAGCCACGGCGAACACGGCAGCCACGGCAGCCACGGTTCCGGCGGTAGTCATGGAGTGAACGGCGGTCAAGGACATCACAGCGGCCACGAAGAGCAGAGATATGGCCACGGGCACCACTAA	MSKIVIIALALIVAVSAGGYGQGQYGHGGNHENHDSYPHVHQQGGYEHGGHGSHGSHGEHGSHGSHGSGGSHGVNGGQGHHSGHEEQRYGHGHH	19	4510805	4511788	CPG
BmorCPG35	KWMTBOMO11548	+	ATGGCAATTAACAAAAGCATCCTGGTTTTTGTCGTTTTGGCGATTACATTGGCGCTAGTCTCTGGCCAGTTTGGAGGACCAGGTGGTTATGGTGGATTCGGCGGTGGCAGACCTGGTTTTGGTGGGGGATTCGGCGGTAGAGGACCTGGCTTCGGTGGAGGATTCGGTCAAGGCTTCGGCGGCTATGGACCTAGAGGATTCGGAAATGGAGGATACGGAGGATTTGGTCGATTCGGAGGCGGCTTCGGACCGGGCTTTGGAGGATACGGACGCTAA	MFQSILVFVVLAITLALVSGQFGGPGGYGGFGGGRPGFGGGFGGRGPGFGGGFGQGFGGYGPRGFGNGGYGGFGRFGGGFGPGFGGYGR	19	7927864	7928802	CPG
BmorCPG19	KWMTBOMO11550	+	ATGAGTAGTTCACAAACTGACACAATGAAGACTATTATCTGCGTTGCTTTATTGGCATGCGTGTGCATGGCGTACGCCGCACCTCCCCCTTCGGCTGTCGAACCAGCCAAGGCTGACGAGCTTCTCCAACCGGAAGAAACTCATTGGGGTGGACGGGGTTGGGGCCACTCTGGTTGGGGCCACGGAGGACACGGGGGCTACGGTCGCGGTTATGGAGGATACGGTGGATACGGCGGACACGGCGGATACGGCGGCTATGGCGGATACGGCGGTTATGGCGGATATAGCGGATATGGTGGACTAGGTGGATGGGGATACGGAAGCGGCTTTGGCGGCGGTTACGGCTACGGCTGGAAACGCTAA	MSSSQTDTMKTIICVALLACVCMAYAAPPPSAVEPAKADELLQPEETHWGGRGWGHSGWGHGGHGGYGRGYGGYGGYGGHGGYGGYGGYGGYGGYSGYGGLGGWGYGSGFGGGYGYGWKR	19	7954942	7955803	CPG
BmorCPG36	KWMTBOMO11551	-	ATGAACATTTTCTACTATATCACTGTTTTGATCTGTGCGTGCCTCGCATATGTCTCCGCTCTCCCTTCGGCCATCGCGGGAGCTGAAGACCTCCAACCCGCCGAGTCTCGTTGGAATCATGGCGGTGGACACCACGGCGGTGGACACCACGGCGGCGGTCACCACGGTGGTGGTCACTACGGCGGTGGTCATCATGGTGGCCATGGAGGCTACAAGGGTGGTTATGGACACGGACGCTAA	MNIFYYITVLICACLAYVSALPSAIAGAEDLQPAESRWNHGGGHHGGGHHGGGHHGGGHYGGGHHGGHGGYKGGYGHGR	19	7962299	7963816	CPG
BmorCPH37	KWMTBOMO11633	-	ATGAAATACCTCGTTGTCCTCGCCCTGATCGTCGTATCCTCGGCCGCCTTCATCAAGCCTGCTCCCGTCAGCGCAGAGCATGCAGAACTCCAGGCTATCATCGACGCCATCAATAGTCCCAGCACCGACCCCGCTACCGCTGCCGCCCTCACTGAAATGCTCTACAGCTTTCTCGGAGTCAGTCCCCAGCCCATCCACATTGGACCGGAAATTATCGACTTCCCTCTCCCAGACGGTGGTGCTGTGAGCGCACCCGTGAAGCCCACTCCCTCTCCTGCCGTTGTCGGACCCGCCGCTCCCAGCCAGAGCTCTCCTCTTGTGCAGCTCGTTGTGAACATCAACCAAGCCGCCGTCGGACCTGCTCCCGGACCAGTTGTTGAGCCCGTTGAGATCGTCCCA…	MKYLVVLALIVVSSAAFIKPAPVSAEHAELQAIIDAINSPSTDPATAAALTEMLYSFLGVSPQPIHIGPEIIDFPLPDGGAVSAPVKPTPSPAVVGPAAPSQSSPLVQLVVNINQAAVGPAPGPVVEPVEIVPEPVIIVEEAEVPEIKPDPVIIVEPTPVVPEPVIVAPINPIPVAPVIIGTPIIPAPAVTLPEELN	19	10367492	10368085	CPH
BmorCPH38	KWMTBOMO11634	-	ATGAAATACCTCGTTGTCCTCGCCCTGATCGCCGTATCCTCGGCCGCCTACATCAAGCCTGCTCCCGTCAGCGCAGAGCATGCAGAGCTCCAGGCTATCATCGACGCCATCAATAGTCCCAGCACCGACCCCGCTACCGCTGCCGCCCTCACTGAAATGCTCTACAGCTATCTCGGAGTCAGTCCCCAGCCCATCCACATTGGACCGGAAATCATCGACTTCCCTCTCCCAGACGGTGGTGCTGTGAGCGCACCCGTGAAGCCCACTCCCTCTCCTGCCGTTGTCGGACCGGCCGCTCCCAGCCAGAGCTCTCCTCTTGTGCAGCTCGTTGTGAACATCAACCAAGCCGCCGTCGGACCTGCTCCCGGACCAGTTGTTGAGCCCGTTGAGATCATCCCA…	MKYLVVLALIAVSSAAYIKPAPVSAEHAELQAIIDAINSPSTDPATAAALTEMLYSYLGVSPQPIHIGPEIIDFPLPDGGAVSAPVKPTPSPAVVGPAAPSQSSPLVQLVVNINQAAVGPAPGPVVEPVEIIPEPVIIVEEAEVPEIKPDPVIIVEPTPVVPEPVIVAPINPVPVAPVVIGTPIIPAPAVTLPEELN	19	10372023	10372616	CPH
BmorCPH39	KWMTBOMO11636	-	ATGAAATACTTCGTTGTCCTCGCCCTGATCGCCGTATCCTCGACCGCCTACATCAAGCCTGCTTCCGTCAGCGCAGAGCATGCAGAGCTCCAGGCTATCATCGACGCCATCAATAGTCCCAGCACCGACCCCGCTACCGCTACTACCCTTGCTGAAATATTCTACAGCTTTCTCAGAATCAGTCCGCAGCCCGTCCACATCGAGCCGGAAATCATCGACTTCCCTCTCCCAGACGGTGGTGCTGTGAGCGAACCCGTGAAGCCCACTCCTTCTCCTGCCGTTGTCGGACCCGCCGCTCTCAACCAGAGCTCTCCTCTTGTGCAGCTCATCGTGATATGCTCCCGCCGCAGCCCAACAGCCGCCGGCGGATATGCTCCCGGACCAGTTGTTGAGTCCGTT…	MKYFVVLALIAVSSTAYIKPASVSAEHAELQAIIDAINSPSTDPATATTLAEIFYSFLRISPQPVHIEPEIIDFPLPDGGAVSEPVKPTPSPAVVGPAALNQSSPLVQLIVICSRRSPTAAGGYAPGPVVESVEIVPEPVIIVEETEVPEIPDPVIVDPTPVVPEPVNQLVVIVEIRHNQLKLLKIFLHLQLRLRMRKKLIKTSLDDPRPPNTTPNTKTLAIIQTDSVMHIRQTFV	19	10382082	10382792	CPH
BmorCPH40	KWMTBOMO11637	+	ATGAAATTCCTCGTTGCCTTCGCCCTGATCGCCGTGGCTTCGGCCCGTGTCTTTGAACCTATTTCCGTTGGACCGGCACTCGTCGACACCTACGAACCCATCGACACCGAACCCGCCTACGTAGACATCCCTATCACTGACGGTGGTGTAGTGACTGCTCCCGTGAAGCCCACTCCTGTTGTCGTTGGACCTGCTGTTCCCTCCGGTGCCTCTCCTCTTGTGCAGCTCATCGTGAACGTCAACGTTCCCGCTGGTGTTTCTGATGGACCCGCTGAAATCAAGCCCGACCCCGTTATTGTCGCCGAAGAGGCTGAAGAGGGCCCCATTGTCCCTGTCCCTGAGCCCGTCATCGTTGCTCCCATCAACCCCATCCCCGTCGCCCCCGTCATCATTGGCACT…	MKFLVAFALIAVASARVFEPISVGPALVDTYEPIDTEPAYVDIPITDGGVVTAPVKPTPVVVGPAVPSGASPLVQLIVNVNVPAGVSDGPAEIKPDPVIVAEEAEEGPIVPVPEPVIVAPINPIPVAPVIIGTPIIPAPAVTLPEELN	19	10386741	10387187	CPH
BmorCPG20	KWMTBOMO12356	+	ATGAAAGCCTTCGTCGCGTGCATAGCCCTTGCGCTGGTCTCCTGCGCCTACGCTGAAGCTCCCGGTGGCTACAACTACAACCGTCCCTCCGGTGGTGGAGGCTTCAGCGGTGGATTCAGCGGCGGCCTCAGCGGCGGCGGTAGCTACCAAGCCGTTTCCTCGGGCTACCAGACCTCAGAAGGCCAGAACGTCGACCCTCAACTCCTCGAACAAATCCGTCAGATCCTCCTTAAAGAAGAAGCCTCATCCTCATCTCACGGTGGCAGCGCTCCTTCCTCATCTTACGGAGCACCTTCATCATCCTATGGCGTACCCTCAACTAGCTACGGTGTCCCGTCTGCCCGTGTTGTAGGACTCCAGCTTGAAGGTGTCCGTCAGGCCATCCAGGTCGCTCAATAC…	MKAFVACIALALVSCAYAEAPGGYNYNRPSGGGGFSGGFSGGLSGGGSYQAVSSGYQTSEGQNVDPQLLEQIRQILLKEEASSSSHGGSAPSSSYGAPSSSYGVPSTSYGVPSARVVGLQLEGVRQAIQVAQYEQSGHGSGGSGGYPGRVPSGSYGAPY	21	1018470	1027845	CPG
BmorCPR75	KWMTBOMO12452	+	ATGGCAGCTAAGTTTTTCGTCGTCCTCTCCCTGGCGGTGGCCGCTTCAGCTCTTCCAGTTCTGGAATATGCTGAGCACGAAGCCCCCGCACACTACGACTTCGAGTACTCCGTTCACGACCAACAAAGCGGAGACATCAAGCAACAGAAGGAGTCCCGCGCCGGAGACGCCGTCCAGGGCTTCTACTCGCTGGTGCAACCCGACGGTGTCCACCGCATCGTCGAGTACACCTCCGACAAAGTAAACGGATTTAACGCTAACGTCCGCTACGAGGGACACCCCGTCGCTCAGCCCGCCAAGATCGCGTACGCCGCTCCCGTCGCCAAGCTCGCCTACTCCGCCCCCGTGGCCTATGCCGCACCCGTAGCCAAGATCGCCTACAGTGCTCCTGTTGCCAAG…	MAAKFFVVLSLAVAASALPVLEYAEHEAPAHYDFEYSVHDQQSGDIKQQKESRAGDAVQGFYSLVQPDGVHRIVEYTSDKVNGFNANVRYEGHPVAQPAKIAYAAPVAKLAYSAPVAYAAPVAKIAYSAPVAKIAYSAPIAKVAYAAPVAKIAYNSAPLTQVTFSSPAISYHH	21	4292513	4293164	RR-2
BmorCPR157	KWMTBOMO12453	-	ATGGCAGCCAAGTTCTTCGTCGTCCTCTCCCTAGCGGTGGCCGCTTCAGCTCTTCCAGTTCTGGAATATGCTGAGCACGAAGCCCCCGCACACTACGACTTCGAGTACTCCGTTCACGACCAGCAAAGCGGAGACATCAAGCAGCAGAAGGAGTCCCGCGCCGGAGACGCCGTCCAGGGCTTCTACTCACTGGTGCAACCCGACGGTGTCCACCGCATCGTCGAATACACCTCCGACAAAGTAAACGGATTTAACGCTAACGTCCGCTACGAGGGACACCCCGTCGCTCAGCCCGCCAAGATCGCGTACGCCGCTCCCGTCGCCAAGCTCGCCTACTCCGCCCCCGTGGCCTACGCCGCACCCGTAGCCAAGATCGCCTACAGCGCTCCTGTTGCCAAG…	MAAKFFVVLSLAVAASALPVLEYAEHEAPAHYDFEYSVHDQQSGDIKQQKESRAGDAVQGFYSLVQPDGVHRIVEYTSDKVNGFNANVRYEGHPVAQPAKIAYAAPVAKLAYSAPVAYAAPVAKIAYSAPVAKIAYSAPVAKIAYSTPIAKVAYAAPVAKIAYNSAPLTQVTFSSPAISYHH	21	4296386	4297017	RR-2
BmorCPR138	KWMTBOMO12454	+	ATGGCAGCCAAGTTCTTCGTCGTCCTCTCCCTGGCGGTCGCCGCTTCAGCTCTTCCAGTTCTGGAATATGCCGAGCACGAAGCCCCCGCACACTACGACTTCGAGTACTCCGTTCACGACCAGCAAAGCGGAGACATCAAGCAACAGAAGGAGTCCCGCGCCGGAGACGCCGTCCAGGGCTTCTACTCGTTGGTGCAACCCGACGGTGTCCACCGCGTCGTCGAGTACACCTCCGACAAAGTAAACGGATTTAACGCTAACGTCCGCTACGAGGGACACCCCGTCGCTCAGCCCGCCAAGATCGCGTACGCCGCTCCCGTCGCCAAGCTCGCCTACTCCGCCCCCGTGGCCTACGCCGCACCCGTAGCCAAGATCGCCTACAGCGCTCCTATTGCCAAG…	MAAKFFVVLSLAVAASALPVLEYAEHEAPAHYDFEYSVHDQQSGDIKQQKESRAGDAVQGFYSLVQPDGVHRVVEYTSDKVNGFNANVRYEGHPVAQPAKIAYAAPVAKLAYSAPVAYAAPVAKIAYSAPIAKIAYSAPVAKIAYSAPIAKVSYAAPVAKIAYNSAPLTQVTFSSPAISYHH	21	4300962	4301595	RR-2
BmorCPR158	KWMTBOMO12455	-	ATGGCAGCCAAGTTCTTCGTCGTCCTCTCCCTGGCGGTCGCCGCTTCAGCTCTTCCAGTTCTGGAATATGCCGAGCATGAAGCCCCCGCACACTACGACTTCGAGTACTCCGTTCACGACCAGCAAAGCGGAGACATCAAGCAACAGAAGGAGTCCCGCGCCGGAGACGCCGTCCAGGGCTTCTACTCGCTGGTGCAGCCCGACGGTGTCCACCGCATCGTCGAGTACACCTCCGACAAAGTAAACGGATTTAACGCTAACGTCCGGTACGAGGGACACCCCGTCGCTCAGCCCGCCAAGATCGCGTACGCCGCTCCCGTCGCCAAGCTCGCCTACTCCGCCCCCGTGGCCTACGCCGCACCCGTAGCCAAGATCGCCTACAGCGCTCCTGTTGCCAAG…	MAAKFFVVLSLAVAASALPVLEYAEHEAPAHYDFEYSVHDQQSGDIKQQKESRAGDAVQGFYSLVQPDGVHRIVEYTSDKVNGFNANVRYEGHPVAQPAKIAYAAPVAKLAYSAPVAYAAPVAKIAYSAPVAKIAYSAPVAKIAYSAPIAKVAYAAPVAKIAYNSAPLTQVTFSSPAISYHH	21	4304689	4305322	RR-2
BmorCPR76	KWMTBOMO12456	+	ATGGCCGCTAAGTTCTTCGCCGCTCTCTGCCTGGCGGTTGCCGCCTCGGCTCTCCCAGTGGTCCCGATAGCCAAAATCGCATATGCCGAGCACGAAGCCCCCGCACACTACGACTTCGAGTACTCCGTTCACGACGAGCAAAGCGGAGACATCAAGCAACAGAAGGAGTCCCGCGCCGGAGACGCCGTCCAGGGCTTCTACTCGCTGGTGCAACCCGACGGTGTCCACCGCATCGTCGAGTACACCTCCGACAAAGTAAACGGATTTAACGCTAACGTCCGCTACGAGGGACACCCCGTCGCTCAGCCCGCCAAGATCGCGTACGCCGCTCCCGTCGCCAAGCTCGCCTACTCCGCCCCCGTGGCCTACGCCGCACCCGTAGCCAAGATCGCCTACAGC…	MAAKFFAALCLAVAASALPVVPIAKIAYAEHEAPAHYDFEYSVHDEQSGDIKQQKESRAGDAVQGFYSLVQPDGVHRIVEYTSDKVNGFNANVRYEGHPVAQPAKIAYAAPVAKLAYSAPVAYAAPVAKIAYSAPVAKIAYSAPVAKIAYSAPIAKVAYAAPVAKIAYNSAPLTQVTFSSPAISYHH	21	4308388	4309165	RR-2
BmorCPR77	KWMTBOMO12457	+	ATGGTCGCCAAATTCGCAATCTTCTCCTGCCTGGTGGCTGCGGCGGCTGCTGTTGCCGTCCCCATTGTGCCAGTAGCTAAACTGGCTTACGCCGAACACGAAGCCCCCGCACACTATGACTTCGAATACTCCGTTCACGACGACCACAGCGGAGACATCAAGCAACAGAAGGAGTCCCGCGCCGGAGACGTCGTCCAGGGCTTCTACTCGCTGGTGCAACCCGACGGTGTCCACCGCATTGTCGAGTACACCGCCGACAACGAACACGGATTCAATGCTAACGTCCGCTACGAGGGACATCCTATCGCTCAGCCCGCCAAGATCGCTTACGCTGCTCCCGTACAAAACATCGCGTACGCCGCTCCCGTCCCCAAGCTCGCCTACTCTGCCCCTGTAACT…	MVAKFAIFSCLVAAAAAVAVPIVPVAKLAYAEHEAPAHYDFEYSVHDDHSGDIKQQKESRAGDVVQGFYSLVQPDGVHRIVEYTADNEHGFNANVRYEGHPIAQPAKIAYAAPVQNIAYAAPVPKLAYSAPVTKLAYPGSITKVAYAPAPVTYAQSPLTKIAYPAPLAYAQAPITKVAYAPAPVAYASAPVAKVAYSAPLGHVSFSSPGITYQH	21	4317479	4318440	RR-2
BmorCPR20	KWMTBOMO12562 modified	+	ATGAAGCTAAGGCTACTTATCGTATTAATATCTGTTTCAATAAGCCATGAACAAAATTATGGATCACGTTTTCAAACGCCCGGTCCAGGTGTATCGGCTTCAGAGAATTCAATTTATCTTCCCCCTGAAACGGTCACTCCCGCACCGTATTTTCCTGTAAATCAAATGAACAAATTGCCATTTCCTTATTTACCACTGGATCCTATCAAAACACCAACATCGTTTCCTACACCATTTCCTCCAATTATGATTTCGTCGACGTTCCGCCCTCCATCGCGCAACGATTACGAGGACGAAGACGATGAAGAAGACAAAAGACCTTCACCACCACGGTTTTCTTTTTTTGACACTAAAAATAATCGAACTGAACCGAATACAAACGTGTTTCAAACCCAACGT…	MKLRLLIVLISVSISHEQNYGSRFQTPGPGVSASENSIYLPPETVTPAPYFPVNQMNKLPFPYLPLDPIKTPTSFPTPFPPIMISSTFRPPSRNDYEDEDDEEDKRPSPPRFSFFDTKNNRTEPNTNVFQTQRLDMRSLPKTVEYQHPIDRIDMKPEIRKPQQFTLNNRQIQNGLPKPPQRNVVVSPEKRNDQGIDQAKSGNFPIPQYLPLPSLFISSTTETAIPILRLSNEMDLDGSFSYEALGADQTHYVQHSRMENIGNDKQEQVVEGSYSYVGDDGQTYSVHYIADANGFRASGDHLPVPPPVPEIIQRAVQHNLAEEARKPAHLKNWNEEDDIYQDTERNTFTILPTHNLYTGRTPESFSFNFLEAANSHNNLLAATSPQSPLKSYSETFSEHL…	21	7157729	7160934	RR-1
BmorCPR21	KWMTBOMO12563	+	ATGAAGCTGATTCTCATTGTCGCTGCCTTCCTGGCTGTTACATTTGCCGATAATGTCGAATCCGATAAAGAAATCGAAGATTCAGAAGCAGCGGAATCTGTTGGTCTACTAAGCAAAAGCTTAGACCTCAACACGGCTGCTAGTGCATACAACTCGTACGCACCTTCGAACCAGAGCCCGCCTATCCAGTGGAAACCTCAAAATACGTGGAACGCTCCACCCAAGCCGATCCAGCCGATAAATACTTATCCCCAAAACAATTACGCCCCCCCTCAAAACAATTACGCCCCCCCTCAAAACTCATACTATCCTCAGAATACATATGCTCCTCCTCAAAACACCTATCGTCCCACCTGGAGCACGCCTTCATATCAGACTTCGACCACAACAACTCCCGTC…	MKLILIVAAFLAVTFADNVESDKEIEDSEAAESVGLLSKSLDLNTAASAYNSYAPSNQSPPIQWKPQNTWNAPPKPIQPINTYPQNNYAPPQNNYAPPQNSYYPQNTYAPPQNTYRPTWSTPSYQTSTTTTPVPVIKNEMYYGDNGSYKYEYQIADGTHVGEEGYFTNPNTEEASLVKKGWYSYTGADGKVYTVHYWADKTGYHAYGDHLPTPPPVPAAIQAALDQNAKEEAAQAEAEKNKPQHVYHPTQAPIYYPTQAPTYYPTQAPSYYPTQAPTYYPTQAPSYYPTQPPTYYPTQAPSHYPSQSYPQEQNYPSYGKK	21	7163567	7173064	RR-1
BmorCPR47	KWMTBOMO12921	+	ATGTCGTGGAGTTCGGGGAGTGTTTATTTCGTGTGTTTTTGTGCATTGGTGAGGACTCAAGTGATCCCAGGCAAGTCCAGAGCTAATGATGGAGATTATAATACAGTGAATACTGACGGATCTTTTGATTTCGGATACGCAAACAAAGACAGAGGATCGAGTTATCACTTAGCACACGGGACAGCTAATGGTGTCGTCGGAGGTCGATTTGGTGGAAAAGATCCCGCCACCGATACTGTCAAAGAGACAATATACACAGCCGGACCGAGAGGATTCCGTGCAAAAGGACCCAACGTACATAGACAGTTAGATCTCGATCAACGACCTCGGGGTCCGATCGGGAACAAAGATGACCCCTTCTTCGACCCCAATGAAGATCCCAGCTACGCTTTCAACTTT…	MSWSSGSVYFVCFCALVRTQVIPGKSRANDGDYNTVNTDGSFDFGYANKDRGSSYHLAHGTANGVVGGRFGGKDPATDTVKETIYTAGPRGFRAKGPNVHRQLDLDQRPRGPIGNKDDPFFDPNEDPSYAFNFDTRTYSKNENADSRGDVKGHYSYVDDIGERHDVSYIAGRDTGFHVSSAHPDNPGVIGSPFHRAPLVRGETKARGRTAVQRGLDGSYRFISAGPDQRRTESSDSQGNVRGSYTFLDDKGVQRTVNYIAGPGIGYRIIKNNKDAIPSYFPTLPSPYDPTFTNAAPGGYSPPAAPAGDSDSDDVFKGPEGTAASGHVKPPPFQVSESEIPEGPAGPITSAETDNAPNLQTDGGYSQPAFSQSGNEDLGYVDEDAGYGGSKPTKGPGKPA…	22	4276334	4283048	RR-1
BmorCPR130	KWMTBOMO12973	+	ATGGCCTTTTTATTTAAGATATTTGTCGCGATCCTGTTAGCAACTCCAGCCTTCACTGGAAAAACGGGAGGTTATTCCTATAACCGGTTCAGTGGGCCTGTCAGCGGTCAGATCGTCGAAGTCCAAGTACCGGCGGCTGAAGGCATTCCGGCTCAACAACACGCAGATTACGGATACGATCATAATTCAGGGAAAATACACCCGGACACCGCCAAATATGCACATTTGAAGACCGTAGATTACGTGGCCAAGCCGGACTACACATACGCTTATGGCGTAGAAGATCCTCACACAGGAAACCTCCAGAACCACAAGGAACAGCGTGACGGCGACGTCGTGCGTGGAGAATATTCGCTGGTTGAGCCCGACGGTTCCGTTAGACTGGTTAGGTATACAGCA…	MAFLFKIFVAILLATPAFTGKTGGYSYNRFSGPVSGQIVEVQVPAAEGIPAQQHADYGYDHNSGKIHPDTAKYAHLKTVDYVAKPDYTYAYGVEDPHTGNLQNHKEQRDGDVVRGEYSLVEPDGSVRLVRYTADPKNGFQAVVHKKAGGQAQAPVHYGHPKQDEDDSNDY	22	6055988	6060132	RR-2
BmorCPR129	KWMTBOMO12976/KWMTBOMO12977	+	ATGCAGATGCTGATACTGTTGGCGTTTGTGGGCACTTCGTTAGCCGCCCCAATCGACTACTTCCATGGTGGGGTGTCATATGCATCACCGTATGCAGTGCACGCTCCTCTGACGGTCCACGCTGCTCCTGTGGCTGTCCACGCGGCTCCCCTGGTAGCACACACCCCAGTCGCGGTTCATACGGAAACTGTAAGCTATCCAAAGTACGCGTTCAACTACGGTGTCAAGGACCTTCACACCGGCGACATCAAGTCTCAGCAGGAGCAAAGGGACGGTGATGTCGTCAAAGGCAGTTATTCACTAGTGGAACCGGACGGCACGACCCGCACAGTGCACTATACAGCCGATGACCACACCGGATTCAACGCTGTTGTACAGAAATCGGGACATGCTGCACAT…	MQMLILLAFVGTSLAAPIDYFHGGVSYASPYAVHAPLTVHAAPVAVHAAPLVAHTPVAVHTETVSYPKYAFNYGVKDLHTGDIKSQQEQRDGDVVKGSYSLVEPDGTTRTVHYTADDHTGFNAVVQKSGHAAHPVVAHVAPVAHVAAAPAYTIPHYGFH	22	6079153	6087654	RR-2
BmorCPR147	NEWGENE01346	+	ATGAGAGTCTATATCGGGTTTTGCGTCGCATTGTCTTGGCTGAGTCAAGCTTCGTCTGCACCAAGGAAGCCTAGGCTCACTGTAGCAGAAGATGACATGCCAATATATTATGTTAGAAATGTAAATGGTAATCCAGGAACATATTCATTTGGTTACGATATTTTGGATCCGAATACCGGGAATTCACAGTACCGTAATGAAGAAAGATATCCTAATGGGACTGTTACGGGAAGCTACGGTTATGTTGATGCTGCTGGAAAACCACAAAGGTTCAGATACGTGGCTGACGAAAAAGGTTATAGGATTTTTCAAGAGATTAGTCATTTGCCGCTAGTCCAGGCTCAGACACCTCCGGTTAGGATGCCAGGTGACTCTGCTACGGAATCGTCCATAACTTGG…	MRVYIGFCVALSWLSQASSAPRKPRLTVAEDDMPIYYVRNVNGNPGTYSFGYDILDPNTGNSQYRNEERYPNGTVTGSYGYVDAAGKPQRFRYVADEKGYRIFQEISHLPLVQAQTPPVRMPGDSATESSITWSRPKKKNKRKPVAEMMKSEENININSLRQPSFYAT	22	6092094	6094441	RR-3
BmorCPR162	KWMTBOMO12978	+	ATGCAGTCAATTGACTTAGTAATATTATTGTTTAATATATTTAGTGTGGTTTCATGTTTACCGACAGTCCAAAGTGGATCAGAAACGAAACCAGAGTTCAAAGACGAAAAACGTTATCCAAATGGGACAGTTATTGGGACGTACACTTACATTGATAAAGAAGGAACGCCTGTCCATGTCCAATATTATGCAGACAACAATAGTTACGGGGTCGAATTAAAAAGTGTGAAAGTGTATAATGAAGCTGAACCGAAAGATTTCGATCTGTTTGCGAAAACAATGGAAACTCCTCTTAAAGTTGCTTCGGATCTTTTAAAGTACGACTTTGACAGAGTCCATGACGTTTATCGATCAAAACAAAATGAAATTGATAAGATTGATAATAATTTAAAGTCCGAT…	MQSIDLVILLFNIFSVVSCLPTVQSGSETKPEFKDEKRYPNGTVIGTYTYIDKEGTPVHVQYYADNNSYGVELKSVKVYNEAEPKDFDLFAKTMETPLKVASDLLKYDFDRVHDVYRSKQNEIDKIDNNLKSDKKKGDYEVLYNNGYNSLKNNAKNKIKIYSGKEKRKTRNIRDDYDKSLFCYK	22	6094599	6098804	RR-3
BmorCPR128	KWMTBOMO12979	+	ATGTCTTTAAAGGGGTTAATACTTTTGGCGACAGTCGCTTGTGCACATAGCCGTGTGCTCACATACTTCCGACCGACAAAACACGTGGACTTGCAACCATCGGGCACTATTCTACATGCAGAGCCTCATCTAGGATTCGAACATCACCACATATCCGAAGATGAACCCGTCGACTACTATGCCTACCCGAAATACGAATTCAAATACGGAGTCAACGATTTTCACACAGGTGACATTAAGACCCACTACGAAACTCGAGACGGAGACGTTGTCAAAGGTCAATACACAGTGGTCGAGCCCGACGGTTCGATTCGCACCGTGGACTACACCGCCGACAAATACAACGGATTCAATGCGATCGTACACAAGACCGCTCCCATATCACCTCACGAGGCTGCT…	MSLKGLILLATVACAHSRVLTYFRPTKHVDLQPSGTILHAEPHLGFEHHHISEDEPVDYYAYPKYEFKYGVNDFHTGDIKTHYETRDGDVVKGQYTVVEPDGSIRTVDYTADKYNGFNAIVHKTAPISPHEAAHLHH	22	6105296	6116033	RR-2
BmorCPR127	KWMTBOMO12980	+	ATGTGCCGGTTACAGTGTTTGTTTTTTGTGGCTTTAGTTGGAATCGTTCAATCTAAGCCACAACAAGGAGTGTTGAATCCCGAGTTACCGAATGGAGTTAAATATTACAACTCACCGAAGTATGCTTTCAACTATGGCGTCGCTGACCCTAATACTGGTGACGTGAAATCACAACATGAAACCAGAGATGGAGATGTTGTTAAAGGTCAATACTCTCTTGTAGAACCAGACGGTTCTGTTCGCACGGTCGACTATACCGCCGACTCACTCCACGGCTTCAATGCTGTGGTTTCCAAAAGCGGCCCGAATGTGCATGCAACACCCGCCCGAGTTGCACCACCTGCTCCAGTGGCACCTCCCGCTCCAATTGCACCTGCAGTCTTACCGTCACCATTACCT…	MCRLQCLFFVALVGIVQSKPQQGVLNPELPNGVKYYNSPKYAFNYGVADPNTGDVKSQHETRDGDVVKGQYSLVEPDGSVRTVDYTADSLHGFNAVVSKSGPNVHATPARVAPPAPVAPPAPIAPAVLPSPLPKVQPTVQPTIQPAVQYVPKPVPVPVEVPRNVQPVYPTQVYPQQTFPQQVYPQQVYPQQAYPQQVYNDQAFPQVYPSPGPLTYPKFGPTPFPEYENFDFDGQIFPQYNQFY	22	6122381	6129762	RR-2
BmorCPR126	KWMTBOMO12982	+	ATGCGTGCCTTCCAAGTCGTGATCTTCGTCGCGGTGTGCGGTGCAGCCAGCGCCGGGTATATCGCTCCCGGGTACAGTGGCTATTCCGGGTACAGCGGAGGACTGGGTGGCTATAACGCTGGCTACAGCGGTGGCTACGGAGGATACGATGGCGGAAATCACGGAGACTATTACGCCTACCCCAAGTATGCCTTTGATTACTCAGTGAATGACCCTCATACTGGCGATCACAAAACACAATGGGAGAGCCGGGATGGTGACGTTGTAAAAGGTGCTTATTCTCTTGCTGAGCCTGATGGCACTACTCGCATTGTTGAATATACTGCTGATAAACACAATGGCTTCAATGCAGTCGTAAAACGCATTGGTCAAGCTCACCATCCCCAGGTCTACGGAGGA…	MRAFQVVIFVAVCGAASAGYIAPGYSGYSGYSGGLGGYNAGYSGGYGGYDGGNHGDYYAYPKYAFDYSVNDPHTGDHKTQWESRDGDVVKGAYSLAEPDGTTRIVEYTADKHNGFNAVVKRIGQAHHPQVYGGHYDGAGYYGYH	22	6266046	6271783	RR-2
BmorCPR125	KWMTBOMO12983 modified	+	ATGGCCCGGGATATGATCTTGCTGATCCTGTTTGCAAACCTCTTAACGATATTTTGTCAAGAAGAAACCGCTCAAGGATCAACAGAAGATCAACAAAAAGATGACGGAAAACTGAGTTATTCGTTCAGCTACGGCGTGGCAGATGCTCGAACTGGAGACGTGAAAGCAGTGTGGGAGGCCAAAGAAGGTGACACTGTCAAAGGTCAATACAGCGTCTTAGAAGCAGACGGTTCAACAAGAACAGTCGAGTATTCAGCCGGTCCAAATTCTGGTTTTAATGCAATAGTGAGCAATGATAATGATTTCCTTCCCACAAACGAAATTGAAAGTAAGAAAACCGGGAGAAGCCTTATCGAAGACAAGACTATGAGAGACTATGGCAACTATTATGATTTTCCT…	MARDMILLILFANLLTIFCQEETAQGSTEDQQKDDGKLSYSFSYGVADARTGDVKAVWEAKEGDTVKGQYSVLEADGSTRTVEYSAGPNSGFNAIVSNDNDFLPTNEIESKKTGRSLIEDKTMRDYGNYYDFPEDPDDEYYEKKKTKRPLDSHREHSKNKKPRYPFDLEPSEYTHSISIKHPRDEGSESEAHSHFGYSFDPNCKTKPKKGSHDTNSYSNVVDLETNPKYPLYSQDYFRDKHPDSSSNYDFEKLRPFSSYRPHKYEEITLKPPFSTRYTSPVIPDLAYSSEKMYPDDIPLRPKKKHRPHKVPESHFGDDLDDYVLVPKKKYKPPRLVEPHEFRPEPEDDYERPHRGSSFDDIHDDRHRHPPRGPQTEIVRKIVKKRRPVINLLDVFDI	22	6275142	6279170	RR-2
BmorCPR150	NEWGENE01347	+	ATGTTCGGAAAGGTGGTGGTTTTGTGCGTCCTAGTCGCAGTTGCTCGTGCTGGATTGATAGCTCCACACGGGGCTGTCTCATCGCAGAGTATCGTGCTGGGAACGCCCGCTATTGCGCACGGATATGCCGCCCCAGCCATTGCCGCCCCGGCTTACGGTTACGGCTTAGGACACAGCGCGGTCGTTGCACACGCAGCGCCGGTGCTGCGAGCGCCCTTGGCGTCGCTGGCGCACGCAGCCGCCCCTGTTGAAATTTATTCCCACCCCCGCTACCAATTTAACTATGGAGTCACCGACGGTCACACAGGCGATCAGAAGAGCCAGTGGGAAGCGCGTGATGGCGACGTCGTGAAGGGACAGTACTCTCTGGTCGAGCCTGATGGCACCGTCCGTACTGTC…	MFGKVVVLCVLVAVARAGLIAPHGAVSSQSIVLGTPAIAHGYAAPAIAAPAYGYGLGHSAVVAHAAPVLRAPLASLAHAAAPVEIYSHPRYQFNYGVTDGHTGDQKSQWEARDGDVVKGQYSLVEPDGTVRTVDYSADDHNGFNAVVSRHGHASHPAAHVVAAPAHGHYLG	22	6288740	6293292	RR-2
BmorCPR124	NA	-	ATGTTTCGCATTGAGGTCCCCGACCACCAAGGCCGGATGGCGATCATGGTTCAAGGCCCGTCTAATATCGTCCTCGACAAAATCAGGACCCGGGGGTCGATACGCGGCATAAATCCGCAATTCGGCCCCCGGTACGTGGACCCTCACCCCGACCGTTCTGGTAGAGGCGAAGTGACAGTCGTGAGTACCCAAGAGCATCACGGCTACTATCATGGCCATAAACACAATCACGCTGTTTCATCCCAGTCTATTATTAGACACGATGTGACTCATGGTCATGGGAATGAAGGTCAATCCTACCATGTTGTACCAGTAGCAGCGCATCATGGAGCTCCGACTATACACGCTGCACCCGTGCTCGTGCATCACCATGAACACGCGCCAGTACATCATGGAGAC…	MFRIEVPDHQGRMAIMVQGPSNIVLDKIRTRGSIRGINPQFGPRYVDPHPDRSGRGEVTVVSTQEHHGYYHGHKHNHAVSSQSIIRHDVTHGHGNEGQSYHVVPVAAHHGAPTIHAAPVLVHHHEHAPVHHGDQPHHEDYDAHPKYAFEYKIEDPHTGDLKSQHETRDGDVVKGYYSLHEADGSIRVVEYSADKHNGFNAVVKHTAPTKHAEPVQQYYKTFLS	22	6297133	6300274	RR-2
BmorCPR123	KWMTBOMO12984 modified	+	ATGCTAGCTAAAATCTTAGTGATTGCCGTCGCCGTGGCAGTGGTTTCCTGTCAAGAGAAGCCGTATAATCTGAAGAAGCTTTTTCAACAAGAACAAGCCAAGGAATACAAGCATCGCCCTTACGAGCACATTCATCCATCGTTTCCTTTAAAGTCCTTCCAAGAACCTGCACCCATCAGTGAAGAGCAGTACCAAGAAGCTCAAGCTAGTCCCGCTGAACAAGCTTACGAAAAGCCGCAAGAGAGCTACTCCCCTGCCTACTCTTCTCAGAGCATCATCCATCATGCTGCAAGCGGTCAGCAAGATTCCCAAGAGAACAGCGGTGAACGTGGGATTTATCAATACGTGCAGGAGCAAAACGAAGATGTGAAAGTACGCCAACCAACCACTCACAAATAC…	MLAKILVIAVAVAVVSCQEKPYNLKKLFQQEQAKEYKHRPYEHIHPSFPLKSFQEPAPISEEQYQEAQASPAEQAYEKPQESYSPAYSSQSIIHHAASGQQDSQENSGERGIYQYVQEQNEDVKVRQPTTHKYQGVHYPVHYPAPVQHEAPAAKPVYKPQVHYTRPQEGFSFHRGVHLEQAPVYQQTEGHAHESHDEPIDYYAYPKYQYEYKVEDPHTGDNKFQHEIRDGDVVKGVYGLHEADGSVRTVEYSSDKHKGFSAIVKHSAPGQHVHIESHHEN	22	6303791	6305185	RR-2
BmorCPR122	NEWGENE01349	+	ATGTTTGGAAAGGCTTTAGGAATCGTCATCTTTCTGACAGTAGGCTACTGTCAGGAACACAATCACCACGGCTACACTCTACAGACCTTGGTAAAACACGACGTCCCGCAAAAGATCAAAACCAACCACGCAATCCCCGTCAAAACCGCCCATGTTGCGCCTGTCTATGAAACAAATGAAGCCCACGCCGCATCCGCTCACGAGAACCACTCAGGGCATTCCCAAGGGCACGCTGTGTCTTCCCAAAGTATCGTCCGTCACGATACCCATCATGAGCAAACTCACCATGAGCAACCACAAGAACAGCCTCACTACTTTGTACCGGTACACCATCACGCACCTATAGTCCATGAAGCTGTGATTGCTGCTCCAGTACACCACGCCCCAGTTCATCACGTA…	MFGKALGIVIFLTVGYCQEHNHHGYTLQTLVKHDVPQKIKTNHAIPVKTAHVAPVYETNEAHAASAHENHSGHSQGHAVSSQSIVRHDTHHEQTHHEQPQEQPHYFVPVHHHAPIVHEAVIAAPVHHAPVHHVPVHHIQQIAHHDESHHDESHHEDHYAYPKYAFEYKIEDPHTGDNKYQHEIRDGDVVKGEYSLHEADGSIRTVKYTADKKSGFNAEVINSGLSKHEEPIHQHSHHH	22	6309306	6312066	RR-2
BmorCPR121	KWMTBOMO12985	-	ATGTTCTCAAAGATTGTATGTCTACTTGGTGTTGTTGCTGTTGCAACTGCGCAGTATGGTCATGACCAAAGTCACGGCCACGCCTTCTCGTCGCAACACATCTCGCGGCACGATGGCCCCGCACAAGTTGTGCATGTCAAGGGTCACGGGCACGATGGTCATGGTCACGAAGACCACATCGACTACTATGCCCACCCTAAATACGAGTTCGAGTACAAAGTGAGCGACCCTCACACCGGCGACCACAAGAGTCAGCACGAGTCCCGCGACGGTGACGTCGTCAAGGGATATTACTCGCTGCATCAACCTGACGGTTCCATCAGGCATGTCGACTATCACGGCGACAAGCACTCAGGATTCCATGCCACCGTGAAGCACAGCACCCACCACATTGCCCCT…	MFSKIVCLLGVVAVATAQYGHDQSHGHAFSSQHISRHDGPAQVVHVKGHGHDGHGHEDHIDYYAHPKYEFEYKVSDPHTGDHKSQHESRDGDVVKGYYSLHQPDGSIRHVDYHGDKHSGFHATVKHSTHHIAPEKHHQ	22	6313515	6315129	RR-2
BmorCPR120	NEWGENE01350	+	ATGAAGGTTCTTCTAATTACCGCTATCCTCGCCCTAGCTAGTGCTAAACCCCAAGATGGACACGGTCATGGTCACGCAGTCTCCTCGCAGAGTATAGTGCTACACACAAGCCATGGACACGAACATCAGGGAGAAACTCCTGCTCACCACCAAATACTCACGACGCAGCATTTTGAACACGGCGGCCACTATGACCTAGGACACCACAAGGTGCAACACCACGGATACACTCAAGTACATCACCATGAACACCAACCAATACACCACGGACTTCAACAGGTACAATACCACAGGCATCAGGAAGATCATCACCATGGACATGAAGAGCACCACGTCGACTACCATGCTCATCCTCAATACGCCTTTGAGTACAAAGTAGAGGATCCTCACACCGGCGAC…	MKVLLITAILALASAKPQDGHGHGHAVSSQSIVLHTSHGHEHQGETPAHHQILTTQHFEHGGHYDLGHHKVQHHGYTQVHHHEHQPIHHGLQQVQYHRHQEDHHHGHEEHHVDYHAHPQYAFEYKVEDPHTGDNKYQHETRDGDVVKGVYSLHEADGTIRTVEYSADKHSGFHADVSHKGHAQHFLPKHRKYH	22	6317178	6318650	RR-2
BmorCPR119	NEWGENE01351	+	ATGGTTTCTAAGGTCCTCATGTTTGTAATGCTTGTCGGAGCTGTATCTGCAAAGCATGCGTTCTCGTCTCAGCACATTCACAAGCACGACGGTCACCATGAGCTCGTACACCACCACGGTCACGGTCACGGACACGACCACCATCATCACCACCACGACTATTATACACACCCAAAATACGAGTTCGAGTACAAAATAGAAGATCACCACACCGGCGACAAGAAAAGTCAGCATGAGACTCGCGACGGCGACGTCGTGAAAGGCTACTACATGCTCCACGAACCAGACGGATCAATCAGACACGTCGAATATCACGCTGACAAGCATTCTGGATTCCATGCAACCGTAAAACATCAAACCCACCATATCGTGCCGAAGCACCACCACCATCATTAA	MVSKVLMFVMLVGAVSAKHAFSSQHIHKHDGHHELVHHHGHGHGHDHHHHHHDYYTHPKYEFEYKIEDHHTGDKKSQHETRDGDVVKGYYMLHEPDGSIRHVEYHADKHSGFHATVKHQTHHIVPKHHHHH	22	6319643	6322284	RR-2
BmorCPR118	NEWGENE01352	+	ATGTTCTCAAAGGTAGTGGTTTTGGTCGCGTTGGTGGGTGCGGTGTATGGTGAGCATGCGTTCTCCTCCCAACACATCCACAAGTATGACGGTCACCATGAGCCCGTGCACCATGGACACCATCATGATTACTACACCCACCCTAAGTTCGACTTCGAGTACAAAGTGAGCGACCCTCATACCGGCGACCACAAGAGTCAGCACGAGTCCCGCGACGGTGACGTCGTCAAGGGATATTACTCGCTGCACCAACCTGATGGCTCTATTAGACACGTCGACTATCACGGCGATCACCATTCTGGGTTCCATGCTGATGTGAAATATAGTACTCATCACATTGTACCTCATCATCATCACTATTAG	MFSKVVVLVALVGAVYGEHAFSSQHIHKYDGHHEPVHHGHHHDYYTHPKFDFEYKVSDPHTGDHKSQHESRDGDVVKGYYSLHQPDGSIRHVDYHGDHHSGFHADVKYSTHHIVPHHHHY	22	6327722	6328665	RR-2
BmorCPR117	NEWGENE01353	+	ATGGTTTCCAAGGTAGTACTATTCGTTGCTTTGGTGGGTGTTGTATCCGCCGAGCATGCGTTCTCCTCCCAACACATCCACAAGTACGATGGACACCATGAGCCAGTACACCACGGACACCATCATGATTACTATACTCACCCTAAATACGAGTTCGAGTACAAAGTGAGCGACCCTCACACCGGCGACCACAAGAGTCAGCACGAGTCCCGCGACGGTGACGTCGTCAAGGGATATTACTCGCTGCACCAACCTGACGGCTCCGAAAGACACGTGCACTACCACGGTGATCATCATTCTGGGTTCCACGCTGATGTGAAACACAGCACTCATCACATCGTTCCCCATCATCACCATTATTGA	MVSKVVLFVALVGVVSAEHAFSSQHIHKYDGHHEPVHHGHHHDYYTHPKYEFEYKVSDPHTGDHKSQHESRDGDVVKGYYSLHQPDGSERHVHYHGDHHSGFHADVKHSTHHIVPHHHHY	22	6330125	6330737	RR-2
BmorCPR116	KWMTBOMO12986	-	ATGTTCTCAAAGGTGGTGGTTTTGGTCGCGTTGGTGGGTGCGGTGTACGCCGAGCACGCGTTCTCCTCCCAACACATCCACAAGTACGACGGTCACCATGAACCCGTGCACCACGGACACCATCATGATTACTACACCCACCCTAAATTCGACTTCGAGTACAAAGTGAGCGACCCTCACACCGGCGACCACAAGAGTCAGCACGAGTCCCGCGACGGTGACGTCGTCAAGGGATATTACTCGCTGCACCAACCTGATGGTTCTATCAGACATGTCGACTATCATGGTGATCATCATTCTGGGTTCCACGCTGATGTGAAATATAGTACTCATCATATTGTACCTCATCACCATCACTACTAA	MFSKVVVLVALVGAVYAEHAFSSQHIHKYDGHHEPVHHGHHHDYYTHPKFDFEYKVSDPHTGDHKSQHESRDGDVVKGYYSLHQPDGSIRHVDYHGDHHSGFHADVKYSTHHIVPHHHHY	22	6338354	6338991	RR-2
BmorCPR115	NEWGENE01354	+	ATGGTTTCCAAGGTAGTACTATTCGTTGCTTTGGTGGGTGTTGTATCCGCCGAGCATGCGTTCTCCTCCCAACACATCCACAAGTACGACGGACACCATGAGCCCGTACACCACGGACACCATCATGATTATTATACCCACCCTAAATACGAGTTCGAGTACAAAGTGAGCGACCCTCACACCGGCGACCACAAGAGTCAGCACGAGTCCCGCGACGGTGACGTCGTCAAGGGATATTACTCGCTGCACCAACCTGACGGCTCCGAAAGACACGTGCACTACCACGGTGATCATCATTCTGGGTTCCATGCTGATGTAAAGCACAGCACTCACCATATCGTTCCCCATCACCACCACTACTGA	MVSKVVLFVALVGVVSAEHAFSSQHIHKYDGHHEPVHHGHHHDYYTHPKYEFEYKVSDPHTGDHKSQHESRDGDVVKGYYSLHQPDGSERHVHYHGDHHSGFHADVKHSTHHIVPHHHHY	22	6340370	6340973	RR-2
BmorCPR114	KWMTBOMO12987	-	ATGGTTTCTAAGATTGTCTTGTTCGTCGCTTTGGTCGGTGCTGTATCCGCTGAGCACGCCTTCTCCTCCCAACACATCCACAAATATGACGGTCACCATGAACCCGTACACCACGGACACCATCATGATTACTACACTCACCCTAAATTCGACTTCGAGTACAAAGTGAGCGACCCTCACACCGGCGACCACAAGAGTCAGCACGAGTCCCGCGACGGTGACGTCGTCAAGGGGTATTACTCGCTGCACCAACCTGACGGTTCCATCAGACACGTCGACTATCACGGCGATCATCACTCTGGGTTCCATGCTGACGTCAAATACAGCACTCACCATATTGTTCCCCATCATCATCATTACTAA	MVSKIVLFVALVGAVSAEHAFSSQHIHKYDGHHEPVHHGHHHDYYTHPKFDFEYKVSDPHTGDHKSQHESRDGDVVKGYYSLHQPDGSIRHVDYHGDHHSGFHADVKYSTHHIVPHHHHY	22	6350318	6351279	RR-2
BmorCPR113	KWMTBOMO12988	-	ATGATATACCAGGTAGTATTGTTCGTCGCATTGGTCGGTGTTGTATCCGCTGAGCACGCGTTCTCCTCCCAACACATCCACAAGTACGACGGTCACCACGAGCCCGTACATCACGGACACCATTATGATTACTATACTCACCCTAAATTCGACTTCGAGTACAAAGTGAGCGACCCTCACACCGGCGACCACAAGAGTCAGCACGAGTCCCGCGACGGTGACGTCGTCAAGGGATATTACTCGCTGCACCAACCTGACGGCTCCATTAGACATGTCGACTATCACGGCGATCACCATTCTGGGTAA	MIYQVVLFVALVGVVSAEHAFSSQHIHKYDGHHEPVHHGHHYDYYTHPKFDFEYKVSDPHTGDHKSQHESRDGDVVKGYYSLHQPDGSIRHVDYHGDHHSG	22	6359730	6360214	RR-2
BmorCPR112	KWMTBOMO12989	-	ATGGTTTCCAAGGTAATGATTTTAGTTGCTTTGGTGGGTGCAGTGTGCGGTGAGCACGCGTTCTCCTCCCAGCACATCCACAAGTACGATGGTCATCATGAGCCCGTACACCACGGACACCATCATGATTACTATACCCACCCTAAATTCGACTTCGAGTACAAAGTGAGCGACCCCCACACCGGCGACCACAAGAGTCAGCACGAGTCCCGCGACGGTGACGACGTTAAGGGATATTACTCGCTGCACCAACCTGATGGCTCTATCAGACACGTCGACTATCATGGTGATCATCATTCTGGGTTAGTATCATGTAATTTTAATTCATCAGTGAAGCTATATTGA	MVSKVMILVALVGAVCGEHAFSSQHIHKYDGHHEPVHHGHHHDYYTHPKFDFEYKVSDPHTGDHKSQHESRDGDDVKGYYSLHQPDGSIRHVDYHGDHHSGLVSCNFNSSVKLY	22	6363789	6364415	RR-2
BmorCPR111	KWMTBOMO12990	+	ATGCTTAAGCTTACATTAATCATCGCTGCCCTGGCTCTAGTGAGCGCTAGGCCGCAAGATGGACACGGTCATGGTCACGCAGTCTCCTCGCAGAGTATAGTGCTACACACGAGCCATGGACACGAACATCAGGGCCAAGCTCCTGCTCACCACCAAATACTCACGACGCAGCATTTCGAACACGGCGGCCACTATGACCTAGGACACCACGAGGTGCAACACCACGGATACGCTCAAGTACATCACCATGAACACCAGCCAATACACCACGGACTCCAACAGGTCCAATACCACGGGCATCAGGACGATCATCACCATGGACACGAAGAGCACCACGTCGACTACCATGCTCATCCTAAATACGCTTTCGAGTACAAAGTAGAGGATCCTCACACCGGC…	MLKLTLIIAALALVSARPQDGHGHGHAVSSQSIVLHTSHGHEHQGQAPAHHQILTTQHFEHGGHYDLGHHEVQHHGYAQVHHHEHQPIHHGLQQVQYHGHQDDHHHGHEEHHVDYHAHPKYAFEYKVEDPHTGDNKYQHETRDGDVVKGVYSLHEADGTIRTVKYAADKHSGFNAEVHREGHAKHVVPEHQHGH	22	6369347	6370754	RR-2
BmorCPR110	NA	-	ATGTTTAAGGTTTTGATTCTGGTAGGATTTGTGGGTGCAGTTGTTGCAGAGCATGCGTTCTCATCGCAGCATATACACAAACACGACGGGCATCATGAAACCGTCCACCACGGACACGGAGACAAGCACCACCATGATTATTATACTCATCCAAAATATGAGTTTGAGTACAAAGTTGAGGACCACCACACTAAGGACCACAAGAGTCAGCACGAGACCCGCGACGGTGACGCCGTGAAGGGATACTACGCGCTACATGAACCTGACGGTTCCGAAAGATATATTCACTACCACGGTGACAAACACAGCGGATTCCACGCGGATGTCAAGCACAGCACACACCACGTTTACCACCATCATCATTAA	MFKVLILVGFVGAVVAEHAFSSQHIHKHDGHHETVHHGHGDKHHHDYYTHPKYEFEYKVEDHHTKDHKSQHETRDGDAVKGYYALHEPDGSERYIHYHGDKHSGFHADVKHSTHHVYHHHH	22	6372637	6374003	RR-2
BmorCPR109	KWMTBOMO12991 modified	+	ATGTATTCCAAGGTTCTTTTAGTAGCCACGATTCTGGCCGCAGCCACGGCTAGACCTCAAGAGGGCCATGGCCATGGACACGACCACGGCCATGCGGTTTCATCCCAAAGCATCATATTACACACGAGTCACGGACATGAACATCAGCCACATCACGCTCCAGCCCACCACCAAATACTTTTAACACAGCACGCGGGACACCATGATCATGAAGAGTTGCACCATGGAGTTCATTTAGTGCAACACCACGGTCATGAACATCATCACGGACATGACGACCACCACGTCGATTATCACGCTCATCCTAAATACGCCTTTGAGTACAAAGTAGAGGATCCTCACACCGGCGACAACAAGTACCAGCACGAGACCCGTGACGGTGACGTCGTGAAGGGCGTG…	MYSKVLLVATILAAATARPQEGHGHGHDHGHAVSSQSIILHTSHGHEHQPHHAPAHHQILLTQHAGHHDHEELHHGVHLVQHHGHEHHHGHDDHHVDYHAHPKYAFEYKVEDPHTGDNKYQHETRDGDVVKGVYSLHEADGTIRTVEYSADKHSGFNAVVRREGHARHVVPEHHHHH	22	6375310	6376243	RR-2
BmorCPR108	NA	-	ATGCTTAAGGTATTGATTCTAGTAGGACTTGTGGGTGCAGTTGTCGCCGAGCATGCGTTCTCATCGCAGCATATACACAAACACGACGGGCATCATGAAACCGTCCACCACGGACATGGAGACAAGCACCACCATGACTATTATACTCATCCAAAATACGAGTTTGAGTACAAAGTAGAGGACCACCACACTAAGGACCACAAGAGTCAGCACGAGACCCGCGACGGTGACGCCGTGAAGGGATACTACGCGCTGCATGAACCCGACGGTTCCGAAAGACATGTCCACTACCACGGCGACAAACACAGCGGATTCCACGCAGACGTGAAACACAGCACTCATCATATTTACCACCATCATCATTAG	MLKVLILVGLVGAVVAEHAFSSQHIHKHDGHHETVHHGHGDKHHHDYYTHPKYEFEYKVEDHHTKDHKSQHETRDGDAVKGYYALHEPDGSERHVHYHGDKHSGFHADVKHSTHHIYHHHH	22	6378757	6379799	RR-2
BmorCPR107	KWMTBOMO12992 modified	+	ATGTATTCCAAGGTTCTTTTAGTAGCCACTATTCTGGCCGCAGTCACGGCTAGACCTCAAGAGGGCCATGGCCATGGAGGACACGACCACAGCCATGCGGTTTCATCCCAAAGCATCGTATTACACACGAGTCACGGACATGAACATCAGCCACATCACGCTCCAGCCCACCACCAAATACTTTTAACACAGCACGCGGGACACCATAATCATGAGGAGTTGCACCATGGAGTTCATTTAGTGCAACACCACGGTCATGAACATCATCACGGACATGACGACCACCACGTTGACTATCACGCTCATCCTAAATACGCCTTTGAGTACAAAGTAGAGGATCCTCACACCGGCGACAACAAGTACCAGCACGAGACCCGTGACGGTGACGTCGTGAAGGGC…	MYSKVLLVATILAAVTARPQEGHGHGGHDHSHAVSSQSIVLHTSHGHEHQPHHAPAHHQILLTQHAGHHNHEELHHGVHLVQHHGHEHHHGHDDHHVDYHAHPKYAFEYKVEDPHTGDNKYQHETRDGDVVKGVYSLHEADGTIRTVEYSADKHSGFNAVVRREGHAHHAVPEHHHHH	22	6381776	6382733	RR-2
BmorCPR159	NEWGENE01356	+	ATGTTTAAGGTTCTGGTTCTGGTAGGATTTGTTGGGGTAGCGTTGGCTGAGCACGCGTTTTCTTCCCAGCATATCCACAAACACGACGGACACCACGAAACTGTACACCACGGACACGGACATGAGCATCACTACGATTATCATACTCATCCCAAATATGAATTCGAGTACAAAGTAGAGGACCACCACACTAAGGACCACAAGAGTCAGCACGAGACCCGCGACGGTGACGCCGTGAAGGGATACTACGCGCTGCATGAACCTGATGGTTCCGAGAGACATGTCCACTACCACGGCGATAAACACAGCGGATTCCACGCAGACGTGAAGCACAGCACTCATCATATTTACCACCATCATCATTAG	MFKVLVLVGFVGVALAEHAFSSQHIHKHDGHHETVHHGHGHEHHYDYHTHPKYEFEYKVEDHHTKDHKSQHETRDGDAVKGYYALHEPDGSERHVHYHGDKHSGFHADVKHSTHHIYHHHH	22	6385416	6387338	RR-2
BmorCPR106	NEWGENE01357	+	ATGATGATCAAGGTATTAATGTTAGTGACCGTCATCGGCGCAGTGGCTGCCGAACACGCGTTCTCCTCTCAACACATTCACAAGCACGACGGTCACCATGAGACCGTACATCATCATGACCACCACGGCCATGAGCATCACGATTACTACACCCACCCGAAATACGAGTTTGAGTACAAAGTAGAGGACCACCACACTAAGGACCACAAGAGTCAGCACGAGACACGCGACGGTGACGCCGTGAAGGGATACTACGCGCTGCATGAACCTGACGGTTCCGAGAGACACGTCGACTATCACAGCGATAAGCACTCTGGATTCCACGCCACTGTTAAACATAGCACCCATCATATTGTACCCGAGAAGCATCATGAGCACCACCACCATTAA	MMIKVLMLVTVIGAVAAEHAFSSQHIHKHDGHHETVHHHDHHGHEHHDYYTHPKYEFEYKVEDHHTKDHKSQHETRDGDAVKGYYALHEPDGSERHVDYHSDKHSGFHATVKHSTHHIVPEKHHEHHHH	22	6389060	6391083	RR-2
BmorCPR160	KWMTBOMO12993	-	ATGTATATGTTGCAGGTGATTTGTGTGGTTGCGATTCTGTATACAGTGAGAGCTAAGCCACTGTATAGTCATGAATTTCCACACTCCTCTCAAAACTTCGTTCTTCATACCGAACACAAAGGACATCATGAGGAACATAAGCATCACCATGAGATCTATCATCCCATTCACGTTAAGCACGAAGAACACAAAGTAGAACATCATCATCATCATGAGGTTAAGGAACACAAAGTAGAAGAGCACAAAAAACCAGTGGAGCATTACAAACATCATGAACATAAGCACCATGAGCATCTAGAACATCATGATCTTCAACAGCACCATGAACATGATGAGCTTCAGCTGCTCGATGAACATCATGAGCATCAAGAGCTCCATGGATATCATGAGCATCAGCAA…	MYMLQVICVVAILYTVRAKPLYSHEFPHSSQNFVLHTEHKGHHEEHKHHHEIYHPIHVKHEEHKVEHHHHHEVKEHKVEEHKKPVEHYKHHEHKHHEHLEHHDLQQHHEHDELQLLDEHHEHQELHGYHEHQQHHEDDQHHEHQHHHEDDQHHEQKEEHKKDKEHTEHHSHPKYEFDYKVEDPHTGDYKTHHEVRDGDTVHGFYTLHEADGTTRIVEYSADKKEG	22	6396303	6397425	RR-2
BmorCPR105	KWMTBOMO12994 modified	+	ATGTTTGCCAAAATTGTTGCTTTAAGCATTGTACTAGCAGTGGCCACTGCAGGTCTCTTACCGGAACCACATTACTCGTCGGCTGCGGCCGTCTCCTCTCAAAGCATCGTCCGTCACGACCAGCCACAGCTCCATGCCACCAAATATGTAGCAGCCGCTCCAGTAGCCGTCCACGCCGCTCCTGTAGCATACCACGCAGCCCCTGTCGCCTACCACTCCGCCCCCGCTCACTACTCGTCTGCTGGCGCCGTCTCCTCCCAGACCATCCTACGTCACGACCAGCCTCACGCCACCAACTACATCGCCGCCGCTGGCCCCGTCCACTACGCCGCCGCTGGCCCCGTCCACTACGCCGCTCCTGAAGCCAGAGTGATCGCTCCAGCCCATAAAGTACTTGTC…	MFAKIVALSIVLAVATAGLLPEPHYSSAAAVSSQSIVRHDQPQLHATKYVAAAPVAVHAAPVAYHAAPVAYHSAPAHYSSAGAVSSQTILRHDQPHATNYIAAAGPVHYAAAGPVHYAAPEARVIAPAHKVLVAGHHEEEYAHPKYDFAYSVADGHSGDNKSQHESRDGDAVHGEYTLLEADGSVRKVEYTADDHHGFNAVVSNTAPAHHAAHAAHAPVLLAHH	22	6404915	6405877	RR-2
BmorCPR104	KWMTBOMO12995	+	ATGTTCTCTAAAATCGTAGCCTTGAGCGCTGTGCTGGCAGTGAGTGCAGCAGGTCTCCTGCCGGAGCCGCACTATTCTTCAGCTGCGGCTGTCTCTTCTCAGAGCATCGTCCGTCACGACCAGCCACAGCTCCATGCCACCAAATATGTAGCAGCCGCTCCAGTAGCCGTCCACGCCGCTCCTGTGGCATACCACACAGCCCCTGTCGCCTACCACTCCGCCCCCGCTCACTACTCGTCTGCTGGCGCCGTCTCCTCCCAGACCATCCTGCGTCACGACCAGCCTCACGCCACCAACTACATCGCCGCCGCTGCTCCCGTCCACTACGCTAGCCCCGTCCACTACGCCGCTCCTGTCGCTAAGGTGATCGCTCCCGCCCACAAAGTGCTTGTATCTGCT…	MFSKIVALSAVLAVSAAGLLPEPHYSSAAAVSSQSIVRHDQPQLHATKYVAAAPVAVHAAPVAYHTAPVAYHSAPAHYSSAGAVSSQTILRHDQPHATNYIAAAAPVHYASPVHYAAPVAKVIAPAHKVLVSAHHEEEYAHPKYDFAYSVADGHSGDNKSQHESRDGDAVHGEYTLVEADGSVRKVEYTADDHHGFNAIVSNTAPAHHAAHVAHAPVLLAHH	22	6408673	6409547	RR-2
BmorCPR103	KWMTBOMO12996	+	ATGTTCTCTAAAATCGTAGCCCTGAGTGCTGTGCTGGCAGTGAGTGCTGCAGGTCTCTTGCCTGAGCCGCACTATTCTTCGGCTGCTGCTGTCTCCTCTCAGAGCATCGTCCGTCACGACCAACCACAGCTCCATGGCACCAAATATGTAGCCGCCGCTCCAGTAGCCATCCACGCCGCTCCTGTGGCATACCACGCAGCTCCTGTCGCCTACCACTCCGCCCCCGCTCACTACTCGTCTGCTGGCGCCGTCTCCTCCCAGACCATCCTGCGTCACGACCAGCCTCACGCAACCAACTACATCGCCGCCGCTGCTCCCGTCCACTACGCTAGCCCCGTCCACTACACCGCTCCTGTCGCTAAAGTGATCGCTCCCGCCCACAAAGTGCTTGTATCTGCT…	MFSKIVALSAVLAVSAAGLLPEPHYSSAAAVSSQSIVRHDQPQLHGTKYVAAAPVAIHAAPVAYHAAPVAYHSAPAHYSSAGAVSSQTILRHDQPHATNYIAAAAPVHYASPVHYTAPVAKVIAPAHKVLVSAHHEEEYAHPKYDFAYSVADGHSGDNKSQHESRDGDAVHGEYTLLEADGSVRKVEYTADDHHGFNAVVSNSAPAHHVAHAAHTPVLLAHH	22	6418816	6419677	RR-2
BmorCPR102	KWMTBOMO12997	-	ATGTTCTCTAAAATCGTAGCCTTGACCGCTGTGCTGGCAGTGAGTTCTGCAGGTCTCCTGCCCGAGCCGCACTATTCTTCGGCAGCAGCTGTCTCCTCTCAGAGCATCGTGCGTCACGACCAGCCACAGCTCCATGCCACCAAATATGTAGCCGCCGCTCCAGTAGCCGTCCACGCCGCTCCTGTAGCATACCACGCAGCTCCTGTCGCCTACCACTCCGCCCCCGCTCACTACTCGTCTGCTGGCGCCGTCTCCTCCCAGACCATCCTGCGTCACGACCAGCCTCACGCCACCAACTACATCGCCGCCGCTGCTCCCGTCCACTACGCTAGCCCCGTCCACTATGCCGCTCCTGTCGCTAAAGTGATCACTCCCGCCCACAAAGTGCTTTTATCTGCT…	MFSKIVALTAVLAVSSAGLLPEPHYSSAAAVSSQSIVRHDQPQLHATKYVAAAPVAVHAAPVAYHAAPVAYHSAPAHYSSAGAVSSQTILRHDQPHATNYIAAAAPVHYASPVHYAAPVAKVITPAHKVLLSAHHEEEYAHPKYDFTYSVADGHSGDNKSQHESRDGDAVHGEYTLLEADGSVRKVEYTADDHHGFNAVVSNTAPAHHVAHAAHAPVLLAHH	22	6423570	6424430	RR-2
BmorCPR101	KWMTBOMO12998	-	ATGTTCTCTAAAATCGTAGCCTTGAGCGCTGTGCTGGCAGTGAGTGCTGCAGGCCTCCTGCCCGAGCCGCACTACTCTTCGGCAGCAGCTGTCTCCTCTCAGAGCATCGTCCGTCACGACCAGCCACAGCTCCATGCCACCAAATATGTAGCCGCCGCTCCAGTAGCCGTCCACGCTGCTCCTGTGGCATACCACGCAGCCCCTGTCGCCTACCACTCCGCCCCCGCTCACTACTCGTCTGCTGGCGCCGTGTCCTCCCAGACCATCCTGCGTCACGACCAGCCTCACGCCACCAACTACATCGCCGCCGCTGCTCCCGTCCACTACGCCGCCGCTGGCCCCGTCCACTACGCCGCTCCTGTTGCTAAAGTGATTGCTCCCGCCCACAAAGTGCTTGTA…	MFSKIVALSAVLAVSAAGLLPEPHYSSAAAVSSQSIVRHDQPQLHATKYVAAAPVAVHAAPVAYHAAPVAYHSAPAHYSSAGAVSSQTILRHDQPHATNYIAAAAPVHYAAAGPVHYAAPVAKVIAPAHKVLVSAHHEEEYAHPKYDFAYSVADGHSGDNKSQHESRDGDAVHGEYTLVEADGSVRKVEYTADDHHGFNAVVSNTAPAHHVAHAAHAPVLLAHH	22	6427471	6428475	RR-2
BmorCPR100	KWMTBOMO13000	+	ATGATTTCCAAAATCGTTGTACTGTGTGCCTTTGTGGCAGTCTCGCAGGCCGGTCTCTTGGCTGCGCCCGTGCACTACTCTCCCGCTGAGGCTGTTTCCTCCCAAAGCATCGTACGTCATGATCAGGCTCACGGCACTAAGCTTGTAGCTCCCGTTGCCAAGCTCGCCATTGCCGCACCTGTTGCATACCACGCTGCTCCAGCTCCAATCGCCTACCACGCTGCCCCCGCTCCCATTGCCTACCATGCCCCCATCGCCAAAGTGCTAGCTCACCGTGAAGACCAAGAAATCGCTTATCCAAAATACGAGTACAACTACTCAGTAGCTGACGGTCACTCCGGCGACAACAAGTCCCAACAAGAAGTCCGCGATGGCGATGTTGTAAAGGGTTCATACTCC…	MISKIVVLCAFVAVSQAGLLAAPVHYSPAEAVSSQSIVRHDQAHGTKLVAPVAKLAIAAPVAYHAAPAPIAYHAAPAPIAYHAPIAKVLAHREDQEIAYPKYEYNYSVADGHSGDNKSQQEVRDGDVVKGSYSFHEADGSIRTVEYTADDHNGFNAVVHNTAPTAAPTHIKALPALQYYHH	22	6434913	6435616	RR-2
BmorCPR99	KWMTBOMO13001	+	ATGTTCTCCAAAATCGTAGTACTGTGTGCTTTGGTCGCGGTGTCGAAAGCTGGACTTCTGGCTGCTCCCGTGCACTACTCTCCCGCTGAAGCCGTTTCTTCCCAAAGCATTGTGCGCCATGACCAGCCTCAGCTCCACGCTGCCAAGCTCGCTGTTGCTACCCCTGTAGCCTACCACGCGGCCCCTGTAGCGTACCAGGCCGCCCCAGTTGCCTACCACGCGGCCCCTGTAGCGTACCAGGCCGCCCCAGTTGCCTACCACACTTCTCCACTCCGCTACTCCTCGGCTGAATCTGTCTCGTCCCAAAACATCGTCCGTCATGACCAGCCCCAGACTATCCAATACGCCGCTCCTGTAGCCAAGTTGGCCGTCGCTGCTCCCGTAGCTTACCACGCTGCT…	MFSKIVVLCALVAVSKAGLLAAPVHYSPAEAVSSQSIVRHDQPQLHAAKLAVATPVAYHAAPVAYQAAPVAYHAAPVAYQAAPVAYHTSPLRYSSAESVSSQNIVRHDQPQTIQYAAPVAKLAVAAPVAYHAAPAPVTYHAAPAAVSYHSAPVAKIVAHQAEEIAYPKYEYNYSVADGHSGDNKSQQEVRDGDVVKGSYSFHEADGSIRTVEYTADDHSGFNAVVHNTAPTAAPTHIKALPALQYYHH	22	6439249	6440229	RR-2
BmorCPR161	KWMTBOMO13002	+	ATGTTCTCCAAAATCGTAGTACTGTGCGCTTTGGTCGCGGTGTCGAAAGCTGGACTTCTGGCTGCTCCCGTGCACTACTCTCCCGCTGAAGCCGTTTCTTCCCAAAGCATTGTGCGCCATGACCAGCCTCAGCTCCACACTGCCAAGCTCGCTGTTGCTACCCCTGTAGCCTACCACGCGGCCCCTGTAGCGTACCAGGCTGCCCCAGTTGCCTACCACGCGGCCCCTGTAGCGTACCAGGCCGCCCCAGTTGCCTACCACACTTCTCCACTCCGCTACTCCTCGGCTGAATCTGTCTCGTCCCAAAACATCGTCCGTCATGACCAGCCCCAGACTATCCAATACGCCGCTCCTGTAGCCAAGTTGGCCGTCGCTGCTCCCGTAGCTTACCACGCTGCT…	MFSKIVVLCALVAVSKAGLLAAPVHYSPAEAVSSQSIVRHDQPQLHTAKLAVATPVAYHAAPVAYQAAPVAYHAAPVAYQAAPVAYHTSPLRYSSAESVSSQNIVRHDQPQTIQYAAPVAKLAVAAPVAYHAAPAPVTYHAAPAAVSYHSAPVAKIVAHQAEEIAYPKYEYNYSVADGHSGDNKSQQEVRDGDVVKGSYSFHEADGSIRTVEYTADDHSGFNAVVHNTAPTAAPTHIKALPALQYYHH	22	6443711	6444691	RR-2
BmorCPR98	KWMTBOMO13003	+	ATGTTCTCCAAAATCGTAGTACTGTGCGCTTTGGTCGCGGTGTCGAAAGCTGGACTTCTGGCTGCTCCCGTGCACTACTCTCCCGCTGAAGCCGTTTCTTCCCAAAGCATTGTGCGCCATGACCAGCCTCAGCTCCACACTGCCAAGCTCGCTGTTGCTACCCCTGTAGCCTACCACGCGGCCCCTGTAGCGTACCAGGCTGCCCCAGTTGCCTACCACGCGGCCCCTGTAGCGTACCAGGCCGCCCCAGTTGCCTACCACACTTCTCCACTCCGCTACTCCTCGGCTGAATCTGTCTCGTCCCAAAACATCGTCCGTCATGACCAGCCCCAGACTATCCAATACGCCGCTCCTGTAGCCAAGTTGGCCGTCGCTGCTCCCGTAGCTTACCACGCTGCT…	MFSKIVVLCALVAVSKAGLLAAPVHYSPAEAVSSQSIVRHDQPQLHTAKLAVATPVAYHAAPVAYQAAPVAYHAAPVAYQAAPVAYHTSPLRYSSAESVSSQNIVRHDQPQTIQYAAPVAKLAVAAPVAYHAAPAPVTYHAAPAAVSYHSAPVAKIVAHQAEEIAYPKYEYNYSVADGHSGDNKSQQEVRDGDVVKGSYSFHEADGSIRTVEYTADDHSGFNAVVHNTAPTAAPTHIKAVPALQYYHH	22	6448173	6449179	RR-2
BmorCPR97	KWMTBOMO13004	-	ATGTTCTCCAAAATCGTTGTACTGTGCGCTTTGGTCGCGGTGTCGAAAGCTGGACTTCTGGCTGCTCCCGTGCACTACTCTCCCGCTGAAGCCGTTTCTTCCCAAAACATCGTCCGTCATGACCAGCCCCAGACTATCCAATACGCTGCTCCTGTAGCCAAGCTGGCCGTTGCTGCTCCCGTAGCTTACCACGCTGCTCCCGCCCCTGTTACCTACCACGCCGCCCCTGCTGCCGTGTCCTACCACTCTGCCCCTGTAGCCAAAATCGTAGCTCACCAAGCTGAGGAGATTGCCTACCCCAAGTACGAGTACAACTACTCAGTAGCTGACGGTCACTCCGGCGACAACAAGTCCCAACAAGAGGTACGCGACGGTGATGTTGTGAAGGGTTCATACTCC…	MFSKIVVLCALVAVSKAGLLAAPVHYSPAEAVSSQNIVRHDQPQTIQYAAPVAKLAVAAPVAYHAAPAPVTYHAAPAAVSYHSAPVAKIVAHQAEEIAYPKYEYNYSVADGHSGDNKSQQEVRDGDVVKGSYSFHEADGSIRTVEYTADDHSGFNAVVHNTAPTAAPTHIKAVPALQYYHH	22	6452611	6453335	RR-2
BmorCPR96	NEWGENE01358	+	ATGTTCTCCAAAATCGTAGTACTTTGTGGATTGGTGGCGGTGTCGCAAGCCGGTCTTCTGGCTGCACCTGTTCATTATTCTCCCGCCGAATCAGTCTCCTCCCAGAGCATCGTGCGTCACGACCAACCCCAAGCAGCTAGAATCGCAGTAGCGGCTCCCGTCGCATACAACGCCTACCATGCCGCCCCCGTTGCATACCAAGCCCCCATCGCTAAAGTTTTGGCTCACCGTGAAGATCAAGAAATTGCCTACCCCAAATACGAGTACAACTACTCAGTAGCTGACGGTCACTCCGGCGACAACAAGTCCCAACAAGAAGTTCGCGATGGTGATGTAGTGAAGGGCTCATACTCCTTCCACGAAGCTGACGGCTCCATCAGAACTGTTGAATATACCGCT…	MFSKIVVLCGLVAVSQAGLLAAPVHYSPAESVSSQSIVRHDQPQAARIAVAAPVAYNAYHAAPVAYQAPIAKVLAHREDQEIAYPKYEYNYSVADGHSGDNKSQQEVRDGDVVKGSYSFHEADGSIRTVEYTADDHNGFNAVVHNTAPTSAPTLIKAVPALQYYHH	22	6456238	6457173	RR-2
BmorCPR95	KWMTBOMO13005 modified	+	ATGTTTTCCAAATTAATAGTACTGTGCGCATTTGTGGCGGTGTCCAAAGCTGGTCTCCTGGCGGAACCAGTCCACTACTCATCTGCTGGGGCAGTTTCCTCCCAGAGCATCGTACGCCATGACGAAAGCCACGGTGCTCATTATGCCGCTGCGGCTCCTGTAGCTTACCACGCTGCCCCTGTGGCTTACCATGCTGCCCCTGTAGCGTACCATGCTGCTCCAGTCCACTATTCGTCTGCCGAGTCCGTCTCTTCCCAGAACATCATCCGTCATGATCAGCCCCAGACTATCAATTACGCTGCTCCCGTAGCCAAGTTAGCCGTCGCTACACCCGTCACCTACCACGCCGCCCCTGCCCCTGTTACCTACCACGCCGCCCCTGCTGCCGTGTCCTACCAC…	MFSKLIVLCAFVAVSKAGLLAEPVHYSSAGAVSSQSIVRHDESHGAHYAAAAPVAYHAAPVAYHAAPVAYHAAPVHYSSAESVSSQNIIRHDQPQTINYAAPVAKLAVATPVTYHAAPAPVTYHAAPAAVSYHSAPVAKIVAHQAEEIAYPKYEYNYSVADGHSGDNKSQQEVRDGDAVKGSYSFHEADGSIRTVEYTADAHNGFNAVVHNTAPTAAPTHIKAVPALQYYHH	22	6461586	6462750	RR-2
BmorCPR94	KWMTBOMO13005 modified	-	ATGTATTCTCAGTTAGTTTTATTAATTTGTTTCGTCGGTGGCATAAAGACAGTTTTCGTCGATCCCAACGAAGGACCATATGCAGGAGAAGATGGTGCATGGAAAACAATAAAAACTTATCATCCGCCGAGTCCAATCTATAAATACGAAACCTATAGATATCCGAAATATGAATTCGAATATTCAGTGTCAGACAAAAAGACTGGGGACCACAAAACTCATCGTGAGTCGCGTGACGGAGATCGTGTTCGTGGTGAATACAGCCTTGTCGAACCTGATGGTTCGCTGCGGAAGGTGGAATACGATGCTGATGACCATAACGGTTTCAGCGCTGTTGTAAGTAAAGGTGTACATAAGCACGGTGACCACGCATACTCAGTTTTTGGTCACACCAGACAC…	MYSQLVLLICFVGGIKTVFVDPNEGPYAGEDGAWKTIKTYHPPSPIYKYETYRYPKYEFEYSVSDKKTGDHKTHRESRDGDRVRGEYSLVEPDGSLRKVEYDADDHNGFSAVVSKGVHKHGDHAYSVFGHTRHFYPIGHGIKINHYFPEKNTAKDVSFDNTDKGKPVQENVQDSVGFQKSATKTDVETSDKEITLKPENAENVGKSNAERLIQKDLVAVVDSTTPLIIENEKSLEGSTEEINTVTTETSVIDAMKGEEIIKKDDPSPDNEVASSHYHMFYYVY	22	6464766	6466941	RR-2
BmorCPR93	KWMTBOMO13006	+	ATGTTCTCCAAAATTGTGCTAATTTGCGCTGTTGTGGCCGTAAGCCACGCAGGCCTCCTACATCATGGCCCGGCGGTATCGTCTCAGAATATCGTGCGCCATGATCAAACCATCCACCACGAGACGCCCATTCACTACACTGCCCTGCATACTGCTCCCGTGGCACAGGCTGCCCCTGAAATCCATGCTGCTCCAGCTATCCACACCATCCAAGAAGCTCCTACCTACCATGCAGCCCCAGCAGTCCACGAGGCTTCTTCCTACCAAGCAATCCACTCTGCCCCTACCTACCATGTAGCTCCAGCAGGCCACGAAGCTCCTACCTACCATGCAGCTCCAGCTGCTCACTCTGCAACTACATATCATACAGCTCCAGCAATCCACGCTACTTCAGCTATT…	MFSKIVLICAVVAVSHAGLLHHGPAVSSQNIVRHDQTIHHETPIHYTALHTAPVAQAAPEIHAAPAIHTIQEAPTYHAAPAVHEASSYQAIHSAPTYHVAPAGHEAPTYHAAPAAHSATTYHTAPAIHATSAIHQVPAYHSAPAVHEAPAVHVSTALHAASAGHEDHYVDEYAHPKYGYSYSVEDPHTGDHKSQHETRDGDVVKGEYSLLQPDGSFRKVTYTADHHNGFNAVVHNTPPVIHHH	22	6472523	6473732	RR-2
BmorCPR92	KWMTBOMO13007	+	ATGCTGGGCGGTTTTGTTGTATCGGGTGACATACACCCGAACCGCTTCCTCACTTGTATAAAACCCACCACTGCACTTGGGAACTTATCAAACGTACCCCACGCTTCAGTAAGGCATCTTAACATGTTCTTCAAAATTGCTGTAGTCTGCTCGATTTTGGCTATTTGCCAAGGTGGTGTTATAGACGAGGGCCACGGCCATGCTGTGTCTTCCCAAAGCATAGTCCGCCATGACGAGCCTTCTCATCAAGCAACGGCACATTATACCCCAGTATTGAGTCATGCTGCTCCAGTGCTGACTCACGCAGCCCCTTTGATTCAACATGCCGGTCCTGTTGTTCACGCCGCCCCCGTGGAACATTCTTCGTATATACATGCTTCGCCAGTAGTCCAACACTTC…	MFFKIAVVCSILAICQGGVIDEGHGHAVSSQSIVRHDEPSHQATAHYTPVLSHAAPVLTHAAPLIQHAGPVVHAAPVEHSSYIHASPVVQHFSPVQHAPVVHHAAIPIAVEHSDHVEDHAPAKYEFSYSVEDPHTGDHKSQHETRDGDVVKGEYSLLQPDGSIRKVEYTADHHNGFSAIVHNSEPDAHAAPPSPAPAVHAVPAAHSAPVVHSAPVIHSAPVLHSAPVVHSTPVVHSAPLIHSAPVVHSAPVVHSAPLVHSGPVVHTASLFHATPLVHSAPIVHAVHAAPAHYIAAHH	22	6479438	6481000	RR-2
BmorCPR91	KWMTBOMO13008	+	ATGATCGCTAAAGCCGCAGTAATCCTGTCCGTTGTAGCACTAGCAAGTGCTGGTGTAGTCCAACTAGCAGGCCACGGATACGGCGGCGAGGAATACGGCCACGAAGCGATCGCGTACGCCCCAGTAGCCGTTGCGCCAGTCGCGCATTACGCCGCACACGAAGACACGCATGTCGATTATCATGCTCATCCCAAATATGACTACTCCTACTCAGTGTCAGACCCTCATACCGGCGACCATAAGACCCAGCATGAGGCCCGCGATGGTGATGTCGTAAAGGGAGAGTACTCTTTGCTCCAGCCCGACGGCTCCTTCAGAAAAGTTACATACACTGCTGACGACCATAATGGTTTCAACGCAGTAGTACACAACACCGCACCCGCTCATCACGAGTACCAC…	MIAKAAVILSVVALASAGVVQLAGHGYGGEEYGHEAIAYAPVAVAPVAHYAAHEDTHVDYHAHPKYDYSYSVSDPHTGDHKTQHEARDGDVVKGEYSLLQPDGSFRKVTYTADDHNGFNAVVHNTAPAHHEYHH	22	6486308	6490006	RR-2
BmorCPR90	KWMTBOMO13009	+	ATGATCGTCAATATTTTTGTGGCTGTTTTTATCTTAGGCGTCTCCGCAATTAATGTTGTAACTGGTGCTTCATTCTCTAAAGTATTCGTACAAGGCGGACGAGAAGTAGTGCCAGTTGAATACTTACAATATGGCGCTCCATCAATCGCCGTAGCAGGATCACAACTAGCCCAAATATCTGCAGCCCCTGTAGGATCAGTAGTACCAAATCTAGTCGCGCCATGTGGAACGCCCTGTATATATCCGGGGCAATCAATAGCCCCGGCCACTACAAATGTAGTAACGTATAAGTCCAGTGTTCCAGTAGTTGTCACAAATAAAGAGGACGCTGCCGGTTACGAATATTCATATTTAGTGTACGATGAGAACACAGGTGATCATAAAACACAACACGAGCTG…	MIVNIFVAVFILGVSAINVVTGASFSKVFVQGGREVVPVEYLQYGAPSIAVAGSQLAQISAAPVGSVVPNLVAPCGTPCIYPGQSIAPATTNVVTYKSSVPVVVTNKEDAAGYEYSYLVYDENTGDHKTQHELSDGSVVRGGYSLIQPDGYIREVKYVADDLTGFNAVVKKFLPVNVEKKIEQHEKSHPDPPCHEVKNEQLKVETKTEHSESHHAPIVEEHHETKSEESSESSSEESHEEKPTENNHEEKESSESESTEESHEEKHSEEAHHEVVAEAPHEEHSEPLKELSTESHESSSEEHSAEEHHVEPSKHEALHDAPAHIEHVEETSHEEEKHETSPHDAEEHTHEHTETETHEHISINEAEHNAQPQYNDILKCVNAAINTAAGVAPQRSESPL…	22	6494943	6496401	RR-2
BmorCPR89	KWMTBOMO13011 modified	+	ATGTTCAGTAAAATCGTAGCTTTTGGTGCCCTCTTGGCTGCAGCCAATGCTGGCCTTTACAGTCACGGACATGCTGTGTCCTCCCAGAGCATCATACGTCATGATGAGGCTCCCCTGCACTACGCCCACGCTGCCCCAGTGGCGCACTATGCTGCTCCCATCGCCCACTACGCCGCCCCTGTTGCCCACTACGCCACCCCAGTGGCTCACTATGCCGCTCCTCTGGGCCACTACAGTGGTCATGATGAATACGCTCATCCCAAATACGACTTCGCGTACTCAGTAGCTGACCCCCACACCGGCGACCACAAGTCCCAGCATGAGTCCCGCGACGGTGACTCCGTGCACGGCTCCTACTCCCTCGTCCAGCCCGATGGTTCTGTCCGCAAGGTCGATTAC…	MFSKIVAFGALLAAANAGLYSHGHAVSSQSIIRHDEAPLHYAHAAPVAHYAAPIAHYAAPVAHYATPVAHYAAPLGHYSGHDEYAHPKYDFAYSVADPHTGDHKSQHESRDGDSVHGSYSLVQPDGSVRKVDYTADEHHGFNAVVHNSAPSVHPSAAHHHHY	22	6515687	6516573	RR-2
BmorCPR88	KWMTBOMO13011 modified	+	ATGTTCACCAAAATTATAACTTTCACCGCACTCCTGGCTGCAGCTAATGCTGGCCTTTACGGTCATGGACATGCCGTGTCCTCCCAAAACATCATTCGTCATGATGAGGCTTCCCTGCACTACGCCCAAGCTGCTCCAGTAGCGCACTATGCCGCACCCATCGCCCACTACGCAGCCCCTATTGCCCACTACGCCGCCCCAGTGGCTCACTATGCCACTCCTCTGGCCCACTACAGTGGTCATCATGAATACGCTCATCCCAAATACGACTTCGCGTACTCAGTAGCTGACCCCCACACCGGCGACCACAAGTCCCAGCATGAGTCCCGAGACGGTGACTCCGTGCACGGCTCCTACTCCCTGGTCCAACCTGACGGCTCCGTCCGCAAGGTCGACTAC…	MFTKIITFTALLAAANAGLYGHGHAVSSQNIIRHDEASLHYAQAAPVAHYAAPIAHYAAPIAHYAAPVAHYATPLAHYSGHHEYAHPKYDFAYSVADPHTGDHKSQHESRDGDSVHGSYSLVQPDGSVRKVDYTADEHHGFNAIVHNSAPSVHPIAHHHHY	22	6519647	6520725	RR-2
BmorCPR87	KWMTBOMO13014	+	ATGTTCAGCAAAATTGTAACTTTCGGTGCTTTCTTGGCCGCGGCCAATGCCGGACTCTACGGTCATGGACATGCCGTGTCCTCCCAAAGCATCATTCGTCATGATGAGGCTCCCCTGCACTACGCCCACGCTGCCCCAGTGGCGCACTATGCTGCTCCCATCGCCCACTACGCCGCCCCTATTGCCCACTACGCTGCTCCAGTTGCCCACTACGCCTCCCCAGTTGCCCACTACGCCGGTCACGATGAATATGCTCATCCCAAATACGACTTCGCATACTCAGTAGCTGACCCCCACACCGGCGACCACAAGTCCCAGCATGAGTCCCGCGACGGTGACTCCGTGCACGGCTCCTACTCCCTCGTCCAGCCCGATGGTTCTGTCCGCAAGGTCGATTAC…	MFSKIVTFGAFLAAANAGLYGHGHAVSSQSIIRHDEAPLHYAHAAPVAHYAAPIAHYAAPIAHYAAPVAHYASPVAHYAGHDEYAHPKYDFAYSVADPHTGDHKSQHESRDGDSVHGSYSLVQPDGSVRKVDYTADEHHGFNAVVHNSAPSVHPIAAHHHHY	22	6528454	6529310	RR-2
BmorCPR86	KWMTBOMO13015	+	ATGTTCAGCAAAATTGTAACTTTCGGTGCTTTCTTGGCCGCGGCCAATGCCGGACTCTACGGTCATGGACATGCCGTGTCCTCCCAAAGCATCATTCGTCATGATGAGGCTCCCCTGCACTACGCCCACGCTGCCCCAGTGGCACACTATGCTGCTCCCATCGCCCACTACGCCGCCCCTATTGCCCACTACGCCGCCCCAGTTGCCCACTACGCCGGCCCAGTAGCCCACTACGCCGGTCACGATGAATATGCTCATCCCAAATACGACTTCGCGTACTCAGTAGCTGACCCCCACACCGGCGACCACAAGTCCCAGCATGAGTCCCGCGACGGTGACTCCGTGCACGGCTCCTACTCCCTCGTCCAGCCCGATGGTTCTGTCCGCAAGGTCGATTAC…	MFSKIVTFGAFLAAANAGLYGHGHAVSSQSIIRHDEAPLHYAHAAPVAHYAAPIAHYAAPIAHYAAPVAHYAGPVAHYAGHDEYAHPKYDFAYSVADPHTGDHKSQHESRDGDSVHGSYSLVQPDGSVRKVDYTADEHHGFNAVVHNSAPSVHPIAAHHHHHY	22	6533410	6534485	RR-2
BmorCPR85	KWMTBOMO13016	+	ATGATCGCAAAAATCGTAATAATCGGCGTCTTCATGAGCGCTGCTAAGGCCGGTCTTTACCATGGTCACGGTCAAGCCGTCTCCTCTCAGAGCATAATACGTCACGACGGAGGCTACGCTCCCTCAGCTCATTACGCTCCTGATACCTATGTTGTTCCTCTCGAACAATACGCCACCCCTCTGGAATACGCCGGCCAATATGACGGTCACGATGAATATGCGCACCCCAAGTACGACTTCGCGTACTCAGTAGCTGACCCCCACACCGGCGACCACAAGTCCCAGCATGAGTCCCGCGACGGTGACTCCGTACATGGCTACTATTCTCTTGTCCAACCAGATGGCTCTGTCCGCAAAGTCGAGTACACTGCAGACGACCATAATGGATTTAACGCGGTA…	MIAKIVIIGVFMSAAKAGLYHGHGQAVSSQSIIRHDGGYAPSAHYAPDTYVVPLEQYATPLEYAGQYDGHDEYAHPKYDFAYSVADPHTGDHKSQHESRDGDSVHGYYSLVQPDGSVRKVEYTADDHNGFNAVVHNSAPSIHPYYHNY	22	6537821	6539205	RR-2
BmorCPR84	KWMTBOMO13017 modified	+	ATGTCAGTTACGCACTGCTATACCACAGTAAAAATGTTCGCTAAGATTCTTACACTGGCTGCCATGGTGGCGGCCACCCAGGGCGGTCTCCTTGGCCACGGCCTCGGTCACGGAGATTACAGCATCTCATCTCAACACAATTTGGTGCACCATGACGCTCATTACGCCGCAGCTCCCCTAGCTACCCTTGCTCATGCCACCCCTCTGGCTTATGACGGACATTACGACGCTGGACACCTGTCTCATGGTGCTACCCTTGCACATGCCGCCCCCTTAATTCACGCTGCTCCCGTAGTTCACGCTACTCCCGTAGTACATGCTGCCCCCGTAGCCCACCTTGGAGCTTACTCCGGACACGGTCATGAAGATTATTATGCTCACCCCAAATACAAGTACTCT…	MSVTHCYTTVKMFAKILTLAAMVAATQGGLLGHGLGHGDYSISSQHNLVHHDAHYAAAPLATLAHATPLAYDGHYDAGHLSHGATLAHAAPLIHAAPVVHATPVVHAAPVAHLGAYSGHGHEDYYAHPKYKYSYSVEDPHTGDHKSQHEVRDGDVVKGEYSLLQPDGSFRKVSYSADDHSGFNAVVHNSGPSHHVYSSQHHHY	22	6541646	6542768	RR-2
BmorCPR83	KWMTBOMO13018	+	ATGTTCACCAAAGTGTTCGTCCTTAGCGCCGTGTTGGCCGCCGCCAACGCTGGTCTTCTGCCATACCACCACGCTGCGGCAGTTTCGTCCCAGAGCATCGTCCGTCATGATGCCCCGGCACACTATGCCTCGGCTCATTACGCCCCTGCTCATTATGCCGCACCCATTGTCCATGCAGCTCCACTCATCCACGCCGCCCCTGTAGTCCACGCTGCCCCCATCGTCCACGCCGCTTCTCTTGGCTACGCTCATGGCCACGACACCTATGCTCACCCCAAATACGACTATGCTTACTCCGTGGCTGACCCTCACACTGGTGACCACAAGAGCCAGCACGAGAGCCGCGATGGTGGTGCCGTACATGGTAGCTACTCCCTCGTTGAGCCTGATGGTTCCGTA…	MFTKVFVLSAVLAAANAGLLPYHHAAAVSSQSIVRHDAPAHYASAHYAPAHYAAPIVHAAPLIHAAPVVHAAPIVHAASLGYAHGHDTYAHPKYDYAYSVADPHTGDHKSQHESRDGGAVHGSYSLVEPDGSVRKVDYTADDHHGFNAVVHKTPGHHPAPVVHAAPVVHAAPIVHAAPLAHVGYASLAHGHHGLHHY	22	6549797	6550636	RR-2
BmorCPR82	NEWGENE01360	+	ATGTACACGACAGTTACGGCACTCTTTGTATTGGTATCTGCATGCCAAGCAATTTTTCCGTTTCACCATCACCACCCAGCTATTTCTCATCAAGAAATCGAGAAACATGTCGGACCCCACCACACCGTGGGAATACACCACCCAGTACCGATACCCATTCATCACCATGTGCCTTTAGTTCATCACATCCCACACCATCATATTCCAATTCATCATGATCACTACGCATTTCCGGAGTACAAATTCGCGTACTCCGTTCACGACCATCATACCGGAGATGTGAAATCTCAACATGAGCTCAGACATGGCGATGTTGTGAGGGGAGGATACGAGCTTGTTGAACCTGACGGTCGCTTCAGGAAAGTGGAGTACAAGGCCGATGACCACACTGGTTTCAAC…	MYTTVTALFVLVSACQAIFPFHHHHPAISHQEIEKHVGPHHTVGIHHPVPIPIHHHVPLVHHIPHHHIPIHHDHYAFPEYKFAYSVHDHHTGDVKSQHELRHGDVVRGGYELVEPDGRFRKVEYKADDHTGFNAIVHHSSPHHHFHQEHHHI	22	6560472	6563799	RR-2
BmorCPR81	KWMTBOMO13019	+	ATGATCGCTAAGGTGGTGATTTTGTTGAGCATAGCTGTGTGCGTGCTAGGAGGCGGCCATGCTACCTCAGAACAGAAAGTCGTAGTTCGACACAAGAAGATAATAAATGCTGACAAGAAATCGGACGAATACGCATGGTCGTATCCATCATACGAGTTCTCTTATAAAGTACATGATCCACACACACATGACAAAAAAGGACAATCCGAGAACAGAGAGGATGATGAGGTGAAAGGCGAATACTGGTTGATTCAACCTGATGGTCATAAACGTATCGTTTCTTACCATGGGGATAAGAAATCGGGTTTCAATGCCGACGTCAAATACTCCGAGCCCCACAAACATATTGATGAAGAAAAGAAATCTCACCACATCCCGCACTACCCTGAAGTAGAGCAT…	MIAKVVILLSIAVCVLGGGHATSEQKVVVRHKKIINADKKSDEYAWSYPSYEFSYKVHDPHTHDKKGQSENREDDEVKGEYWLIQPDGHKRIVSYHGDKKSGFNADVKYSEPHKHIDEEKKSHHIPHYPEVEHKNIIVDYKKEEKEEGEKQEEEEEQDNKEEDKDGHSSVNLGEYEPLPYRAPVVHKIRENYHHPHYYRKNRRS	22	6568470	6569692	RR-2
BmorCPR152	KWMTBOMO13020 modified	+	ATGTGGTTCCAGGTCGCTACTCTGTGTTTGGTGGTGATTGCGGCGATGGCGCATCCGCCGGCAACATCCCATCAATTTCGGGTGGATCATCACGATCACCATGATCACCATCATCATGTAGATCACCATAACAATCATCATCACCATGTTGATCATGACCATCATAGCCACCATGATCACCACAGGCATTTCAACCATAATGATCACCATGATCACCATGACCACCATGAACACCAAGCATATCACGGACACCATGGCCACGATGGACATCACGACCACCATGGACACCACGGACACCATGATCACCATGTAACACATCAACAACATGGGCACTTGGACCACGCTTCGTCATACCCTTCATACCAATTCTCCTACTCAGTTGATGATCACCACACCGGC…	MWFQVATLCLVVIAAMAHPPATSHQFRVDHHDHHDHHHHVDHHNNHHHHVDHDHHSHHDHHRHFNHNDHHDHHDHHEHQAYHGHHGHDGHHDHHGHHGHHDHHVTHQQHGHLDHASSYPSYQFSYSVDDHHTGDHKSQSETRHGDHVTGEYSLVEPDGNVRSVHYNADDHHGFNAVVHNRFAHHHIIPHHDHHHHHDHHNHHDHHEHHDHHDHHVHHDHHDHHDHHDHGHHEHHSHHDGHHEHHHDHHH	22	6579365	6581245	RR-2
BmorCPR80	NA	-	ATGAATATGAAGTTGAACAATATGAAGTTTGTGTGTTTTAAGGTCCTGTATTTGTTCAGTACTTTATTACCTTCAAAATGTTCTGCGGTGCCGATGTCACAACACGCAACATCATCTCAGAGCATCGTATTTAATCCAGCGCAAATCACATCCACAGCTGCTTCGCCAAAAATTACAGAAGAAAATGATCCGCAGAATGCTAAATATGAATACAAATATGAGGTATCTGATCTTCGAACTGGGGACAGGAAGACACATTGGGAGAGCAGACACGGCGATGTAGTGCGTGGTGTCTACACGCTGTATGAACCTGATGGTGCTTTGCGTACTGTTGAGTACACAGCCGATGCGTTACATGGATTTAATGCCGTAGTGAGGAGAAATGTACCGTCACCGCAT…	MNMKLNNMKFVCFKVLYLFSTLLPSKCSAVPMSQHATSSQSIVFNPAQITSTAASPKITEENDPQNAKYEYKYEVSDLRTGDRKTHWESRHGDVVRGVYTLYEPDGALRTVEYTADALHGFNAVVRRNVPSPHQYPRTKPSLHSFTKAQDDGKAFKTDEPNDFSHNPAQGSFYNNLGVDFTVNHVLSNDSGRRKYY	22	6582724	6585789	RR-2
BmorCPR79	KWMTBOMO13021 modified	+	ATGAAAGCTATATCTTTCACTATGGTATTGATACTTGCAAATGCACTTGCGTACCACGATCCAGATCTGAATTACCATCTTAGTCAAGTGCAAAAAGTTTCCAATTGTGCTGATTCGGGTTACTCATACCCTGCGCCTGGTATCCAACTTACTCATTCTGGAATCAACGTGGCTCCGGCTCCAGCTGTAGTTTCACAGCCAACCGCCTCTATCAAGTACACTCCGGCCATTCAGTATGCCGCACAACCAACTTACCAAACGGTTGAATCAAACTACATTACTGCACCGGTGTATACAAAAGAACTGCATGGTTACGCAACATCCGCTGGCCTGTCTTCAAGTGCGTCAACTACTAAAACAGTGACACCCCTAGCAACATACGCTCAAGCACCCATAATT…	MKAISFTMVLILANALAYHDPDLNYHLSQVQKVSNCADSGYSYPAPGIQLTHSGINVAPAPAVVSQPTASIKYTPAIQYAAQPTYQTVESNYITAPVYTKELHGYATSAGLSSSASTTKTVTPLATYAQAPIIAKITAAPLIAKFSVAPARTTYYSQNNVQQASYASGSSAKASLYSNTVHQGPVVSQVFAAPTVRYAASPALKAQQNAQVDSTQYSTGVQYNQVQNLPALQIPPGIQYAAPSVSQVPVPRITQYFTPTQYSSGASYIASTAAQYLPTVKHAGAALNQVVVPISNGYSKGLSSAPAYSSASFTRHSSPAVAAYSRPAIAPVSTHYSTPVISHYSTPGVAQVPEYLGARSNYASTPSLTIGGHISSANSVKNVHTEFLENYDAHPRYAFE…	22	6602464	6605793	RR-2
BmorCPAP1-I	KWMTBOMO13035	+	ATGTCCCCCTTGTGGATCTTGCTGACGTTGCTCCCTGTACTTGGGGGAGCAGAAAGATTTAATTGTAAGGGCCGCATCCTGGGGGCGTACTATGCTGACGCCAAGTCCGGATGCAAGGCCTTCCACGTATGCGTGAGAGTCGCCGGCGGTGGGATCCGGGACTTCAGGTTCTTCTGTCCCCCCGGTACGCTGTTCCACCAGGAAGCGCAGACCTGCACGGATTGGGGAGATGACGACCCCCTCGCCTGTCCCGCGGATATCTACGACGGTCAGTTTGATCTCTACAGGATCGGATCCGGATATGATACGAGAAAGCTGTCATCTCCCGCTAATCGCGAAGAAGAAACAGAATTCGGCCTTCAACGCGCCGAGACCGGTGACCGCCGACTTTCACAAAAC…	MSPLWILLTLLPVLGGAERFNCKGRILGAYYADAKSGCKAFHVCVRVAGGGIRDFRFFCPPGTLFHQEAQTCTDWGDDDPLACPADIYDGQFDLYRIGSGYDTRKLSSPANREEETEFGLQRAETGDRRLSQNNGASNGAGSDLRAAHSSDFFTGQRDRGRDDPVSPVAPAQPTSQAPQTQPRQSFRRATLRPKTTITAQYTTVSPPLAPQPSSLPPYETSKRKLVRKRPVPVSSSAPVPTTYAPNLPSQQPYFELTQQNFNRRNPQNKQSNTTPSTPYQNQQTFTTINVPTQRQSETTPNLPPQFREYKDEYVEVSRVTPKQNRFYNSKATQITFPQTTAAPKVNKKQGLVELYNNEGQSTAGYNLQNDNRSFKVRNGFNVDEAPRDPEFNRNKNNNG…	22	6885247	6894756	CPAP1
BmorCPAP1-M	KWMTBOMO13066 modified	+	ATGCGGCGACAGGCTCGGATCTCAGGCGGCGGCGCGCTAGTGGTGCGCTCCGCCTCCGCGCTGCAAGTTTGGCTGTGGCTGTTAATATTTATATTCCAAAACGAATTCCGGATATCGAGATCCATTCAACCTGGTTATTTGGATTTCGATAACCTACCCGAGACGAACTTTACGTGTGCCGGCAAAGTAATCGGTGGTTACTATGCTGATTTGGAGACATCGTGTCAAATGTTCCACGTGTGCACAGTCGGCCAACAAGATGAACCGATGGATATTAAATTCCTCTGCCTTAATGGCACTGTTTTTGATCAGGAGACAAGAGTTTGTGAACGAGTTGATGAAGTAGATTGCACGAAATCTGAGAAATTCTACAGTCTAAACTTAGAGTTATATGGTAGT…	MRRQARISGGGALVVRSASALQVWLWLLIFIFQNEFRISRSIQPGYLDFDNLPETNFTCAGKVIGGYYADLETSCQMFHVCTVGQQDEPMDIKFLCLNGTVFDQETRVCERVDEVDCTKSEKFYSLNLELYGSTAPPIIQPEQNKSETTNNKRENENDPSIDEIYTTAHNKSPQQTHDIPDSTEDPVQDITKDDHRYTQSISSTYSALPPSGNDELTEEYQDEDNTDGGEYEDYSHAHSTTTETPTTTTSKKPTTSKRTTTTTTTNRPSTSSRTTSSIPYLNSSPTPILSSISPPFSSSLQPSAPSAPSAISLPNLDPTILSPQEFIYRHQQGTEAVSYQSFRPADGVYITHAPPQQFDHFQYESSRTAPRPTAPRPTPFAQRPQPAPFRATTLDPRDQ…	22	7848904	7858714	CPAP1
BmorCPR146	KWMTBOMO13100	+	ATGAAGTTCATCGTTGTTTTAATGGTTGTGGCCGCAGTAGCCTTCGCTGAGCCGCCGCCTTCGAAGAGCTACCTCCCGCCTTCTCCGTTAACCAGAAACGCTGGGTATCCCCAAGGCCCTCATGGTTTCGGAGGTGCCCCTCAAGTGGTAGCGGCCAGGACTCTAGAAGGTCAGGGAATCCATGGAGCTTTCGGCCACGGACAAGCAGGACATGACGATCACGAAGACGACAGCATCCACGGAAATGGGTTCGCAAGGGGTTCTCATCATGGCCATGGCTTTGGTGCTCAAGGGAGGCACGCCGACCAACAAGGCTACGACCACAACGCCGCAGCCTTCGGCAGGAACGCCGTGGAAGTCGATGCTAGCGAACCGGCTAACTACAACTTCGGTTATATG…	MGPGIMIKFCILAVLALSLVSADKPKTETTSTTAKKATEVPAKKTVEVPLKKASEVPVKKASEVPTKKPHVEPAREGRQLSPYPGQQDNEVVVDIQDDEKKQYYETNYDTSAYGFGYDVGPNGQFHHENRGPDGVVYGCYGYVDTEGYLRATHYVADSHGYRVVEPEKPVEVFPDEKYEYDENYEPTPSATGQTIPWNKLFFPQGCGRTPGGVPPQPFKPKPKPKPPVDSTGQTSNPSPGVAYPGQGPNGPYGPGGSGGSGGPGGPGGPNGPYGPGGPGGPNGPYGPGGTGGPNGPYGPGGQDGSYRPDGSYGPDGSYQPEGSYGPDGSWQGGYYPGTPGSPGTPGSPGSPGSPGSPGTPGSPGTPGTPGSGGGYYPGQDGTGGPTGPSGGGGGYYPGS…	22	8315326	8341876	RR-3
BmorCPR46	KWMTBOMO13135	+	ATGAAATTGATCATCGTTGTAGCTCTCGCCCTTGTGGCTACCGTCATCGCTGCCCCCCCTACAGAGGACTACCCTAAGATCGTTCGGTCTGAATTCGACGCCAGCCCCGATGGAGCTTACAACTACAATTTCGAGACTTCCAACGGCATCGTGCGTAGCGAAACTGGTGAGCTGAAGGAGGCTCTCGACGACGACAACAAGCCTCACGTTATTGTTGCTGTGCGTGGAAGCTACAGTTACACGAACACTGACGGCAAACCTGAAACCATTACGTACTTCGCTGACGAGACTGGATACCATGCTCAGGGTGAATCTATTCCTCAGGTCGCCTCCGCCACGAGCTAA	MKLIIVVALALVATVIAAPPTEDYPKIVRSEFDASPDGAYNYNFETSNGIVRSETGELKEALDDDNKPHVIVAVRGSYSYTNTDGKPETITYFADETGYHAQGESIPQVASATS	22	9026216	9027805	RR-1
BmorCPR53	KWMTBOMO13136	+	ATGTTGCGGCTTATTACATTAGCGGTTGTCTGCTGTAGCTTCGCGTGGGGCGAGCCGGAAACCCTGCCCGTTCCAGAAGCAAGTCCTTCAACTGCACCCGTTGTACCGGTTGTGTCTACACCAGTCCCGACTTACGACCCTTACTACAATAACCAGTATTACAATAAAGGATACTATAATGAATATAATGGTGTGAATGTGCCAATATTAACGTACTCCAGCGAGAATGCCGGAGACGGAACTTATTCTTTCAGTTTTACTACCGGCGATGGCAAGCAAGTTCAGGAAAACGGATTTTTGAAAGACACATACGTCGACAACGCTGGTGAACCCCAAGGAACGCAGGTTGTCCAAGGAAGTTATTCGTACGTCGCTCCTGATGGCACGCCAGTCCAAGTT…	MLRLITLAVVCCSFAWGEPETLPVPEASPSTAPVVPVVSTPVPTYDPYYNNQYYNKGYYNEYNGVNVPILTYSSENAGDGTYSFSFTTGDGKQVQENGFLKDTYVDNAGEPQGTQVVQGSYSYVAPDGTPVQVSYVADENGFRPTGPHIPSDGKAPVVAPVVVDKVNAVYEPNYNRYNPTDYRNQYNNQFGQYNRPYNTRYPYDSRNPYNSGRYNPYNNYNNQYYNNFNPFSTAVPSTIQPKSESS	22	9041043	9043200	RR-1
BmorCPR45	KWMTBOMO13137	+	ATGAAGTACATCATTATTGTAGCTACCCTGGTGTCCGTGGGCTTAGCTGATGTAAGCAGCTTCCAGCAGTTTCAACATCAACCGAATTATCTACAACAAGTTCAGCCAATCAATTCATTATATGCAAAACAACAACAACTACAGCCAACCTACCAACAACAAACAGTGCATAATACCGAACCTATTCCCATAGTTAATCAGGAACAGGTCATCAACCCCGATGGATCATATAAGTGGAGTTACGAGACAGGAAACGGAATTTCAGCTGAAGAGCAGGGCTACATAAAAAACCAGGGAATACCTGAACAAGAGGCGCAGACGGCACAGGGCCAATATCAATATACTGCGCCTGACGGTCAAGTTATACACGTCCAATATCTGGCGGATGAAAATGGGTTC…	MKYIIIVATLVSVGLADVSSFQQFQHQPNYLQQVQPINSLYAKQQQLQPTYQQQTVHNTEPIPIVNQEQVINPDGSYKWSYETGNGISAEEQGYIKNQGIPEQEAQTAQGQYQYTAPDGQVIHVQYLADENGFQPQGAHLPTAPPVPAEIQKALDFLATLPPPAHDTREYIRHP	22	9046418	9053903	RR-1
BmorCPR44	KWMTBOMO13138	+	ATGAAATCTATTGTGTTGGTTTCTATGCTGGTCGCAGTGGCCTTGGCCGCGCCTCAGGGGCCCACCGAGCCTATCCCAATTGTTCGTGACGACAGCCAAATCAACGGCGACGGGTCATACCAGTACGCTTTCGAAACCGGCAACGGTATTAGCGCTGACCAGAAGGGTGAACTGAAGAAGGTTGGCGACGTTGAGGCTCTCGAAGTTCAGGGCGAATTCAAATATCCCGGAGAAAACGGTCAGGACATCTCTCTGACCTACACGGCTGATGAGAATGGCTTCCATCCATCCGGCAGCCACTTGCCAACCAGTCCCCCAATCCCGGAAGCCATCCAGCGCGCTCTCGACTTCATCGCCACCGCCCCTCCTGCCCCTGCAGCCGCTGCCGCACAATAG	MKSIVLVSMLVAVALAAPQGPTEPIPIVRDDSQINGDGSYQYAFETGNGISADQKGELKKVGDVEALEVQGEFKYPGENGQDISLTYTADENGFHPSGSHLPTSPPIPEAIQRALDFIATAPPAPAAAAAQ	22	9058326	9058937	RR-1
BmorCPR43	KWMTBOMO13139	+	ATGAAGACCTTTGTTATTCTCTTCGGACTTGTGACGGTCGCGGTAGCTGCACCCCAATCACCTACTGAACCCATCCCGATCCTGAAGCAGGAGAGCAGCATCGAGCCTGATGGGTCCTACCAATACTCTTATGAGACTGGAAATGGTATCTCCGCTGCCGAGCGAGGCGCTCTCAAAAACATCGGCGCTGAAGAACCTGCTTTACAGGTTGAAGGTCAATTCCAGTACCCAAGCGAGGACGGTGGTACTATCCAGTTGTCCTACATCGCCAATGAGAACGGCTTCCAGCCTCAGGGATCACATTTACCCACACCACCCCCAATTCCTGAAGTCATCCAGCGCGCTCTCGCATACCTCGCCACCGCACCCCCACAGCCTGAAAACAACAGGCCATAA	MKTFVILFGLVTVAVAAPQSPTEPIPILKQESSIEPDGSYQYSYETGNGISAAERGALKNIGAEEPALQVEGQFQYPSEDGGTIQLSYIANENGFQPQGSHLPTPPPIPEVIQRALAYLATAPPQPENNRP	22	9068759	9069747	RR-1
BmorCPR42	KWMTBOMO13140	+	ATGAAATTCTTGGTTTTGGCTTTATGCGTATGTGCCGTCAGCGCACAAGAATTTCGTGGCTACAAGCCCCTGGGAGTTTTAGCTCAGCCTGCCAAGCCAGTGCCCGTCGTGAAGCCAGTGCCCGTCGTGAAGTCAGTAGTCAGCGGCAGTGAAGCTGATGCCGTCATTCTCCGTTCTGATACTGAAGTGAATCCTGACGGATTCAGCTTTGGGTATGAAACTGACAATGGAATCAGCGCTCAATCATCTGGATCCTTGAAGAAAGTTGATAATATCGATGTTCTCGCCATCCAAGGTCAATATGAATACTCTGCGCCTGACGGAACCCCTGTGAAGTTCACGTATACAGCTGACGAGAACGGATACCAACCACAGAGTGAGTTACTTCCAGTTGCTCCT…	MKFLVLALCVCAVSAQEFRGYKPLGVLAQPAKPVPVVKPVPVVKSVVSGSEADAVILRSDTEVNPDGFSFGYETDNGISAQSSGSLKKVDNIDVLAIQGQYEYSAPDGTPVKFTYTADENGYQPQSELLPVAPPMPEAIRRAIDYILAHPPKTETVKKL	22	9081852	9085359	RR-1
BmorCPR41	KWMTBOMO13141	+	ATGCGTGTCTTTTTGGCAATCTGCCTGTCTCTGACAGTGGCGCTGGCCGCCGAAACTGGAAAGTACACTCCTTTCCAGTACAACCGAGTTTACTCTACTGTTTCTCCATTCGTCTATAAGCCAGGCCGCTATGTAGCTGATCCAGGCCGTTATGACCCCAGCCGCGACAACTCTGGCCGTTACATTCCCGACAACTCTGGTGCCTACAACGGTGACCGTGGAGACCGTGGTGCCGCCGGTGGCTTCTACACTGGATCCGGTACTGCTGGAGGTCCCGGAGGAGCCTACGTCGGAACCAAGGAGGACCTCAGCAAATACCTTGGTGATGCTTACAAGGGATCCAGCATTGTTCCCCTGCCCGTCGTGAAGCCTACCATTCCCGTGCCAGTCACACCCACA…	MRVFLAICLSLTVALAAETGKYTPFQYNRVYSTVSPFVYKPGRYVADPGRYDPSRDNSGRYIPDNSGAYNGDRGDRGAAGGFYTGSGTAGGPGGAYVGTKEDLSKYLGDAYKGSSIVPLPVVKPTIPVPVTPTYVASKVVTPTYVASKVVPPSGAGYDYKYGIIRYDNDVAPEGYHYLYETENKILAEEAGKVENVGTENEGIKVKGFYEYVGPDGVTYRVDYTADENGFVADGAHIPK	22	9102377	9105006	RR-1
BmorCPG21	KWMTBOMO13142	+	ATGATGCCGATGATTAAATTAATACTGCTATTGTTCCTGTGGTCTGCGGTTCAAAGTTCACCCTATGATGATGGCAAATATAAACCGAAAAAATATGATTTTTACGATGATGGAAAATATTATAGACCTTTAGATGAAGGAAAATACATTCCAGGAGATGAAGGACGATACACCTATATTTATCAACAGGGCTTATATCCATTCGATGATGGGGACTATCGATACGTGCATCAGGTTGGCCCTAATGGTGGTTTTGGTGGTAATGGAGGCTTTGGAGGTAACGGAGGCTTTGGAGGTAACGGAGGAGAAGGAGGTTTTGGACCTGGTGGTCCAGGAGGGCCAAATGGCCCTAATGGCCTTAACGGACCCGGTGGACCTCCTGGGCCTGATGGCAGAGAC…	MMPMIKLILLLFLWSAVQSSPYDDGKYKPKKYDFYDDGKYYRPLDEGKYIPGDEGRYTYIYQQGLYPFDDGDYRYVHQVGPNGGFGGNGGFGGNGGFGGNGGEGGFGPGGPGGPNGPNGLNGPGGPPGPDGRDPGFRERPSKYSGIRIYASRYPYIHKVIKGLVEKYVSFDGLHFGNEYDSSSNHFKKVYADKEIAVKCKYLTPNFKVNETSEFVTQYPPTVNLPNGEKFGSYYSFRGTKILDTVANSLKNKLKLEYEVFVRVVDEVS	22	9113672	9115557	CPG
BmorCPR40	KWMTBOMO13144	+	ATGAAAGTGATATTGTTCGTAGTGGCTACCTGCTCACTCTTGGTATCCAGGAGTCAAGCTCAAGACGATGGAAAATACAGGCCAGAGATTTACGGCGACGGGAGTTATTACCCAACGAACGATGGAAAGTACATCAATAGTTTTGATGGACGGTACAGGAGCCTACTCAACAGAAATAGCAAATACCAATCGATCTACAACGCGTATCAGCCATATTACGCTAAGGCGCTGAATCAACAACTGTTGACTCCTTTCGTCAAGTACGGAAATGGTATTGAACAGACCGCAGAACCTTCTGTTGCTACTGTAACCTATCGCCCTCCAGTCGTATCGACATACCGTCCCTTAGTCTACTCATCGACCGTCAAGCCATTGGCTTACAGAACTCAATATGTGAAC…	MKVILFVVATCSLLVSRSQAQDDGKYRPEIYGDGSYYPTNDGKYINSFDGRYRSLLNRNSKYQSIYNAYQPYYAKALNQQLLTPFVKYGNGIEQTAEPSVATVTYRPPVVSTYRPLVYSSTVKPLAYRTQYVNDGSANIIRQDNDVDVNAYHFAYETDNGIAAEESGSVEPTVNGGGTRTRGFYEYVGDDGLKYRVDYTADENGFKPVGAHLP	22	9130092	9133899	RR-1
BmorCPR39	KWMTBOMO13145	+	ATGAAATTCTTTGTGGTATTCGCAGCTGTTGTAGCTGTTTCGGCTGCTCAGTTTGGAGGATTTATCCAGTCAACTCGGATCCCTGGCTTCCCTCGGCCTACTATACCACCACCTCCACCACCCAGACCGACCATTCAGGCTATTCTTCCTAACCGTGTCGCAACTAATGAGCAGGCTGCTGAAACTATCAGTTATCAGAACGAGATCCTCCCTGACGGCAGCTACAGCCATGGGTTTGAGACTAACAACGGAATCTCAGCTCAAGCACAAGGAACTCCTCGTGACTTCGGAGGCAATCCTCCCGTTGTGCCTGTAGTATCCCAGGGATCGTTCGCCTGGACATCTCCCGAAGGTCAACCAATCGTAATTACCTACATCGCTGACGAGAACGGCTACCAA…	MKFFVVFAAVVAVSAAQFGGFIQSTRIPGFPRPTIPPPPPPRPTIQAILPNRVATNEQAAETISYQNEILPDGSYSHGFETNNGISAQAQGTPRDFGGNPPVVPVVSQGSFAWTSPEGQPIVITYIADENGYQPQGDAIPTPPPIPEAILRALDFIARNPPAPQKK	22	9143389	9144521	RR-1
BmorCPR38	KWMTBOMO13146	+	ATGAAATTCGCAGTAGTATTCGCTTGCATGGTGGCAGCGGTTGCCGCCCAAGTCCGGTATGAAAATGAATTCTACAAGAAGAACCCATACCGGTACAGCACATACCGGCCGTTCGTTTCCGTGACCACTCCTACTCCGTTTCTGCCTATCCCGATCTCCTCTGTTGCCCCCGTCAGAGTAGTACCCAAGGTATCTGAGGGTTACGGCGCTGAGACTGTCAAATTCGGAAATGAAATCAACCCCGACGGTTCCTACACCTACTTCTACGAAACCAACAACGGTATCGCTGCCCAAGAACAGGGAGTTCCCCGTAACCTTGGTGGAAACCCCCCTGCTGTTCCCGTCGTTGCACAGGGCTCATTCTCCTGGACATCTCCTGAAGGTGTTCCCATCAGCGTC…	MKFAVVFACMVAAVAAQVRYENEFYKKNPYRYSTYRPFVSVTTPTPFLPIPISSVAPVRVVPKVSEGYGAETVKFGNEINPDGSYTYFYETNNGIAAQEQGVPRNLGGNPPAVPVVAQGSFSWTSPEGVPISVNYVADENGYQPTGNAIPTSPPVPEQIARALAYIAKNIPLKK	22	9152211	9153578	RR-1
BmorCPR37	KWMTBOMO13147	+	ATGACGATGAAGTCGATCTTCTTGTTTGGTTTGGTGGCAGCAGCGCTCGCAGCTCCTCAGCCTCAAAAATCAGACCAGACAGCGGAAATCATCAAGCAAGATTTTGATCAGCAAGTTGACGGTTCATACCAGTTCAGCTATGAAACAGACAACGGTATAAAAGCGGAGGAAACGGGCTCTCTGAAAAAGGCAAGCGGCCCGGACGCGAGTGACGTGATCATTGCTCAAGGGGCTTTCAGCTATACAGCACCAGATGGCACCGTCATCTCTCTGAACTACGTTGCTGACGACGACGGTGGCTTCAAGCCTGAGGGTGCTCATTTACCAACGCCGCCGCCGATACCGCCAGCAATCCAGAAGGCCTTAGACTTCCTTGCAACCGCGCCTCCTCCACCATCC…	MTMKSIFLFGLVAAALAAPQPQKSDQTAEIIKQDFDQQVDGSYQFSYETDNGIKAEETGSLKKASGPDASDVIIAQGAFSYTAPDGTVISLNYVADDDGGFKPEGAHLPTPPPIPPAIQKALDFLATAPPPPSSRN	22	9176687	9188206	RR-1
BmorCPR36	KWMTBOMO13149	+	ATGATAATATTATTTTGTTTGCTTGTCGTGACTAGTTTGGCAAGTAGTGATAACAGTAGTCAGGATGAGGGCTTTAGAACGATTGCTGCTTACAACTTTAATCATCCTCCAAATGTGGACTATAACCCACTACCAGTCGATGTAGTTTATGAACAAAAAAAGCTTGAAGAAAAATCAAGCGATGACGTCATCACAACAACCGAATATTACGAAGAAATAATTGATGATTCTGAAATCACTAAAGAAGACACCAGTACAGAAAGCTTGAATTTCAAAACAGAGCTGAAACCAAAAGGGCGCTCTTTATTTGATGGTACAGTTCAATCAGTAACAGTGGCAAATGCGTTTAAAGTCCAAGTTGATGATACAATTGTTGGAAAAAACAGGATTGTAACTAGG…	MIILFCLLVVTSLASSDNSSQDEGFRTIAAYNFNHPPNVDYNPLPVDVVYEQKKLEEKSSDDVITTTEYYEEIIDDSEITKEDTSTESLNFKTELKPKGRSLFDGTVQSVTVANAFKVQVDDTIVGKNRIVTRKPSKGRRRQQQETIGPLKSKPSSSTVKPFTITPSQNERISLLPVQENQRNINKRTRERDPVVPIIESENYIYSHKGNFHYSYEGGDGTKAFEQGELRRFDDDTAGETVSGSFSYKDRDGNDFSLSYTADENGYRPVGAHLPTPPPIPPAIARALQYLATKPTESATEIYY	22	9199783	9202311	RR-1
BmorCPR35	KWMTBOMO13150 modified	+	ATGTTTTCTAAAATAACAATCTTGTTTTTGATAGTGATGCACGTTCTTGCCGCGCCCCGTCATAGGGATGTTCCTTTAGAGAGACAGCAGCCTACGGTGATACCGATCGTGTCTCAGTCAGAAGAGTACGATCCTAGTGGAGCTTATAGATTTAGTTACGAGACAGGCAACGGTATCAAACGGGAGGAAGCAGCATTTGACAAAGTATTGCCGAAGAGCTCAGCGCGAGTTGCCAGTAATAGTGACGAAAGTGGCGAGAGCAGTGAGAGTGACGAAAGTGATGAAATTCATGTTCAAAAGGGATCCTACTCCTACACAGCACCAGATGGCACACTAATTACTGTCAAGTATATAGCTGATGAAAATGGTTTTCGCCCGACAATAATTCAAAGCTCAAAG…	MFSKITILFLIVMHVLAAPRHRDVPLERQQPTVIPIVSQSEEYDPSGAYRFSYETGNGIKREEAAFDKVLPKSSARVASNSDESGESSESDESDEIHVQKGSYSYTAPDGTLITVKYIADENGFRPTIIQSSKNSGEIQFTSSVSEKTGRVLKPTDNEEVGSAPPAAISQPPALGPVPVIDSRIASPSAEESEPIEAEPSKLQTSSEESIESVPSVPASQSPVTEKILEQSAVSPATSESKETVPELSSSSTETLPSSSSIPTAEETGTQTSEQSVSEPTSTVTSSEPTSIPKLESSTIAETTTASISSSQTQEITTAQLTTTSSAATPEAVNSSTDLSSTSTPSESSSSELPSTVAVVTENTSTVTSVPTSVPSETTITNTPVTTDSGSSETPTAITE…	22	9204542	9206580	RR-1
BmorCPR34	KWMTBOMO13151	+	ATGAAGCTGCTGATCGCAATCACCGCTCTTATTGCCGTTGCGGCGGCTCTTCCCCAAAGGAAGGTTTCGTTGAAGCCAGAACAGCAAGTGGAAGACCAACTCCCACTTGAACAAAACTTCAACAACTATCAGCCCCAGCAACAGGAATATAGACAAGCAAAACCAGTCGATGACTTCAGACCTAAAGTCCAATTGGAGACCAGTACCTACATCCCCATTATCCGTTTCGATAAGGAACAAGGAACCGACGGAAGCTACAAAACTTCATATGAAACTGGTAACAACATTCAGGCTCAAGAGCAGGGTTATTTGAAGACAGTCGGTGATAACCAAGACAACACTGCTCTGGTCCAACAGGGATCCTATACATACACAGCCCCTGATGGTCAAGTCATTACC…	MKLLIAITALIAVAAALPQRKVSLKPEQQVEDQLPLEQNFNNYQPQQQEYRQAKPVDDFRPKVQLETSTYIPIIRFDKEQGTDGSYKTSYETGNNIQAQEQGYLKTVGDNQDNTALVQQGSYTYTAPDGQVITVEYTADEFGFRVSGDHIPTPPPVSAEIQKGLDLIYAGIKANQERAAIEAKSNPEAARQQEEKAALDYKGQYYQQ	22	9227211	9232087	RR-1
BmorCPR33	KWMTBOMO13152 modified	+	ATGATCTCAATACTGTTGTGCACATTGGCAGTGTTTTACGCAGTCCATGCGCAACAACATTCAATTAATGATCCCATTCCCATCATACGATATGAATCTGATGGACCTAATCCCGATGGATCCTACAAATGGCTATATGAAACCGGAAATGAAATAAACGCTGAAGAGACTGGCTACGTGAAAAACTTCGGTAAAGGAGAAGGTGAAGAAGTGCAGGTAGCTGAAGGAAAATTCAGCTACAAAGCACCTGATGGTTCGCTAATTGCGCTTTCATATATCGCCGATGAAAATGGTTTTCAACCTCAGGGTGATCATTTACCCACACCACCACCGATTCCTCCAGCGATTCAAAAAGCCTTGGACTACTTGAAAACTCTTCCTCCAAGTGCCCAAGATTCT…	MISILLCTLAVFYAVHAQQHSINDPIPIIRYESDGPNPDGSYKWLYETGNEINAEETGYVKNFGKGEGEEVQVAEGKFSYKAPDGSLIALSYIADENGFQPQGDHLPTPPPIPPAIQKALDYLKTLPPSAQDSSNSQGQYQQPAPFKPRGRF	22	9248336	9255298	RR-1
BmorCPR32	KWMTBOMO13153	+	ATGAAATCGTTCGTAGTAATCTCCGCCTTGGTGGCAATGGCTTGCGCCGCCCCCCAGCTGACACAGTATCAGCAACAATACCAAGGTCAAGTAATTCCCATCCTGAGTCAATCACAGGACGTGAACTTCGACGGCTCATACCAGTTCAGCTACGAGACCGGCAATGGCATCGCTGCTCAAGAACAAGGTTACCTCAAGAACGCTGGAGCTAAGGATGCCGAAGCCCAAGTTGCACAAGGATCTTTCACTTACACCTCCCCTGAGGGCATCCCTATCTCTGTTTCTTACGTCGCTGATGAGAACGGTTTCCGCCCAGAAGGTGCTCATCTTCCTACTCCTCCCCCGATCCCAGAAGCCATCCTCCGGGCTCTTCAATACATCGAATCTCAGCCCCAGAAA…	MKSFVVISALVAMACAAPQLTQYQQQYQGQVIPILSQSQDVNFDGSYQFSYETGNGIAAQEQGYLKNAGAKDAEAQVAQGSFTYTSPEGIPISVSYVADENGFRPEGAHLPTPPPIPEAILRALQYIESQPQKPQQTYQPQPTYQPQQYQPFRG	22	9265557	9269295	RR-1
BmorCPR31	KWMTBOMO13154	+	ATGACGGGAACTGTGCTAAAAATAGTTATTCTGCATATTTTCATAGCAGTCGTTAATTCTGCGCCAATCAAGGATGAAAGTTTAGCAGAAATAATCGAAAATAATTATACAATTGACGTAAAGGGTAACTACGTCTTCAGTTTTAAAACAACTAATGATCTTATACGATACGAGGAAGGTATAGTAGTGAATTCCGGTGAACCAAATGAGCACATAGAAGTCTACGGCTATTATTCATACATAAATGACGCTGGTGAGCCTGTTAGAGTTGATTACTCCGCAACTGAAGAAGGATACAAAATTGGAGATGAGCAGAAAGATATGACTATTTCTGGATTACCTCAGAGTGTCGTCGCTTCACTTGTAGGATAA	MTGTVLKIVILHIFIAVVNSAPIKDESLAEIIENNYTIDVKGNYVFSFKTTNDLIRYEEGIVVNSGEPNEHIEVYGYYSYINDAGEPVRVDYSATEEGYKIGDEQKDMTISGLPQSVVASLVG	22	9275318	9277263	RR-1
BmorCPR154	KWMTBOMO13155 modified	+	ATGAACGTGCCTTTTCTGTTTGTTCTTGTAGTTTGTATTGTCCAAAGCTTAACTGAAGGACAACCCTTAGACGGTGCCCATGGAAATGATATAATTTATAATGAATTCGTAAATGAAAACATCGACAAAGGAGAATACAGCTATCGTTTTAAAACAATAGACGAAACCGAGAAAGACGAGACCGCATATTTCAACGAAGATGGCGATTTGGTTGTCGTTGGATATTATTCATACGTTGATCCAGAAGGGAAAATACATTATGTACCGTATAGAGCTGACAAAACTGGCTTTCATATCGAAAAAATATCCAGCGGATCTTTTAATTTGCCTAACGCAATAGTTGCATCACTCCTCGGTGGGTAA	MNVPFLFVLVVCIVQSLTEGQPLDGAHGNDIIYNEFVNENIDKGEYSYRFKTIDETEKDETAYFNEDGDLVVVGYYSYVDPEGKIHYVPYRADKTGFHIEKISSGSFNLPNAIVASLLGG	22	9279634	9281179	RR-1
BmorCPR155	KWMTBOMO13155 modified	+	ATGGTTAAGAATAGTTGGCTGCTCACCATATTGTCATTTATGGCACTCGTCTTTTTTTTGCAAGCCAGTTCCAATGAAAAACAACTTAAAAGATTCGTGATCAATAATAATGGCTTTGGGACTTATAGTTTCGAATACGAAACATCGGAAGGATCGTTCAGGAAAGAAGAAGGCGGACTCTTGGGTAATTCTGGGGGCTCTCTCGTTGTCCGAGGTGAATACGGATATATAGATCCAAGTGGACACAGACATGCCATTAAATATATCGCCGACGTCAACGGGTTTCAACCGCAGTTTGGCGAAGATCATGTTAGATATAATGACAGAAGAATAATATAG	MVKNSWLLTILSFMALVFFLQASSNEKQLKRFVINNNGFGTYSFEYETSEGSFRKEEGGLLGNSGGSLVVRGEYGYIDPSGHRHAIKYIADVNGFQPQFGEDHVRYNDRRII	22	9283051	9284864	RR-1
BmorCPR30	KWMTBOMO13156	+	ATGAAACTGTTCGTGATCGTCGCCCTTGTCGCCGTAGCATCGGCTGCTCCCCAAAACCCTCAGGACGTACAGATCCTTCGCTATGACAGCAACAATGATGGCTTGAACGCTTACGACTTTGCTTGGGAACTGTCGGATGGCAGTAAGCACCAAGAACAGGGTCAACTGAAAAACCAAGGTACAGAAAATGAAGCTATATCGGTTCAAGGACAGTACTCTTGGGTGGCACCTGACGGAATCACGTATACTGTTACGTACATCGCCGACGAGAACGGTTTCCAGCCACAAATCCAACAAGGAGCTGGAGGAGCAATACCGCCAGCGGTCATAGCTTCCCTCGTCGGCTAA	MKLFVIVALVAVASAAPQNPQDVQILRYDSNNDGLNAYDFAWELSDGSKHQEQGQLKNQGTENEAISVQGQYSWVAPDGITYTVTYIADENGFQPQIQQGAGGAIPPAVIASLVG	22	9307175	9307720	RR-1
BmorCPR29	KWMTBOMO13157	+	ATGAAACTGGTACTATTATTGTGTTTGATAGCAGTAGCTGTTGCTGCCCAAATTCCGACCTTCGATTCTAACCAAAACGCTCGTATACTTTACCAAAATTACGAAAATAAATTTGGAAGCTACAAATTTGGTTTCAGACAATCCGATGGTATCAGACATGAGCAGGAAGGATTTCTCAATAACTTCGGTCAAGAAAACGAAAACCTATCCGTGAAAGGTAGTTACTCATGGCTAGGACCTGATGGAGTAACTTATGAGATAGACTATACAGCTGGCGAAGATGGTTTCAAACCAGATATTTCTCAGGGACCCGGTGGTGGCATTCCGCCACAAATCCTGGGTTCTATGGCTGGTTAA	MKLVLLLCLIAVAVAAQIPTFDSNQNARILYQNYENKFGSYKFGFRQSDGIRHEQEGFLNNFGQENENLSVKGSYSWLGPDGVTYEIDYTAGEDGFKPDISQGPGGGIPPQILGSMAG	22	9310219	9313301	RR-1
BmorCPR28	KWMTBOMO13158	+	ATGAAATTGTTATTAGCATTGTGTTTGGTGGGAATAGTTGCCGCTTCCCGTCCACCTGGTGAGGCTCAGCTAACAAGCTACGAAAATGTGCATAATGGACGGGGTAATTACAGATTTGGATATAGCCAATCTGATGGGACCGTATTTGAGCAGGAAGGTACGCTGAAGAACGAGGGCCAAGAAGAAGAATCCCTGGCTGTTAGAGGTAAATTTTCTTGGGTGGGTCCAGACGGCGTTACCTATACCGTGACTTTTGTGGCTGATGAAGATGGTTACCAACCAGAAATAGAGCAAGGTCCCGGCGGAGCTGTACCGTCAGCAATACTTCATTCTCTTGCCGGTTAA	MKLLLALCLVGIVAASRPPGEAQLTSYENVHNGRGNYRFGYSQSDGTVFEQEGTLKNEGQEEESLAVRGKFSWVGPDGVTYTVTFVADEDGYQPEIEQGPGGAVPSAILHSLAG	22	9318947	9319775	RR-1
BmorCPR27	KWMTBOMO13159	+	ATGAAATTGTTACTAGCATTGTGTTTGGTGGGAATCGTCGCTACTGCCCCTCCGCCTAGGGAGGTGCAAATATTAAAATACGAAAATGTCAACAGTGGACGCGGCAGTTACAAATTCGGATTCGGGCAATCCGATGGCACCAGATTTGAGCAGGAAGGTGCGCTGAAGAACGAGGGCCAAGAACACGAATCCTTGTCCGTTAGAGGTCAATTTTCTTGGGTGGGTCCAGACGGCGTTACCTATACCGTGACTTATGTGGCTGATGAAGACGGCTACCAACCAGAAATAGAGCAAGGTCCCGGCGGAGCTTTACCTTCATCAATACTTTCCTCTTTAGCCGGTTAA	MKLLLALCLVGIVATAPPPREVQILKYENVNSGRGSYKFGFGQSDGTRFEQEGALKNEGQEHESLSVRGQFSWVGPDGVTYTVTYVADEDGYQPEIEQGPGGALPSSILSSLAG	22	9324270	9326768	RR-1
BmorCPR26	NEWGENE01380	+	ATGATGAAATTATTGGTTTTGTTCAGTTTCTTGGCGTTGGCCCATTCAGCACCACAAGGACCGAAGGACGATAATGTACAACTCTTGAAATTCGACAGTGATAATGACGGACTCGGTTCTTACAGGTTCCTATACGAGCAGACTGACGGATCAAAACGTGATGAGCAAGGCGAGGTCATTAATGTAGGGACTGATGATGAATCTATAGTGATTAAAGGATCATATTCTTGGGTGGCACCAGATGGTATCACATACACCGTGACATACGTCGCAGATGACAAAGGCTTCCAGCCATCTATAGAGCAAGGCCCCGGTGGTGCTATACCATCGTCAGTAATAGCATCGCTTGTTGGATAA	MMKLLVLFSFLALAHSAPQGPKDDNVQLLKFDSDNDGLGSYRFLYEQTDGSKRDEQGEVINVGTDDESIVIKGSYSWVAPDGITYTVTYVADDKGFQPSIEQGPGGAIPSSVIASLVG	22	9328310	9329763	RR-1
BmorCPR50	KWMTBOMO13162	+	ATGCTCCTCGCTTTGGTATGCGGTGCTTCGCTGCTTCTGCAAGTGATAGCAGCCGGTCCATTCGTCAACAACCAGAACAAAGTTCAAGTCGTTCGATATGACTTAGATACAGACAATTTACCGAATTCATATAAATTTCATTACGACGCCAGTGACGGCTCATCTCGCACTGAGGAGGGGGGCATCCAGAACCTCGGGACGAACGACGCTGCCCTCGACGTCCACGGTGCTGTACGCTGGTACAACAGCAAAGGTCAACTCTACGAGATGATCTACAAAGCTGGCAAAAGAGGCTACAGAACAATCATCAAGAAAGTTTCATAA	MLLALVCGASLLLQVIAAGPFVNNQNKVQVVRYDLDTDNLPNSYKFHYDASDGSSRTEEGGIQNLGTNDAALDVHGAVRWYNSKGQLYEMIYKAGKRGYRTIIKKVS	22	9359689	9371692	RR-1
BmorCPR25	KWMTBOMO13163	+	ATGGTCGCTTTGAAACTGTTCGTTCTCTGTGCACTGGCCGGCGTAATTATTGCACAGGAGCAAAAAAGCACCGCCGAAATCCTTTCAGACAACAGCTTTGTCAGACCTGATGGATACGATTTCGAATTCAAAACCAGTGATGGAGTGTCAAGGAAAGAGGAAGCCGGTCTTATTACCGTAGGAGAAAACCAAGGTATTGCTGTCCGAGGCTCATACTCATACCTAACTCCCGATGGTCAGGAATACGAAGTGACCTTCACAGCTGACGACAAAGGATACAAACCCACCATCCGGATTATCGATCACAGTCAGCAATGA	MVALKLFVLCALAGVIIAQEQKSTAEILSDNSFVRPDGYDFEFKTSDGVSRKEEAGLITVGENQGIAVRGSYSYLTPDGQEYEVTFTADDKGYKPTIRIIDHSQQ	22	9375931	9377887	RR-1
BmorCPR24	KWMTBOMO13164 modified	+	ATGATGAAAACCACTCTTTTCGTCCTTGCCGCCCTGGCCATTGTCTGCGCACAGGAAGCGCAAAATGCCCCACCTCAGGGACAGAAAGCACCCGTAGAAATAGTCAAACAAGACTCTGAAGTTGACGTCGACGGATACAAATTTGAATACGAGACAAGCGACGGTACATCCAGGCAAGAACAGGGCGAGTATAAGAACGACACTGACCAGCAAGGTCTCCTGGTGAGGGGTAGCTACAAATACGTCGCTCCGGACGGCCAGCAGATCTCTGTTTCTTTCGTCGCCGACAAGAACGGCTACCAGCCCACAGAACAAAACGGAACTCAACAACAACCCGCTCAGGCTTAA	MMKTTLFVLAALAIVCAQEAQNAPPQGQKAPVEIVKQDSEVDVDGYKFEYETSDGTSRQEQGEYKNDTDQQGLLVRGSYKYVAPDGQQISVSFVADKNGYQPTEQNGTQQQPAQA	22	9380766	9382244	RR-1
BmorCPR23	KWMTBOMO13165	+	ATGCTTAAATACGTGACAGTCGCTTGCGTGCTGGTAGCCCTTTGCTCAGGTGCTCCACAACAAAACCCCCAAGATGTTCAGATCCTACGTTTTGACAGCAACGTGGAACCCGATGGCTACAGCTTTGCGTACGAAACTAGTGATGGTACATCCAGACAAGAAGAAGGCAAACTCGACAACCCACAGTCCGAGAATGCAGCTCTGACAGTTACTGGACAGTATGCTTACGTAGCTCCTGACGGCAAGCACTACACTGTCACTTTCACAGCGGGACCCAACGGCTTCCAACCCAAAACCTCATTGGGCCAGAAGTAA	MLKYVTVACVLVALCSGAPQQNPQDVQILRFDSNVEPDGYSFAYETSDGTSRQEEGKLDNPQSENAALTVTGQYAYVAPDGKHYTVTFTAGPNGFQPKTSLGQK	22	9399089	9401775	RR-1
BmorCPR22	KWMTBOMO13166	+	ATGGATCTACTCAGAAAGATTAATATTATTGTGGTGATTACTACATGCATATTACTCCAAGCAGAAGGAGCCGACAAATATACTGATGAGAAAAGACCGTACGAATTCGGTTTCACGATTGACGGGCAGCAGCATAGACACGAAAAGAAAGATAAGAACGGCATTATCATGGGAGAGTTCGGATTCATCACTGCCGATGATGTATATCATGTGACAGTGTACGCTACTGACGAAAATGGAAGATTCAAAATAATTTCTATGAAGAACATACATTTGAAATCACAATCGACATCGCAAAGACAGGGTCACTCGTTGCAAATACCGAACACACAAAACGCTATAGCGTCAACTCAATCGCCCACCCAAAAACCAGAAAACACCCTCAAATCTATATCTATA…	MDLLRKINIIVVITTCILLQAEGADKYTDEKRPYEFGFTIDGQQHRHEKKDKNGIIMGEFGFITADDVYHVTVYATDENGRFKIISMKNIHLKSQSTSQRQGHSLQIPNTQNAIASTQSPTQKPENTLKSISIEPPAKSCSHCSLPTTSTVAPASAKPAFINGGIGGTKSDVQNNQVPTYNVKQNNADSQYPQQGDFKNFPGQQLNPQNVGNQQTPDVQNSRTNQNNKQTQGASGSFLPLSGSGGSQNGFKQTPVQALSTIANQGGDNPEYPTGLRNSFDSPQGQQNEFGAPQRQQNSFGAPQGNQNGFGAPHAAAEGLGTSKGSSDSNIFNNQNSKTPNSFNQGSDEQRGTRDEQTGSNAGGTANERINSINAGQTTTGAVAGSRSPKLYNVKPDQSS…	22	9424652	9431669	RR-1
BmorCPR149	KWMTBOMO13167	+	ATGCTTAGACAAGAACTTCTAGTGTTGGTATTTGCCTGCAGTTCACTAGCGGCGTTAGACGGCTACAGTCCCCAACAAGACCCCGATCAGTTCCACATACAAACAGATGACGAGGACGAGCGCTACTTCCTCTACCAAACTCACAATGGACAGTATCGTAAAGAAAGGAGGTTAAAAGATGGATCCGTAGTTGGCACAACGGGCTGGGTTGGCGCAGATGGATTTCTACGCTTACAAGATTACATAGCTGACGACCAGGGTTATAGAATATACAAATCCAAAACTGTATATGTTGGACAAAACCGACCGATAAGTGAGTCCTTGAATATAGCGAAAACCGCGCCCACAGACTCGGGATATGGAGTGACACGAGCGCCCGCCGTACAACGTAATCGAGGG…	MLRQELLVLVFACSSLAALDGYSPQQDPDQFHIQTDDEDERYFLYQTHNGQYRKERRLKDGSVVGTTGWVGADGFLRLQDYIADDQGYRIYKSKTVYVGQNRPISESLNIAKTAPTDSGYGVTRAPAVQRNRGPPRFTSTTHSPLPSSTIEPPHFSSSDVTITPAPPTFSHPSSTPRVFVSPNSIDSSTAYDYRPTVTSVTDRDATTPNPYAYEPPNTNSLDDGYYASDSQRYDVFNPNSYRHADDWLRRQRPTAEIGDGYTPQFSTYDGAPFRRNGFRYYLPKQYHEENTGDVNDRIGSFGYVDPFGIRRVIYYNTAPGDGFQIRKNNRYVGHDATPYDPRPIAKK	22	9439988	9473275	RR-1
BmorCPR141	KWMTBOMO13198 modified	+	ATGAAGATGTGGCGACGGTTAATAATAGTTTTGCCGTTAATTCTTTCTATTACTGCAATAAAAGTTCCAGTTGATGATAAGGAGGATGATACCACCGAAGCAGTCTCCTCAACTTCGGACGACAGTCAAAAACCTATAAATTATTACACGCAAGACGATACGAATTTAGATAGTTACCTTATACCTCCAAATCCCCATCAATCCCATGAGGTGCTTCCCGATTCTGTCATAACGCCAGCCACTTACCTATTGCCACCGTCATCAGAACAGCAGCCTGGGTATTATTATCCATCAACGGAACCTGGCGAACAAAGTGATTGGTACCCCATTGCTCAGGGTAAACCAATTCCACTGCAAACACCATCTATTTTGCCCCCACTAAAAATAGAGACCGAAGTA…	MKMWRRLIIVLPLILSITAIKVPVDDKEDDTTEAVSSTSDDSQKPINYYTQDDTNLDSYLIPPNPHQSHEVLPDSVITPATYLLPPSSEQQPGYYYPSTEPGEQSDWYPIAQGKPIPLQTPSILPPLKIETEVPVFSTNPKESKKLRGIRVGRVRDLEKFDPRKPILNLEPPSVSAPDEYAFKTPSEQLELPFEETLHVKPSNFKPPYVDTDSRNHLQTHSINPIEPTLALHLVPPKPLSKHKVPTKLYPKKYPGEFKPVSIPIAQFADDLIEIPKAKPVKPFHPIANIENDFVPQLDDKRIFLYQQAEEKRKLKNEIQVPQHQHFESGPLQSYTEAIPSEQDVSETHYASPGRNAYPAPLRQARNSKSSPAPDERTEFRMHGMKGPHSYQFGYDTGKG…	22	10019844	10030857	RR-2
BmorCPR148	KWMTBOMO13337	+	ATGCTGCGTATTGTGTCTGTTCTCGCCGTGGTCGCAGTTGTGTCTGCGTCGCCGAAACCCGGCATCGACGTCTTCCAAATTGACATCGAGCCCGAAGAAGCACAGAAGTACTTAAACAGCCCACCATTCACAGATCCTCAATTAGCTGGCCGCACCGCTGTCTTACCATTGATCAAATACAACGACCCGAGGTTTCGCACAGTTGAAGCAGGCCCCACTCTTGGACACTACTGGAAGAACGGAAAGGAAATCGAGAATACTGAGGACTACGTTGAAGAAGTATACGATGCGTCCCAATACCACGGACAAGACGGTCTAGGTGCATATGCCTACGGATACCAAACTCCCGAATCTGCGAAGGTCGAAAATCGCGTCAGATCCGGAGACGTCACCGGCTCG…	MLRIVSVLAVVAVVSASPKPGIDVFQIDIEPEEAQKYLNSPPFTDPQLAGRTAVLPLIKYNDPRFRTVEAGPTLGHYWKNGKEIENTEDYVEEVYDASQYHGQDGLGAYAYGYQTPESAKVENRVRSGDVTGSYIYKDGKNDLIKVRYWSDRDGFHQEDNLPKVELKQVEEAPDVRAARIAHEKAWQEAAAAAAQQPDPQYALKALPKDYYQQTYKALPSDYYQPQASEQQASVVAPPNSQPREGKAYQSQGSYVPNQGSYNQGQGDYGQNLGSYGPNQGSYGQNDGSYNPNQGSYQTGQGFTGKPLNEKYEEPEPTGPPRGFFYSFTYPVSSIVLKSDLQGGSAPTRYPADKDTISVGGYNS	22	13967571	13988145	RR-1
BmorCPR78	KWMTBOMO13423 modified	+	ATGTTGCGTAAGTGCGTAACGTTGGCAATACTGGGGTGCGTTTTGGCGGCGCCGCAACATCAATACCAAGCGCAGCCACAACAACACGGAGAAGGTATCCCTCCTCATCTATTAAGGCAATATCTTGCTGACCAAGGAGGCGCTCAGACCCATACCATCTCTAGGCCAACACACATTGCTCCAGCACCAGCGCGTATCCCCTACGCTGTTCAAAGCGAACCTCAATATCAACAACAAGCGCAATACCAACCTCAACCCCAACCGCAACCTCAAGCACAGCCTCAGCCTCAATACCGTCAGCAATATCAACCTCAGAGAGCCGAACCTCAACAGCCACAGGAAGAATATGATCCCCATCCCTCATACCAGTTCGGCTTCGACGTGAACGATGACCAGTAC…	MLRKCVTLAILGCVLAAPQHQYQAQPQQHGEGIPPHLLRQYLADQGGAQTHTISRPTHIAPAPARIPYAVQSEPQYQQQAQYQPQPQPQPQAQPQPQYRQQYQPQRAEPQQPQEEYDPHPSYQFGFDVNDDQYTNYQNRKEQRDGDVIKGSYSVVDSDGFIRTVTYTADPKEGFKAEVQRQPTDIVVKIPTPKPQIAQQPQLAHQPQISHQPQIGHQQQIGHQSRPQQPPPQYYHYEQ	22	16706661	16707842	RR-2
BmorCPG40	KWMTBOMO13475	+	ATGACTAAACTGACTCTCTACGCTCTCGCTCTCCTCCTCCTGGTGGCTGCGGCCTGGTCTGCACCGACCGAAGCCCAATCTAAAAGTATCAAGGAAGACTTAGAACCAGCTGACAAAGATGACTTGAAGACTGCGGCGTCTCACTGGGGAGGTCACTGGGGAGGACACCACGGGGGCTGGGGCGGGCACTGGGGCGGCTACGGCGGCTACTACCCTTACTATGGTAGTTACTGGGGCTGGCCATACAGCTACTACTGGCCTCATGGTGGCTACGGACACCACGGCTACTGGTGGTAG	MTKLTLYALALLLLVAAAWSAPTEAQSKSIKEDLEPADKDDLKTAASHWGGHWGGHHGGWGGHWGGYGGYYPYYGSYWGWPYSYYWPHGGYGHHGYWW	22	18322633	18323955	CPG
BmorCPAP1-C	KWMTBOMO13535 modified	+	ATGGCATGTGAACGTTTGTGTGTTTGTTTGATTTTGTTATGTCTCTATTGCATCGCTGGGTATGCGCAGAGTGACACTCCTCAGGTGAAGATACCACCCACCAGCTTCACGTGTCGAGGACGAGCAGCGGGATACTACGCTGACATGGAGACGGGATGCCAGGTTTACCACATGTGTGACGGTCTGGGTCGGCGCTTCAGCTACTCCTGTCCAAAGACCACCCTATTTCAGCAGAGAATGCTGGTTTGCGACCACTGGTACATGGTCAACTGCTCCATGGCTGAAAGGGACTATGACGCTAATCTGTTGATTGGCCAACGCGACAAACCATTTGTCTCAGACGAGGAGATGAGCCAACGTACTCCCAGACCCGACATACTCTCCGTACCACTCACCAGT…	MACERLCVCLILLCLYCIAGYAQSDTPQVKIPPTSFTCRGRAAGYYADMETGCQVYHMCDGLGRRFSYSCPKTTLFQQRMLVCDHWYMVNCSMAERDYDANLLIGQRDKPFVSDEEMSQRTPRPDILSVPLTSKYYDGLKEAESKFLLHPDNDIVGVADTISGDEDNILDSAKQNYRPPTSWSTRKRRPNVQINNIDSLAGAASQEPGPTIRPQPESRDTSLKNKGNQPERELMPPLLPSTTEAEDDATTTQSSVYQFIKRFDPNSPDSIKTAITQSEIIDLNKHLPEGQVSSEGQVSSEDERTPKKNKSFGNKLNDFKTDNDKKFREGTRFDSVNTKPNPTENNTEGDSGVKSKVPKPEQVLLPPKKDYSQSPLDSTTMGPPIYYEWKWAVPAFGLLP…	23	850477	906846	CPAP1
BmorCPG41	KWMTBOMO13572 modified	+	ATGAACTCCTTCATTACTTTGACCTGTCTACTGGCGGTGGTGGGCCTTAGCTGTGGCAGCGCCATTGGTCTCGGCTATGGATACGGTTATGGGGCACCTATCCTTGCGCCAGCGATATCCACCGCTAACGTCGTTAAGGCAGCACCGATTCCGATTATCAGAACTGCGGTTGCACCCATAATCACAGCGCCCATCATCAAAACCGTGGCACCAGTGAGCATCGGATATGGCCTCGGCAGCTACGGCTGGGGCGGACACAGCCTGGGTGGCTACGGCTGGGGCGGACACAGCCTGGGTGGATACGGCCTGGGTGGCTACGGATTGGGCGGTCATGGTCTAGGTGGATACGGCCTGGCCAGAGCTTACGGCGGTTGGGGCAGCGGTCTCGGTAACTGGGGC…	MNSFITLTCLLAVVGLSCGSAIGLGYGYGYGAPILAPAISTANVVKAAPIPIIRTAVAPIITAPIIKTVAPVSIGYGLGSYGWGGHSLGGYGWGGHSLGGYGLGGYGLGGHGLGGYGLARAYGGWGSGLGNWGWSKH	23	1809271	1811964	CPG
BmorCPF	KWMTBOMO13745 modified	+	ATGATTCTAAAAATTGTACTTTTGTGTGGTGCCGTGGCGGCTGTACACGGTGGAGGTTTGATCGCTCCGGCGTACAGCGCACCATACAGTTATGGCGCTTGGAACCCGTACAGCTCATATCCGGCTCAACCCGCCTTGGCCTCTCAACACTCGAACACGTCACCATTCAACCTCGGACAGATTTCAACATATAGTAAATCAGTAGATACACCTTTCTCGAGTGTGCGTAAGGCTGACATTCGTGTGAGTAATCCCGGTGTAGCAGTGGCTCCTGCTTACAGTAGCTTTGCGGCACCTTATGTGTCCCACGTTGGAGTTGCGGCACCTGTTGCTAAAGTGGCTACGACAGGGGGTCTCCTAGGGGTAGCATATTCAGCAGCTCCAACTGTCTCCCATATG…	MILKIVLLCGAVAAVHGGGLIAPAYSAPYSYGAWNPYSSYPAQPALASQHSNTSPFNLGQISTYSKSVDTPFSSVRKADIRVSNPGVAVAPAYSSFAAPYVSHVGVAAPVAKVATTGGLLGVAYSAAPTVSHMTYTNGLGFAYGW	23	8185003	8186560	CPF
BmorCPFL2	NEWGENE01436	+	ATGGATTGCAAGATAATCACTATTCTATGCTACTTAGCTGTAGCTAGAGCAAGTATCATCGATACTGACTATCCACCTGCAGCATCAGTGTCATATTCTTCAATATCTACGCCAATCAATGGCAAAACTATTATCAACCCAAGTACTGAAGTCAGAAGACGTATAAATTTTTACAAAACAGTCGAACCGGCTCCTGTACACGAAACGTTTTCCGACCACAATAATGCTGGAAATGCTTACTTTTCATCGCTCCACAAACAAAACCTTGATTATTACAACCATCAAAACTACGATACTCCAGTATATTTGAACACATATCAACACGAACCGATCGGATTTAATCCACACGAAAATATCAACGTTCACGGACCCTTGGTACACTCTGTCTCCACACTAGCT…	MDCKIITILCYLAVARASIIDTDYPPAASVSYSSISTPINGKTIINPSTEVRRRINFYKTVEPAPVHETFSDHNNAGNAYFSSLHKQNLDYYNHQNYDTPVYLNTYQHEPIGFNPHENINVHGPLVHSVSTLAAHKSIPVTFATHSIPYSKTSYLSDTRSAPTEPSLFAQSGQSSGLSAYSSYTPLSYLPSKSSAVYSKISGVKSYDIYSPPINTAAASYESHPSLKNTLTYSEAPLVSHLSFNGHGASYSW	23	10426388	10427598	CPF
BmorCPFL3	KWMTBOMO13828	+	ATGGCAGCTAAGTTGGTAGTACTTCTGTGCGCTTTGGCGACCGCTCGCGCCGGCGGACTTTACGGAGCATCATATGCTGCACCTATTGCATCATACGCGGCAGCCCCAGTCATCAAAAGCTACGCCGCCCCAGCGTATGCTGCATACTCTGCGCCAGCCTACTCAGCATACTCTGCACCAGCCTACTCAGCATACTCTGCACCAGCCTACTCAGCATATGCCGCACCAGCTTACTCGGCATATGCTCCAGCTTCTTATTCAACCTACGCTGCGTCTCCCGTCTACAAGAGCTACTCCGCCCCTGCCGTCGCCGTCTCAGCACCCATCGTTAAGGCCGTTGCACCCGCAGTATCCTCCGTTTCATCCTACTCTACCCAGACATCGCATGGTGCTCCTCTC…	MAAKLVVLLCALATARAGGLYGASYAAPIASYAAAPVIKSYAAPAYAAYSAPAYSAYSAPAYSAYSAPAYSAYAAPAYSAYAPASYSTYAASPVYKSYSAPAVAVSAPIVKAVAPAVSSVSSYSTQTSHGAPLLTKTIAPVATYAAAAPVAAYAAHAAPLATYAAHAAPVAYSAPYTTYAHAAPLVTKTYAAPVASYAHAAPLTYAAAPVLKSAISYSAAPAVSHVSYSGLSGHYGW	23	10437152	10438687	CPFL
BmorCPG22	KWMTBOMO13829 modified	+	ATGATCGCTAAGATCGCAGCCCTACTCTGCCTATTCGGTATGGCTCAAGCCGGCTACCTCCATGGCGCGTCAAGTCTTGGCTACGGCACTGGTCTCGGCTACGCATCAGGTCTTGGTTATGGATCAGTCGGCTACCATGGGTATTCGCCATCGTATGTGTCATATGCTCCTGCTATCTCATCTGTTTCGAGGTATAACGTACATTCTCCGGTAGCGTCCTACGGATATTCTCCTGTTTCCTATGGCGGTTACGGAGGATACGGTGGCATCTATGGATATGGTCACGGTACTTACGGTGGTTATGGTAGCAAATACTTGTGGTAA	MIAKIAALLCLFGMAQAGYLHGASSLGYGTGLGYASGLGYGSVGYHGYSPSYVSYAPAISSVSRYNVHSPVASYGYSPVSYGGYGGYGGIYGYGHGTYGGYGSKYLW	23	10447983	10450483	CPG
BmorCPG23	KWMTBOMO13829 modified	+	ATGTTCATCAAGGTTTTAACCATCGCAGCTTGCCTGTTTGGAGTGGCTTACGCCGGAGCCCTTCACAACGCAGCTCTGAACTACGCTGGCGGCAGTGGCTATGGTGGTTACGGGTATGGGGGCTACGGACACAGCTATGGAGGCTATGGAGCAGGAGGCTATGGCGCCGGCCCCGCCATTTCACACACATCGGTAACTAAAGTGATTCCTGCCGACAACACAGCATACGGCGGCTACTCAGGAGTTGGTCACCTTGGCTCTGGATACTCTGGAATTGGCCACGGCTCTAGCTACTCCGGCTTAGGCCACATCGGTGCTGGATACTCCGGGTTAGGACTCAGCGGTTCTGGTTACTCTGGACTTGGACACATTGGCTCCGGATACTCCGGTGTTGGCGGA…	MFIKVLTIAACLFGVAYAGALHNAALNYAGGSGYGGYGYGGYGHSYGGYGAGGYGAGPAISHTSVTKVIPADNTAYGGYSGVGHLGSGYSGIGHGSSYSGLGHIGAGYSGLGLSGSGYSGLGHIGSGYSGVGGYSGYGSHGLGAGYGSYASGYGSGAGYSGLGYNGAPAVSQVSVYREHSNTHGGAYLNGGYGGYGANALGHGYGAYGNKQAW	23	10452698	10453433	CPG
BmorCPFL4	KWMTBOMO13831	+	ATGTACACCAAGCTGATCGTTGCTCTGTGCGCTGTAAGCGTAGTCCGCGCTGGTGGTCTCCTCGGAGCTGCTCCCTTGGCTTACAGCCACGCTATCGCGGCTCCTGCTGTGGTAACTAAAACCATCAGTCCAGCTGTGTCTTCGGTTTCTTCTTACTCAACTCACACCGCTCACGGTGGCCACATCGCTGCCTACGGTGCTGCTCCAGTCTTCACTAAGACCATTGCTGCTCCTGCCGTCTCTTATGCTGCTGCACCAGCATACTCATACGCTACTGGCCCAGCATATTCGTACGCCGCTGCACCATCGTACGCTTATGCTGCATCTCCGGTTGTGACCAAGACCATTTCTCCAGCTGTTTCCTCAGTATCTTCTTACTCGTCCACAACCGCTCATGGA…	MYTKLIVALCAVSVVRAGGLLGAAPLAYSHAIAAPAVVTKTISPAVSSVSSYSTHTAHGGHIAAYGAAPVFTKTIAAPAVSYAAAPAYSYATGPAYSYAAAPSYAYAASPVVTKTISPAVSSVSSYSSTTAHGSPSFATYSAHGAPAIAAYSAHATPAVATYSAPVVAKAIAPAVAYAAPAVVSKTISPAVSSVSSYSSTTAHGGSYGGLYAAPAVSTYAAAPIVTKSYAAPAVATYAAAPVVAKYAAPAYATYSTGPLVAKTYAAPAVTTYAATAPVLKSAVTYSAAPAVSHISFSGHGATYGW	23	10459189	10460247	CPFL
BmorCPG42	KWMTBOMO13910	+	ATGTTGACAATTCTGATATTCGCTTCGATCAGTCTTTCGACGGCGACTTTCCACAGAGTCGAATTATCGGACACGAAAACTCCCTATGATTATGTTAAAGAACGCTTGGATGCCATAGGAACTGATGTGAAGACTGGACTGCCGCTATCTAACAGTTACGAAGTTGAAGAGAACGAAGACTATCCAGAACACATCGAAGGTGCTGCATCTACTGTCTTAAATACAGTGACAGGAGTGGGTGGCATTAGAGGAGTCGGTGTTGGGGGAATCGGCCTTAACCAAGGATTAGGTTATGGTGGAATTGGATTGGGTGGTCTTGGACTTGGACAAGGATTAGGTATTGGACTCGGAGGTGTGGGAGGCGTTGGCGGCATCGGTGGCGGTGTTGGAGGACTTGGC…	MLTILIFASISLSTATFHRVELSDTKTPYDYVKERLDAIGTDVKTGLPLSNSYEVEENEDYPEHIEGAASTVLNTVTGVGGIRGVGVGGIGLNQGLGYGGIGLGGLGLGQGLGIGLGGVGGVGGIGGGVGGLGSGIGIGNGVGLINQGIGGLGVGGIGLGGGLGGGLLYHPILGAQVGAGYVDKNAYDAAQKKGAGENIEKIEKKAEEETKHGQEGFQQAAAAAKAEKGESSFYKDEEAKKKAAGDEKFYEGGQKIDKHGANEESLKKAKSHKKGHVSKGFKSSSSKNEEEKTESFYDEAHDEADHKIAGQNAGSFGEKAQQGFKGAHEEKILDANAQGKEGHHVSEQKIDDSKANKGEFLQKGYKGGAEQLEKFNNLGAHSVHGHQESSGGYQQNKGV…	23	12757195	12760339	CPG
BmorCPR131	KWMTBOMO14286	+	ATGATTGCGTCAATGAACAAGATGTGGCTGTGCGGTTTGGTGGCTGCTTGTCTGGTTGCCATGGCAACTGCACAAAGCAATGAATACCTCCCTCCAAACACCGGCTACAATTACGACAAACCTTCAATACCTTTCCCCACATACGTACCCCCGCAGCAGCCTAACCAAGAGCACGAGCACCATGAGCATCATGATCAGCAAGATCACGAGCATCATGAGCACCACCACCACCACGAGCCCGGGATGCCGTTCGACTTCAACTATGCCGTCAACGAGAACGGCAATGACTACAGCCACAACGCCATCTCGGACGGTGACGTCACGAAAGGCGAATACCGAGTCGCGCTGCCCGACGGCCGCACACAGATCGTTAAGTACACTGCCGACTGGAAAAATGGG…	MIASMNKMWLCGLVAACLVAMATAQSNEYLPPNTGYNYDKPSIPFPTYVPPQQPNQEHEHHEHHDQQDHEHHEHHHHHEPGMPFDFNYAVNENGNDYSHNAISDGDVTKGEYRVALPDGRTQIVKYTADWKNGFNAEVSYEGEAQFPDQPKYGSGSGGQGYSEGGGYQY	24	822079	825407	RR-2
BmorCPR151	KWMTBOMO14292	+	ATGGGGCACCCCAATAGCCCAGCGATTTTGTACGGCGCTCCTCGCGATGGCTTCGGACCTCAACTGAGTGGTCAACGTGTGAACGGGGCCGACTTTAGCGATTTACAAAGCAGACATTACCTGCCCCCCGGAACTGGTAGAGATGGGTACGGCGCTGAGGAAGCTAACGGCGAACCTGCGAAGTATAGCTTCGAATATATGGTGAAGGACGAGTATTCTGGAAATGATTTCGGTCACCATGAAACCCGGCTCGGTGATAGAGCAGAAGGAGTTTATTACGTAGTTCTACCAGACGGCAGGAAACAGACTGTTGAATATGAAGCCGATCAAGACGGATACAAACCAAGAATATCCTACGAAGACACCGGTCTTGGAGCCTTCAGATCTGGCCAGGGATAT…	MSFQLVTACALLIASVLAEPPVDNRYLPPSQNYGPPDSGVFGARGPNGFRFGAPHGALSAQYGAPQVTLNSQFGNAPSTQYGAPEAPTAKYGPPQSSPAILYGAPRDGFGPQLSGQRVNGADFSDLQSRHYLPPGTGRDGYGAEEANGEPAKYSFEYMVKDEYSGNDFGHHETRLGDRAEGVYYVVLPDGRKQTVEYEADQDGYKPRISYEDTGLGAFRSGQGYVNGGYSQDGPY	24	1104423	1106980	RR-2
BmorCPR142	KWMTBOMO14296/KWMTBOMO14299	+	ATGGCCGCTGTGAAGATAATCATTGCAGCAATCCTAACGGTTGTATCATGCGAACCGCCGGCGTCCTATAATTACCAACCGTCTGGGAACACCAACGCTCTCAACAATGATTACCTACCCCCTAATACTGGTTACGGCACCCCAACTGATTATAATCCTCCCTCTTTCTCTTCGGGACCTGGACATCATCACAGCCACGGACACGATGAGAATCAAGTGCCCAAGTCCTATGAGTTCGGTTATTCAGTGAAAGACGCTCTGAGTGGAAACGATTACGGCAGACGAGAAAGTTCGGACGGAAACGTGGTCAGAGGGGAGTACAGAGTCCAGCTGCCTGATGGAAGAACGCAGATCGTAACATACCATGCCGATTGGCAGACCGGCTTCCACGCTGACGTT…	MAAVKIIIAAILTVVSCEPPASYNYQPSGNTNALNNDYLPPNTGYGTPTDYNPPSFSSGPGHHHSHGHDENQVPKSYEFGYSVKDALSGNDYGRRESSDGNVVRGEYRVQLPDGRTQIVTYHADWQTGFHADVRYVGEARYPETLPNYNRGGNTGYNYEAPTDFTGSLTGFHGTGRAPSPVYGYH	24	1164545	1184773	RR-2
BmorCPR143	KWMTBOMO14312	+	ATGAACGTGAAAACAACGGCCACAATTATGTTCGTAGTCCTACAGCTGACTAGTAGTAACCCAGCCAAGAACAACGCCAGACCAGTCTATGAAGTAATTAACGAACAGCGAGAGGAGAAAAAGGTCAACCCTGGTCCGGTCACCTTCGGAAACCCTCTAGCCGGCCACTCGATCCAGAACGCTAAGCTCTACGCTCAAAACCAGCAAGCTATGTTCAACGCCGAACGGGTCAGACAGCACAAAGCTCAGCTACAGCGATGGACGAAGTCGCCACAACAAGATAGCTACATGAAAGCTTATCACGAGTCACAAGAAAGCCATCAGTTAGCTGTCGAAAAAGAGCAATCCGACTTAAAAACTCCAACTAAAAGACAGGACCGCAGACGCGGCAAAGAAAAC…	MNVKTTATIMFVVLQLTSSNPAKNNARPVYEVINEQREEKKVNPGPVTFGNPLAGHSIQNAKLYAQNQQAMFNAERVRQHKAQLQRWTKSPQQDSYMKAYHESEESHQLAVEKEQSDLKTPTKRQDRRRGKENGPTEKTRSHRSHGSLDYQYVPRYKTVYVSPGTTYDQGVTIKPNGIAYVETDENKLYTEAVPSKTQYVHPKDYSHAQNYETSDIATLNALLEQNPQDQLTNFNAMLHANENKEHLQTPVELFFYNNANNVYHPTNGGYTSYAPNAYTQETRYKDHTPIKEDLDDIEDPNKHTTVKNYGVQPTTNLPDEDSTIPYYNNAGPTTQRVVEEKPKYQAVKYEKLYPFQDSKDSESGIYMHHNTENQGVHRLNQDGVEVSAYDDAEVSIIRN…	24	1716527	1720704	RR-2
BmorCPR144	KWMTBOMO14337 modified	-	ATGAAGTTCATCGTTGTTTTAATGGTTGTGGCCGCAGTAGCCTTCGCTGAGCCGCCGCCTTCGAAGAGCTACCTCCCGCCTTCTCCGTTAACCAGAAACGCTGGGTATCCCCAAGGCCCTCATGGTTTCGGAGGTGCCCCTCAAGTGGTAGCGGCCAGGACTCTAGAAGGTCAGGGAATCCATGGAGCTTTCGGCCACGGACAAGCAGGACATGACGATCACGAAGACGACAGCATCCACGGAAATGGGTTCGCAAGGGGTTCTCATCATGGCCATGGCTTTGGTGCTCAAGGGAGGCACGCCGACCAACAAGGCTACGACCACAACGCCGCAGCCTTCGGCAGGAACGCCGTGGAAGTCGATGCTAGCGAACCGGCTAACTACAACTTCGGTTATATG…	MKFIVVLMVVAAVAFAEPPPSKSYLPPSPLTRNAGYPQGPHGFGGAPQVVAARTLEGQGIHGAFGHGQAGHDDHEDDSIHGNGFARGSHHGHGFGAQGRHADQQGYDHNAAAFGRNAVEVDASEPANYNFGYMVNDHFEGTEFGHQEERHEEHAQGEYHVVLPDGRKQTVSYQADERGFKPHISYEESEDARSGYDANANNHAGYDGNGANGFHGNHNGHDSESHGDFSHHAGFGRNGEHAHNGKSRNGY	24	2380342	2387642	RR-2
BmorCPR145	KWMTBOMO14338 modified	+	ATGAAGGTTATCATTCCACTGCTTTGCTTGCTGTCTGCTGTTTTAGCCGAGCCACCTGTTGACAGTTATTCGTTATCGAGATCATCCCACCACGACCACGACCATGGCGACGACGAATTCCAAAGATCTCTGTCTCAAGAGTACGGGGTACCTCAAGCCGGCTCTTTCCGAAATACCCCTTCAACAGAATACGGCCCCCCAAGCGCCAAATCTTCATTAAACTATCTTCCATCTTCGGGAAGGGTGTCCCAGGAATACGGTCTACCTAGCCGTAGTCTATCCCAAGAGTATGGAGCGCCTAAATCTCGATCAAATCTCAAACTTTCCCAAGACTACGGTCTACCTAACGCTCGTGCCAATTCAAAACCATCTCAAGTTTACGGTGCTCCTAATGCTCGT…	MKVIIPLLCLLSAVLAEPPVDSYSLSRSSHHDHDHGDDEFQRSLSQEYGVPQAGSFRNTPSTEYGPPSAKSSLNYLPSSGRVSQEYGLPSRSLSQEYGAPKSRSNLKLSQDYGLPNARANSKPSQVYGAPNARGSPSLEYGPPQDFSGANVDSYAVEHAPSSQYGTPEVRTPSENYGVPQRNHDHRSQKQARNQALSRKYGVPSGRSNDVSQSYGAPKNSFKSFAARNSPSQSYGAPKSGQFDAPSTSYGVPSASQGFKSLSSTYGTPSQRGLSETYGTPSARGLSQEYGAPTDSELKTKAIASTYASGRTSPSHAYGVPSARDSMPSDQYGIPEQYSALNDQSYEYARAALEELNQEPANYDFAYKVNDYVSGSDFGHAESRQENRAEGTYFVVLPDG…	24	2397633	2402613	RR-2
BmorCPH35	KWMTBOMO14455 modified	+	ATGTGGCTTCGATTCTGTCTCATCGCATCGATCACAACGGCAAGCACACAACAAATAAACAATTTTCAGACGCCTTCACAAGATGCCGCTAAAGTCGAATGGGGTTGGGAAATGTCAACAGTCGCCGAGGACTCCTCTACTGCGGGACATTACTACGTAAAACTGCCTCAGGCAGAACAACGGGTTCGGTATACGGCAGACGACACCGGCTATCACGGCGCCGCGGCGTTGAACGCGAGCGACGACCACCACTCGCACACAGCCAACTTCGCCTTAGGGCAGACCGCTATAGATCTCAATAAACTGGATTATGGAGGGCCAACCACCACGATACAGCCAGCTAATCTAGTCTCGTCTAATACTCAGCCAATCGATATATTTCTCATCCAACAACAGTTC…	MWLRFCLIASITTASTQQINNFQTPSQDAAKVEWGWEMSTVAEDSSTAGHYYVKLPQAEQRVRYTADDTGYHGAAALNASDDHHSHTANFALGQTAIDLNKLDYGGPTTTIQPANLVSSNTQPIDIFLIQQQFTSPSAQENNLQISSPSNIQYSAPYITPFYQIQTQRPNVNQKNASKNPNEEDLIQEKTDETIVTPLPILQVFKNHKCSTENPNTDVASETVDDSLNSSKDLIADITSYEIHKINNFGLRDEAKRPLTYRGAVHFKVETPRPNARNERFYYTTDYAPIISESNKVNITQEGIKKLVASTQDLISNEDLLKINHAAEKHVNDLSEDIIKPKPRFHAQTKSRNLKIENRPTEITVRAKIENILRDIENTSDKSKSNIIETNSNDYKFASP…	24	6862464	6880426	CPH
BmorCPR132	NEWGENE01505	+	ATGATACTTCTTCTCATCATTTTGGTGGGACAATCCAGGTGCCAGGAAGTGACAACTCCGTCCAGTCTTCTTGGGCCAAAGCACTATAACTACCATGCGTTTGATGCTGAACGGTACTTGAAGAGCTTAAACTTACCGGTGCCAACAAAGCAAGGACCGGTTCTCTTCCCCAACGATGCTCCACCGGCACCAAGGACGCCACTCGTCGTCACCTCCCGACCCCTCATCGAGTCCATAGCAAAAAGCGACTTGAACCCACTACCGCAAAACAATACGGAGGCACAACCATCGAGCAATGGTGTATCTTTTGTTCCATTCTTTGGCAAAGTCAACGAATACAGACCGTTCTTCGGCGCTGGACCAGGGAAGCCACACGTGAACCGCTTTGAGAATCAATCA…	MILLLIILVGQSRCQEVTTPSSLLGPKHYNYHAFDAERYLKSLNLPVPTKQGPVLFPNDAPPAPRTPLVVTSRPLIESIAKSDLNPLPQNNTEAQPSSNGVSFVPFFGKVNEYRPFFGAGPGKPHVNRFENQSPLPPIYRVINEHKVQNKKPYDYDYKVKSPEYNQHDNEIHDENNSDYNHAQNYAFSYTVKDKDTGDDFSHSQHSRGAATNGEYRVRLPDGRMQIVSYTADENGYNAEVRYDDEDKASVNAIDINNDNYNSINTNTVKPTDYINVITDYRKTNYDRGNNFNNYISTTRSYDDDVINSNKIANNDNDYGLNDYAKLKNQNEYVNYDSKEFYNDDYSSELNSNYPSYISKFKSFADDKINDNYQVVTSTSKPNFDDIRNLLIDEKTYNTR…	24	8395200	8411897	RR-2
BmorCPR156	KWMTBOMO14796 modified	+	ATGAGGCTCAACGCTATTTTTTTGTTCATGGCAGTGGCGTCCTTGGGTCAATGTCAACGGCACAGCCAGATAATTCGAGACGACATTGACGGTCCGAACCCGGATGGCTCTTACAAATGGGCAATCGAAACTGATGAGGGAATCTACCACGAGCAGCGAGGGTCGGTGCAAGAAGACACCGGATTGGCTGTGAAGGGGCAGTATCAATACGTCGCTCCCGACGGGCAGGTGATCAACGTACTGTACAGTGCTGACGAGAATGGGTTTCAAGCGAGCGGCGCTCACCTGCCGACACCCCCACCAGTCCCGCCGGCCATACAAAAAATCATTGACTACCTCAACAGCCATCCGACAGAGCCGACTCGGATATAA	MRLNAIFLFMAVASLGQCQRHSQIIRDDIDGPNPDGSYKWAIETDEGIYHEQRGSVQEDTGLAVKGQYQYVAPDGQVINVLYSADENGFQASGAHLPTPPPVPPAIQKIIDYLNSHPTEPTRI	24	15312839	15327239	RR-1
BmorCPR48	KWMTBOMO14827/KWMTBOMO14828	+	ATGAGGTTAATATGCTTTTGGTGTCTGTTCGTAACGACCGTAGCGGCCCAGGCGGACTTCTATGAGCCTCAGACTTTCAAGCAAAATCTTGACCGCTACCAGAAAAGCCTGTTTACTCCCACAGAAGATGTTACTCCTCAGGGTAGCTACATGCAGGCGTGGAGGCCTGGGCCCTCTGATCACAACACCGTCGCATCCGTACCTGCACCAATTTTACCAAAGCCAGAACCCTGGAAAGCGCCTTATCCATCGAAGGAGAAACAGGCAGCAATATTGCACCACAAGCAAGCACTTACTTCAGAGGGCAGTTTCCGGTTCGAATACGCTTCAGACAACGGCTTGGCGGCCGGAGAGGTCATAGAACCGGACGGCTCCAGAGTCGGGGCCTATCAGTACAAG…	MRLICFWCLFVTTVAAQADFYEPQTFKQNLDRYQKSLFTPTEDVTPQGSYMQAWRPGPSDHNTVASVPAPILPKPEPWKAPYPSKEKQAAILHHKQALTSEGSFRFEYASDNGLAAGEVIEPDGSRVGAYQYKDPNGQVVKLKYRAGKEGFQILEGSHLPKSPEPVAPHTPDNYYQQAYAQQREQYQLQQQYNQQRPEPQNSWRQDQGYEGSQRPGGGQYLAQNWRPQDLNEDDGQYRDNEVEQRGPHSFGEGYAFAFKG	24	15896605	15906556	RR-1
BmorCPH33	KWMTBOMO14981	+	ATGATCGCTTTTAAAACAACAGTCGTCCTTCTCTTAGTAGCGCTCGCCAGCGCTCGGCCTTCTGAAGAATGGGAGCCCGAAGGCCACACGCACACAGAACACACGAAGCCGTACCATGTGACCGTGGTGAAGAAGATCGGAGTTCCGATTCCCCATCCGGTGGCTGTGTCGGTCCCGCAGTACGTGAAGGTGCCCATACCTCAACCCTACCCGGTCCACGTCACAGTGGAGCAACCTATCCATGTACCTGTTTATAAGGTTGTCCACCAAGTTGTTGAAAAACCAGTACCGTACACGGTCGAAAAACCAGTGCCCTATGAAGTCGAAAAGCCTTATCCCGTTGAGGTCGAAAAAAAAGTAGAGGTGCCCATCCCTAAGCCCTATCCCGTCCATGTACCC…	MIAFKTTVVLLLVALASARPSEEWEPEGHTHTEHTKPYHVTVVKKIGVPIPHPVAVSVPQYVKVPIPQPYPVHVTVEQPIHVPVYKVVHQVVEKPVPYTVEKPVPYEVEKPYPVEVEKKVEVPIPKPYPVHVPVYKHIYHHKGGKH	25	1782412	1784490	CPH
BmorCPR49	NA	-	ATGCAGAAATTCTTGTTGGTCGCTCTCGCCCTGGCCGCCGTTGTCGCCGCCGCCCCTCAGCAACAACAGCCCGAGCACCCAGTCTACATCCTCAAGCAGGATTCGGACGTTAACCCGGAAGGTTACAATTTCGATTTTGAAACAAGCGACGGTACATCCCGTCAAGAGAAGGGCACCCTGAAGCAAATCAGCGAGGACCACAAGGCCATCGAAGTGACCGGCAGCTACAAGTACGTCGGCACCGACGGCCTGGTCTACACCGTCACGTTCATCGCTGACGAGCACGGCTTCCAGCCCCAGGAGCACGTGGAGCACCCCGGCGCGGACCAACAGCAGTACCAACAATAA	MQKFLLVALALAAVVAAAPQQQQPEHPVYILKQDSDVNPEGYNFDFETSDGTSRQEKGTLKQISEDHKAIEVTGSYKYVGTDGLVYTVTFIADEHGFQPQEHVEHPGADQQQYQQ	25	8586044	8587659	RR-1
BmorCPG30	KWMTBOMO15831 modified	-	ATGAACAAAACGATAAAAGCTCATTACAACGCGATGGATCTCAAAACGACGCTCGTTCTCTTTGCCGTCGTCTCGACCACAAGTTCGCAGCTTAAAAGCCCCGATAGGATCTTCGAAAGTGCATATTCCGAATGCCTAATGAAATTTTCGTATGTATGCCTGCAAAGGAAGACTCTGTCGTATCTAAAAGTGTTAAATGGACTCAGTGAAGTGTCTGTCTTCGGGGACTATGTGAAGTTCGTGAAGTTCAATTCATCCAAGCTGGAGGAAGATAAACCCCCGGTCAACACTACAGACACAGCCCAATTAGCTTCGCTGATAGATGAAGCAGTTGACAATTTCTTCGCAACCCATACCTTAAGGGTCAAGGCCCTAGGACGCGAGCTCTCCATGACGAGG…	MNKTIKAHYNAMDLKTTLVLFAVVSTTSSQLKSPDRIFESAYSECLMKFSYVCLQRKTLSYLKVLNGLSEVSVFGDYVKFVKFNSSKLEEDKPPVNTTDTAQLASLIDEAVDNFFATHTLRVKALGRELSMTRGVNEFVGRKKRKGGGGGGDHGGDHDGKKKMMMMAMMCMKMKMMMMIPAMMGMMGMMSFKGMMFSMMSFMISKGWATSGAGGGAWMPAGSQDYAGGGGYDANGQWQSRSILEKEKRKPIVTSIASTVRINGKTTNANEIIKENGMKEIKHRLAKRNVDALEIVAGKKEIAEDISSEIPGTDDREKLTHVNRFDNDIVEDITLDNDSNWKTSILIGKLLKKSAVNELKTERNSRNGDASTDDNVKCNTQYNPDGKPAVCREYRRKKRD…	26	11108785	11117763	CPG
BmorCPR133	KWMTBOMO16214	+	ATGGAATTGACAAGCAAAACCTTCGCTCTATTGCTGGTAGTGGGATCGGCCTTGGCCCAATACGAAGACTTCGGAGGCTTCGAAGGCTACCATCACAAGCCTATTTCTCATCAACAGCACCAAGCATCCGATGAACACCACGGCCAAGAATATGAACTGGATTACCATGCACATCCGAAATATTCTTTCGATTATTCCGTAAAAGATCCTCACACTGGCGACGAGAAAGAGCACTGGGAGACTAGAGACGGTGACAAGGTTAAAGGAACCTACACCCTGGTCGAGACAGATGGCACAAAACGCGTTGTCGAATATGAAGCCGACGATAAGAACGGCTTCAATGCCGTCGTGCACAAGATAGGCACGCCTAAGCACGAGGAGTACCACGCCAAGCCAGCC…	MELTSKTFALLLVVGSALAQYEDFGGFEGYHHKPISHQQHQASDEHHGQEYELDYHAHPKYSFDYSVKDPHTGDEKEHWETRDGDKVKGTYTLVETDGTKRVVEYEADDKNGFNAVVHKIGTPKHEEYHAKPAHEPVQYQHDYGHFDEGYAPISASFEH	28	2008813	2010992	RR-2
BmorCPG24	KWMTBOMO16256 modified	+	ATGAAGTACACGGTTATTTTGGTGGCATCGTTGGCCGTGGTTGCCTTTGCCAAGGAGGAGAAAGGCACACCGAAGGCAGTCGAAGAGAAGAAACAAGACAAAAGGGGCATCTATGACATAGGATCTTATGGAGGACATAATTTCGGAGGTAGCGATGAAGGCTACGGCGGTCACGAAAGCTATGGAGGGCACGAAGGTATCAGCTTCGGTCACCAAGAAGGACACGACTTCGGAGGCGAAAGCTACAACTTAGGCGGACATGGAGGCGGCGAGTACGGCAGCAGCGGCGGCGACTGGAAGCCAATTGCCAGCGAAGGCGACTACCACCACGGTCATCATGAACACCACGAGCACATCAAAACTGTTGAGGTGGTAAAGAAGGTGCCTGTTCCGTATACA…	MKYTVILVASLAVVAFAKEEKGTPKAVEEKKQDKRGIYDIGSYGGHNFGGSDEGYGGHESYGGHEGISFGHQEGHDFGGESYNLGGHGGGEYGSSGGDWKPIASEGDYHHGHHEHHEHIKTVEVVKKVPVPYTVEKHVPYTVEKKVPYEVKVPVPQPYTVEKKVPFTVKEYVKYPVYVPEPYTVEKKVPYEVKVHVDKPYEVKVKVPTPYTVEKKIPYEVKVPVPQPYTVEKKVPVPVKYEVKVPQPYEVIKKVPYEVKVPVDRPYNVYVPKPYPVHVEKPYPVTVHKPVPYEVKVPVDKPYKVEVEKPYPVPVKVPVPKPYEVIKKIPYTVEKKVPYEVKVPIDKPYPVYKEVQVPLVKEVPYPVKYHVPIYFKKEEEHHQHHQHHGWH	28	3144355	3153362	CPG
BmorCPR51	KWMTBOMO16518 modified	+	ATGAGGCTCAACGCTATTTTTTTGTTCATGGCAGTGGCGTCCTTGGGTCAATGTCAACGGCACAGCCAGATAATTCGAGACGACATTGACGGTCCGAACCCGGATGGCTCTTACAAATGGGCAATCGAAACTGATGAGGGAATCTACCACGAGCAGCGAGGGTCGGTGCAAGAAGACACCGGATTGGCTGTGAAGGGGCAGTATCAATACGTCGCTCCCGACGGGCAGGTGATCAACGTACTGTACAGTGCTGACGAGAATGGGTTTCAAGCGAGCGGCGCTCACCTGCCGACACCCCCACCAGTCCCGCCGGCCATACAAAAAATCATTGACTACCTCAACAGCCATCCGACAGAGCCGACTCGGATATAA	MRLNAIFLFMAVASLGQCQRHSQIIRDDIDGPNPDGSYKWAIETDEGIYHEQRGSVQEDTGLAVKGQYQYVAPDGQVINVLYSADENGFQASGAHLPTPPPVPPAIQKIIDYLNSHPTEPTRI	Scaf006	11502	27011	RR-1
