# Supplementary material for: A Blueprint of Microstructures and Stage-Specific Transcriptome Dynamics of Cuticle Formation in Bombyx mori
Source: Int J Mol Sci. 2022 May 5;23(9):5155. doi: 10.3390/ijms23095155 (PMC9101387; doi:10.3390/ijms23095155)
Supplement: Supplementary file 1 [file ijms-23-05155-s001.zip › Table S6.xlsx]

## Sheet: Expressed CP
Gene name	Gene ID	Gene family	4 M 0 h	4 M 12 h	5 L 48 h	W36 h	W52 h	P12 h	P84 h	P144 h	A0 h
BmorCPG39	KWMTBOMO10768	CPG	0.348362	2.72837	0	0	0.0617929	0	0.472417	0.0942368	0
BmorCPAP1-O	KWMTBOMO11365 modified	CPAP1	0.0446226	1.90735	0	0	0.0554065	0	0.052949	0.211243	0.231931
BmorCPAP3-E2	KWMTBOMO08846	CPAP3	0	2.68193	3.72919	0.398071	0.500055	0.0726641	0.0796459	0.826156	0
BmorCPR18	KWMTBOMO11222 modified	RR-1	5.24336	1.4029	0.0539772	0.0604986	0.0506654	0.220869	0.0726273	0.695403	0.487796
BmorCPR35	KWMTBOMO13150 modified	RR-1	0	6.383	1.01434	0	0.039671	0.0345881	0.0379114	0.57475	0.0996377
BmorCPH25	KWMTBOMO06674	CPH	9.22581	12.3126	7806.63	0.244808	0.384409	0.134063	0	0	0
BmorCPH24	KWMTBOMO06675	CPH	8.94192	23.0598	22026.8	0.397236	0.124752	0.217535	0.119218	0	0
BmorCPR122	NEWGENE01349	RR-2	0	0.572503	0	16.6601	4539.87	2.42975	0	0.625001	0
BmorCPR21	KWMTBOMO12563	RR-1	406.688	6.84405	91.287	4208.64	25.2115	113.731	0.0590521	0.89525	0.103466
BmorCPR120	NEWGENE01350	RR-2	0	0.0531415	0	0	203.586	0.742943	0.0678606	0	0.0594497
BmorCPR160	KWMTBOMO12993	RR-2	0.0706854	0.722504	0	0	802.197	0.153045	0.0838749	0	0
BmorCPR90	KWMTBOMO13009	RR-2	0.156234	0.47182	0.0344451	0	3.15234	0.0422838	0	0.221883	0
BmorCPR29	KWMTBOMO13157	RR-1	0	0.124741	0.591934	0.13269	0.833425	7389.22	0	0.508404	0
BmorCPR144	KWMTBOMO14337 modified	RR-2	0.323815	0.401194	0.0951894	0.533451	0.134024	1.05167	0.768475	0.306588	0.112205
BmorCPAP1-D	KWMTBOMO00802	CPAP1	0.575672	14.1755	0.126919	0	1.96568	0	0.170772	0.545046	0
BmorCPR58	KWMTBOMO02266	RR-2	0.112499	0.104536	9.72273	0	0	4.26262	0	0.106514	0
BmorCPG34	KWMTBOMO02848	CPG	0.928773	0.863034	70.2764	0.550819	0.345968	27.952	0.440831	0.615553	0
BmorCPG2	KWMTBOMO10669	CPG	0.499215	932.709	0.733752	0.164481	42.3571	0	0.394911	0.472657	0.172982
BmorCPR75	KWMTBOMO12452	RR-2	0.183619	109.71	0.0809657	0.090748	586.744	0.298174	0	0.0869254	0
BmorCPR138	KWMTBOMO12454	RR-2	0	64.3248	0.0769838	0	552.793	0.283509	0	0.330601	0
BmorCPR76	KWMTBOMO12456	RR-2	0.0849728	76.8265	0	0	372.232	0.367959	0	0.160904	0.0883313
BmorCPR77	KWMTBOMO12457	RR-2	0	95.417	0	0	122.334	0	0	0.0703489	0
BmorCPR117	NEWGENE01353	RR-2	0	79.46	0	0	17.7353	0	0	0.444853	0
BmorCPR115	NEWGENE01354	RR-2	0	44.9013	0	0	64.1882	0	0	0.281833	0
BmorCPR159	NEWGENE01356	RR-2	0	6.18199	0	0	812.019	0	0.0472711	0	0
BmorCPR106	NEWGENE01357	RR-2	0.692448	11.4125	0	0	1261.18	0.276179	0	0.586597	0
BmorCPR161	KWMTBOMO13002	RR-2	0	8.28651	0	0	86.9895	0.0694541	0	0.060743	0
BmorCPR98	KWMTBOMO13003	RR-2	0.128312	28.7345	0	0	273.634	0.277816	0	0	0
BmorCPR97	KWMTBOMO13004	RR-2	0.351097	174.705	0.0774068	0	1006.6	0.0950224	0	0	0
BmorCPR96	NEWGENE01358	RR-2	0.147461	274.32	0.0650217	0	114.527	0.319275	0	0.279231	0
BmorCPH34	KWMTBOMO06673	CPH	33.7908	39.0143	24303.7	2.81757	0.663642	0.450032	0	0	0.0617334
BmorCPG44	KWMTBOMO09330	CPG	37.124	5.41486	5.75926	1.73791	0.374255	0.163152	0	0	0.052221
BmorCPG16	KWMTBOMO09333 modified	CPG	4049.53	501.855	604.306	1.00942	0.271719	0.157937	0.0865558	0.138128	0.303311
BmorCPR158	KWMTBOMO12455	RR-2	0.0872945	90.9308	0.0769838	0	756.242	20.4127	0	0.165301	0
BmorCPR109	KWMTBOMO12991 modified	RR-2	0	10.7307	0	0	14835.8	1.6669	0	0.182229	0
BmorCPR102	KWMTBOMO12997	RR-2	0	21.6339	0	0	408.185	1.31838	0.0850033	0.678252	0
BmorCPR99	KWMTBOMO13001	RR-2	0.0641562	82.0305	0.226314	0	966.921	2.01417	0	0.242972	0
BmorCPR57	KWMTBOMO01807	RR-2	0.304864	0.283286	0.107542	0	0.151416	0	0.1447	1696.66	0.0633828
BmorCPR136	KWMTBOMO11181 modified	RR-2	0	0.0749706	0	0.159496	0	0	0.47868	89.1459	0
BmorCPR137	KWMTBOMO11182	RR-2	0.317908	0.147703	0	0	0	0.0860401	0.0943071	16.7805	0.330473
BmorCPR152	KWMTBOMO13020 modified	RR-2	0	0.438744	0	0.077784	0.977119	0	0	19989	0.981652
BmorCPH35	KWMTBOMO14455 modified	CPH	0.320108	0.0708215	0	0.0150669	0.018927	0.0660079	3.29193	0.0721613	0.0316914
BmorCPG30	KWMTBOMO15831 modified	CPG	0.109044	0.0506627	0	0.161674	0	0	1.4233	0	0
BmorCPR116	KWMTBOMO12986	RR-2	0.132024	123.538	0	0	0.655719	0	0	4.5	0
BmorCPR100	KWMTBOMO13000	RR-2	0.702193	475.993	0.154814	0	0.653918	0	0.312457	2.65934	0
BmorCPR132	NEWGENE01505	RR-2	0.0839802	1.11852	0	0	0.0347585	0	0.166084	142.248	0
BmorCPR36	KWMTBOMO13149	RR-1	0.105098	2.39265	206.316	0.623295	0.326242	0.284442	0	13.9309	0.874015
BmorCPG49	KWMTBOMO09332	CPG	6.85784	1.68938	287.926	0.211416	0.348574	0.622297	0.428288	0.49362	1.88992
BmorCPR65	KWMTBOMO02259	RR-2	0.630588	0.195318	0	0	0	7.28171	0	7.06497	0
BmorCPR47	KWMTBOMO12921	RR-1	0	0.0592582	0	0.0315173	0.989796	3.52095	0.378358	7.15495	0.89495
BmorCPR81	KWMTBOMO13019	RR-2	0.155853	0.0724106	0	0	1.54814	0	0	264.429	0.162013
BmorCPR68	KWMTBOMO03936	RR-2	0.50394	1764.77	0.444418	0	1959.84	0.60011	0	234.796	0.209543
BmorCPH22	KWMTBOMO06683	CPH	0.715856	505.787	0.166133	0.0744818	136.182	0	0.0894138	10.0596	0
BmorCPH29	KWMTBOMO06990 modified	CPH	0.024352	40.6178	0	0	4.47508	0.0527258	0	24.9701	0.0253145
BmorCPR157	KWMTBOMO12453	RR-2	0	203.601	0.0769838	0	1054.21	0.189006	0	4.46312	0
BmorCPR20	KWMTBOMO12562 modified	RR-1	14.4164	0.0724106	0.481055	3.85125	0.0967586	0.0843613	1498.06	0	0
BmorCPR121	KWMTBOMO12985	RR-2	0	8.43662	0	0.113598	12566.6	0.373253	0	1.6322	0
BmorCPR119	NEWGENE01351	RR-2	0.97085	6.97102	0	0.261715	364.491	0	5.44584	0	0
BmorCPR118	NEWGENE01352	RR-2	0.0849728	280.855	0	0	45.474	0.183979	0.201657	1.04588	0
BmorCPR113	KWMTBOMO12988	RR-2	0.156617	178.712	0	0	1.36126	0	1.67256	0.889707	0
BmorCPR85	KWMTBOMO13016	RR-2	0	57.2846	0.0945506	0	6.65621	0	0	1.0151	0
BmorCPR82	NEWGENE01360	RR-2	0.0655604	7.3104	0	0	2.36072	0.212923	0	1677.82	0.272607
BmorCPR24	KWMTBOMO13164 modified	RR-1	0	0.748446	4.85386	0	70.5077	0.435985	0	18.5567	0.139549
BmorCPR62	KWMTBOMO02262	RR-2	1.75182	818.368	0.2207	0	1.96801	0.541851	0	3.67265	0
BmorCPR48	KWMTBOMO14827/KWMTBOMO14828	RR-1	1.92182	7.02038	0	0.608475	1.86185	0.0891447	0.632751	159.673	0.0669608
BmorCPG25	KWMTBOMO10666	CPG	9.76809	23890.1	5.38396	0	58.7485	0	0	17.1481	0
BmorCPG26	KWMTBOMO10667	CPG	18.4922	38472.3	9.39202	0.382791	188.497	0.41925	0	1.65	0
BmorCPG3	KWMTBOMO10670	CPG	17.8682	41979.5	13.1488	0.116964	1615.64	0.384313	0	177.915	0.246019
BmorCPR111	KWMTBOMO12990	RR-2	0	57.3801	0	1.56978	35804.8	143.005	0.221704	7.60673	0.0971128
BmorCPAP1-N	KWMTBOMO00706 modified	CPAP1	196.782	2.53026	0.160091	2419.3	2.14133	15.1323	1666.49	0.34375	0
BmorCPR45	KWMTBOMO13137	RR-1	0	3.9019	5.71572	3.15803	4700.34	133.214	0.758229	10.3714	0
BmorCPR31	KWMTBOMO13154	RR-1	1.03064	0.718267	114.749	1.14606	1.43967	691.065	1.37582	0.60988	0.80353
BmorCPR27	KWMTBOMO13159	RR-1	0.833473	4.13055	28.7886	6.59067	2337.83	5058.74	0	5.12935	0.57761
BmorCPR53	KWMTBOMO13136	RR-1	3.36314	75.3628	1419.87	6.32884	31.1586	7.77183	5.67904	0.489879	0
BmorCPG35	KWMTBOMO11548	CPG	0	0	0	0.686528	1.72483	43.0472	0	0	6.67861
BmorCPR25	KWMTBOMO13163	RR-1	0	0.840237	0.398718	13.8536	22.8296	0.489455	0	7.13444	0
BmorCPR61	KWMTBOMO02263	RR-2	0.378851	1005.94	0.27842	0	3.29285	15.0383	0	16.0218	0.0656375
BmorCPR60	KWMTBOMO02264	RR-2	0.0995321	528.564	0.0877759	0.0491905	3.83116	9.64373	0.0590521	2.92134	0.155199
BmorCPR8	KWMTBOMO10434	RR-1	0.190177	112.038	0.251572	0.187978	365.776	262.911	0.67699	14.6749	0.197694
BmorCPR16	NEWGENE01169	RR-1	0	2.32028	0	0.0297366	2257.44	4405.43	0.39268	7.8331	0
BmorCPR112	KWMTBOMO12989	RR-2	0	267.686	0.11643	0	27.0484	1.42926	0	25.5	0
BmorCPR107	KWMTBOMO12992 modified	RR-2	0	3.21922	0	0.380485	31795.6	10.2098	0	5.10241	0.200076
BmorCPR105	KWMTBOMO12994 modified	RR-2	0.180848	109.959	0.0531624	0.178756	4481.4	56.1894	0.286124	3.65283	0
BmorCPR104	KWMTBOMO12995	RR-2	0.859636	226.923	0	0.0708078	7430.22	202.333	0.0850033	5.90079	0
BmorCPR103	KWMTBOMO12996	RR-2	0.0716363	98.6506	0	0	2869.57	29.1595	0.0850033	2.03476	0
BmorCPR101	KWMTBOMO12998	RR-2	0.709995	292.068	0.125227	0.280714	4386.38	6.61018	0	14.7217	0
BmorCPR92	KWMTBOMO13007	RR-2	0.0823448	7.65164	0.0726187	0.0813925	9756.92	70.7809	0.683969	1.24742	0
BmorCPFL2	NEWGENE01436	CPF	0.617056	41.2834	0.0453478	0.0508266	3593.51	2.0597	0.0610163	5.20937	0
BmorCPFL4	KWMTBOMO13831	CPFL	0.104411	161.2	0.414354	0	1490.71	6290.07	0.371681	20.4138	0.217076
BmorCPG42	KWMTBOMO13910	CPG	0.118333	2.23579	0.0695706	0.311904	42.5606	5.80739	0.514847	2.53951	0
BmorCPT4	KWMTBOMO05702	CPT	6.38996	2753.64	0.837667	0.853521	2282.16	2.524	0.717244	292.035	0.987401
BmorCPH16	KWMTBOMO06688	CPH	0.25766	26.6357	1.47697	0.19101	20.5553	18975.1	1.22295	0.60988	0.937452
BmorCPG15	NEWGENE00769	CPG	0.720672	819.466	2.5422	0.142467	218.161	22.0012	0	116.747	0.0749156
BmorCPR11	KWMTBOMO11214	RR-1	21.1934	5.31422	0.619874	32.2751	0.740526	1372.96	11.5124	0.231917	0.0664251
BmorCPR17	KWMTBOMO11221	RR-1	8.31829	16076.8	6.16873	0.0934328	188.966	1.73964	0.112164	96.2989	0.687834
BmorCPR84	KWMTBOMO13017 modified	RR-2	1.57266	2214.71	1.24092	0.818142	6480.56	28.4053	0.589297	101.643	0.946472
BmorCPR30	KWMTBOMO13156	RR-1	1.10172	1453.83	6.07243	0.952854	107.043	113.157	0.490234	1249.38	0.715788
BmorCPH41	KWMTBOMO08494 modified	CPH	0.850515	0.549785	0.195667	0.0731025	0.0918311	0.520423	20.0088	0.770255	4.57442
BmorCPR74	KWMTBOMO10166 modified	RR-2	0	0.44311	0	0	0	0	0.848764	4242.34	1.11535
BmorCPR135	KWMTBOMO11180	RR-2	0	0	0	0.178756	0.074851	0	1.07297	21061.3	0.375991
BmorCPR129	KWMTBOMO12976/KWMTBOMO12977	RR-2	0	0.39995	0	0	0.257604	0	54.962	1267.43	0.339594
BmorCPG46	KWMTBOMO10770	CPG	3.74269	0.169648	0.0805031	0	0.453383	0	0.216637	1855.54	5.02933
BmorCPG38	KWMTBOMO10772 modified	CPG	0.126118	1.25004	0.815623	0.124659	0.313192	0.0910214	0.14965	1675.53	3.19015
BmorCPR142	KWMTBOMO14296/KWMTBOMO14299	RR-2	0	4.6804	0.0880502	0.197377	0.914827	0.331718	0	1.2941	1.292
BmorCPG7	KWMTBOMO10862	CPG	373.164	60.9615	0.852301	0.112385	0	0	27.9277	1.34564	0.0590971
BmorCPH13	KWMTBOMO06692	CPH	0	0.0626337	0.0594432	0.13325	0.167388	8020.29	5.27881	0.382912	2.87282
BmorCPR22	KWMTBOMO13166	RR-1	0.113297	0.0526389	0.874258	1.03588	0.597879	0.398622	13.2085	0.965426	8.33259
BmorCPAP1-F	KWMTBOMO00703	CPAP1	0	16.5778	0	0	75.8672	0	0	1.65602	4.00005
BmorCPR64	KWMTBOMO02260	RR-2	0	0	1.56534	0.375956	0.157425	49058.2	10.2301	1.2004	0
BmorCPR125	KWMTBOMO12983 modified	RR-2	2.09858	0.23878	0	0.0423328	34.9382	0.417283	2718.7	2.51408	0.0445209
BmorCPR150	NEWGENE01347	RR-2	0	2.89719	0	0	44.8328	0.489968	5.72849	946.115	0.418207
BmorCPAP1-L	KWMTBOMO04038 modified	CPAP1	1.3978	3.18531	0.0587002	0.230273	0.330592	9.25953	0.513384	2.7099	1.07249
BmorCPG11	KWMTBOMO05341	CPG	1.15374	192.273	0.0391334	0	38.4589	0.0480391	5.79203	212.212	0.184514
BmorCPR128	KWMTBOMO12979	RR-2	0.694561	68.3047	1.53131	0	1.86856	0	484.058	866.51	0.361006
BmorCPR93	KWMTBOMO13006	RR-2	16.3677	272.975	0.173214	0	3309.44	0.992283	28.1228	14.939	0
BmorCPG8	KWMTBOMO10863 modified	CPG	531.936	113.762	1.68892	1.52361	0.173996	0.0505674	46.3362	28.6579	0.53412
BmorCPR127	KWMTBOMO12980	RR-2	10.017	152.761	510.345	0.323569	0.162586	38.2738	0.388437	16.9227	3.81128
BmorCPR140	KWMTBOMO07409	RR-2	0.328702	0.519241	0.115951	0.51984	1.95906	1.1387	0.741067	18.8285	1.2301
BmorCPR134	NEWGENE00244	RR-2	0	0.174637	3.48057	0.185766	5.71729	12972.6	1.44956	1.15662	0.293052
BmorCPH7	KWMTBOMO06698	CPH	0.0520355	4.30336	0.0458894	0.154301	387.212	2056.19	0.24698	2.95603	2.43415
BmorCPR9	KWMTBOMO10435	RR-1	0	4.14108	0.120927	0.474382	2960.34	58.5623	1.87117	247.713	0.285086
BmorCPR12	KWMTBOMO11215 modified	RR-1	0.239623	23.9486	0.0234801	0	2.01661	3045.28	1.13734	26.2923	0.0553543
BmorCPR13	KWMTBOMO11216	RR-1	0	71.8322	0	0	3.19192	334.683	0.0726273	39.2903	2.09965
BmorCPR153	KWMTBOMO11217	RR-1	0	111.019	0.0539772	0.0604986	13.1477	241.256	0.581018	465.746	32.2582
BmorCPR114	KWMTBOMO12987	RR-2	0.264048	328.903	0	0	2027.98	1.14341	1.72325	1.25	0
BmorCPR87	KWMTBOMO13014	RR-2	0.882049	1863.63	0.691437	0	890.286	228.324	0.116293	235.783	1.12067
BmorCPR69	KWMTBOMO03937	RR-2	5.73458	3220.71	0.45154	11.7414	2310.33	0	37.5469	1490.49	0.745154
BmorCPH26	KWMTBOMO06671	CPH	0	6.17518	275.562	0.252642	34.4344	17.9858	0	10.043	2.52416
BmorCPH47	KWMTBOMO06672	CPH	0.383397	13.0629	890.364	0.126321	71.2492	29.1924	0.303292	19.723	3.32126
BmorCPAP1-A	KWMTBOMO08094/KWMTBOMO08095	CPAP1	1.13626	94.0542	0	0	288.157	5.18993	18.0717	1610.21	0.836066
BmorCPH42	KWMTBOMO10769	CPH	10.5865	948.025	0.838574	2.69435	209.296	0.137255	10.0796	606.621	0.461286
BmorCPR15	KWMTBOMO11219	RR-1	0.17055	118.806	1.30352	0	192.426	9106.16	0.539665	2488.41	47.9868
BmorCPR126	KWMTBOMO12982	RR-2	0.771202	811.004	394.562	0.108898	136.797	3.10101	4.96771	332.333	0.114526
BmorCPR123	KWMTBOMO12984 modified	RR-2	305.19	7.79694	0.142303	4.57223	209.508	0	8.74389	991.987	0
BmorCPR86	KWMTBOMO13015	RR-2	0.292224	1495.82	1.03083	0.0962814	830.431	127.913	0.231167	145.163	1.31635
BmorCPR133	KWMTBOMO16214	RR-2	19.8476	1.34947	0.533638	9.68941	9.76749	0.393047	173.761	10.4271	0.377416
BmorCPG28	KWMTBOMO10668	CPG	15.1929	23986	11.4281	2.09799	623.917	0.9675	0	9.62501	1.50966
BmorCPG1	KWMTBOMO10671	CPG	9.91213	20936.6	10.6085	0.380485	1865.37	5.31324	0.685147	5055.03	2.00076
BmorCPG5	KWMTBOMO10673	CPG	4.38527	4242.53	7144.57	0.309611	10.8901	24.2456	0	3879.71	9623.02
BmorCPG19	KWMTBOMO11550	CPG	8.62362	1.8391	88.7671	0.838415	3.51071	1.68349	0	7.49558	405.605
BmorCPH6	KWMTBOMO06699	CPH	0.280261	27.0841	0.576703	1.47744	2.31994	7.38285	0.332557	24.0585	1.65092
BmorCPR147	NEWGENE01346	RR-3	52.6935	0.350995	0	21.7484	8.2078	26.3756	48.9674	1.60936	0
BmorCPR26	NEWGENE01380	RR-1	0.256969	13.4911	0.0679852	3.50516	2642.09	125.101	0	943.144	1.22878
BmorCPR66	KWMTBOMO03697	RR-2	9.71607	54.004	0.157702	2.82809	18.3552	9.80858	15.8436	126.249	0.557674
BmorCPH19	KWMTBOMO06685	CPH	652.582	4542.46	0.855815	498.57	2574.17	14.2232	2.92308	921.566	0.543196
BmorCPH9	KWMTBOMO06696	CPH	0.295831	6.04763	5.82653	6.43302	18.6111	459.04	0	4713.31	1423.22
BmorCPR79	KWMTBOMO13021 modified	RR-2	5.27805	13.4382	0.0930928	2.85196	359.267	4.19019	2.00413	52.4045	0.0365777
BmorCPAP1-I	KWMTBOMO13035	CPAP1	1.77001	93.9785	0.0790353	4.27419	68.2698	20.8596	21.2155	79.995	0.861757
BmorCPR78	KWMTBOMO13423 modified	RR-2	68.737	584.464	0.297635	27.5772	3117.53	20.9477	159.922	544.713	0.467783
BmorCPG40	KWMTBOMO13475	CPG	57.6064	4.64818	0.569214	12.4407	36.2649	19.7397	149.923	2704.93	0.335481
BmorCPH33	KWMTBOMO14981	CPH	1716.49	3.43335	0.575022	18.2607	115.505	39.9999	1278.8	8.95154	0
BmorCPT2	KWMTBOMO00354	CPT	4644.78	13076	3.45384	67.1845	17316.1	53.4442	155.682	1872.28	0.482118
BmorCPAP1-G	KWMTBOMO02300 modified	CPAP1	2344.9	122.108	11.6455	33.438	221.752	1.87397	144.31	1968.22	0
BmorCPG10	KWMTBOMO02546 modified	CPG	2.37722	7.86388	442.431	418.627	11.5707	197.029	40.9579	0.720239	63.0643
BmorCPAP1-K	KWMTBOMO03801 modified	CPAP1	188.885	25.1508	1.27141	21.7201	8.97939	1.10763	31.2894	80.3805	0.0725165
BmorCPR70	KWMTBOMO03939	RR-2	2.45768	3492.11	1.51717	3.96778	6524.05	55.6071	0.972088	1040.37	5.70575
BmorCPT3	KWMTBOMO04356	CPT	51917.5	86930	21.9491	633.685	14564.9	6.01769	2386.34	11084.6	0.728802
BmorCPR2	KWMTBOMO04384	RR-1	41.8232	4335.22	80774.2	45.8353	3507.99	1546.02	0.131637	10.1884	5.42011
BmorCPG14	KWMTBOMO05408	CPG	3526.94	47683.2	52.7597	49.8179	14784	102.986	376.745	1518.17	0.332126
BmorCPH28	KWMTBOMO06989 modified	CPH	13.7479	311.176	2.56622	11.8866	325.627	52.8787	40.8006	251.587	0.771668
BmorCPG4	KWMTBOMO10672	CPG	10.9876	81.7154	7930.57	2.04116	5.85389	38.0469	0.323634	53.8229	107.779
BmorCPR19	KWMTBOMO11223 modified	RR-1	1.14737	1610.55	22.3385	20.0648	45.26	182.878	0	3717.66	87.1601
BmorCPG36	KWMTBOMO11551	CPG	12.5802	2.41218	170.465	3.15803	5.20682	27.4543	0.71084	3.40313	523.513
BmorCPR130	KWMTBOMO12973	RR-2	1.68157	3.12509	1.64772	1.20042	1.15997	1.71929	3.87983	1.23831	0.0971128
BmorCPR146	KWMTBOMO13100	RR-3	670.071	21.9344	17.6679	1666.83	33.5086	3.58978	0.70911	10.012	1.74245
BmorCPR44	KWMTBOMO13138	RR-1	2.42044	12.9324	15.9024	5.383	1.35242	1.83422	3.5901	5.38542	0
BmorCPR42	KWMTBOMO13140	RR-1	5.7909	36.9249	5642.61	54.3773	1.48766	5.4044	4.26504	987.474	0.518946
BmorCPR39	KWMTBOMO13145	RR-1	11.3833	27890.7	31.0443	5.38945	1182.17	6.93834	0	76.3496	1.19327
BmorCPR34	KWMTBOMO13151	RR-1	36.8651	8740.3	736.71	59.289	2140.52	696.502	99.6087	398.486	0.239514
BmorCPR28	KWMTBOMO13158	RR-1	12.7799	68.5414	17084	44.487	58.8166	98.9521	0.164832	5581.92	437.251
BmorCPR156	KWMTBOMO14796 modified	RR-1	2.63933	69.1868	42.3866	3.56995	7.9342	38.7989	1.48349	33.6696	0.57761
BmorCPG41	KWMTBOMO13572 modified	CPG	0.143918	0.401194	0.126919	0.711268	0.357397	0.311605	3.24467	138319	5.08661
BmorCPG31	KWMTBOMO11380	CPG	0.16469	0.102022	0.435712	0.108523	0.340816	2.43662	18.4997	48165.7	19.7449
BmorCPR73	KWMTBOMO03943 modified	RR-2	0	10.0557	0	0.12734	39.1911	0.83681	2.75164	5048.09	1495.24
BmorCPH17	KWMTBOMO06687 modified	CPH	0.456426	5.23081	0	0.150382	0.377819	248.376	57.5893	4078.28	600.989
BmorCPH14	KWMTBOMO06690	CPH	0	0.260424	16.3125	0	0	972.008	1.10852	1.0614	8.44881
BmorCPR52	KWMTBOMO11184	RR-1	0.550858	5.71586	0	0	0.911978	19.1825	21.7882	269.208	2.09965
BmorCPR141	KWMTBOMO13198 modified	RR-2	115.898	1.25073	0.124949	2.7659	0.395831	0.421807	264.245	65.933	1.06781
BmorCPAP1-J	KWMTBOMO03761	CPAP1	0.866563	4.11949	0.365492	0.893782	3.82052	19.4558	35.7655	5.48163	5.63987
BmorCPR67	KWMTBOMO03935	RR-2	0.803207	794.62	0.157408	0.0882131	1814.12	47.3413	5.0831	340.609	2.041
BmorCPR83	KWMTBOMO13018	RR-2	1.2909	3612.46	0.924972	0	422.456	713.861	3.7337	2809.89	20.2127
BmorCPR43	KWMTBOMO13139	RR-1	0.121022	203.77	11.74	0.119622	76.1864	105.992	179.792	2401.1	22.8965
BmorCPFL3	KWMTBOMO13828	CPFL	0.402728	747.261	1.59822	0.13269	3186.02	221.989	1.9115	4257.25	13.606
BmorCPG24	KWMTBOMO16256 modified	CPG	81.5875	1977.79	0.702645	7.6785	3504.21	0.517528	5.53072	163.245	7.57843
BmorCPG12	KWMTBOMO05342 modified	CPG	6.4898	11069.2	1.96112	0.897167	7066.46	46.5269	13.9475	405.926	1.8399
BmorCPG6	KWMTBOMO10697 modified	CPG	2.19838	3138.39	153.547	0	45.3123	149.3	2.26077	2589.01	272.861
BmorCPAP1-C	KWMTBOMO13535 modified	CPAP1	6.53677	27.6095	9.49478	5.80469	17.5785	0.983908	3.94047	20.0564	35.5745
BmorCPR71	KWMTBOMO03940	RR-2	0.760709	481.69	0.372699	2.0051	4641.51	62.7711	30.6902	677.905	3.69029
BmorCPR72	KWMTBOMO03942	RR-2	0.0950887	13.2537	0	5.63934	190.445	8.33821	43.2145	96.512	30.9391
BmorCPH12	KWMTBOMO06693	CPH	0	0.0623705	7.28079	1.3269	3.9171	7921.34	9.79645	7.88026	1.60481
BmorCPR55	KWMTBOMO06992	RR-1	0.610152	422.338	0.782669	1.64481	395.953	99.561	8.62222	163.749	61.4087
BmorCPR7	KWMTBOMO10433	RR-1	0.112499	5.33136	0.0992115	42.1441	246.547	23.0182	14.417	640.896	1.40335
BmorCPG32	KWMTBOMO02461	CPG	0.237545	4.13871	25.9503	2.81757	1.10607	52.7501	5.32029	5.0323	126.739
BmorCPH27	KWMTBOMO06668	CPH	0.953725	1.32933	125.531	6.83454	3.84868	544.118	14.9948	17.834	3.71783
BmorCPH21	KWMTBOMO06684	CPH	7.56145	4937.77	0.939202	9.68462	4253.26	251.571	5.05486	987.159	2.76771
BmorCPH15	KWMTBOMO06689	CPH	0	328.482	11.0397	2.21616	65.7704	5557.87	1.88449	101.453	23.4042
BmorCPR54	KWMTBOMO06991 modified	RR-1	0.711433	388.653	3.82145	6.39277	684.044	2098.32	17.3441	495.023	124.514
BmorCPAP3-D2	KWMTBOMO08709 modified	CPAP3	107.32	138.955	0.476663	109.759	373.146	435.082	627.392	157.96	23.2238
BmorCPH32	KWMTBOMO10675	CPH	0.805457	430.855	3.07806	1.3269	14.1682	1.59861	9.23892	54964.7	259.421
BmorCPG9	KWMTBOMO10865	CPG	86.7969	1381.78	0.872117	53.8369	23742.3	41.8352	1653.66	4776.77	1939.61
BmorCPR91	KWMTBOMO13008	RR-2	146.614	2422.9	0.521779	1.98839	2912.73	3.0745	1058.29	956.909	37.3949
BmorCPR37	KWMTBOMO13147	RR-1	0	187.99	5.34728	1.38308	12.4515	5.04936	117.193	49746.2	1157.71
BmorCPR33	KWMTBOMO13152 modified	RR-1	5.62925	187.744	0.939202	119.404	747.327	330.893	285.058	3227.1	52.982
BmorCPR131	KWMTBOMO14286	RR-2	2.50042	30.8501	0	1.51036	49.1576	7.21839	6.42846	53.2663	9.09736
BmorCPR143	KWMTBOMO14312	RR-2	9.15802	33.4314	0.182173	1.32719	75.4091	7.56615	14.2985	51.7315	1.14526
BmorCPH36	KWMTBOMO00043	CPH	42.6849	3494.44	4.84628	52.8022	5734.37	16.0489	88.2579	2638.04	1.46135
BmorCPT1	KWMTBOMO00298	CPT	6.96599	5.10366	206.27	7.74611	201.89	646.987	1.62932	15.886	21.898
BmorCPAP1-H	KWMTBOMO00699/KWMTBOMO00700	CPAP1	10.0813	51.669	16.9533	32.9957	66.975	80.0434	49.2246	37.9037	9.29476
BmorCPH1	KWMTBOMO00772	CPH	1.41999	46.5118	39.603	3.15803	3.9671	43532.1	33.0672	323.171	69.1929
BmorCPH2	KWMTBOMO00892	CPH	1.77499	1159.43	12.9793	5.8482	5037.03	22897	3.51032	1603.74	203.043
BmorCPFL1	KWMTBOMO00895	CPFL	12.8909	1141.91	1279.24	45.8463	1519.98	7793.62	24.9572	3528.1	212.996
BmorCPH3	KWMTBOMO00896	CPH	1.08015	2.53566	27.4742	54.5069	2.32944	23721.4	50.3237	397.987	1347.18
BmorCPH4	KWMTBOMO00897	CPH	9.97159	1560.06	203.604	48.7785	1456.46	64570.4	13.0396	6619.55	3674.01
BmorCPG48	KWMTBOMO01817 modified	CPG	8.91967	5.25649	3.21372	9.46571	7.62904	12.1104	13.5003	5.75713	10.7258
BmorCPR63	KWMTBOMO02261	RR-2	1.74589	32.3652	28.0991	2.93369	53.2199	14718.3	12.3264	307.459	61.9786
BmorCPR59	KWMTBOMO02265	RR-2	4.77681	35.073	69.7496	15.5579	121.347	12304.6	36.6106	19.796	216.777
BmorCPR1	KWMTBOMO02607	RR-1	501.192	105.709	268.313	33684.2	449.505	1941.48	42.5068	30.7847	3378.46
BmorCPG50	KWMTBOMO02745	CPG	3.60679	8.92449	33.0021	89.1269	108.735	607.327	187.475	87.8193	338.964
BmorCPAP1-B2	KWMTBOMO03392 modified	CPAP1	413.713	39.1472	1.31052	9.54753	74.8214	72.796	216.977	85.3332	12.6671
BmorCPAP1-B	KWMTBOMO03393/KWMTBOMO03396	CPAP1	16.1363	41.813	36.9953	4.80682	43.8761	4.25801	21.3659	20.4493	3.5498
BmorCPR3	KWMTBOMO04385	RR-1	24.8884	23304.9	37116.8	15.7901	6575.33	3904.07	7.2801	2265.9	4.69308
BmorCPH5	KWMTBOMO04410	CPH	1.18333	504.84	51.5257	930.449	172.642	130.987	185.169	295.778	58.5833
BmorCPG13	KWMTBOMO05344	CPG	16.9273	6995.91	137.024	8.08763	1076.12	1607.6	17.9283	2139.59	16.6063
BmorCPR4	KWMTBOMO05376	RR-1	206.92	128765	205990	95.6346	33102.3	1256.1	8.58372	36785.7	11.5931
BmorCPR5	KWMTBOMO05377	RR-1	444.538	12665.3	40263.7	98.7602	22.5404	6.91763	1.20627	633.876	2.11353
BmorCPG43	KWMTBOMO06667	CPG	87.2831	12.4777	1350	634.581	402.46	49893.6	1043.11	238.712	976.161
BmorCPH23	KWMTBOMO06682	CPH	2.43096	4571.2	1.37818	28.1476	5397.42	30.8286	281.657	1140.95	5.23459
BmorCPH18	KWMTBOMO06686	CPH	867.03	14682.6	11.0494	736.719	11600.5	25.602	10.5929	4006.65	4.72139
BmorCPH8	KWMTBOMO06697	CPH	5.10401	126.822	11.5159	19.5903	140.659	1603.83	40.9003	876.247	73.1779
BmorCPAP3-C	KWMTBOMO08747	CPAP3	720.389	5050.63	502.938	525.398	1919.67	839.058	2202.76	1022.35	37.5694
BmorCPAP3-B	KWMTBOMO08751	CPAP3	356.663	1683.72	373.357	124.639	421.522	942.854	282.838	336.648	156.419
BmorCPAP3-D1	KWMTBOMO08752	CPAP3	237.794	274.781	128.84	15.3032	495.888	27.8838	25.8032	458.348	2.19466
BmorCPAP3-A2	KWMTBOMO08753	CPAP3	138.915	112.321	10.8595	55.1997	579.28	245.936	242.554	479.4	62.2044
BmorCPAP3-A1	KWMTBOMO08754	CPAP3	116.389	7237.47	1133.08	193.794	2289	440.635	395.442	490.927	66.9833
BmorCPAP3-E	KWMTBOMO08845	CPAP3	1.30755	796.092	741.703	2.97821	245.862	141.614	5.93631	248.944	44.6774
BmorCPH31	KWMTBOMO09614 modified	CPH	27.1128	1046.37	7.35272	2.76799	1674.64	6380.48	4.30469	744.139	577.383
BmorCPH30	KWMTBOMO09645	CPH	141.654	8582.61	127.861	631.755	949.472	41658	111.129	21933.4	4390.75
BmorCPR56	KWMTBOMO09890	RR-1	36.9854	192.168	435.504	469.242	421.828	908.033	158.651	285.731	432.305
BmorCPR10	KWMTBOMO10974	RR-1	1.35957	581.187	3.44707	3.52759	451.434	4569.44	6.58745	232.453	178.959
BmorCPG18	KWMTBOMO11379	CPG	461.941	454.809	448.208	67.6929	1712.47	336.434	1822.03	2887.34	4146.65
BmorCPG17	KWMTBOMO11382	CPG	3088.87	516.421	33720.4	171.198	68.2759	26419.9	534.352	2774.72	20263.9
BmorCPG20	KWMTBOMO12356	CPG	4441.62	17133.1	4.40251	8.4872	6394.47	44.5322	864.381	10225	6.53872
BmorCPAP1-M	KWMTBOMO13066 modified	CPAP1	3.89938	21.8961	4.74531	16.6881	29.4669	27.8551	30.4486	10.9832	4.62012
BmorCPR46	KWMTBOMO13135	RR-1	49.5916	1806.34	72751.1	22.93	230.954	2139.8	131.866	792.419	1.73283
BmorCPR41	KWMTBOMO13141	RR-1	32.7485	3649.69	34825.2	61.6474	22.1497	7.34998	9.00397	3920.97	763.336
BmorCPG21	KWMTBOMO13142	CPG	6.94819	304.775	310.932	7254.25	3644.35	952.138	59.7563	127.916	14.1987
BmorCPR40	KWMTBOMO13144	RR-1	23.2034	1375.27	156.945	23.5066	78.1753	12.9119	4.71749	92.0504	2.85538
BmorCPR38	KWMTBOMO13146	RR-1	134.463	35179.5	63222.1	3.87986	18.2487	79.4539	1.73309	923.749	14.1391
BmorCPR32	KWMTBOMO13153	RR-1	14.8412	36996.6	618.328	27.3017	611.83	63.8207	6.11475	233.12	9.7495
BmorCPR50	KWMTBOMO13162	RR-1	2.21874	5.49785	46.9601	1442.46	32.6919	74.4606	139.36	113.438	5.68919
BmorCPR23	KWMTBOMO13165	RR-1	9.73708	907.333	4578.88	367.835	15917.5	1741.27	186.127	33793.3	782.551
BmorCPR149	KWMTBOMO13167	RR-1	9.54821	25.4228	22.7109	24.0482	36.4791	44.08	128.877	78.1024	181.428
BmorCPR148	KWMTBOMO13337	RR-1	45.2037	39.3126	379.913	240.886	51.4415	897.486	37.4428	2.45158	132.212
BmorCPF	KWMTBOMO13745 modified	CPF	52.6874	46.6531	28.2927	73.9489	81.5597	71.0382	92.4239	1174.43	1045.71
BmorCPR151	KWMTBOMO14292	RR-2	1.98309	17.813	1.26307	4.3559	8.61819	5.36712	14.5109	37.1345	8.24588
BmorCPR51	KWMTBOMO16518 modified	RR-1	7.22343	277.909	62.8449	20.3212	17.0758	150.233	2.47249	72.2055	4.90968
BmorCPH11	KWMTBOMO06694 modified	CPH	1.14106	648.903	22.2298	3.58867	150.57	18401.6	4.5543	326.759	323.93
BmorCPH10	KWMTBOMO06695 modified	CPH	1.15481	960.401	75.6171	1.80731	59.9845	15721.8	2.96897	46.6506	52.0197

## Sheet: L-L molting (Larva)
Gene name	Gene ID	Gene family	4M0h	4M12h	5L48h
BmorCPR125	KWMTBOMO12983 modified	RR-2	2.09858	0.23878	0
BmorCPR147	NEWGENE01346	RR-3	52.6935	0.350995	0
BmorCPR132	NEWGENE01505	RR-2	0.0839802	1.11852	0
BmorCPAP1-O	KWMTBOMO11365 modified	CPAP1	0.0446226	1.90735	0
BmorCPR16	NEWGENE01169	RR-1	0	2.32028	0
BmorCPG39	KWMTBOMO10768	CPG	0.348362	2.72837	0
BmorCPR150	NEWGENE01347	RR-2	0	2.89719	0
BmorCPR107	KWMTBOMO12992 modified	RR-2	0	3.21922	0
BmorCPH17	KWMTBOMO06687 modified	CPH	0.456426	5.23081	0
BmorCPR52	KWMTBOMO11184	RR-1	0.550858	5.71586	0
BmorCPR159	NEWGENE01356	RR-2	0	6.18199	0
BmorCPR119	NEWGENE01351	RR-2	0.97085	6.97102	0
BmorCPR48	KWMTBOMO14827/KWMTBOMO14828	RR-1	1.92182	7.02038	0
BmorCPR82	NEWGENE01360	RR-2	0.0655604	7.3104	0
BmorCPR161	KWMTBOMO13002	RR-2	0	8.28651	0
BmorCPR121	KWMTBOMO12985	RR-2	0	8.43662	0
BmorCPR73	KWMTBOMO03943 modified	RR-2	0	10.0557	0
BmorCPR109	KWMTBOMO12991 modified	RR-2	0	10.7307	0
BmorCPR106	NEWGENE01357	RR-2	0.692448	11.4125	0
BmorCPR72	KWMTBOMO03942	RR-2	0.0950887	13.2537	0
BmorCPAP1-F	KWMTBOMO00703	CPAP1	0	16.5778	0
BmorCPR102	KWMTBOMO12997	RR-2	0	21.6339	0
BmorCPR98	KWMTBOMO13003	RR-2	0.128312	28.7345	0
BmorCPR131	KWMTBOMO14286	RR-2	2.50042	30.8501	0
BmorCPH29	KWMTBOMO06990 modified	CPH	0.024352	40.6178	0
BmorCPR115	NEWGENE01354	RR-2	0	44.9013	0
BmorCPR111	KWMTBOMO12990	RR-2	0	57.3801	0
BmorCPR13	KWMTBOMO11216	RR-1	0	71.8322	0
BmorCPR76	KWMTBOMO12456	RR-2	0.0849728	76.8265	0
BmorCPR117	NEWGENE01353	RR-2	0	79.46	0
BmorCPAP1-A	KWMTBOMO08094/KWMTBOMO08095	CPAP1	1.13626	94.0542	0
BmorCPR77	KWMTBOMO12457	RR-2	0	95.417	0
BmorCPR103	KWMTBOMO12996	RR-2	0.0716363	98.6506	0
BmorCPR116	KWMTBOMO12986	RR-2	0.132024	123.538	0
BmorCPR113	KWMTBOMO12988	RR-2	0.156617	178.712	0
BmorCPR104	KWMTBOMO12995	RR-2	0.859636	226.923	0
BmorCPR118	NEWGENE01352	RR-2	0.0849728	280.855	0
BmorCPR114	KWMTBOMO12987	RR-2	0.264048	328.903	0
BmorCPR12	KWMTBOMO11215 modified	RR-1	0.239623	23.9486	0.0234801
BmorCPG11	KWMTBOMO05341	CPG	1.15374	192.273	0.0391334
BmorCPFL2	NEWGENE01436	CPF	0.617056	41.2834	0.0453478
BmorCPH7	KWMTBOMO06698	CPH	0.0520355	4.30336	0.0458894
BmorCPR105	KWMTBOMO12994 modified	RR-2	0.180848	109.959	0.0531624
BmorCPR18	KWMTBOMO11222 modified	RR-1	5.24336	1.4029	0.0539772
BmorCPR153	KWMTBOMO11217	RR-1	0	111.019	0.0539772
BmorCPAP1-L	KWMTBOMO04038 modified	CPAP1	1.3978	3.18531	0.0587002
BmorCPR96	NEWGENE01358	RR-2	0.147461	274.32	0.0650217
BmorCPR26	NEWGENE01380	RR-1	0.256969	13.4911	0.0679852
BmorCPG42	KWMTBOMO13910	CPG	0.118333	2.23579	0.0695706
BmorCPR92	KWMTBOMO13007	RR-2	0.0823448	7.65164	0.0726187
BmorCPR138	KWMTBOMO12454	RR-2	0	64.3248	0.0769838
BmorCPR158	KWMTBOMO12455	RR-2	0.0872945	90.9308	0.0769838
BmorCPR157	KWMTBOMO12453	RR-2	0	203.601	0.0769838
BmorCPR97	KWMTBOMO13004	RR-2	0.351097	174.705	0.0774068
BmorCPAP1-I	KWMTBOMO13035	CPAP1	1.77001	93.9785	0.0790353
BmorCPG46	KWMTBOMO10770	CPG	3.74269	0.169648	0.0805031
BmorCPR75	KWMTBOMO12452	RR-2	0.183619	109.71	0.0809657
BmorCPR60	KWMTBOMO02264	RR-2	0.0995321	528.564	0.0877759
BmorCPR142	KWMTBOMO14296/KWMTBOMO14299	RR-2	0	4.6804	0.0880502
BmorCPR79	KWMTBOMO13021 modified	RR-2	5.27805	13.4382	0.0930928
BmorCPR85	KWMTBOMO13016	RR-2	0	57.2846	0.0945506
BmorCPR7	KWMTBOMO10433	RR-1	0.112499	5.33136	0.0992115
BmorCPR112	KWMTBOMO12989	RR-2	0	267.686	0.11643
BmorCPR9	KWMTBOMO10435	RR-1	0	4.14108	0.120927
BmorCPR141	KWMTBOMO13198 modified	RR-2	115.898	1.25073	0.124949
BmorCPR101	KWMTBOMO12998	RR-2	0.709995	292.068	0.125227
BmorCPAP1-D	KWMTBOMO00802	CPAP1	0.575672	14.1755	0.126919
BmorCPR123	KWMTBOMO12984 modified	RR-2	305.19	7.79694	0.142303
BmorCPR100	KWMTBOMO13000	RR-2	0.702193	475.993	0.154814
BmorCPR67	KWMTBOMO03935	RR-2	0.803207	794.62	0.157408
BmorCPR66	KWMTBOMO03697	RR-2	9.71607	54.004	0.157702
BmorCPAP1-N	KWMTBOMO00706 modified	CPAP1	196.782	2.53026	0.160091
BmorCPH22	KWMTBOMO06683	CPH	0.715856	505.787	0.166133
BmorCPR93	KWMTBOMO13006	RR-2	16.3677	272.975	0.173214
BmorCPR143	KWMTBOMO14312	RR-2	9.15802	33.4314	0.182173
BmorCPR62	KWMTBOMO02262	RR-2	1.75182	818.368	0.2207
BmorCPR99	KWMTBOMO13001	RR-2	0.0641562	82.0305	0.226314
BmorCPR8	KWMTBOMO10434	RR-1	0.190177	112.038	0.251572
BmorCPR61	KWMTBOMO02263	RR-2	0.378851	1005.94	0.27842
BmorCPR78	KWMTBOMO13423 modified	RR-2	68.737	584.464	0.297635
BmorCPAP1-J	KWMTBOMO03761	CPAP1	0.866563	4.11949	0.365492
BmorCPR71	KWMTBOMO03940	RR-2	0.760709	481.69	0.372699
BmorCPFL4	KWMTBOMO13831	CPFL	0.104411	161.2	0.414354
BmorCPR68	KWMTBOMO03936	RR-2	0.50394	1764.77	0.444418
BmorCPR69	KWMTBOMO03937	RR-2	5.73458	3220.71	0.45154
BmorCPAP3-D2	KWMTBOMO08709 modified	CPAP3	107.32	138.955	0.476663
BmorCPR20	KWMTBOMO12562 modified	RR-1	14.4164	0.0724106	0.481055
BmorCPR91	KWMTBOMO13008	RR-2	146.614	2422.9	0.521779
BmorCPR133	KWMTBOMO16214	RR-2	19.8476	1.34947	0.533638
BmorCPG40	KWMTBOMO13475	CPG	57.6064	4.64818	0.569214
BmorCPH33	KWMTBOMO14981	CPH	1716.49	3.43335	0.575022
BmorCPH6	KWMTBOMO06699	CPH	0.280261	27.0841	0.576703
BmorCPR11	KWMTBOMO11214	RR-1	21.1934	5.31422	0.619874
BmorCPR87	KWMTBOMO13014	RR-2	0.882049	1863.63	0.691437
BmorCPG24	KWMTBOMO16256 modified	CPG	81.5875	1977.79	0.702645
BmorCPG2	KWMTBOMO10669	CPG	0.499215	932.709	0.733752
BmorCPR55	KWMTBOMO06992	RR-1	0.610152	422.338	0.782669
BmorCPG38	KWMTBOMO10772 modified	CPG	0.126118	1.25004	0.815623
BmorCPT4	KWMTBOMO05702	CPT	6.38996	2753.64	0.837667
BmorCPH42	KWMTBOMO10769	CPH	10.5865	948.025	0.838574
BmorCPG7	KWMTBOMO10862	CPG	373.164	60.9615	0.852301
BmorCPH19	KWMTBOMO06685	CPH	652.582	4542.46	0.855815
BmorCPG9	KWMTBOMO10865	CPG	86.7969	1381.78	0.872117
BmorCPR83	KWMTBOMO13018	RR-2	1.2909	3612.46	0.924972
BmorCPR33	KWMTBOMO13152 modified	RR-1	5.62925	187.744	0.939202
BmorCPH21	KWMTBOMO06684	CPH	7.56145	4937.77	0.939202
BmorCPR35	KWMTBOMO13150 modified	RR-1	0	6.383	1.01434
BmorCPR86	KWMTBOMO13015	RR-2	0.292224	1495.82	1.03083
BmorCPR84	KWMTBOMO13017 modified	RR-2	1.57266	2214.71	1.24092
BmorCPR151	KWMTBOMO14292	RR-2	1.98309	17.813	1.26307
BmorCPAP1-K	KWMTBOMO03801 modified	CPAP1	188.885	25.1508	1.27141
BmorCPR15	KWMTBOMO11219	RR-1	0.17055	118.806	1.30352
BmorCPAP1-B2	KWMTBOMO03392 modified	CPAP1	413.713	39.1472	1.31052
BmorCPH23	KWMTBOMO06682	CPH	2.43096	4571.2	1.37818
BmorCPH16	KWMTBOMO06688	CPH	0.25766	26.6357	1.47697
BmorCPR70	KWMTBOMO03939	RR-2	2.45768	3492.11	1.51717
BmorCPR128	KWMTBOMO12979	RR-2	0.694561	68.3047	1.53131
BmorCPR64	KWMTBOMO02260	RR-2	0	0	1.56534
BmorCPFL3	KWMTBOMO13828	CPFL	0.402728	747.261	1.59822
BmorCPR130	KWMTBOMO12973	RR-2	1.68157	3.12509	1.64772
BmorCPG8	KWMTBOMO10863 modified	CPG	531.936	113.762	1.68892
BmorCPG12	KWMTBOMO05342 modified	CPG	6.4898	11069.2	1.96112
BmorCPG15	NEWGENE00769	CPG	0.720672	819.466	2.5422
BmorCPH28	KWMTBOMO06989 modified	CPH	13.7479	311.176	2.56622
BmorCPH32	KWMTBOMO10675	CPH	0.805457	430.855	3.07806
BmorCPG48	KWMTBOMO01817 modified	CPG	8.91967	5.25649	3.21372
BmorCPR10	KWMTBOMO10974	RR-1	1.35957	581.187	3.44707
BmorCPT2	KWMTBOMO00354	CPT	4644.78	13076	3.45384
BmorCPR134	NEWGENE00244	RR-2	0	0.174637	3.48057
BmorCPAP3-E2	KWMTBOMO08846	CPAP3	0	2.68193	3.72919
BmorCPR54	KWMTBOMO06991 modified	RR-1	0.711433	388.653	3.82145
BmorCPG20	KWMTBOMO12356	CPG	4441.62	17133.1	4.40251
BmorCPAP1-M	KWMTBOMO13066 modified	CPAP1	3.89938	21.8961	4.74531
BmorCPH36	KWMTBOMO00043	CPH	42.6849	3494.44	4.84628
BmorCPR24	KWMTBOMO13164 modified	RR-1	0	0.748446	4.85386
BmorCPR37	KWMTBOMO13147	RR-1	0	187.99	5.34728
BmorCPG25	KWMTBOMO10666	CPG	9.76809	23890.1	5.38396
BmorCPR45	KWMTBOMO13137	RR-1	0	3.9019	5.71572
BmorCPG44	KWMTBOMO09330	CPG	37.124	5.41486	5.75926
BmorCPH9	KWMTBOMO06696	CPH	0.295831	6.04763	5.82653
BmorCPR30	KWMTBOMO13156	RR-1	1.10172	1453.83	6.07243
BmorCPR17	KWMTBOMO11221	RR-1	8.31829	16076.8	6.16873
BmorCPH12	KWMTBOMO06693	CPH	0	0.0623705	7.28079
BmorCPH31	KWMTBOMO09614 modified	CPH	27.1128	1046.37	7.35272
BmorCPG26	KWMTBOMO10667	CPG	18.4922	38472.3	9.39202
BmorCPAP1-C	KWMTBOMO13535 modified	CPAP1	6.53677	27.6095	9.49478
BmorCPR58	KWMTBOMO02266	RR-2	0.112499	0.104536	9.72273
BmorCPG1	KWMTBOMO10671	CPG	9.91213	20936.6	10.6085
BmorCPAP3-A2	KWMTBOMO08753	CPAP3	138.915	112.321	10.8595
BmorCPH15	KWMTBOMO06689	CPH	0	328.482	11.0397
BmorCPH18	KWMTBOMO06686	CPH	867.03	14682.6	11.0494
BmorCPG28	KWMTBOMO10668	CPG	15.1929	23986	11.4281
BmorCPH8	KWMTBOMO06697	CPH	5.10401	126.822	11.5159
BmorCPAP1-G	KWMTBOMO02300 modified	CPAP1	2344.9	122.108	11.6455
BmorCPR43	KWMTBOMO13139	RR-1	0.121022	203.77	11.74
BmorCPH2	KWMTBOMO00892	CPH	1.77499	1159.43	12.9793
BmorCPG3	KWMTBOMO10670	CPG	17.8682	41979.5	13.1488
BmorCPR44	KWMTBOMO13138	RR-1	2.42044	12.9324	15.9024
BmorCPH14	KWMTBOMO06690	CPH	0	0.260424	16.3125
BmorCPAP1-H	KWMTBOMO00699/KWMTBOMO00700	CPAP1	10.0813	51.669	16.9533
BmorCPR146	KWMTBOMO13100	RR-3	670.071	21.9344	17.6679
BmorCPT3	KWMTBOMO04356	CPT	51917.5	86930	21.9491
BmorCPH11	KWMTBOMO06694 modified	CPH	1.14106	648.903	22.2298
BmorCPR19	KWMTBOMO11223 modified	RR-1	1.14737	1610.55	22.3385
BmorCPR149	KWMTBOMO13167	RR-1	9.54821	25.4228	22.7109
BmorCPG32	KWMTBOMO02461	CPG	0.237545	4.13871	25.9503
BmorCPH3	KWMTBOMO00896	CPH	1.08015	2.53566	27.4742
BmorCPR63	KWMTBOMO02261	RR-2	1.74589	32.3652	28.0991
BmorCPF	KWMTBOMO13745 modified	CPF	52.6874	46.6531	28.2927
BmorCPR27	KWMTBOMO13159	RR-1	0.833473	4.13055	28.7886
BmorCPR39	KWMTBOMO13145	RR-1	11.3833	27890.7	31.0443
BmorCPG50	KWMTBOMO02745	CPG	3.60679	8.92449	33.0021
BmorCPAP1-B	KWMTBOMO03393/KWMTBOMO03396	CPAP1	16.1363	41.813	36.9953
BmorCPH1	KWMTBOMO00772	CPH	1.41999	46.5118	39.603
BmorCPR156	KWMTBOMO14796 modified	RR-1	2.63933	69.1868	42.3866
BmorCPR50	KWMTBOMO13162	RR-1	2.21874	5.49785	46.9601
BmorCPH5	KWMTBOMO04410	CPH	1.18333	504.84	51.5257
BmorCPG14	KWMTBOMO05408	CPG	3526.94	47683.2	52.7597
BmorCPR51	KWMTBOMO16518 modified	RR-1	7.22343	277.909	62.8449
BmorCPR59	KWMTBOMO02265	RR-2	4.77681	35.073	69.7496
BmorCPG34	KWMTBOMO02848	CPG	0.928773	0.863034	70.2764
BmorCPH10	KWMTBOMO06695 modified	CPH	1.15481	960.401	75.6171
BmorCPG19	KWMTBOMO11550	CPG	8.62362	1.8391	88.7671
BmorCPR21	KWMTBOMO12563	RR-1	406.688	6.84405	91.287
BmorCPR31	KWMTBOMO13154	RR-1	1.03064	0.718267	114.749
BmorCPH27	KWMTBOMO06668	CPH	0.953725	1.32933	125.531
BmorCPH30	KWMTBOMO09645	CPH	141.654	8582.61	127.861
BmorCPAP3-D1	KWMTBOMO08752	CPAP3	237.794	274.781	128.84
BmorCPG13	KWMTBOMO05344	CPG	16.9273	6995.91	137.024
BmorCPG6	KWMTBOMO10697 modified	CPG	2.19838	3138.39	153.547
BmorCPR40	KWMTBOMO13144	RR-1	23.2034	1375.27	156.945
BmorCPG36	KWMTBOMO11551	CPG	12.5802	2.41218	170.465
BmorCPH4	KWMTBOMO00897	CPH	9.97159	1560.06	203.604
BmorCPT1	KWMTBOMO00298	CPT	6.96599	5.10366	206.27
BmorCPR36	KWMTBOMO13149	RR-1	0.105098	2.39265	206.316
BmorCPR1	KWMTBOMO02607	RR-1	501.192	105.709	268.313
BmorCPH26	KWMTBOMO06671	CPH	0	6.17518	275.562
BmorCPG49	KWMTBOMO09332	CPG	6.85784	1.68938	287.926
BmorCPG21	KWMTBOMO13142	CPG	6.94819	304.775	310.932
BmorCPAP3-B	KWMTBOMO08751	CPAP3	356.663	1683.72	373.357
BmorCPR148	KWMTBOMO13337	RR-1	45.2037	39.3126	379.913
BmorCPR126	KWMTBOMO12982	RR-2	0.771202	811.004	394.562
BmorCPR56	KWMTBOMO09890	RR-1	36.9854	192.168	435.504
BmorCPG10	KWMTBOMO02546 modified	CPG	2.37722	7.86388	442.431
BmorCPG18	KWMTBOMO11379	CPG	461.941	454.809	448.208
BmorCPAP3-C	KWMTBOMO08747	CPAP3	720.389	5050.63	502.938
BmorCPR127	KWMTBOMO12980	RR-2	10.017	152.761	510.345
BmorCPG16	KWMTBOMO09333 modified	CPG	4049.53	501.855	604.306
BmorCPR32	KWMTBOMO13153	RR-1	14.8412	36996.6	618.328
BmorCPR34	KWMTBOMO13151	RR-1	36.8651	8740.3	736.71
BmorCPAP3-E	KWMTBOMO08845	CPAP3	1.30755	796.092	741.703
BmorCPH47	KWMTBOMO06672	CPH	0.383397	13.0629	890.364
BmorCPAP3-A1	KWMTBOMO08754	CPAP3	116.389	7237.47	1133.08
BmorCPFL1	KWMTBOMO00895	CPFL	12.8909	1141.91	1279.24
BmorCPG43	KWMTBOMO06667	CPG	87.2831	12.4777	1350
BmorCPR53	KWMTBOMO13136	RR-1	3.36314	75.3628	1419.87
BmorCPR23	KWMTBOMO13165	RR-1	9.73708	907.333	4578.88
BmorCPR42	KWMTBOMO13140	RR-1	5.7909	36.9249	5642.61
BmorCPG5	KWMTBOMO10673	CPG	4.38527	4242.53	7144.57
BmorCPH25	KWMTBOMO06674	CPH	9.22581	12.3126	7806.63
BmorCPG4	KWMTBOMO10672	CPG	10.9876	81.7154	7930.57
BmorCPR28	KWMTBOMO13158	RR-1	12.7799	68.5414	17084
BmorCPH24	KWMTBOMO06675	CPH	8.94192	23.0598	22026.8
BmorCPH34	KWMTBOMO06673	CPH	33.7908	39.0143	24303.7
BmorCPG17	KWMTBOMO11382	CPG	3088.87	516.421	33720.4
BmorCPR41	KWMTBOMO13141	RR-1	32.7485	3649.69	34825.2
BmorCPR3	KWMTBOMO04385	RR-1	24.8884	23304.9	37116.8
BmorCPR5	KWMTBOMO05377	RR-1	444.538	12665.3	40263.7
BmorCPR38	KWMTBOMO13146	RR-1	134.463	35179.5	63222.1
BmorCPR46	KWMTBOMO13135	RR-1	49.5916	1806.34	72751.1
BmorCPR2	KWMTBOMO04384	RR-1	41.8232	4335.22	80774.2
BmorCPR4	KWMTBOMO05376	RR-1	206.92	128765	205990

## Sheet: 4M0h (Larval epicuticle)
Gene name	Gene ID	Gene family	4M0h
BmorCPR31	KWMTBOMO13154	RR-1	1.03064
BmorCPH3	KWMTBOMO00896	CPH	1.08015
BmorCPR30	KWMTBOMO13156	RR-1	1.10172
BmorCPAP1-A	KWMTBOMO08094/KWMTBOMO08095	CPAP1	1.13626
BmorCPH11	KWMTBOMO06694 modified	CPH	1.14106
BmorCPR19	KWMTBOMO11223 modified	RR-1	1.14737
BmorCPG11	KWMTBOMO05341	CPG	1.15374
BmorCPH10	KWMTBOMO06695 modified	CPH	1.15481
BmorCPH5	KWMTBOMO04410	CPH	1.18333
BmorCPR83	KWMTBOMO13018	RR-2	1.2909
BmorCPAP3-E	KWMTBOMO08845	CPAP3	1.30755
BmorCPR10	KWMTBOMO10974	RR-1	1.35957
BmorCPAP1-L	KWMTBOMO04038 modified	CPAP1	1.3978
BmorCPH1	KWMTBOMO00772	CPH	1.41999
BmorCPR84	KWMTBOMO13017 modified	RR-2	1.57266
BmorCPR130	KWMTBOMO12973	RR-2	1.68157
BmorCPR63	KWMTBOMO02261	RR-2	1.74589
BmorCPR62	KWMTBOMO02262	RR-2	1.75182
BmorCPAP1-I	KWMTBOMO13035	CPAP1	1.77001
BmorCPH2	KWMTBOMO00892	CPH	1.77499
BmorCPR48	KWMTBOMO14827/KWMTBOMO14828	RR-1	1.92182
BmorCPR151	KWMTBOMO14292	RR-2	1.98309
BmorCPR125	KWMTBOMO12983 modified	RR-2	2.09858
BmorCPG6	KWMTBOMO10697 modified	CPG	2.19838
BmorCPR50	KWMTBOMO13162	RR-1	2.21874
BmorCPG10	KWMTBOMO02546 modified	CPG	2.37722
BmorCPR44	KWMTBOMO13138	RR-1	2.42044
BmorCPH23	KWMTBOMO06682	CPH	2.43096
BmorCPR70	KWMTBOMO03939	RR-2	2.45768
BmorCPR131	KWMTBOMO14286	RR-2	2.50042
BmorCPR156	KWMTBOMO14796 modified	RR-1	2.63933
BmorCPR53	KWMTBOMO13136	RR-1	3.36314
BmorCPG50	KWMTBOMO02745	CPG	3.60679
BmorCPG46	KWMTBOMO10770	CPG	3.74269
BmorCPAP1-M	KWMTBOMO13066 modified	CPAP1	3.89938
BmorCPG5	KWMTBOMO10673	CPG	4.38527
BmorCPR59	KWMTBOMO02265	RR-2	4.77681
BmorCPH8	KWMTBOMO06697	CPH	5.10401
BmorCPR18	KWMTBOMO11222 modified	RR-1	5.24336
BmorCPR79	KWMTBOMO13021 modified	RR-2	5.27805
BmorCPR33	KWMTBOMO13152 modified	RR-1	5.62925
BmorCPR69	KWMTBOMO03937	RR-2	5.73458
BmorCPR42	KWMTBOMO13140	RR-1	5.7909
BmorCPT4	KWMTBOMO05702	CPT	6.38996
BmorCPG12	KWMTBOMO05342 modified	CPG	6.4898
BmorCPAP1-C	KWMTBOMO13535 modified	CPAP1	6.53677
BmorCPG49	KWMTBOMO09332	CPG	6.85784
BmorCPG21	KWMTBOMO13142	CPG	6.94819
BmorCPT1	KWMTBOMO00298	CPT	6.96599
BmorCPR51	KWMTBOMO16518 modified	RR-1	7.22343
BmorCPH21	KWMTBOMO06684	CPH	7.56145
BmorCPR17	KWMTBOMO11221	RR-1	8.31829
BmorCPG19	KWMTBOMO11550	CPG	8.62362
BmorCPG48	KWMTBOMO01817 modified	CPG	8.91967
BmorCPH24	KWMTBOMO06675	CPH	8.94192
BmorCPR143	KWMTBOMO14312	RR-2	9.15802
BmorCPH25	KWMTBOMO06674	CPH	9.22581
BmorCPR149	KWMTBOMO13167	RR-1	9.54821
BmorCPR66	KWMTBOMO03697	RR-2	9.71607
BmorCPR23	KWMTBOMO13165	RR-1	9.73708
BmorCPG25	KWMTBOMO10666	CPG	9.76809
BmorCPG1	KWMTBOMO10671	CPG	9.91213
BmorCPH4	KWMTBOMO00897	CPH	9.97159
BmorCPR127	KWMTBOMO12980	RR-2	10.017
BmorCPAP1-H	KWMTBOMO00699/KWMTBOMO00700	CPAP1	10.0813
BmorCPH42	KWMTBOMO10769	CPH	10.5865
BmorCPG4	KWMTBOMO10672	CPG	10.9876
BmorCPR39	KWMTBOMO13145	RR-1	11.3833
BmorCPG36	KWMTBOMO11551	CPG	12.5802
BmorCPR28	KWMTBOMO13158	RR-1	12.7799
BmorCPFL1	KWMTBOMO00895	CPFL	12.8909
BmorCPH28	KWMTBOMO06989 modified	CPH	13.7479
BmorCPR20	KWMTBOMO12562 modified	RR-1	14.4164
BmorCPR32	KWMTBOMO13153	RR-1	14.8412
BmorCPG28	KWMTBOMO10668	CPG	15.1929
BmorCPAP1-B	KWMTBOMO03393/KWMTBOMO03396	CPAP1	16.1363
BmorCPR93	KWMTBOMO13006	RR-2	16.3677
BmorCPG13	KWMTBOMO05344	CPG	16.9273
BmorCPG3	KWMTBOMO10670	CPG	17.8682
BmorCPG26	KWMTBOMO10667	CPG	18.4922
BmorCPR133	KWMTBOMO16214	RR-2	19.8476
BmorCPR11	KWMTBOMO11214	RR-1	21.1934
BmorCPR40	KWMTBOMO13144	RR-1	23.2034
BmorCPR3	KWMTBOMO04385	RR-1	24.8884
BmorCPH31	KWMTBOMO09614 modified	CPH	27.1128
BmorCPR41	KWMTBOMO13141	RR-1	32.7485
BmorCPH34	KWMTBOMO06673	CPH	33.7908
BmorCPR34	KWMTBOMO13151	RR-1	36.8651
BmorCPR56	KWMTBOMO09890	RR-1	36.9854
BmorCPG44	KWMTBOMO09330	CPG	37.124
BmorCPR2	KWMTBOMO04384	RR-1	41.8232
BmorCPH36	KWMTBOMO00043	CPH	42.6849
BmorCPR148	KWMTBOMO13337	RR-1	45.2037
BmorCPR46	KWMTBOMO13135	RR-1	49.5916
BmorCPF	KWMTBOMO13745 modified	CPF	52.6874
BmorCPR147	NEWGENE01346	RR-3	52.6935
BmorCPG40	KWMTBOMO13475	CPG	57.6064
BmorCPR78	KWMTBOMO13423 modified	RR-2	68.737
BmorCPG24	KWMTBOMO16256 modified	CPG	81.5875
BmorCPG9	KWMTBOMO10865	CPG	86.7969
BmorCPG43	KWMTBOMO06667	CPG	87.2831
BmorCPAP3-D2	KWMTBOMO08709 modified	CPAP3	107.32
BmorCPR141	KWMTBOMO13198 modified	RR-2	115.898
BmorCPAP3-A1	KWMTBOMO08754	CPAP3	116.389
BmorCPR38	KWMTBOMO13146	RR-1	134.463
BmorCPAP3-A2	KWMTBOMO08753	CPAP3	138.915
BmorCPH30	KWMTBOMO09645	CPH	141.654
BmorCPR91	KWMTBOMO13008	RR-2	146.614
BmorCPAP1-K	KWMTBOMO03801 modified	CPAP1	188.885
BmorCPAP1-N	KWMTBOMO00706 modified	CPAP1	196.782
BmorCPR4	KWMTBOMO05376	RR-1	206.92
BmorCPAP3-D1	KWMTBOMO08752	CPAP3	237.794
BmorCPR123	KWMTBOMO12984 modified	RR-2	305.19
BmorCPAP3-B	KWMTBOMO08751	CPAP3	356.663
BmorCPG7	KWMTBOMO10862	CPG	373.164
BmorCPR21	KWMTBOMO12563	RR-1	406.688
BmorCPAP1-B2	KWMTBOMO03392 modified	CPAP1	413.713
BmorCPR5	KWMTBOMO05377	RR-1	444.538
BmorCPG18	KWMTBOMO11379	CPG	461.941
BmorCPR1	KWMTBOMO02607	RR-1	501.192
BmorCPG8	KWMTBOMO10863 modified	CPG	531.936
BmorCPH19	KWMTBOMO06685	CPH	652.582
BmorCPR146	KWMTBOMO13100	RR-3	670.071
BmorCPAP3-C	KWMTBOMO08747	CPAP3	720.389
BmorCPH18	KWMTBOMO06686	CPH	867.03
BmorCPH33	KWMTBOMO14981	CPH	1716.49
BmorCPAP1-G	KWMTBOMO02300 modified	CPAP1	2344.9
BmorCPG17	KWMTBOMO11382	CPG	3088.87
BmorCPG14	KWMTBOMO05408	CPG	3526.94
BmorCPG16	KWMTBOMO09333 modified	CPG	4049.53
BmorCPG20	KWMTBOMO12356	CPG	4441.62
BmorCPT2	KWMTBOMO00354	CPT	4644.78
BmorCPT3	KWMTBOMO04356	CPT	51917.5

## Sheet: 4M12h (Larval exocuticle)
Gene name	Gene ID	Gene family	4M12h
BmorCPR132	NEWGENE01505	RR-2	1.11852
BmorCPG38	KWMTBOMO10772 modified	CPG	1.25004
BmorCPR141	KWMTBOMO13198 modified	RR-2	1.25073
BmorCPH27	KWMTBOMO06668	CPH	1.32933
BmorCPR133	KWMTBOMO16214	RR-2	1.34947
BmorCPR18	KWMTBOMO11222 modified	RR-1	1.4029
BmorCPG49	KWMTBOMO09332	CPG	1.68938
BmorCPG19	KWMTBOMO11550	CPG	1.8391
BmorCPAP1-O	KWMTBOMO11365 modified	CPAP1	1.90735
BmorCPG42	KWMTBOMO13910	CPG	2.23579
BmorCPR16	NEWGENE01169	RR-1	2.32028
BmorCPR36	KWMTBOMO13149	RR-1	2.39265
BmorCPG36	KWMTBOMO11551	CPG	2.41218
BmorCPAP1-N	KWMTBOMO00706 modified	CPAP1	2.53026
BmorCPH3	KWMTBOMO00896	CPH	2.53566
BmorCPAP3-E2	KWMTBOMO08846	CPAP3	2.68193
BmorCPG39	KWMTBOMO10768	CPG	2.72837
BmorCPR150	NEWGENE01347	RR-2	2.89719
BmorCPR130	KWMTBOMO12973	RR-2	3.12509
BmorCPAP1-L	KWMTBOMO04038 modified	CPAP1	3.18531
BmorCPR107	KWMTBOMO12992 modified	RR-2	3.21922
BmorCPH33	KWMTBOMO14981	CPH	3.43335
BmorCPR45	KWMTBOMO13137	RR-1	3.9019
BmorCPAP1-J	KWMTBOMO03761	CPAP1	4.11949
BmorCPR27	KWMTBOMO13159	RR-1	4.13055
BmorCPG32	KWMTBOMO02461	CPG	4.13871
BmorCPR9	KWMTBOMO10435	RR-1	4.14108
BmorCPH7	KWMTBOMO06698	CPH	4.30336
BmorCPG40	KWMTBOMO13475	CPG	4.64818
BmorCPR142	KWMTBOMO14296/KWMTBOMO14299	RR-2	4.6804
BmorCPT1	KWMTBOMO00298	CPT	5.10366
BmorCPH17	KWMTBOMO06687 modified	CPH	5.23081
BmorCPG48	KWMTBOMO01817 modified	CPG	5.25649
BmorCPR11	KWMTBOMO11214	RR-1	5.31422
BmorCPR7	KWMTBOMO10433	RR-1	5.33136
BmorCPG44	KWMTBOMO09330	CPG	5.41486
BmorCPR50	KWMTBOMO13162	RR-1	5.49785
BmorCPR52	KWMTBOMO11184	RR-1	5.71586
BmorCPH9	KWMTBOMO06696	CPH	6.04763
BmorCPH26	KWMTBOMO06671	CPH	6.17518
BmorCPR159	NEWGENE01356	RR-2	6.18199
BmorCPR35	KWMTBOMO13150 modified	RR-1	6.383
BmorCPR21	KWMTBOMO12563	RR-1	6.84405
BmorCPR119	NEWGENE01351	RR-2	6.97102
BmorCPR48	KWMTBOMO14827/KWMTBOMO14828	RR-1	7.02038
BmorCPR82	NEWGENE01360	RR-2	7.3104
BmorCPR92	KWMTBOMO13007	RR-2	7.65164
BmorCPR123	KWMTBOMO12984 modified	RR-2	7.79694
BmorCPG10	KWMTBOMO02546 modified	CPG	7.86388
BmorCPR161	KWMTBOMO13002	RR-2	8.28651
BmorCPR121	KWMTBOMO12985	RR-2	8.43662
BmorCPG50	KWMTBOMO02745	CPG	8.92449
BmorCPR73	KWMTBOMO03943 modified	RR-2	10.0557
BmorCPR109	KWMTBOMO12991 modified	RR-2	10.7307
BmorCPR106	NEWGENE01357	RR-2	11.4125
BmorCPH25	KWMTBOMO06674	CPH	12.3126
BmorCPG43	KWMTBOMO06667	CPG	12.4777
BmorCPR44	KWMTBOMO13138	RR-1	12.9324
BmorCPH47	KWMTBOMO06672	CPH	13.0629
BmorCPR72	KWMTBOMO03942	RR-2	13.2537
BmorCPR79	KWMTBOMO13021 modified	RR-2	13.4382
BmorCPR26	NEWGENE01380	RR-1	13.4911
BmorCPAP1-D	KWMTBOMO00802	CPAP1	14.1755
BmorCPAP1-F	KWMTBOMO00703	CPAP1	16.5778
BmorCPR151	KWMTBOMO14292	RR-2	17.813
BmorCPR102	KWMTBOMO12997	RR-2	21.6339
BmorCPAP1-M	KWMTBOMO13066 modified	CPAP1	21.8961
BmorCPR146	KWMTBOMO13100	RR-3	21.9344
BmorCPH24	KWMTBOMO06675	CPH	23.0598
BmorCPR12	KWMTBOMO11215 modified	RR-1	23.9486
BmorCPAP1-K	KWMTBOMO03801 modified	CPAP1	25.1508
BmorCPR149	KWMTBOMO13167	RR-1	25.4228
BmorCPH16	KWMTBOMO06688	CPH	26.6357
BmorCPH6	KWMTBOMO06699	CPH	27.0841
BmorCPAP1-C	KWMTBOMO13535 modified	CPAP1	27.6095
BmorCPR98	KWMTBOMO13003	RR-2	28.7345
BmorCPR131	KWMTBOMO14286	RR-2	30.8501
BmorCPR63	KWMTBOMO02261	RR-2	32.3652
BmorCPR143	KWMTBOMO14312	RR-2	33.4314
BmorCPR59	KWMTBOMO02265	RR-2	35.073
BmorCPR42	KWMTBOMO13140	RR-1	36.9249
BmorCPH34	KWMTBOMO06673	CPH	39.0143
BmorCPAP1-B2	KWMTBOMO03392 modified	CPAP1	39.1472
BmorCPR148	KWMTBOMO13337	RR-1	39.3126
BmorCPH29	KWMTBOMO06990 modified	CPH	40.6178
BmorCPFL2	NEWGENE01436	CPF	41.2834
BmorCPAP1-B	KWMTBOMO03393/KWMTBOMO03396	CPAP1	41.813
BmorCPR115	NEWGENE01354	RR-2	44.9013
BmorCPH1	KWMTBOMO00772	CPH	46.5118
BmorCPF	KWMTBOMO13745 modified	CPF	46.6531
BmorCPAP1-H	KWMTBOMO00699/KWMTBOMO00700	CPAP1	51.669
BmorCPR66	KWMTBOMO03697	RR-2	54.004
BmorCPR85	KWMTBOMO13016	RR-2	57.2846
BmorCPR111	KWMTBOMO12990	RR-2	57.3801
BmorCPG7	KWMTBOMO10862	CPG	60.9615
BmorCPR138	KWMTBOMO12454	RR-2	64.3248
BmorCPR128	KWMTBOMO12979	RR-2	68.3047
BmorCPR28	KWMTBOMO13158	RR-1	68.5414
BmorCPR156	KWMTBOMO14796 modified	RR-1	69.1868
BmorCPR13	KWMTBOMO11216	RR-1	71.8322
BmorCPR53	KWMTBOMO13136	RR-1	75.3628
BmorCPR76	KWMTBOMO12456	RR-2	76.8265
BmorCPR117	NEWGENE01353	RR-2	79.46
BmorCPG4	KWMTBOMO10672	CPG	81.7154
BmorCPR99	KWMTBOMO13001	RR-2	82.0305
BmorCPR158	KWMTBOMO12455	RR-2	90.9308
BmorCPAP1-I	KWMTBOMO13035	CPAP1	93.9785
BmorCPAP1-A	KWMTBOMO08094/KWMTBOMO08095	CPAP1	94.0542
BmorCPR77	KWMTBOMO12457	RR-2	95.417
BmorCPR103	KWMTBOMO12996	RR-2	98.6506
BmorCPR1	KWMTBOMO02607	RR-1	105.709
BmorCPR75	KWMTBOMO12452	RR-2	109.71
BmorCPR105	KWMTBOMO12994 modified	RR-2	109.959
BmorCPR153	KWMTBOMO11217	RR-1	111.019
BmorCPR8	KWMTBOMO10434	RR-1	112.038
BmorCPAP3-A2	KWMTBOMO08753	CPAP3	112.321
BmorCPG8	KWMTBOMO10863 modified	CPG	113.762
BmorCPR15	KWMTBOMO11219	RR-1	118.806
BmorCPAP1-G	KWMTBOMO02300 modified	CPAP1	122.108
BmorCPR116	KWMTBOMO12986	RR-2	123.538
BmorCPH8	KWMTBOMO06697	CPH	126.822
BmorCPAP3-D2	KWMTBOMO08709 modified	CPAP3	138.955
BmorCPR127	KWMTBOMO12980	RR-2	152.761
BmorCPFL4	KWMTBOMO13831	CPFL	161.2
BmorCPR97	KWMTBOMO13004	RR-2	174.705
BmorCPR113	KWMTBOMO12988	RR-2	178.712
BmorCPR33	KWMTBOMO13152 modified	RR-1	187.744
BmorCPR37	KWMTBOMO13147	RR-1	187.99
BmorCPR56	KWMTBOMO09890	RR-1	192.168
BmorCPG11	KWMTBOMO05341	CPG	192.273
BmorCPR157	KWMTBOMO12453	RR-2	203.601
BmorCPR43	KWMTBOMO13139	RR-1	203.77
BmorCPR104	KWMTBOMO12995	RR-2	226.923
BmorCPR112	KWMTBOMO12989	RR-2	267.686
BmorCPR93	KWMTBOMO13006	RR-2	272.975
BmorCPR96	NEWGENE01358	RR-2	274.32
BmorCPAP3-D1	KWMTBOMO08752	CPAP3	274.781
BmorCPR51	KWMTBOMO16518 modified	RR-1	277.909
BmorCPR118	NEWGENE01352	RR-2	280.855
BmorCPR101	KWMTBOMO12998	RR-2	292.068
BmorCPG21	KWMTBOMO13142	CPG	304.775
BmorCPH28	KWMTBOMO06989 modified	CPH	311.176
BmorCPH15	KWMTBOMO06689	CPH	328.482
BmorCPR114	KWMTBOMO12987	RR-2	328.903
BmorCPR54	KWMTBOMO06991 modified	RR-1	388.653
BmorCPR55	KWMTBOMO06992	RR-1	422.338
BmorCPH32	KWMTBOMO10675	CPH	430.855
BmorCPG18	KWMTBOMO11379	CPG	454.809
BmorCPR100	KWMTBOMO13000	RR-2	475.993
BmorCPR71	KWMTBOMO03940	RR-2	481.69
BmorCPG16	KWMTBOMO09333 modified	CPG	501.855
BmorCPH5	KWMTBOMO04410	CPH	504.84
BmorCPH22	KWMTBOMO06683	CPH	505.787
BmorCPG17	KWMTBOMO11382	CPG	516.421
BmorCPR60	KWMTBOMO02264	RR-2	528.564
BmorCPR10	KWMTBOMO10974	RR-1	581.187
BmorCPR78	KWMTBOMO13423 modified	RR-2	584.464
BmorCPH11	KWMTBOMO06694 modified	CPH	648.903
BmorCPFL3	KWMTBOMO13828	CPFL	747.261
BmorCPR67	KWMTBOMO03935	RR-2	794.62
BmorCPAP3-E	KWMTBOMO08845	CPAP3	796.092
BmorCPR126	KWMTBOMO12982	RR-2	811.004
BmorCPR62	KWMTBOMO02262	RR-2	818.368
BmorCPG15	NEWGENE00769	CPG	819.466
BmorCPR23	KWMTBOMO13165	RR-1	907.333
BmorCPG2	KWMTBOMO10669	CPG	932.709
BmorCPH42	KWMTBOMO10769	CPH	948.025
BmorCPH10	KWMTBOMO06695 modified	CPH	960.401
BmorCPR61	KWMTBOMO02263	RR-2	1005.94
BmorCPH31	KWMTBOMO09614 modified	CPH	1046.37
BmorCPFL1	KWMTBOMO00895	CPFL	1141.91
BmorCPH2	KWMTBOMO00892	CPH	1159.43
BmorCPR40	KWMTBOMO13144	RR-1	1375.27
BmorCPG9	KWMTBOMO10865	CPG	1381.78
BmorCPR30	KWMTBOMO13156	RR-1	1453.83
BmorCPR86	KWMTBOMO13015	RR-2	1495.82
BmorCPH4	KWMTBOMO00897	CPH	1560.06
BmorCPR19	KWMTBOMO11223 modified	RR-1	1610.55
BmorCPAP3-B	KWMTBOMO08751	CPAP3	1683.72
BmorCPR68	KWMTBOMO03936	RR-2	1764.77
BmorCPR46	KWMTBOMO13135	RR-1	1806.34
BmorCPR87	KWMTBOMO13014	RR-2	1863.63
BmorCPG24	KWMTBOMO16256 modified	CPG	1977.79
BmorCPR84	KWMTBOMO13017 modified	RR-2	2214.71
BmorCPR91	KWMTBOMO13008	RR-2	2422.9
BmorCPT4	KWMTBOMO05702	CPT	2753.64
BmorCPG6	KWMTBOMO10697 modified	CPG	3138.39
BmorCPR69	KWMTBOMO03937	RR-2	3220.71
BmorCPR70	KWMTBOMO03939	RR-2	3492.11
BmorCPH36	KWMTBOMO00043	CPH	3494.44
BmorCPR83	KWMTBOMO13018	RR-2	3612.46
BmorCPR41	KWMTBOMO13141	RR-1	3649.69
BmorCPG5	KWMTBOMO10673	CPG	4242.53
BmorCPR2	KWMTBOMO04384	RR-1	4335.22
BmorCPH19	KWMTBOMO06685	CPH	4542.46
BmorCPH23	KWMTBOMO06682	CPH	4571.2
BmorCPH21	KWMTBOMO06684	CPH	4937.77
BmorCPAP3-C	KWMTBOMO08747	CPAP3	5050.63
BmorCPG13	KWMTBOMO05344	CPG	6995.91
BmorCPAP3-A1	KWMTBOMO08754	CPAP3	7237.47
BmorCPH30	KWMTBOMO09645	CPH	8582.61
BmorCPR34	KWMTBOMO13151	RR-1	8740.3
BmorCPG12	KWMTBOMO05342 modified	CPG	11069.2
BmorCPR5	KWMTBOMO05377	RR-1	12665.3
BmorCPT2	KWMTBOMO00354	CPT	13076
BmorCPH18	KWMTBOMO06686	CPH	14682.6
BmorCPR17	KWMTBOMO11221	RR-1	16076.8
BmorCPG20	KWMTBOMO12356	CPG	17133.1
BmorCPG1	KWMTBOMO10671	CPG	20936.6
BmorCPR3	KWMTBOMO04385	RR-1	23304.9
BmorCPG25	KWMTBOMO10666	CPG	23890.1
BmorCPG28	KWMTBOMO10668	CPG	23986
BmorCPR39	KWMTBOMO13145	RR-1	27890.7
BmorCPR38	KWMTBOMO13146	RR-1	35179.5
BmorCPR32	KWMTBOMO13153	RR-1	36996.6
BmorCPG26	KWMTBOMO10667	CPG	38472.3
BmorCPG3	KWMTBOMO10670	CPG	41979.5
BmorCPG14	KWMTBOMO05408	CPG	47683.2
BmorCPT3	KWMTBOMO04356	CPT	86930
BmorCPR4	KWMTBOMO05376	RR-1	128765

## Sheet: 5L48h (Larval endocuticle)
Gene name	Gene ID	Gene family	5L48h
BmorCPR35	KWMTBOMO13150 modified	RR-1	1.01434
BmorCPR86	KWMTBOMO13015	RR-2	1.03083
BmorCPR84	KWMTBOMO13017 modified	RR-2	1.24092
BmorCPR151	KWMTBOMO14292	RR-2	1.26307
BmorCPAP1-K	KWMTBOMO03801 modified	CPAP1	1.27141
BmorCPR15	KWMTBOMO11219	RR-1	1.30352
BmorCPAP1-B2	KWMTBOMO03392 modified	CPAP1	1.31052
BmorCPH23	KWMTBOMO06682	CPH	1.37818
BmorCPH16	KWMTBOMO06688	CPH	1.47697
BmorCPR70	KWMTBOMO03939	RR-2	1.51717
BmorCPR128	KWMTBOMO12979	RR-2	1.53131
BmorCPR64	KWMTBOMO02260	RR-2	1.56534
BmorCPFL3	KWMTBOMO13828	CPFL	1.59822
BmorCPR130	KWMTBOMO12973	RR-2	1.64772
BmorCPG8	KWMTBOMO10863 modified	CPG	1.68892
BmorCPG12	KWMTBOMO05342 modified	CPG	1.96112
BmorCPG15	NEWGENE00769	CPG	2.5422
BmorCPH28	KWMTBOMO06989 modified	CPH	2.56622
BmorCPH32	KWMTBOMO10675	CPH	3.07806
BmorCPG48	KWMTBOMO01817 modified	CPG	3.21372
BmorCPR10	KWMTBOMO10974	RR-1	3.44707
BmorCPT2	KWMTBOMO00354	CPT	3.45384
BmorCPR134	NEWGENE00244	RR-2	3.48057
BmorCPAP3-E2	KWMTBOMO08846	CPAP3	3.72919
BmorCPR54	KWMTBOMO06991 modified	RR-1	3.82145
BmorCPG20	KWMTBOMO12356	CPG	4.40251
BmorCPAP1-M	KWMTBOMO13066 modified	CPAP1	4.74531
BmorCPH36	KWMTBOMO00043	CPH	4.84628
BmorCPR24	KWMTBOMO13164 modified	RR-1	4.85386
BmorCPR37	KWMTBOMO13147	RR-1	5.34728
BmorCPG25	KWMTBOMO10666	CPG	5.38396
BmorCPR45	KWMTBOMO13137	RR-1	5.71572
BmorCPG44	KWMTBOMO09330	CPG	5.75926
BmorCPH9	KWMTBOMO06696	CPH	5.82653
BmorCPR30	KWMTBOMO13156	RR-1	6.07243
BmorCPR17	KWMTBOMO11221	RR-1	6.16873
BmorCPH12	KWMTBOMO06693	CPH	7.28079
BmorCPH31	KWMTBOMO09614 modified	CPH	7.35272
BmorCPG26	KWMTBOMO10667	CPG	9.39202
BmorCPAP1-C	KWMTBOMO13535 modified	CPAP1	9.49478
BmorCPR58	KWMTBOMO02266	RR-2	9.72273
BmorCPG1	KWMTBOMO10671	CPG	10.6085
BmorCPAP3-A2	KWMTBOMO08753	CPAP3	10.8595
BmorCPH15	KWMTBOMO06689	CPH	11.0397
BmorCPH18	KWMTBOMO06686	CPH	11.0494
BmorCPG28	KWMTBOMO10668	CPG	11.4281
BmorCPH8	KWMTBOMO06697	CPH	11.5159
BmorCPAP1-G	KWMTBOMO02300 modified	CPAP1	11.6455
BmorCPR43	KWMTBOMO13139	RR-1	11.74
BmorCPH2	KWMTBOMO00892	CPH	12.9793
BmorCPG3	KWMTBOMO10670	CPG	13.1488
BmorCPR44	KWMTBOMO13138	RR-1	15.9024
BmorCPH14	KWMTBOMO06690	CPH	16.3125
BmorCPAP1-H	KWMTBOMO00699/KWMTBOMO00700	CPAP1	16.9533
BmorCPR146	KWMTBOMO13100	RR-3	17.6679
BmorCPT3	KWMTBOMO04356	CPT	21.9491
BmorCPH11	KWMTBOMO06694 modified	CPH	22.2298
BmorCPR19	KWMTBOMO11223 modified	RR-1	22.3385
BmorCPR149	KWMTBOMO13167	RR-1	22.7109
BmorCPG32	KWMTBOMO02461	CPG	25.9503
BmorCPH3	KWMTBOMO00896	CPH	27.4742
BmorCPR63	KWMTBOMO02261	RR-2	28.0991
BmorCPF	KWMTBOMO13745 modified	CPF	28.2927
BmorCPR27	KWMTBOMO13159	RR-1	28.7886
BmorCPR39	KWMTBOMO13145	RR-1	31.0443
BmorCPG50	KWMTBOMO02745	CPG	33.0021
BmorCPAP1-B	KWMTBOMO03393/KWMTBOMO03396	CPAP1	36.9953
BmorCPH1	KWMTBOMO00772	CPH	39.603
BmorCPR156	KWMTBOMO14796 modified	RR-1	42.3866
BmorCPR50	KWMTBOMO13162	RR-1	46.9601
BmorCPH5	KWMTBOMO04410	CPH	51.5257
BmorCPG14	KWMTBOMO05408	CPG	52.7597
BmorCPR51	KWMTBOMO16518 modified	RR-1	62.8449
BmorCPR59	KWMTBOMO02265	RR-2	69.7496
BmorCPG34	KWMTBOMO02848	CPG	70.2764
BmorCPH10	KWMTBOMO06695 modified	CPH	75.6171
BmorCPG19	KWMTBOMO11550	CPG	88.7671
BmorCPR21	KWMTBOMO12563	RR-1	91.287
BmorCPR31	KWMTBOMO13154	RR-1	114.749
BmorCPH27	KWMTBOMO06668	CPH	125.531
BmorCPH30	KWMTBOMO09645	CPH	127.861
BmorCPAP3-D1	KWMTBOMO08752	CPAP3	128.84
BmorCPG13	KWMTBOMO05344	CPG	137.024
BmorCPG6	KWMTBOMO10697 modified	CPG	153.547
BmorCPR40	KWMTBOMO13144	RR-1	156.945
BmorCPG36	KWMTBOMO11551	CPG	170.465
BmorCPH4	KWMTBOMO00897	CPH	203.604
BmorCPT1	KWMTBOMO00298	CPT	206.27
BmorCPR36	KWMTBOMO13149	RR-1	206.316
BmorCPR1	KWMTBOMO02607	RR-1	268.313
BmorCPH26	KWMTBOMO06671	CPH	275.562
BmorCPG49	KWMTBOMO09332	CPG	287.926
BmorCPG21	KWMTBOMO13142	CPG	310.932
BmorCPAP3-B	KWMTBOMO08751	CPAP3	373.357
BmorCPR148	KWMTBOMO13337	RR-1	379.913
BmorCPR126	KWMTBOMO12982	RR-2	394.562
BmorCPR56	KWMTBOMO09890	RR-1	435.504
BmorCPG10	KWMTBOMO02546 modified	CPG	442.431
BmorCPG18	KWMTBOMO11379	CPG	448.208
BmorCPAP3-C	KWMTBOMO08747	CPAP3	502.938
BmorCPR127	KWMTBOMO12980	RR-2	510.345
BmorCPG16	KWMTBOMO09333 modified	CPG	604.306
BmorCPR32	KWMTBOMO13153	RR-1	618.328
BmorCPR34	KWMTBOMO13151	RR-1	736.71
BmorCPAP3-E	KWMTBOMO08845	CPAP3	741.703
BmorCPH47	KWMTBOMO06672	CPH	890.364
BmorCPAP3-A1	KWMTBOMO08754	CPAP3	1133.08
BmorCPFL1	KWMTBOMO00895	CPFL	1279.24
BmorCPG43	KWMTBOMO06667	CPG	1350
BmorCPR53	KWMTBOMO13136	RR-1	1419.87
BmorCPR23	KWMTBOMO13165	RR-1	4578.88
BmorCPR42	KWMTBOMO13140	RR-1	5642.61
BmorCPG5	KWMTBOMO10673	CPG	7144.57
BmorCPH25	KWMTBOMO06674	CPH	7806.63
BmorCPG4	KWMTBOMO10672	CPG	7930.57
BmorCPR28	KWMTBOMO13158	RR-1	17084
BmorCPH24	KWMTBOMO06675	CPH	22026.8
BmorCPH34	KWMTBOMO06673	CPH	24303.7
BmorCPG17	KWMTBOMO11382	CPG	33720.4
BmorCPR41	KWMTBOMO13141	RR-1	34825.2
BmorCPR3	KWMTBOMO04385	RR-1	37116.8
BmorCPR5	KWMTBOMO05377	RR-1	40263.7
BmorCPR38	KWMTBOMO13146	RR-1	63222.1
BmorCPR46	KWMTBOMO13135	RR-1	72751.1
BmorCPR2	KWMTBOMO04384	RR-1	80774.2
BmorCPR4	KWMTBOMO05376	RR-1	205990

## Sheet: L-P metamorphosis (Pupa)
Gene name	Gene ID	Gene family	W36h	W52h	P12h
BmorCPR113	KWMTBOMO12988	RR-2	0	1.36126	0
BmorCPR81	KWMTBOMO13019	RR-2	0	1.54814	0
BmorCPR128	KWMTBOMO12979	RR-2	0	1.86856	0
BmorCPAP1-D	KWMTBOMO00802	CPAP1	0	1.96568	0
BmorCPR85	KWMTBOMO13016	RR-2	0	6.65621	0
BmorCPR117	NEWGENE01353	RR-2	0	17.7353	0
BmorCPG2	KWMTBOMO10669	CPG	0.164481	42.3571	0
BmorCPG25	KWMTBOMO10666	CPG	0	58.7485	0
BmorCPR115	NEWGENE01354	RR-2	0	64.1882	0
BmorCPAP1-F	KWMTBOMO00703	CPAP1	0	75.8672	0
BmorCPR77	KWMTBOMO12457	RR-2	0	122.334	0
BmorCPH22	KWMTBOMO06683	CPH	0.0744818	136.182	0
BmorCPR123	KWMTBOMO12984 modified	RR-2	4.57223	209.508	0
BmorCPR119	NEWGENE01351	RR-2	0.261715	364.491	0
BmorCPR159	NEWGENE01356	RR-2	0	812.019	0
BmorCPR69	KWMTBOMO03937	RR-2	11.7414	2310.33	0
BmorCPR90	KWMTBOMO13009	RR-2	0	3.15234	0.0422838
BmorCPG11	KWMTBOMO05341	CPG	0	38.4589	0.0480391
BmorCPG8	KWMTBOMO10863 modified	CPG	1.52361	0.173996	0.0505674
BmorCPH29	KWMTBOMO06990 modified	CPH	0	4.47508	0.0527258
BmorCPR161	KWMTBOMO13002	RR-2	0	86.9895	0.0694541
BmorCPR20	KWMTBOMO12562 modified	RR-1	3.85125	0.0967586	0.0843613
BmorCPR48	KWMTBOMO14827/KWMTBOMO14828	RR-1	0.608475	1.86185	0.0891447
BmorCPR97	KWMTBOMO13004	RR-2	0	1006.6	0.0950224
BmorCPH42	KWMTBOMO10769	CPH	2.69435	209.296	0.137255
BmorCPR160	KWMTBOMO12993	RR-2	0	802.197	0.153045
BmorCPG16	KWMTBOMO09333 modified	CPG	1.00942	0.271719	0.157937
BmorCPG44	KWMTBOMO09330	CPG	1.73791	0.374255	0.163152
BmorCPR118	NEWGENE01352	RR-2	0	45.474	0.183979
BmorCPR157	KWMTBOMO12453	RR-2	0	1054.21	0.189006
BmorCPR82	NEWGENE01360	RR-2	0	2.36072	0.212923
BmorCPR106	NEWGENE01357	RR-2	0	1261.18	0.276179
BmorCPR98	KWMTBOMO13003	RR-2	0	273.634	0.277816
BmorCPR138	KWMTBOMO12454	RR-2	0	552.793	0.283509
BmorCPR75	KWMTBOMO12452	RR-2	0.090748	586.744	0.298174
BmorCPR96	NEWGENE01358	RR-2	0	114.527	0.319275
BmorCPR76	KWMTBOMO12456	RR-2	0	372.232	0.367959
BmorCPR121	KWMTBOMO12985	RR-2	0.113598	12566.6	0.373253
BmorCPG3	KWMTBOMO10670	CPG	0.116964	1615.64	0.384313
BmorCPR133	KWMTBOMO16214	RR-2	9.68941	9.76749	0.393047
BmorCPR22	KWMTBOMO13166	RR-1	1.03588	0.597879	0.398622
BmorCPR125	KWMTBOMO12983 modified	RR-2	0.0423328	34.9382	0.417283
BmorCPG26	KWMTBOMO10667	CPG	0.382791	188.497	0.41925
BmorCPR141	KWMTBOMO13198 modified	RR-2	2.7659	0.395831	0.421807
BmorCPR24	KWMTBOMO13164 modified	RR-1	0	70.5077	0.435985
BmorCPH34	KWMTBOMO06673	CPH	2.81757	0.663642	0.450032
BmorCPR25	KWMTBOMO13163	RR-1	13.8536	22.8296	0.489455
BmorCPR150	NEWGENE01347	RR-2	0	44.8328	0.489968
BmorCPG24	KWMTBOMO16256 modified	CPG	7.6785	3504.21	0.517528
BmorCPR62	KWMTBOMO02262	RR-2	0	1.96801	0.541851
BmorCPR68	KWMTBOMO03936	RR-2	0	1959.84	0.60011
BmorCPR120	NEWGENE01350	RR-2	0	203.586	0.742943
BmorCPR73	KWMTBOMO03943 modified	RR-2	0.12734	39.1911	0.83681
BmorCPG28	KWMTBOMO10668	CPG	2.09799	623.917	0.9675
BmorCPAP1-C	KWMTBOMO13535 modified	CPAP1	5.80469	17.5785	0.983908
BmorCPR93	KWMTBOMO13006	RR-2	0	3309.44	0.992283
BmorCPR144	KWMTBOMO14337 modified	RR-2	0.533451	0.134024	1.05167
BmorCPAP1-K	KWMTBOMO03801 modified	CPAP1	21.7201	8.97939	1.10763
BmorCPR140	KWMTBOMO07409	RR-2	0.51984	1.95906	1.1387
BmorCPR114	KWMTBOMO12987	RR-2	0	2027.98	1.14341
BmorCPR102	KWMTBOMO12997	RR-2	0	408.185	1.31838
BmorCPR112	KWMTBOMO12989	RR-2	0	27.0484	1.42926
BmorCPH32	KWMTBOMO10675	CPH	1.3269	14.1682	1.59861
BmorCPR109	KWMTBOMO12991 modified	RR-2	0	14835.8	1.6669
BmorCPG19	KWMTBOMO11550	CPG	0.838415	3.51071	1.68349
BmorCPR130	KWMTBOMO12973	RR-2	1.20042	1.15997	1.71929
BmorCPR17	KWMTBOMO11221	RR-1	0.0934328	188.966	1.73964
BmorCPR44	KWMTBOMO13138	RR-1	5.383	1.35242	1.83422
BmorCPAP1-G	KWMTBOMO02300 modified	CPAP1	33.438	221.752	1.87397
BmorCPR99	KWMTBOMO13001	RR-2	0	966.921	2.01417
BmorCPFL2	NEWGENE01436	CPF	0.0508266	3593.51	2.0597
BmorCPR122	NEWGENE01349	RR-2	16.6601	4539.87	2.42975
BmorCPG31	KWMTBOMO11380	CPG	0.108523	0.340816	2.43662
BmorCPT4	KWMTBOMO05702	CPT	0.853521	2282.16	2.524
BmorCPR91	KWMTBOMO13008	RR-2	1.98839	2912.73	3.0745
BmorCPR126	KWMTBOMO12982	RR-2	0.108898	136.797	3.10101
BmorCPR47	KWMTBOMO12921	RR-1	0.0315173	0.989796	3.52095
BmorCPR146	KWMTBOMO13100	RR-3	1666.83	33.5086	3.58978
BmorCPR79	KWMTBOMO13021 modified	RR-2	2.85196	359.267	4.19019
BmorCPAP1-B	KWMTBOMO03393/KWMTBOMO03396	CPAP1	4.80682	43.8761	4.25801
BmorCPR58	KWMTBOMO02266	RR-2	0	0	4.26262
BmorCPR37	KWMTBOMO13147	RR-1	1.38308	12.4515	5.04936
BmorCPAP1-A	KWMTBOMO08094/KWMTBOMO08095	CPAP1	0	288.157	5.18993
BmorCPG1	KWMTBOMO10671	CPG	0.380485	1865.37	5.31324
BmorCPR151	KWMTBOMO14292	RR-2	4.3559	8.61819	5.36712
BmorCPR42	KWMTBOMO13140	RR-1	54.3773	1.48766	5.4044
BmorCPG42	KWMTBOMO13910	CPG	0.311904	42.5606	5.80739
BmorCPT3	KWMTBOMO04356	CPT	633.685	14564.9	6.01769
BmorCPR101	KWMTBOMO12998	RR-2	0.280714	4386.38	6.61018
BmorCPR5	KWMTBOMO05377	RR-1	98.7602	22.5404	6.91763
BmorCPR39	KWMTBOMO13145	RR-1	5.38945	1182.17	6.93834
BmorCPR131	KWMTBOMO14286	RR-2	1.51036	49.1576	7.21839
BmorCPR65	KWMTBOMO02259	RR-2	0	0	7.28171
BmorCPR41	KWMTBOMO13141	RR-1	61.6474	22.1497	7.34998
BmorCPH6	KWMTBOMO06699	CPH	1.47744	2.31994	7.38285
BmorCPR143	KWMTBOMO14312	RR-2	1.32719	75.4091	7.56615
BmorCPR53	KWMTBOMO13136	RR-1	6.32884	31.1586	7.77183
BmorCPR72	KWMTBOMO03942	RR-2	5.63934	190.445	8.33821
BmorCPAP1-L	KWMTBOMO04038 modified	CPAP1	0.230273	0.330592	9.25953
BmorCPR60	KWMTBOMO02264	RR-2	0.0491905	3.83116	9.64373
BmorCPR66	KWMTBOMO03697	RR-2	2.82809	18.3552	9.80858
BmorCPR107	KWMTBOMO12992 modified	RR-2	0.380485	31795.6	10.2098
BmorCPG48	KWMTBOMO01817 modified	CPG	9.46571	7.62904	12.1104
BmorCPR40	KWMTBOMO13144	RR-1	23.5066	78.1753	12.9119
BmorCPH19	KWMTBOMO06685	CPH	498.57	2574.17	14.2232
BmorCPR61	KWMTBOMO02263	RR-2	0	3.29285	15.0383
BmorCPAP1-N	KWMTBOMO00706 modified	CPAP1	2419.3	2.14133	15.1323
BmorCPH36	KWMTBOMO00043	CPH	52.8022	5734.37	16.0489
BmorCPH26	KWMTBOMO06671	CPH	0.252642	34.4344	17.9858
BmorCPR52	KWMTBOMO11184	RR-1	0	0.911978	19.1825
BmorCPAP1-J	KWMTBOMO03761	CPAP1	0.893782	3.82052	19.4558
BmorCPG40	KWMTBOMO13475	CPG	12.4407	36.2649	19.7397
BmorCPR158	KWMTBOMO12455	RR-2	0	756.242	20.4127
BmorCPAP1-I	KWMTBOMO13035	CPAP1	4.27419	68.2698	20.8596
BmorCPR78	KWMTBOMO13423 modified	RR-2	27.5772	3117.53	20.9477
BmorCPG15	NEWGENE00769	CPG	0.142467	218.161	22.0012
BmorCPR7	KWMTBOMO10433	RR-1	42.1441	246.547	23.0182
BmorCPG5	KWMTBOMO10673	CPG	0.309611	10.8901	24.2456
BmorCPH18	KWMTBOMO06686	CPH	736.719	11600.5	25.602
BmorCPR147	NEWGENE01346	RR-3	21.7484	8.2078	26.3756
BmorCPG36	KWMTBOMO11551	CPG	3.15803	5.20682	27.4543
BmorCPAP1-M	KWMTBOMO13066 modified	CPAP1	16.6881	29.4669	27.8551
BmorCPAP3-D1	KWMTBOMO08752	CPAP3	15.3032	495.888	27.8838
BmorCPG34	KWMTBOMO02848	CPG	0.550819	0.345968	27.952
BmorCPR84	KWMTBOMO13017 modified	RR-2	0.818142	6480.56	28.4053
BmorCPR103	KWMTBOMO12996	RR-2	0	2869.57	29.1595
BmorCPH47	KWMTBOMO06672	CPH	0.126321	71.2492	29.1924
BmorCPH23	KWMTBOMO06682	CPH	28.1476	5397.42	30.8286
BmorCPG4	KWMTBOMO10672	CPG	2.04116	5.85389	38.0469
BmorCPR127	KWMTBOMO12980	RR-2	0.323569	0.162586	38.2738
BmorCPR156	KWMTBOMO14796 modified	RR-1	3.56995	7.9342	38.7989
BmorCPH33	KWMTBOMO14981	CPH	18.2607	115.505	39.9999
BmorCPG9	KWMTBOMO10865	CPG	53.8369	23742.3	41.8352
BmorCPG35	KWMTBOMO11548	CPG	0.686528	1.72483	43.0472
BmorCPR149	KWMTBOMO13167	RR-1	24.0482	36.4791	44.08
BmorCPG20	KWMTBOMO12356	CPG	8.4872	6394.47	44.5322
BmorCPG12	KWMTBOMO05342 modified	CPG	0.897167	7066.46	46.5269
BmorCPR67	KWMTBOMO03935	RR-2	0.0882131	1814.12	47.3413
BmorCPG32	KWMTBOMO02461	CPG	2.81757	1.10607	52.7501
BmorCPH28	KWMTBOMO06989 modified	CPH	11.8866	325.627	52.8787
BmorCPT2	KWMTBOMO00354	CPT	67.1845	17316.1	53.4442
BmorCPR70	KWMTBOMO03939	RR-2	3.96778	6524.05	55.6071
BmorCPR105	KWMTBOMO12994 modified	RR-2	0.178756	4481.4	56.1894
BmorCPR9	KWMTBOMO10435	RR-1	0.474382	2960.34	58.5623
BmorCPR71	KWMTBOMO03940	RR-2	2.0051	4641.51	62.7711
BmorCPR32	KWMTBOMO13153	RR-1	27.3017	611.83	63.8207
BmorCPR92	KWMTBOMO13007	RR-2	0.0813925	9756.92	70.7809
BmorCPF	KWMTBOMO13745 modified	CPF	73.9489	81.5597	71.0382
BmorCPAP1-B2	KWMTBOMO03392 modified	CPAP1	9.54753	74.8214	72.796
BmorCPR50	KWMTBOMO13162	RR-1	1442.46	32.6919	74.4606
BmorCPR38	KWMTBOMO13146	RR-1	3.87986	18.2487	79.4539
BmorCPAP1-H	KWMTBOMO00699/KWMTBOMO00700	CPAP1	32.9957	66.975	80.0434
BmorCPR28	KWMTBOMO13158	RR-1	44.487	58.8166	98.9521
BmorCPR55	KWMTBOMO06992	RR-1	1.64481	395.953	99.561
BmorCPG14	KWMTBOMO05408	CPG	49.8179	14784	102.986
BmorCPR43	KWMTBOMO13139	RR-1	0.119622	76.1864	105.992
BmorCPR30	KWMTBOMO13156	RR-1	0.952854	107.043	113.157
BmorCPR21	KWMTBOMO12563	RR-1	4208.64	25.2115	113.731
BmorCPR26	NEWGENE01380	RR-1	3.50516	2642.09	125.101
BmorCPR86	KWMTBOMO13015	RR-2	0.0962814	830.431	127.913
BmorCPH5	KWMTBOMO04410	CPH	930.449	172.642	130.987
BmorCPR45	KWMTBOMO13137	RR-1	3.15803	4700.34	133.214
BmorCPAP3-E	KWMTBOMO08845	CPAP3	2.97821	245.862	141.614
BmorCPR111	KWMTBOMO12990	RR-2	1.56978	35804.8	143.005
BmorCPG6	KWMTBOMO10697 modified	CPG	0	45.3123	149.3
BmorCPR51	KWMTBOMO16518 modified	RR-1	20.3212	17.0758	150.233
BmorCPR19	KWMTBOMO11223 modified	RR-1	20.0648	45.26	182.878
BmorCPG10	KWMTBOMO02546 modified	CPG	418.627	11.5707	197.029
BmorCPR104	KWMTBOMO12995	RR-2	0.0708078	7430.22	202.333
BmorCPFL3	KWMTBOMO13828	CPFL	0.13269	3186.02	221.989
BmorCPR87	KWMTBOMO13014	RR-2	0	890.286	228.324
BmorCPR153	KWMTBOMO11217	RR-1	0.0604986	13.1477	241.256
BmorCPAP3-A2	KWMTBOMO08753	CPAP3	55.1997	579.28	245.936
BmorCPH17	KWMTBOMO06687 modified	CPH	0.150382	0.377819	248.376
BmorCPH21	KWMTBOMO06684	CPH	9.68462	4253.26	251.571
BmorCPR8	KWMTBOMO10434	RR-1	0.187978	365.776	262.911
BmorCPR33	KWMTBOMO13152 modified	RR-1	119.404	747.327	330.893
BmorCPR13	KWMTBOMO11216	RR-1	0	3.19192	334.683
BmorCPG18	KWMTBOMO11379	CPG	67.6929	1712.47	336.434
BmorCPAP3-D2	KWMTBOMO08709 modified	CPAP3	109.759	373.146	435.082
BmorCPAP3-A1	KWMTBOMO08754	CPAP3	193.794	2289	440.635
BmorCPH9	KWMTBOMO06696	CPH	6.43302	18.6111	459.04
BmorCPH27	KWMTBOMO06668	CPH	6.83454	3.84868	544.118
BmorCPG50	KWMTBOMO02745	CPG	89.1269	108.735	607.327
BmorCPT1	KWMTBOMO00298	CPT	7.74611	201.89	646.987
BmorCPR31	KWMTBOMO13154	RR-1	1.14606	1.43967	691.065
BmorCPR34	KWMTBOMO13151	RR-1	59.289	2140.52	696.502
BmorCPR83	KWMTBOMO13018	RR-2	0	422.456	713.861
BmorCPAP3-C	KWMTBOMO08747	CPAP3	525.398	1919.67	839.058
BmorCPR148	KWMTBOMO13337	RR-1	240.886	51.4415	897.486
BmorCPR56	KWMTBOMO09890	RR-1	469.242	421.828	908.033
BmorCPAP3-B	KWMTBOMO08751	CPAP3	124.639	421.522	942.854
BmorCPG21	KWMTBOMO13142	CPG	7254.25	3644.35	952.138
BmorCPH14	KWMTBOMO06690	CPH	0	0	972.008
BmorCPR4	KWMTBOMO05376	RR-1	95.6346	33102.3	1256.1
BmorCPR11	KWMTBOMO11214	RR-1	32.2751	0.740526	1372.96
BmorCPR2	KWMTBOMO04384	RR-1	45.8353	3507.99	1546.02
BmorCPH8	KWMTBOMO06697	CPH	19.5903	140.659	1603.83
BmorCPG13	KWMTBOMO05344	CPG	8.08763	1076.12	1607.6
BmorCPR23	KWMTBOMO13165	RR-1	367.835	15917.5	1741.27
BmorCPR1	KWMTBOMO02607	RR-1	33684.2	449.505	1941.48
BmorCPH7	KWMTBOMO06698	CPH	0.154301	387.212	2056.19
BmorCPR54	KWMTBOMO06991 modified	RR-1	6.39277	684.044	2098.32
BmorCPR46	KWMTBOMO13135	RR-1	22.93	230.954	2139.8
BmorCPR12	KWMTBOMO11215 modified	RR-1	0	2.01661	3045.28
BmorCPR3	KWMTBOMO04385	RR-1	15.7901	6575.33	3904.07
BmorCPR16	NEWGENE01169	RR-1	0.0297366	2257.44	4405.43
BmorCPR10	KWMTBOMO10974	RR-1	3.52759	451.434	4569.44
BmorCPR27	KWMTBOMO13159	RR-1	6.59067	2337.83	5058.74
BmorCPH15	KWMTBOMO06689	CPH	2.21616	65.7704	5557.87
BmorCPFL4	KWMTBOMO13831	CPFL	0	1490.71	6290.07
BmorCPH31	KWMTBOMO09614 modified	CPH	2.76799	1674.64	6380.48
BmorCPR29	KWMTBOMO13157	RR-1	0.13269	0.833425	7389.22
BmorCPFL1	KWMTBOMO00895	CPFL	45.8463	1519.98	7793.62
BmorCPH12	KWMTBOMO06693	CPH	1.3269	3.9171	7921.34
BmorCPH13	KWMTBOMO06692	CPH	0.13325	0.167388	8020.29
BmorCPR15	KWMTBOMO11219	RR-1	0	192.426	9106.16
BmorCPR59	KWMTBOMO02265	RR-2	15.5579	121.347	12304.6
BmorCPR134	NEWGENE00244	RR-2	0.185766	5.71729	12972.6
BmorCPR63	KWMTBOMO02261	RR-2	2.93369	53.2199	14718.3
BmorCPH10	KWMTBOMO06695 modified	CPH	1.80731	59.9845	15721.8
BmorCPH11	KWMTBOMO06694 modified	CPH	3.58867	150.57	18401.6
BmorCPH16	KWMTBOMO06688	CPH	0.19101	20.5553	18975.1
BmorCPH2	KWMTBOMO00892	CPH	5.8482	5037.03	22897
BmorCPH3	KWMTBOMO00896	CPH	54.5069	2.32944	23721.4
BmorCPG17	KWMTBOMO11382	CPG	171.198	68.2759	26419.9
BmorCPH30	KWMTBOMO09645	CPH	631.755	949.472	41658
BmorCPH1	KWMTBOMO00772	CPH	3.15803	3.9671	43532.1
BmorCPR64	KWMTBOMO02260	RR-2	0.375956	0.157425	49058.2
BmorCPG43	KWMTBOMO06667	CPG	634.581	402.46	49893.6
BmorCPH4	KWMTBOMO00897	CPH	48.7785	1456.46	64570.4

## Sheet: W36h (Pupal epicuticle)
Gene name	Gene ID	Gene family	W36h
BmorCPG16	KWMTBOMO09333 modified	CPG	1.00942
BmorCPR22	KWMTBOMO13166	RR-1	1.03588
BmorCPR31	KWMTBOMO13154	RR-1	1.14606
BmorCPR130	KWMTBOMO12973	RR-2	1.20042
BmorCPH12	KWMTBOMO06693	CPH	1.3269
BmorCPH32	KWMTBOMO10675	CPH	1.3269
BmorCPR143	KWMTBOMO14312	RR-2	1.32719
BmorCPR37	KWMTBOMO13147	RR-1	1.38308
BmorCPH6	KWMTBOMO06699	CPH	1.47744
BmorCPR131	KWMTBOMO14286	RR-2	1.51036
BmorCPG8	KWMTBOMO10863 modified	CPG	1.52361
BmorCPR111	KWMTBOMO12990	RR-2	1.56978
BmorCPR55	KWMTBOMO06992	RR-1	1.64481
BmorCPG44	KWMTBOMO09330	CPG	1.73791
BmorCPH10	KWMTBOMO06695 modified	CPH	1.80731
BmorCPR91	KWMTBOMO13008	RR-2	1.98839
BmorCPR71	KWMTBOMO03940	RR-2	2.0051
BmorCPG4	KWMTBOMO10672	CPG	2.04116
BmorCPG28	KWMTBOMO10668	CPG	2.09799
BmorCPH15	KWMTBOMO06689	CPH	2.21616
BmorCPH42	KWMTBOMO10769	CPH	2.69435
BmorCPR141	KWMTBOMO13198 modified	RR-2	2.7659
BmorCPH31	KWMTBOMO09614 modified	CPH	2.76799
BmorCPH34	KWMTBOMO06673	CPH	2.81757
BmorCPG32	KWMTBOMO02461	CPG	2.81757
BmorCPR66	KWMTBOMO03697	RR-2	2.82809
BmorCPR79	KWMTBOMO13021 modified	RR-2	2.85196
BmorCPR63	KWMTBOMO02261	RR-2	2.93369
BmorCPAP3-E	KWMTBOMO08845	CPAP3	2.97821
BmorCPR45	KWMTBOMO13137	RR-1	3.15803
BmorCPG36	KWMTBOMO11551	CPG	3.15803
BmorCPH1	KWMTBOMO00772	CPH	3.15803
BmorCPR26	NEWGENE01380	RR-1	3.50516
BmorCPR10	KWMTBOMO10974	RR-1	3.52759
BmorCPR156	KWMTBOMO14796 modified	RR-1	3.56995
BmorCPH11	KWMTBOMO06694 modified	CPH	3.58867
BmorCPR20	KWMTBOMO12562 modified	RR-1	3.85125
BmorCPR38	KWMTBOMO13146	RR-1	3.87986
BmorCPR70	KWMTBOMO03939	RR-2	3.96778
BmorCPAP1-I	KWMTBOMO13035	CPAP1	4.27419
BmorCPR151	KWMTBOMO14292	RR-2	4.3559
BmorCPR123	KWMTBOMO12984 modified	RR-2	4.57223
BmorCPAP1-B	KWMTBOMO03393/KWMTBOMO03396	CPAP1	4.80682
BmorCPR44	KWMTBOMO13138	RR-1	5.383
BmorCPR39	KWMTBOMO13145	RR-1	5.38945
BmorCPR72	KWMTBOMO03942	RR-2	5.63934
BmorCPAP1-C	KWMTBOMO13535 modified	CPAP1	5.80469
BmorCPH2	KWMTBOMO00892	CPH	5.8482
BmorCPR53	KWMTBOMO13136	RR-1	6.32884
BmorCPR54	KWMTBOMO06991 modified	RR-1	6.39277
BmorCPH9	KWMTBOMO06696	CPH	6.43302
BmorCPR27	KWMTBOMO13159	RR-1	6.59067
BmorCPH27	KWMTBOMO06668	CPH	6.83454
BmorCPG24	KWMTBOMO16256 modified	CPG	7.6785
BmorCPT1	KWMTBOMO00298	CPT	7.74611
BmorCPG13	KWMTBOMO05344	CPG	8.08763
BmorCPG20	KWMTBOMO12356	CPG	8.4872
BmorCPG48	KWMTBOMO01817 modified	CPG	9.46571
BmorCPAP1-B2	KWMTBOMO03392 modified	CPAP1	9.54753
BmorCPH21	KWMTBOMO06684	CPH	9.68462
BmorCPR133	KWMTBOMO16214	RR-2	9.68941
BmorCPR69	KWMTBOMO03937	RR-2	11.7414
BmorCPH28	KWMTBOMO06989 modified	CPH	11.8866
BmorCPG40	KWMTBOMO13475	CPG	12.4407
BmorCPR25	KWMTBOMO13163	RR-1	13.8536
BmorCPAP3-D1	KWMTBOMO08752	CPAP3	15.3032
BmorCPR59	KWMTBOMO02265	RR-2	15.5579
BmorCPR3	KWMTBOMO04385	RR-1	15.7901
BmorCPR122	NEWGENE01349	RR-2	16.6601
BmorCPAP1-M	KWMTBOMO13066 modified	CPAP1	16.6881
BmorCPH33	KWMTBOMO14981	CPH	18.2607
BmorCPH8	KWMTBOMO06697	CPH	19.5903
BmorCPR19	KWMTBOMO11223 modified	RR-1	20.0648
BmorCPR51	KWMTBOMO16518 modified	RR-1	20.3212
BmorCPAP1-K	KWMTBOMO03801 modified	CPAP1	21.7201
BmorCPR147	NEWGENE01346	RR-3	21.7484
BmorCPR46	KWMTBOMO13135	RR-1	22.93
BmorCPR40	KWMTBOMO13144	RR-1	23.5066
BmorCPR149	KWMTBOMO13167	RR-1	24.0482
BmorCPR32	KWMTBOMO13153	RR-1	27.3017
BmorCPR78	KWMTBOMO13423 modified	RR-2	27.5772
BmorCPH23	KWMTBOMO06682	CPH	28.1476
BmorCPR11	KWMTBOMO11214	RR-1	32.2751
BmorCPAP1-H	KWMTBOMO00699/KWMTBOMO00700	CPAP1	32.9957
BmorCPAP1-G	KWMTBOMO02300 modified	CPAP1	33.438
BmorCPR7	KWMTBOMO10433	RR-1	42.1441
BmorCPR28	KWMTBOMO13158	RR-1	44.487
BmorCPR2	KWMTBOMO04384	RR-1	45.8353
BmorCPFL1	KWMTBOMO00895	CPFL	45.8463
BmorCPH4	KWMTBOMO00897	CPH	48.7785
BmorCPG14	KWMTBOMO05408	CPG	49.8179
BmorCPH36	KWMTBOMO00043	CPH	52.8022
BmorCPG9	KWMTBOMO10865	CPG	53.8369
BmorCPR42	KWMTBOMO13140	RR-1	54.3773
BmorCPH3	KWMTBOMO00896	CPH	54.5069
BmorCPAP3-A2	KWMTBOMO08753	CPAP3	55.1997
BmorCPR34	KWMTBOMO13151	RR-1	59.289
BmorCPR41	KWMTBOMO13141	RR-1	61.6474
BmorCPT2	KWMTBOMO00354	CPT	67.1845
BmorCPG18	KWMTBOMO11379	CPG	67.6929
BmorCPF	KWMTBOMO13745 modified	CPF	73.9489
BmorCPG50	KWMTBOMO02745	CPG	89.1269
BmorCPR4	KWMTBOMO05376	RR-1	95.6346
BmorCPR5	KWMTBOMO05377	RR-1	98.7602
BmorCPAP3-D2	KWMTBOMO08709 modified	CPAP3	109.759
BmorCPR33	KWMTBOMO13152 modified	RR-1	119.404
BmorCPAP3-B	KWMTBOMO08751	CPAP3	124.639
BmorCPG17	KWMTBOMO11382	CPG	171.198
BmorCPAP3-A1	KWMTBOMO08754	CPAP3	193.794
BmorCPR148	KWMTBOMO13337	RR-1	240.886
BmorCPR23	KWMTBOMO13165	RR-1	367.835
BmorCPG10	KWMTBOMO02546 modified	CPG	418.627
BmorCPR56	KWMTBOMO09890	RR-1	469.242
BmorCPH19	KWMTBOMO06685	CPH	498.57
BmorCPAP3-C	KWMTBOMO08747	CPAP3	525.398
BmorCPH30	KWMTBOMO09645	CPH	631.755
BmorCPT3	KWMTBOMO04356	CPT	633.685
BmorCPG43	KWMTBOMO06667	CPG	634.581
BmorCPH18	KWMTBOMO06686	CPH	736.719
BmorCPH5	KWMTBOMO04410	CPH	930.449
BmorCPR50	KWMTBOMO13162	RR-1	1442.46
BmorCPR146	KWMTBOMO13100	RR-3	1666.83
BmorCPAP1-N	KWMTBOMO00706 modified	CPAP1	2419.3
BmorCPR21	KWMTBOMO12563	RR-1	4208.64
BmorCPG21	KWMTBOMO13142	CPG	7254.25
BmorCPR1	KWMTBOMO02607	RR-1	33684.2

## Sheet: W52h (Pupal exocuticle)
Gene name	Gene ID	Gene family	W52h
BmorCPG32	KWMTBOMO02461	CPG	1.10607
BmorCPR130	KWMTBOMO12973	RR-2	1.15997
BmorCPR44	KWMTBOMO13138	RR-1	1.35242
BmorCPR113	KWMTBOMO12988	RR-2	1.36126
BmorCPR31	KWMTBOMO13154	RR-1	1.43967
BmorCPR42	KWMTBOMO13140	RR-1	1.48766
BmorCPR81	KWMTBOMO13019	RR-2	1.54814
BmorCPG35	KWMTBOMO11548	CPG	1.72483
BmorCPR48	KWMTBOMO14827/KWMTBOMO14828	RR-1	1.86185
BmorCPR128	KWMTBOMO12979	RR-2	1.86856
BmorCPR140	KWMTBOMO07409	RR-2	1.95906
BmorCPAP1-D	KWMTBOMO00802	CPAP1	1.96568
BmorCPR62	KWMTBOMO02262	RR-2	1.96801
BmorCPR12	KWMTBOMO11215 modified	RR-1	2.01661
BmorCPAP1-N	KWMTBOMO00706 modified	CPAP1	2.14133
BmorCPH6	KWMTBOMO06699	CPH	2.31994
BmorCPH3	KWMTBOMO00896	CPH	2.32944
BmorCPR82	NEWGENE01360	RR-2	2.36072
BmorCPR90	KWMTBOMO13009	RR-2	3.15234
BmorCPR13	KWMTBOMO11216	RR-1	3.19192
BmorCPR61	KWMTBOMO02263	RR-2	3.29285
BmorCPG19	KWMTBOMO11550	CPG	3.51071
BmorCPAP1-J	KWMTBOMO03761	CPAP1	3.82052
BmorCPR60	KWMTBOMO02264	RR-2	3.83116
BmorCPH27	KWMTBOMO06668	CPH	3.84868
BmorCPH12	KWMTBOMO06693	CPH	3.9171
BmorCPH1	KWMTBOMO00772	CPH	3.9671
BmorCPH29	KWMTBOMO06990 modified	CPH	4.47508
BmorCPG36	KWMTBOMO11551	CPG	5.20682
BmorCPR134	NEWGENE00244	RR-2	5.71729
BmorCPG4	KWMTBOMO10672	CPG	5.85389
BmorCPR85	KWMTBOMO13016	RR-2	6.65621
BmorCPG48	KWMTBOMO01817 modified	CPG	7.62904
BmorCPR156	KWMTBOMO14796 modified	RR-1	7.9342
BmorCPR147	NEWGENE01346	RR-3	8.2078
BmorCPR151	KWMTBOMO14292	RR-2	8.61819
BmorCPAP1-K	KWMTBOMO03801 modified	CPAP1	8.97939
BmorCPR133	KWMTBOMO16214	RR-2	9.76749
BmorCPG5	KWMTBOMO10673	CPG	10.8901
BmorCPG10	KWMTBOMO02546 modified	CPG	11.5707
BmorCPR37	KWMTBOMO13147	RR-1	12.4515
BmorCPR153	KWMTBOMO11217	RR-1	13.1477
BmorCPH32	KWMTBOMO10675	CPH	14.1682
BmorCPR51	KWMTBOMO16518 modified	RR-1	17.0758
BmorCPAP1-C	KWMTBOMO13535 modified	CPAP1	17.5785
BmorCPR117	NEWGENE01353	RR-2	17.7353
BmorCPR38	KWMTBOMO13146	RR-1	18.2487
BmorCPR66	KWMTBOMO03697	RR-2	18.3552
BmorCPH9	KWMTBOMO06696	CPH	18.6111
BmorCPH16	KWMTBOMO06688	CPH	20.5553
BmorCPR41	KWMTBOMO13141	RR-1	22.1497
BmorCPR5	KWMTBOMO05377	RR-1	22.5404
BmorCPR25	KWMTBOMO13163	RR-1	22.8296
BmorCPR21	KWMTBOMO12563	RR-1	25.2115
BmorCPR112	KWMTBOMO12989	RR-2	27.0484
BmorCPAP1-M	KWMTBOMO13066 modified	CPAP1	29.4669
BmorCPR53	KWMTBOMO13136	RR-1	31.1586
BmorCPR50	KWMTBOMO13162	RR-1	32.6919
BmorCPR146	KWMTBOMO13100	RR-3	33.5086
BmorCPH26	KWMTBOMO06671	CPH	34.4344
BmorCPR125	KWMTBOMO12983 modified	RR-2	34.9382
BmorCPG40	KWMTBOMO13475	CPG	36.2649
BmorCPR149	KWMTBOMO13167	RR-1	36.4791
BmorCPG11	KWMTBOMO05341	CPG	38.4589
BmorCPR73	KWMTBOMO03943 modified	RR-2	39.1911
BmorCPG2	KWMTBOMO10669	CPG	42.3571
BmorCPG42	KWMTBOMO13910	CPG	42.5606
BmorCPAP1-B	KWMTBOMO03393/KWMTBOMO03396	CPAP1	43.8761
BmorCPR150	NEWGENE01347	RR-2	44.8328
BmorCPR19	KWMTBOMO11223 modified	RR-1	45.26
BmorCPG6	KWMTBOMO10697 modified	CPG	45.3123
BmorCPR118	NEWGENE01352	RR-2	45.474
BmorCPR131	KWMTBOMO14286	RR-2	49.1576
BmorCPR148	KWMTBOMO13337	RR-1	51.4415
BmorCPR63	KWMTBOMO02261	RR-2	53.2199
BmorCPG25	KWMTBOMO10666	CPG	58.7485
BmorCPR28	KWMTBOMO13158	RR-1	58.8166
BmorCPH10	KWMTBOMO06695 modified	CPH	59.9845
BmorCPR115	NEWGENE01354	RR-2	64.1882
BmorCPH15	KWMTBOMO06689	CPH	65.7704
BmorCPAP1-H	KWMTBOMO00699/KWMTBOMO00700	CPAP1	66.975
BmorCPAP1-I	KWMTBOMO13035	CPAP1	68.2698
BmorCPG17	KWMTBOMO11382	CPG	68.2759
BmorCPR24	KWMTBOMO13164 modified	RR-1	70.5077
BmorCPH47	KWMTBOMO06672	CPH	71.2492
BmorCPAP1-B2	KWMTBOMO03392 modified	CPAP1	74.8214
BmorCPR143	KWMTBOMO14312	RR-2	75.4091
BmorCPAP1-F	KWMTBOMO00703	CPAP1	75.8672
BmorCPR43	KWMTBOMO13139	RR-1	76.1864
BmorCPR40	KWMTBOMO13144	RR-1	78.1753
BmorCPF	KWMTBOMO13745 modified	CPF	81.5597
BmorCPR161	KWMTBOMO13002	RR-2	86.9895
BmorCPR30	KWMTBOMO13156	RR-1	107.043
BmorCPG50	KWMTBOMO02745	CPG	108.735
BmorCPR96	NEWGENE01358	RR-2	114.527
BmorCPH33	KWMTBOMO14981	CPH	115.505
BmorCPR59	KWMTBOMO02265	RR-2	121.347
BmorCPR77	KWMTBOMO12457	RR-2	122.334
BmorCPH22	KWMTBOMO06683	CPH	136.182
BmorCPR126	KWMTBOMO12982	RR-2	136.797
BmorCPH8	KWMTBOMO06697	CPH	140.659
BmorCPH11	KWMTBOMO06694 modified	CPH	150.57
BmorCPH5	KWMTBOMO04410	CPH	172.642
BmorCPG26	KWMTBOMO10667	CPG	188.497
BmorCPR17	KWMTBOMO11221	RR-1	188.966
BmorCPR72	KWMTBOMO03942	RR-2	190.445
BmorCPR15	KWMTBOMO11219	RR-1	192.426
BmorCPT1	KWMTBOMO00298	CPT	201.89
BmorCPR120	NEWGENE01350	RR-2	203.586
BmorCPH42	KWMTBOMO10769	CPH	209.296
BmorCPR123	KWMTBOMO12984 modified	RR-2	209.508
BmorCPG15	NEWGENE00769	CPG	218.161
BmorCPAP1-G	KWMTBOMO02300 modified	CPAP1	221.752
BmorCPR46	KWMTBOMO13135	RR-1	230.954
BmorCPAP3-E	KWMTBOMO08845	CPAP3	245.862
BmorCPR7	KWMTBOMO10433	RR-1	246.547
BmorCPR98	KWMTBOMO13003	RR-2	273.634
BmorCPAP1-A	KWMTBOMO08094/KWMTBOMO08095	CPAP1	288.157
BmorCPH28	KWMTBOMO06989 modified	CPH	325.627
BmorCPR79	KWMTBOMO13021 modified	RR-2	359.267
BmorCPR119	NEWGENE01351	RR-2	364.491
BmorCPR8	KWMTBOMO10434	RR-1	365.776
BmorCPR76	KWMTBOMO12456	RR-2	372.232
BmorCPAP3-D2	KWMTBOMO08709 modified	CPAP3	373.146
BmorCPH7	KWMTBOMO06698	CPH	387.212
BmorCPR55	KWMTBOMO06992	RR-1	395.953
BmorCPG43	KWMTBOMO06667	CPG	402.46
BmorCPR102	KWMTBOMO12997	RR-2	408.185
BmorCPAP3-B	KWMTBOMO08751	CPAP3	421.522
BmorCPR56	KWMTBOMO09890	RR-1	421.828
BmorCPR83	KWMTBOMO13018	RR-2	422.456
BmorCPR1	KWMTBOMO02607	RR-1	449.505
BmorCPR10	KWMTBOMO10974	RR-1	451.434
BmorCPAP3-D1	KWMTBOMO08752	CPAP3	495.888
BmorCPR138	KWMTBOMO12454	RR-2	552.793
BmorCPAP3-A2	KWMTBOMO08753	CPAP3	579.28
BmorCPR75	KWMTBOMO12452	RR-2	586.744
BmorCPR32	KWMTBOMO13153	RR-1	611.83
BmorCPG28	KWMTBOMO10668	CPG	623.917
BmorCPR54	KWMTBOMO06991 modified	RR-1	684.044
BmorCPR33	KWMTBOMO13152 modified	RR-1	747.327
BmorCPR158	KWMTBOMO12455	RR-2	756.242
BmorCPR160	KWMTBOMO12993	RR-2	802.197
BmorCPR159	NEWGENE01356	RR-2	812.019
BmorCPR86	KWMTBOMO13015	RR-2	830.431
BmorCPR87	KWMTBOMO13014	RR-2	890.286
BmorCPH30	KWMTBOMO09645	CPH	949.472
BmorCPR99	KWMTBOMO13001	RR-2	966.921
BmorCPR97	KWMTBOMO13004	RR-2	1006.6
BmorCPR157	KWMTBOMO12453	RR-2	1054.21
BmorCPG13	KWMTBOMO05344	CPG	1076.12
BmorCPR39	KWMTBOMO13145	RR-1	1182.17
BmorCPR106	NEWGENE01357	RR-2	1261.18
BmorCPH4	KWMTBOMO00897	CPH	1456.46
BmorCPFL4	KWMTBOMO13831	CPFL	1490.71
BmorCPFL1	KWMTBOMO00895	CPFL	1519.98
BmorCPG3	KWMTBOMO10670	CPG	1615.64
BmorCPH31	KWMTBOMO09614 modified	CPH	1674.64
BmorCPG18	KWMTBOMO11379	CPG	1712.47
BmorCPR67	KWMTBOMO03935	RR-2	1814.12
BmorCPG1	KWMTBOMO10671	CPG	1865.37
BmorCPAP3-C	KWMTBOMO08747	CPAP3	1919.67
BmorCPR68	KWMTBOMO03936	RR-2	1959.84
BmorCPR114	KWMTBOMO12987	RR-2	2027.98
BmorCPR34	KWMTBOMO13151	RR-1	2140.52
BmorCPR16	NEWGENE01169	RR-1	2257.44
BmorCPT4	KWMTBOMO05702	CPT	2282.16
BmorCPAP3-A1	KWMTBOMO08754	CPAP3	2289
BmorCPR69	KWMTBOMO03937	RR-2	2310.33
BmorCPR27	KWMTBOMO13159	RR-1	2337.83
BmorCPH19	KWMTBOMO06685	CPH	2574.17
BmorCPR26	NEWGENE01380	RR-1	2642.09
BmorCPR103	KWMTBOMO12996	RR-2	2869.57
BmorCPR91	KWMTBOMO13008	RR-2	2912.73
BmorCPR9	KWMTBOMO10435	RR-1	2960.34
BmorCPR78	KWMTBOMO13423 modified	RR-2	3117.53
BmorCPFL3	KWMTBOMO13828	CPFL	3186.02
BmorCPR93	KWMTBOMO13006	RR-2	3309.44
BmorCPG24	KWMTBOMO16256 modified	CPG	3504.21
BmorCPR2	KWMTBOMO04384	RR-1	3507.99
BmorCPFL2	NEWGENE01436	CPF	3593.51
BmorCPG21	KWMTBOMO13142	CPG	3644.35
BmorCPH21	KWMTBOMO06684	CPH	4253.26
BmorCPR101	KWMTBOMO12998	RR-2	4386.38
BmorCPR105	KWMTBOMO12994 modified	RR-2	4481.4
BmorCPR122	NEWGENE01349	RR-2	4539.87
BmorCPR71	KWMTBOMO03940	RR-2	4641.51
BmorCPR45	KWMTBOMO13137	RR-1	4700.34
BmorCPH2	KWMTBOMO00892	CPH	5037.03
BmorCPH23	KWMTBOMO06682	CPH	5397.42
BmorCPH36	KWMTBOMO00043	CPH	5734.37
BmorCPG20	KWMTBOMO12356	CPG	6394.47
BmorCPR84	KWMTBOMO13017 modified	RR-2	6480.56
BmorCPR70	KWMTBOMO03939	RR-2	6524.05
BmorCPR3	KWMTBOMO04385	RR-1	6575.33
BmorCPG12	KWMTBOMO05342 modified	CPG	7066.46
BmorCPR104	KWMTBOMO12995	RR-2	7430.22
BmorCPR92	KWMTBOMO13007	RR-2	9756.92
BmorCPH18	KWMTBOMO06686	CPH	11600.5
BmorCPR121	KWMTBOMO12985	RR-2	12566.6
BmorCPT3	KWMTBOMO04356	CPT	14564.9
BmorCPG14	KWMTBOMO05408	CPG	14784
BmorCPR109	KWMTBOMO12991 modified	RR-2	14835.8
BmorCPR23	KWMTBOMO13165	RR-1	15917.5
BmorCPT2	KWMTBOMO00354	CPT	17316.1
BmorCPG9	KWMTBOMO10865	CPG	23742.3
BmorCPR107	KWMTBOMO12992 modified	RR-2	31795.6
BmorCPR4	KWMTBOMO05376	RR-1	33102.3
BmorCPR111	KWMTBOMO12990	RR-2	35804.8

## Sheet: P12h (Pupal endocuticle)
Gene name	Gene ID	Gene family	P12h
BmorCPR144	KWMTBOMO14337 modified	RR-2	1.05167
BmorCPAP1-K	KWMTBOMO03801 modified	CPAP1	1.10763
BmorCPR140	KWMTBOMO07409	RR-2	1.1387
BmorCPR114	KWMTBOMO12987	RR-2	1.14341
BmorCPR102	KWMTBOMO12997	RR-2	1.31838
BmorCPR112	KWMTBOMO12989	RR-2	1.42926
BmorCPH32	KWMTBOMO10675	CPH	1.59861
BmorCPR109	KWMTBOMO12991 modified	RR-2	1.6669
BmorCPG19	KWMTBOMO11550	CPG	1.68349
BmorCPR130	KWMTBOMO12973	RR-2	1.71929
BmorCPR17	KWMTBOMO11221	RR-1	1.73964
BmorCPR44	KWMTBOMO13138	RR-1	1.83422
BmorCPAP1-G	KWMTBOMO02300 modified	CPAP1	1.87397
BmorCPR99	KWMTBOMO13001	RR-2	2.01417
BmorCPFL2	NEWGENE01436	CPF	2.0597
BmorCPR122	NEWGENE01349	RR-2	2.42975
BmorCPG31	KWMTBOMO11380	CPG	2.43662
BmorCPT4	KWMTBOMO05702	CPT	2.524
BmorCPR91	KWMTBOMO13008	RR-2	3.0745
BmorCPR126	KWMTBOMO12982	RR-2	3.10101
BmorCPR47	KWMTBOMO12921	RR-1	3.52095
BmorCPR146	KWMTBOMO13100	RR-3	3.58978
BmorCPR79	KWMTBOMO13021 modified	RR-2	4.19019
BmorCPAP1-B	KWMTBOMO03393/KWMTBOMO03396	CPAP1	4.25801
BmorCPR58	KWMTBOMO02266	RR-2	4.26262
BmorCPR37	KWMTBOMO13147	RR-1	5.04936
BmorCPAP1-A	KWMTBOMO08094/KWMTBOMO08095	CPAP1	5.18993
BmorCPG1	KWMTBOMO10671	CPG	5.31324
BmorCPR151	KWMTBOMO14292	RR-2	5.36712
BmorCPR42	KWMTBOMO13140	RR-1	5.4044
BmorCPG42	KWMTBOMO13910	CPG	5.80739
BmorCPT3	KWMTBOMO04356	CPT	6.01769
BmorCPR101	KWMTBOMO12998	RR-2	6.61018
BmorCPR5	KWMTBOMO05377	RR-1	6.91763
BmorCPR39	KWMTBOMO13145	RR-1	6.93834
BmorCPR131	KWMTBOMO14286	RR-2	7.21839
BmorCPR65	KWMTBOMO02259	RR-2	7.28171
BmorCPR41	KWMTBOMO13141	RR-1	7.34998
BmorCPH6	KWMTBOMO06699	CPH	7.38285
BmorCPR143	KWMTBOMO14312	RR-2	7.56615
BmorCPR53	KWMTBOMO13136	RR-1	7.77183
BmorCPR72	KWMTBOMO03942	RR-2	8.33821
BmorCPAP1-L	KWMTBOMO04038 modified	CPAP1	9.25953
BmorCPR60	KWMTBOMO02264	RR-2	9.64373
BmorCPR66	KWMTBOMO03697	RR-2	9.80858
BmorCPR107	KWMTBOMO12992 modified	RR-2	10.2098
BmorCPG48	KWMTBOMO01817 modified	CPG	12.1104
BmorCPR40	KWMTBOMO13144	RR-1	12.9119
BmorCPH19	KWMTBOMO06685	CPH	14.2232
BmorCPR61	KWMTBOMO02263	RR-2	15.0383
BmorCPAP1-N	KWMTBOMO00706 modified	CPAP1	15.1323
BmorCPH36	KWMTBOMO00043	CPH	16.0489
BmorCPH26	KWMTBOMO06671	CPH	17.9858
BmorCPR52	KWMTBOMO11184	RR-1	19.1825
BmorCPAP1-J	KWMTBOMO03761	CPAP1	19.4558
BmorCPG40	KWMTBOMO13475	CPG	19.7397
BmorCPR158	KWMTBOMO12455	RR-2	20.4127
BmorCPAP1-I	KWMTBOMO13035	CPAP1	20.8596
BmorCPR78	KWMTBOMO13423 modified	RR-2	20.9477
BmorCPG15	NEWGENE00769	CPG	22.0012
BmorCPR7	KWMTBOMO10433	RR-1	23.0182
BmorCPG5	KWMTBOMO10673	CPG	24.2456
BmorCPH18	KWMTBOMO06686	CPH	25.602
BmorCPR147	NEWGENE01346	RR-3	26.3756
BmorCPG36	KWMTBOMO11551	CPG	27.4543
BmorCPAP1-M	KWMTBOMO13066 modified	CPAP1	27.8551
BmorCPAP3-D1	KWMTBOMO08752	CPAP3	27.8838
BmorCPG34	KWMTBOMO02848	CPG	27.952
BmorCPR84	KWMTBOMO13017 modified	RR-2	28.4053
BmorCPR103	KWMTBOMO12996	RR-2	29.1595
BmorCPH47	KWMTBOMO06672	CPH	29.1924
BmorCPH23	KWMTBOMO06682	CPH	30.8286
BmorCPG4	KWMTBOMO10672	CPG	38.0469
BmorCPR127	KWMTBOMO12980	RR-2	38.2738
BmorCPR156	KWMTBOMO14796 modified	RR-1	38.7989
BmorCPH33	KWMTBOMO14981	CPH	39.9999
BmorCPG9	KWMTBOMO10865	CPG	41.8352
BmorCPG35	KWMTBOMO11548	CPG	43.0472
BmorCPR149	KWMTBOMO13167	RR-1	44.08
BmorCPG20	KWMTBOMO12356	CPG	44.5322
BmorCPG12	KWMTBOMO05342 modified	CPG	46.5269
BmorCPR67	KWMTBOMO03935	RR-2	47.3413
BmorCPG32	KWMTBOMO02461	CPG	52.7501
BmorCPH28	KWMTBOMO06989 modified	CPH	52.8787
BmorCPT2	KWMTBOMO00354	CPT	53.4442
BmorCPR70	KWMTBOMO03939	RR-2	55.6071
BmorCPR105	KWMTBOMO12994 modified	RR-2	56.1894
BmorCPR9	KWMTBOMO10435	RR-1	58.5623
BmorCPR71	KWMTBOMO03940	RR-2	62.7711
BmorCPR32	KWMTBOMO13153	RR-1	63.8207
BmorCPR92	KWMTBOMO13007	RR-2	70.7809
BmorCPF	KWMTBOMO13745 modified	CPF	71.0382
BmorCPAP1-B2	KWMTBOMO03392 modified	CPAP1	72.796
BmorCPR50	KWMTBOMO13162	RR-1	74.4606
BmorCPR38	KWMTBOMO13146	RR-1	79.4539
BmorCPAP1-H	KWMTBOMO00699/KWMTBOMO00700	CPAP1	80.0434
BmorCPR28	KWMTBOMO13158	RR-1	98.9521
BmorCPR55	KWMTBOMO06992	RR-1	99.561
BmorCPG14	KWMTBOMO05408	CPG	102.986
BmorCPR43	KWMTBOMO13139	RR-1	105.992
BmorCPR30	KWMTBOMO13156	RR-1	113.157
BmorCPR21	KWMTBOMO12563	RR-1	113.731
BmorCPR26	NEWGENE01380	RR-1	125.101
BmorCPR86	KWMTBOMO13015	RR-2	127.913
BmorCPH5	KWMTBOMO04410	CPH	130.987
BmorCPR45	KWMTBOMO13137	RR-1	133.214
BmorCPAP3-E	KWMTBOMO08845	CPAP3	141.614
BmorCPR111	KWMTBOMO12990	RR-2	143.005
BmorCPG6	KWMTBOMO10697 modified	CPG	149.3
BmorCPR51	KWMTBOMO16518 modified	RR-1	150.233
BmorCPR19	KWMTBOMO11223 modified	RR-1	182.878
BmorCPG10	KWMTBOMO02546 modified	CPG	197.029
BmorCPR104	KWMTBOMO12995	RR-2	202.333
BmorCPFL3	KWMTBOMO13828	CPFL	221.989
BmorCPR87	KWMTBOMO13014	RR-2	228.324
BmorCPR153	KWMTBOMO11217	RR-1	241.256
BmorCPAP3-A2	KWMTBOMO08753	CPAP3	245.936
BmorCPH17	KWMTBOMO06687 modified	CPH	248.376
BmorCPH21	KWMTBOMO06684	CPH	251.571
BmorCPR8	KWMTBOMO10434	RR-1	262.911
BmorCPR33	KWMTBOMO13152 modified	RR-1	330.893
BmorCPR13	KWMTBOMO11216	RR-1	334.683
BmorCPG18	KWMTBOMO11379	CPG	336.434
BmorCPAP3-D2	KWMTBOMO08709 modified	CPAP3	435.082
BmorCPAP3-A1	KWMTBOMO08754	CPAP3	440.635
BmorCPH9	KWMTBOMO06696	CPH	459.04
BmorCPH27	KWMTBOMO06668	CPH	544.118
BmorCPG50	KWMTBOMO02745	CPG	607.327
BmorCPT1	KWMTBOMO00298	CPT	646.987
BmorCPR31	KWMTBOMO13154	RR-1	691.065
BmorCPR34	KWMTBOMO13151	RR-1	696.502
BmorCPR83	KWMTBOMO13018	RR-2	713.861
BmorCPAP3-C	KWMTBOMO08747	CPAP3	839.058
BmorCPR148	KWMTBOMO13337	RR-1	897.486
BmorCPR56	KWMTBOMO09890	RR-1	908.033
BmorCPAP3-B	KWMTBOMO08751	CPAP3	942.854
BmorCPG21	KWMTBOMO13142	CPG	952.138
BmorCPH14	KWMTBOMO06690	CPH	972.008
BmorCPR4	KWMTBOMO05376	RR-1	1256.1
BmorCPR11	KWMTBOMO11214	RR-1	1372.96
BmorCPR2	KWMTBOMO04384	RR-1	1546.02
BmorCPH8	KWMTBOMO06697	CPH	1603.83
BmorCPG13	KWMTBOMO05344	CPG	1607.6
BmorCPR23	KWMTBOMO13165	RR-1	1741.27
BmorCPR1	KWMTBOMO02607	RR-1	1941.48
BmorCPH7	KWMTBOMO06698	CPH	2056.19
BmorCPR54	KWMTBOMO06991 modified	RR-1	2098.32
BmorCPR46	KWMTBOMO13135	RR-1	2139.8
BmorCPR12	KWMTBOMO11215 modified	RR-1	3045.28
BmorCPR3	KWMTBOMO04385	RR-1	3904.07
BmorCPR16	NEWGENE01169	RR-1	4405.43
BmorCPR10	KWMTBOMO10974	RR-1	4569.44
BmorCPR27	KWMTBOMO13159	RR-1	5058.74
BmorCPH15	KWMTBOMO06689	CPH	5557.87
BmorCPFL4	KWMTBOMO13831	CPFL	6290.07
BmorCPH31	KWMTBOMO09614 modified	CPH	6380.48
BmorCPR29	KWMTBOMO13157	RR-1	7389.22
BmorCPFL1	KWMTBOMO00895	CPFL	7793.62
BmorCPH12	KWMTBOMO06693	CPH	7921.34
BmorCPH13	KWMTBOMO06692	CPH	8020.29
BmorCPR15	KWMTBOMO11219	RR-1	9106.16
BmorCPR59	KWMTBOMO02265	RR-2	12304.6
BmorCPR134	NEWGENE00244	RR-2	12972.6
BmorCPR63	KWMTBOMO02261	RR-2	14718.3
BmorCPH10	KWMTBOMO06695 modified	CPH	15721.8
BmorCPH11	KWMTBOMO06694 modified	CPH	18401.6
BmorCPH16	KWMTBOMO06688	CPH	18975.1
BmorCPH2	KWMTBOMO00892	CPH	22897
BmorCPH3	KWMTBOMO00896	CPH	23721.4
BmorCPG17	KWMTBOMO11382	CPG	26419.9
BmorCPH30	KWMTBOMO09645	CPH	41658
BmorCPH1	KWMTBOMO00772	CPH	43532.1
BmorCPR64	KWMTBOMO02260	RR-2	49058.2
BmorCPG43	KWMTBOMO06667	CPG	49893.6
BmorCPH4	KWMTBOMO00897	CPH	64570.4

## Sheet: P-A metamorphosis (Adult)
Gene name	Gene ID	Gene family	P84h	P144h	A0h
BmorCPG30	KWMTBOMO15831 modified	CPG	1.4233	0	0
BmorCPR119	NEWGENE01351	RR-2	5.44584	0	0
BmorCPR20	KWMTBOMO12562 modified	RR-1	1498.06	0	0
BmorCPAP1-N	KWMTBOMO00706 modified	CPAP1	1666.49	0.34375	0
BmorCPR53	KWMTBOMO13136	RR-1	5.67904	0.489879	0
BmorCPR113	KWMTBOMO12988	RR-2	1.67256	0.889707	0
BmorCPR85	KWMTBOMO13016	RR-2	0	1.0151	0
BmorCPR118	NEWGENE01352	RR-2	0.201657	1.04588	0
BmorCPR64	KWMTBOMO02260	RR-2	10.2301	1.2004	0
BmorCPR92	KWMTBOMO13007	RR-2	0.683969	1.24742	0
BmorCPR114	KWMTBOMO12987	RR-2	1.72325	1.25	0
BmorCPR147	NEWGENE01346	RR-3	48.9674	1.60936	0
BmorCPR121	KWMTBOMO12985	RR-2	0	1.6322	0
BmorCPG26	KWMTBOMO10667	CPG	0	1.65	0
BmorCPR103	KWMTBOMO12996	RR-2	0.0850033	2.03476	0
BmorCPG42	KWMTBOMO13910	CPG	0.514847	2.53951	0
BmorCPR100	KWMTBOMO13000	RR-2	0.312457	2.65934	0
BmorCPR105	KWMTBOMO12994 modified	RR-2	0.286124	3.65283	0
BmorCPR62	KWMTBOMO02262	RR-2	0	3.67265	0
BmorCPR157	KWMTBOMO12453	RR-2	0	4.46312	0
BmorCPR116	KWMTBOMO12986	RR-2	0	4.5	0
BmorCPFL2	NEWGENE01436	CPF	0.0610163	5.20937	0
BmorCPR44	KWMTBOMO13138	RR-1	3.5901	5.38542	0
BmorCPR104	KWMTBOMO12995	RR-2	0.0850033	5.90079	0
BmorCPR65	KWMTBOMO02259	RR-2	0	7.06497	0
BmorCPR25	KWMTBOMO13163	RR-1	0	7.13444	0
BmorCPR16	NEWGENE01169	RR-1	0.39268	7.8331	0
BmorCPH33	KWMTBOMO14981	CPH	1278.8	8.95154	0
BmorCPH22	KWMTBOMO06683	CPH	0.0894138	10.0596	0
BmorCPR45	KWMTBOMO13137	RR-1	0.758229	10.3714	0
BmorCPR101	KWMTBOMO12998	RR-2	0	14.7217	0
BmorCPR93	KWMTBOMO13006	RR-2	28.1228	14.939	0
BmorCPG25	KWMTBOMO10666	CPG	0	17.1481	0
BmorCPR112	KWMTBOMO12989	RR-2	0	25.5	0
BmorCPR136	KWMTBOMO11181 modified	RR-2	0.47868	89.1459	0
BmorCPR132	NEWGENE01505	RR-2	0.166084	142.248	0
BmorCPR123	KWMTBOMO12984 modified	RR-2	8.74389	991.987	0
BmorCPAP1-G	KWMTBOMO02300 modified	CPAP1	144.31	1968.22	0
BmorCPH29	KWMTBOMO06990 modified	CPH	0	24.9701	0.0253145
BmorCPH35	KWMTBOMO14455 modified	CPH	3.29193	0.0721613	0.0316914
BmorCPR79	KWMTBOMO13021 modified	RR-2	2.00413	52.4045	0.0365777
BmorCPR125	KWMTBOMO12983 modified	RR-2	2718.7	2.51408	0.0445209
BmorCPR12	KWMTBOMO11215 modified	RR-1	1.13734	26.2923	0.0553543
BmorCPG7	KWMTBOMO10862	CPG	27.9277	1.34564	0.0590971
BmorCPR57	KWMTBOMO01807	RR-2	0.1447	1696.66	0.0633828
BmorCPR61	KWMTBOMO02263	RR-2	0	16.0218	0.0656375
BmorCPR11	KWMTBOMO11214	RR-1	11.5124	0.231917	0.0664251
BmorCPR48	KWMTBOMO14827/KWMTBOMO14828	RR-1	0.632751	159.673	0.0669608
BmorCPAP1-K	KWMTBOMO03801 modified	CPAP1	31.2894	80.3805	0.0725165
BmorCPG15	NEWGENE00769	CPG	0	116.747	0.0749156
BmorCPR130	KWMTBOMO12973	RR-2	3.87983	1.23831	0.0971128
BmorCPR111	KWMTBOMO12990	RR-2	0.221704	7.60673	0.0971128
BmorCPR126	KWMTBOMO12982	RR-2	4.96771	332.333	0.114526
BmorCPR24	KWMTBOMO13164 modified	RR-1	0	18.5567	0.139549
BmorCPR60	KWMTBOMO02264	RR-2	0.0590521	2.92134	0.155199
BmorCPR81	KWMTBOMO13019	RR-2	0	264.429	0.162013
BmorCPG11	KWMTBOMO05341	CPG	5.79203	212.212	0.184514
BmorCPR8	KWMTBOMO10434	RR-1	0.67699	14.6749	0.197694
BmorCPR107	KWMTBOMO12992 modified	RR-2	0	5.10241	0.200076
BmorCPR68	KWMTBOMO03936	RR-2	0	234.796	0.209543
BmorCPFL4	KWMTBOMO13831	CPFL	0.371681	20.4138	0.217076
BmorCPR34	KWMTBOMO13151	RR-1	99.6087	398.486	0.239514
BmorCPG3	KWMTBOMO10670	CPG	0	177.915	0.246019
BmorCPR82	NEWGENE01360	RR-2	0	1677.82	0.272607
BmorCPR9	KWMTBOMO10435	RR-1	1.87117	247.713	0.285086
BmorCPR134	NEWGENE00244	RR-2	1.44956	1.15662	0.293052
BmorCPR137	KWMTBOMO11182	RR-2	0.0943071	16.7805	0.330473
BmorCPG14	KWMTBOMO05408	CPG	376.745	1518.17	0.332126
BmorCPG40	KWMTBOMO13475	CPG	149.923	2704.93	0.335481
BmorCPR129	KWMTBOMO12976/KWMTBOMO12977	RR-2	54.962	1267.43	0.339594
BmorCPR128	KWMTBOMO12979	RR-2	484.058	866.51	0.361006
BmorCPR135	KWMTBOMO11180	RR-2	1.07297	21061.3	0.375991
BmorCPR133	KWMTBOMO16214	RR-2	173.761	10.4271	0.377416
BmorCPR150	NEWGENE01347	RR-2	5.72849	946.115	0.418207
BmorCPH42	KWMTBOMO10769	CPH	10.0796	606.621	0.461286
BmorCPR78	KWMTBOMO13423 modified	RR-2	159.922	544.713	0.467783
BmorCPT2	KWMTBOMO00354	CPT	155.682	1872.28	0.482118
BmorCPR42	KWMTBOMO13140	RR-1	4.26504	987.474	0.518946
BmorCPG8	KWMTBOMO10863 modified	CPG	46.3362	28.6579	0.53412
BmorCPH19	KWMTBOMO06685	CPH	2.92308	921.566	0.543196
BmorCPR66	KWMTBOMO03697	RR-2	15.8436	126.249	0.557674
BmorCPR27	KWMTBOMO13159	RR-1	0	5.12935	0.57761
BmorCPR156	KWMTBOMO14796 modified	RR-1	1.48349	33.6696	0.57761
BmorCPR17	KWMTBOMO11221	RR-1	0.112164	96.2989	0.687834
BmorCPR30	KWMTBOMO13156	RR-1	0.490234	1249.38	0.715788
BmorCPT3	KWMTBOMO04356	CPT	2386.34	11084.6	0.728802
BmorCPR69	KWMTBOMO03937	RR-2	37.5469	1490.49	0.745154
BmorCPH28	KWMTBOMO06989 modified	CPH	40.8006	251.587	0.771668
BmorCPR31	KWMTBOMO13154	RR-1	1.37582	0.60988	0.80353
BmorCPAP1-A	KWMTBOMO08094/KWMTBOMO08095	CPAP1	18.0717	1610.21	0.836066
BmorCPAP1-I	KWMTBOMO13035	CPAP1	21.2155	79.995	0.861757
BmorCPR36	KWMTBOMO13149	RR-1	0	13.9309	0.874015
BmorCPR47	KWMTBOMO12921	RR-1	0.378358	7.15495	0.89495
BmorCPH16	KWMTBOMO06688	CPH	1.22295	0.60988	0.937452
BmorCPR84	KWMTBOMO13017 modified	RR-2	0.589297	101.643	0.946472
BmorCPR152	KWMTBOMO13020 modified	RR-2	0	19989	0.981652
BmorCPT4	KWMTBOMO05702	CPT	0.717244	292.035	0.987401
BmorCPR141	KWMTBOMO13198 modified	RR-2	264.245	65.933	1.06781
BmorCPAP1-L	KWMTBOMO04038 modified	CPAP1	0.513384	2.7099	1.07249
BmorCPR74	KWMTBOMO10166 modified	RR-2	0.848764	4242.34	1.11535
BmorCPR87	KWMTBOMO13014	RR-2	0.116293	235.783	1.12067
BmorCPR143	KWMTBOMO14312	RR-2	14.2985	51.7315	1.14526
BmorCPR39	KWMTBOMO13145	RR-1	0	76.3496	1.19327
BmorCPR26	NEWGENE01380	RR-1	0	943.144	1.22878
BmorCPR140	KWMTBOMO07409	RR-2	0.741067	18.8285	1.2301
BmorCPR142	KWMTBOMO14296/KWMTBOMO14299	RR-2	0	1.2941	1.292
BmorCPR86	KWMTBOMO13015	RR-2	0.231167	145.163	1.31635
BmorCPR7	KWMTBOMO10433	RR-1	14.417	640.896	1.40335
BmorCPH36	KWMTBOMO00043	CPH	88.2579	2638.04	1.46135
BmorCPG28	KWMTBOMO10668	CPG	0	9.62501	1.50966
BmorCPH12	KWMTBOMO06693	CPH	9.79645	7.88026	1.60481
BmorCPH6	KWMTBOMO06699	CPH	0.332557	24.0585	1.65092
BmorCPR46	KWMTBOMO13135	RR-1	131.866	792.419	1.73283
BmorCPR146	KWMTBOMO13100	RR-3	0.70911	10.012	1.74245
BmorCPG12	KWMTBOMO05342 modified	CPG	13.9475	405.926	1.8399
BmorCPG49	KWMTBOMO09332	CPG	0.428288	0.49362	1.88992
BmorCPG1	KWMTBOMO10671	CPG	0.685147	5055.03	2.00076
BmorCPR67	KWMTBOMO03935	RR-2	5.0831	340.609	2.041
BmorCPR13	KWMTBOMO11216	RR-1	0.0726273	39.2903	2.09965
BmorCPR52	KWMTBOMO11184	RR-1	21.7882	269.208	2.09965
BmorCPR5	KWMTBOMO05377	RR-1	1.20627	633.876	2.11353
BmorCPAP3-D1	KWMTBOMO08752	CPAP3	25.8032	458.348	2.19466
BmorCPH7	KWMTBOMO06698	CPH	0.24698	2.95603	2.43415
BmorCPH26	KWMTBOMO06671	CPH	0	10.043	2.52416
BmorCPH21	KWMTBOMO06684	CPH	5.05486	987.159	2.76771
BmorCPR40	KWMTBOMO13144	RR-1	4.71749	92.0504	2.85538
BmorCPH13	KWMTBOMO06692	CPH	5.27881	0.382912	2.87282
BmorCPG38	KWMTBOMO10772 modified	CPG	0.14965	1675.53	3.19015
BmorCPH47	KWMTBOMO06672	CPH	0.303292	19.723	3.32126
BmorCPAP1-B	KWMTBOMO03393/KWMTBOMO03396	CPAP1	21.3659	20.4493	3.5498
BmorCPR71	KWMTBOMO03940	RR-2	30.6902	677.905	3.69029
BmorCPH27	KWMTBOMO06668	CPH	14.9948	17.834	3.71783
BmorCPR127	KWMTBOMO12980	RR-2	0.388437	16.9227	3.81128
BmorCPAP1-F	KWMTBOMO00703	CPAP1	0	1.65602	4.00005
BmorCPH41	KWMTBOMO08494 modified	CPH	20.0088	0.770255	4.57442
BmorCPAP1-M	KWMTBOMO13066 modified	CPAP1	30.4486	10.9832	4.62012
BmorCPR3	KWMTBOMO04385	RR-1	7.2801	2265.9	4.69308
BmorCPH18	KWMTBOMO06686	CPH	10.5929	4006.65	4.72139
BmorCPR51	KWMTBOMO16518 modified	RR-1	2.47249	72.2055	4.90968
BmorCPG46	KWMTBOMO10770	CPG	0.216637	1855.54	5.02933
BmorCPG41	KWMTBOMO13572 modified	CPG	3.24467	138319	5.08661
BmorCPH23	KWMTBOMO06682	CPH	281.657	1140.95	5.23459
BmorCPR2	KWMTBOMO04384	RR-1	0.131637	10.1884	5.42011
BmorCPAP1-J	KWMTBOMO03761	CPAP1	35.7655	5.48163	5.63987
BmorCPR50	KWMTBOMO13162	RR-1	139.36	113.438	5.68919
BmorCPR70	KWMTBOMO03939	RR-2	0.972088	1040.37	5.70575
BmorCPG20	KWMTBOMO12356	CPG	864.381	10225	6.53872
BmorCPG35	KWMTBOMO11548	CPG	0	0	6.67861
BmorCPG24	KWMTBOMO16256 modified	CPG	5.53072	163.245	7.57843
BmorCPR151	KWMTBOMO14292	RR-2	14.5109	37.1345	8.24588
BmorCPR22	KWMTBOMO13166	RR-1	13.2085	0.965426	8.33259
BmorCPH14	KWMTBOMO06690	CPH	1.10852	1.0614	8.44881
BmorCPR131	KWMTBOMO14286	RR-2	6.42846	53.2663	9.09736
BmorCPAP1-H	KWMTBOMO00699/KWMTBOMO00700	CPAP1	49.2246	37.9037	9.29476
BmorCPR32	KWMTBOMO13153	RR-1	6.11475	233.12	9.7495
BmorCPG48	KWMTBOMO01817 modified	CPG	13.5003	5.75713	10.7258
BmorCPR4	KWMTBOMO05376	RR-1	8.58372	36785.7	11.5931
BmorCPAP1-B2	KWMTBOMO03392 modified	CPAP1	216.977	85.3332	12.6671
BmorCPFL3	KWMTBOMO13828	CPFL	1.9115	4257.25	13.606
BmorCPR38	KWMTBOMO13146	RR-1	1.73309	923.749	14.1391
BmorCPG21	KWMTBOMO13142	CPG	59.7563	127.916	14.1987
BmorCPG13	KWMTBOMO05344	CPG	17.9283	2139.59	16.6063
BmorCPG31	KWMTBOMO11380	CPG	18.4997	48165.7	19.7449
BmorCPR83	KWMTBOMO13018	RR-2	3.7337	2809.89	20.2127
BmorCPT1	KWMTBOMO00298	CPT	1.62932	15.886	21.898
BmorCPR43	KWMTBOMO13139	RR-1	179.792	2401.1	22.8965
BmorCPAP3-D2	KWMTBOMO08709 modified	CPAP3	627.392	157.96	23.2238
BmorCPH15	KWMTBOMO06689	CPH	1.88449	101.453	23.4042
BmorCPR72	KWMTBOMO03942	RR-2	43.2145	96.512	30.9391
BmorCPR153	KWMTBOMO11217	RR-1	0.581018	465.746	32.2582
BmorCPAP1-C	KWMTBOMO13535 modified	CPAP1	3.94047	20.0564	35.5745
BmorCPR91	KWMTBOMO13008	RR-2	1058.29	956.909	37.3949
BmorCPAP3-C	KWMTBOMO08747	CPAP3	2202.76	1022.35	37.5694
BmorCPAP3-E	KWMTBOMO08845	CPAP3	5.93631	248.944	44.6774
BmorCPR15	KWMTBOMO11219	RR-1	0.539665	2488.41	47.9868
BmorCPH10	KWMTBOMO06695 modified	CPH	2.96897	46.6506	52.0197
BmorCPR33	KWMTBOMO13152 modified	RR-1	285.058	3227.1	52.982
BmorCPH5	KWMTBOMO04410	CPH	185.169	295.778	58.5833
BmorCPR55	KWMTBOMO06992	RR-1	8.62222	163.749	61.4087
BmorCPR63	KWMTBOMO02261	RR-2	12.3264	307.459	61.9786
BmorCPAP3-A2	KWMTBOMO08753	CPAP3	242.554	479.4	62.2044
BmorCPG10	KWMTBOMO02546 modified	CPG	40.9579	0.720239	63.0643
BmorCPAP3-A1	KWMTBOMO08754	CPAP3	395.442	490.927	66.9833
BmorCPH1	KWMTBOMO00772	CPH	33.0672	323.171	69.1929
BmorCPH8	KWMTBOMO06697	CPH	40.9003	876.247	73.1779
BmorCPR19	KWMTBOMO11223 modified	RR-1	0	3717.66	87.1601
BmorCPG4	KWMTBOMO10672	CPG	0.323634	53.8229	107.779
BmorCPR54	KWMTBOMO06991 modified	RR-1	17.3441	495.023	124.514
BmorCPG32	KWMTBOMO02461	CPG	5.32029	5.0323	126.739
BmorCPR148	KWMTBOMO13337	RR-1	37.4428	2.45158	132.212
BmorCPAP3-B	KWMTBOMO08751	CPAP3	282.838	336.648	156.419
BmorCPR10	KWMTBOMO10974	RR-1	6.58745	232.453	178.959
BmorCPR149	KWMTBOMO13167	RR-1	128.877	78.1024	181.428
BmorCPH2	KWMTBOMO00892	CPH	3.51032	1603.74	203.043
BmorCPFL1	KWMTBOMO00895	CPFL	24.9572	3528.1	212.996
BmorCPR59	KWMTBOMO02265	RR-2	36.6106	19.796	216.777
BmorCPH32	KWMTBOMO10675	CPH	9.23892	54964.7	259.421
BmorCPG6	KWMTBOMO10697 modified	CPG	2.26077	2589.01	272.861
BmorCPH11	KWMTBOMO06694 modified	CPH	4.5543	326.759	323.93
BmorCPG50	KWMTBOMO02745	CPG	187.475	87.8193	338.964
BmorCPG19	KWMTBOMO11550	CPG	0	7.49558	405.605
BmorCPR56	KWMTBOMO09890	RR-1	158.651	285.731	432.305
BmorCPR28	KWMTBOMO13158	RR-1	0.164832	5581.92	437.251
BmorCPG36	KWMTBOMO11551	CPG	0.71084	3.40313	523.513
BmorCPH31	KWMTBOMO09614 modified	CPH	4.30469	744.139	577.383
BmorCPH17	KWMTBOMO06687 modified	CPH	57.5893	4078.28	600.989
BmorCPR41	KWMTBOMO13141	RR-1	9.00397	3920.97	763.336
BmorCPR23	KWMTBOMO13165	RR-1	186.127	33793.3	782.551
BmorCPG43	KWMTBOMO06667	CPG	1043.11	238.712	976.161
BmorCPF	KWMTBOMO13745 modified	CPF	92.4239	1174.43	1045.71
BmorCPR37	KWMTBOMO13147	RR-1	117.193	49746.2	1157.71
BmorCPH3	KWMTBOMO00896	CPH	50.3237	397.987	1347.18
BmorCPH9	KWMTBOMO06696	CPH	0	4713.31	1423.22
BmorCPR73	KWMTBOMO03943 modified	RR-2	2.75164	5048.09	1495.24
BmorCPG9	KWMTBOMO10865	CPG	1653.66	4776.77	1939.61
BmorCPR1	KWMTBOMO02607	RR-1	42.5068	30.7847	3378.46
BmorCPH4	KWMTBOMO00897	CPH	13.0396	6619.55	3674.01
BmorCPG18	KWMTBOMO11379	CPG	1822.03	2887.34	4146.65
BmorCPH30	KWMTBOMO09645	CPH	111.129	21933.4	4390.75
BmorCPG5	KWMTBOMO10673	CPG	0	3879.71	9623.02
BmorCPG17	KWMTBOMO11382	CPG	534.352	2774.72	20263.9

[truncated: 3 more sheets: P84h (Adult epicuticle), P144h (Adult exocuticle), A0h (Adult endocuticle)]
