# Supplementary material for: A Blueprint of Microstructures and Stage-Specific Transcriptome Dynamics of Cuticle Formation in Bombyx mori
Source: Int J Mol Sci. 2022 May 5;23(9):5155. doi: 10.3390/ijms23095155 (PMC9101387; doi:10.3390/ijms23095155)
Supplement: Supplementary file 1 [file ijms-23-05155-s001.zip › Table S7.xlsx]

## Sheet: Larva
Type	GO ID	Description	Count	GeneRatio	pvalue	qvalue	Genes
Molecular Function	GO:0042302	structural constituent of cuticle	87	87/649	6.16239e-91	1.04144e-88	KWMTBOMO00772;KWMTBOMO02263;KWMTBOMO02265;KWMTBOMO02607;KWMTBOMO03697;KWMTBOMO03942;KWMTBOMO04384;KWMTBOMO04385;KWMTBOMO04410;KWMTBOMO05376;KWMTBOMO06990;KWMTBOMO06992;KWMTBOMO09890;KWMTBOMO10433;KWMTBOMO10435;KWMTBOMO10974;KWMTBOMO11214;KWMTBOMO11216;KWMTBOMO11217;KWMTBOMO11219;KWMTBOMO11221;KWMTBOMO11223;KWMTBOMO12452;KWMTBOMO12453;KWMTBOMO12454;KWMTBOMO12455;KWMTBOMO12456;KWMTBOMO12563;KWMTBOM…
Molecular Function	GO:0005198	structural molecule activity	92	92/649	1.36352e-61	1.15217e-59	KWMTBOMO00767;KWMTBOMO00772;KWMTBOMO01001;KWMTBOMO01973;KWMTBOMO01975;KWMTBOMO02263;KWMTBOMO02265;KWMTBOMO02607;KWMTBOMO03697;KWMTBOMO03942;KWMTBOMO04384;KWMTBOMO04385;KWMTBOMO04410;KWMTBOMO05376;KWMTBOMO06990;KWMTBOMO06992;KWMTBOMO09890;KWMTBOMO10433;KWMTBOMO10435;KWMTBOMO10974;KWMTBOMO11214;KWMTBOMO11216;KWMTBOMO11217;KWMTBOMO11219;KWMTBOMO11221;KWMTBOMO11223;KWMTBOMO12452;KWMTBOMO12453;KWMTBOM…
Cellular Component	GO:0005576	extracellular region	39	39/649	3.33632e-30	1.73489e-28	KWMTBOMO00268;KWMTBOMO00703;KWMTBOMO01001;KWMTBOMO01924;KWMTBOMO03172;KWMTBOMO03559;KWMTBOMO03709;KWMTBOMO03710;KWMTBOMO03761;KWMTBOMO04771;KWMTBOMO04903;KWMTBOMO05080;KWMTBOMO05735;KWMTBOMO07206;KWMTBOMO08464;KWMTBOMO08751;KWMTBOMO08753;KWMTBOMO08754;KWMTBOMO08845;KWMTBOMO08846;KWMTBOMO09734;KWMTBOMO10061;KWMTBOMO11365;KWMTBOMO11893;KWMTBOMO11895;KWMTBOMO11900;KWMTBOMO11901;KWMTBOMO11902;KWMTBOM…
Biological Process	GO:0006022	aminoglycan metabolic process	19	19/649	3.015e-14	7.92944e-12	KWMTBOMO00703;KWMTBOMO00803;KWMTBOMO01924;KWMTBOMO03761;KWMTBOMO04135;KWMTBOMO04771;KWMTBOMO04838;KWMTBOMO04967;KWMTBOMO05735;KWMTBOMO07206;KWMTBOMO08751;KWMTBOMO08753;KWMTBOMO08754;KWMTBOMO08845;KWMTBOMO08846;KWMTBOMO09649;KWMTBOMO10061;KWMTBOMO11365;KWMTBOMO13035
Molecular Function	GO:0016787	hydrolase activity	97	97/649	1.45373e-13	8.18934e-12	KWMTBOMO00315;KWMTBOMO00708;KWMTBOMO00803;KWMTBOMO01834;KWMTBOMO01844;KWMTBOMO01924;KWMTBOMO02235;KWMTBOMO02623;KWMTBOMO02702;KWMTBOMO02819;KWMTBOMO03129;KWMTBOMO03303;KWMTBOMO03334;KWMTBOMO03398;KWMTBOMO03609;KWMTBOMO04135;KWMTBOMO04161;KWMTBOMO04173;KWMTBOMO04269;KWMTBOMO04441;KWMTBOMO04771;KWMTBOMO04838;KWMTBOMO04967;KWMTBOMO05105;KWMTBOMO05106;KWMTBOMO05183;KWMTBOMO05230;KWMTBOMO05361;KWMTBOM…
Molecular Function	GO:0004553	hydrolase activity, hydrolyzing O-glycosyl compounds	22	22/649	2.19606e-13	9.27836e-12	KWMTBOMO00315;KWMTBOMO00803;KWMTBOMO02623;KWMTBOMO02819;KWMTBOMO03129;KWMTBOMO04135;KWMTBOMO04771;KWMTBOMO05183;KWMTBOMO05729;KWMTBOMO05735;KWMTBOMO05834;KWMTBOMO06106;KWMTBOMO06450;KWMTBOMO06535;KWMTBOMO07068;KWMTBOMO08248;KWMTBOMO09833;KWMTBOMO10092;KWMTBOMO10093;KWMTBOMO11646;KWMTBOMO11738;KWMTBOMO15560
Molecular Function	GO:0016798	hydrolase activity, acting on glycosyl bonds	22	22/649	6.67285e-13	2.25542e-11	KWMTBOMO00315;KWMTBOMO00803;KWMTBOMO02623;KWMTBOMO02819;KWMTBOMO03129;KWMTBOMO04135;KWMTBOMO04771;KWMTBOMO05183;KWMTBOMO05729;KWMTBOMO05735;KWMTBOMO05834;KWMTBOMO06106;KWMTBOMO06450;KWMTBOMO06535;KWMTBOMO07068;KWMTBOMO08248;KWMTBOMO09833;KWMTBOMO10092;KWMTBOMO10093;KWMTBOMO11646;KWMTBOMO11738;KWMTBOMO15560
Biological Process	GO:0006030	chitin metabolic process	16	16/649	7.56647e-13	6.75682e-11	KWMTBOMO00703;KWMTBOMO00803;KWMTBOMO01924;KWMTBOMO03761;KWMTBOMO04135;KWMTBOMO04771;KWMTBOMO05735;KWMTBOMO07206;KWMTBOMO08751;KWMTBOMO08753;KWMTBOMO08754;KWMTBOMO08845;KWMTBOMO08846;KWMTBOMO10061;KWMTBOMO11365;KWMTBOMO13035
Biological Process	GO:0006040	amino sugar metabolic process	16	16/649	1.02765e-12	6.75682e-11	KWMTBOMO00703;KWMTBOMO00803;KWMTBOMO01924;KWMTBOMO03761;KWMTBOMO04135;KWMTBOMO04771;KWMTBOMO05735;KWMTBOMO07206;KWMTBOMO08751;KWMTBOMO08753;KWMTBOMO08754;KWMTBOMO08845;KWMTBOMO08846;KWMTBOMO10061;KWMTBOMO11365;KWMTBOMO13035
Biological Process	GO:1901071	glucosamine-containing compound metabolic process	16	16/649	1.02765e-12	6.75682e-11	KWMTBOMO00703;KWMTBOMO00803;KWMTBOMO01924;KWMTBOMO03761;KWMTBOMO04135;KWMTBOMO04771;KWMTBOMO05735;KWMTBOMO07206;KWMTBOMO08751;KWMTBOMO08753;KWMTBOMO08754;KWMTBOMO08845;KWMTBOMO08846;KWMTBOMO10061;KWMTBOMO11365;KWMTBOMO13035
Molecular Function	GO:0008236	serine-type peptidase activity	31	31/649	4.67149e-12	1.12783e-10	KWMTBOMO01844;KWMTBOMO02235;KWMTBOMO02702;KWMTBOMO03303;KWMTBOMO03334;KWMTBOMO03609;KWMTBOMO04161;KWMTBOMO04173;KWMTBOMO04441;KWMTBOMO06136;KWMTBOMO06279;KWMTBOMO06700;KWMTBOMO07132;KWMTBOMO09416;KWMTBOMO09504;KWMTBOMO09508;KWMTBOMO09510;KWMTBOMO09516;KWMTBOMO10872;KWMTBOMO12393;KWMTBOMO12405;KWMTBOMO12406;KWMTBOMO12407;KWMTBOMO12408;KWMTBOMO13112;KWMTBOMO14032;KWMTBOMO14542;KWMTBOMO14619;KWMTBOM…
Molecular Function	GO:0017171	serine hydrolase activity	31	31/649	4.67149e-12	1.12783e-10	KWMTBOMO01844;KWMTBOMO02235;KWMTBOMO02702;KWMTBOMO03303;KWMTBOMO03334;KWMTBOMO03609;KWMTBOMO04161;KWMTBOMO04173;KWMTBOMO04441;KWMTBOMO06136;KWMTBOMO06279;KWMTBOMO06700;KWMTBOMO07132;KWMTBOMO09416;KWMTBOMO09504;KWMTBOMO09508;KWMTBOMO09510;KWMTBOMO09516;KWMTBOMO10872;KWMTBOMO12393;KWMTBOMO12405;KWMTBOMO12406;KWMTBOMO12407;KWMTBOMO12408;KWMTBOMO13112;KWMTBOMO14032;KWMTBOMO14542;KWMTBOMO14619;KWMTBOM…
Biological Process	GO:0006508	proteolysis	44	44/649	9.08305e-12	4.77769e-10	KWMTBOMO00708;KWMTBOMO01844;KWMTBOMO02235;KWMTBOMO02702;KWMTBOMO03303;KWMTBOMO03334;KWMTBOMO03609;KWMTBOMO04161;KWMTBOMO04173;KWMTBOMO04441;KWMTBOMO05230;KWMTBOMO05730;KWMTBOMO06136;KWMTBOMO06279;KWMTBOMO06700;KWMTBOMO07132;KWMTBOMO07223;KWMTBOMO08722;KWMTBOMO09416;KWMTBOMO09504;KWMTBOMO09508;KWMTBOMO09510;KWMTBOMO09516;KWMTBOMO10376;KWMTBOMO10872;KWMTBOMO11439;KWMTBOMO11859;KWMTBOMO12258;KWMTBOM…
Molecular Function	GO:0004252	serine-type endopeptidase activity	28	28/649	2.81969e-11	5.95659e-10	KWMTBOMO02702;KWMTBOMO03303;KWMTBOMO03334;KWMTBOMO03609;KWMTBOMO04161;KWMTBOMO04173;KWMTBOMO04441;KWMTBOMO06136;KWMTBOMO06279;KWMTBOMO06700;KWMTBOMO07132;KWMTBOMO09504;KWMTBOMO09508;KWMTBOMO09510;KWMTBOMO09516;KWMTBOMO10872;KWMTBOMO12393;KWMTBOMO12405;KWMTBOMO12406;KWMTBOMO12407;KWMTBOMO12408;KWMTBOMO13112;KWMTBOMO14032;KWMTBOMO14542;KWMTBOMO14619;KWMTBOMO16361;KWMTBOMO16386;KWMTBOMO16394
Molecular Function	GO:0070011	peptidase activity, acting on L-amino acid peptides	46	46/649	2.60995e-10	4.9009e-09	KWMTBOMO00708;KWMTBOMO01844;KWMTBOMO02235;KWMTBOMO02702;KWMTBOMO03303;KWMTBOMO03334;KWMTBOMO03609;KWMTBOMO04161;KWMTBOMO04173;KWMTBOMO04441;KWMTBOMO05230;KWMTBOMO05730;KWMTBOMO06136;KWMTBOMO06279;KWMTBOMO06700;KWMTBOMO07132;KWMTBOMO07223;KWMTBOMO08722;KWMTBOMO09416;KWMTBOMO09504;KWMTBOMO09508;KWMTBOMO09510;KWMTBOMO09516;KWMTBOMO10376;KWMTBOMO10872;KWMTBOMO11439;KWMTBOMO11490;KWMTBOMO11859;KWMTBOM…
Molecular Function	GO:0008233	peptidase activity	46	46/649	3.8242e-10	6.4629e-09	KWMTBOMO00708;KWMTBOMO01844;KWMTBOMO02235;KWMTBOMO02702;KWMTBOMO03303;KWMTBOMO03334;KWMTBOMO03609;KWMTBOMO04161;KWMTBOMO04173;KWMTBOMO04441;KWMTBOMO05230;KWMTBOMO05730;KWMTBOMO06136;KWMTBOMO06279;KWMTBOMO06700;KWMTBOMO07132;KWMTBOMO07223;KWMTBOMO08722;KWMTBOMO09416;KWMTBOMO09504;KWMTBOMO09508;KWMTBOMO09510;KWMTBOMO09516;KWMTBOMO10376;KWMTBOMO10872;KWMTBOMO11439;KWMTBOMO11490;KWMTBOMO11859;KWMTBOM…
Molecular Function	GO:0008061	chitin binding	14	14/649	4.2966e-10	6.60114e-09	KWMTBOMO00703;KWMTBOMO01924;KWMTBOMO03761;KWMTBOMO04771;KWMTBOMO05735;KWMTBOMO07206;KWMTBOMO08751;KWMTBOMO08753;KWMTBOMO08754;KWMTBOMO08845;KWMTBOMO08846;KWMTBOMO10061;KWMTBOMO11365;KWMTBOMO13035
Biological Process	GO:0005975	carbohydrate metabolic process	26	26/649	2.51353e-10	1.10176e-08	KWMTBOMO00803;KWMTBOMO01924;KWMTBOMO02257;KWMTBOMO02623;KWMTBOMO02819;KWMTBOMO03129;KWMTBOMO04135;KWMTBOMO04397;KWMTBOMO04771;KWMTBOMO05183;KWMTBOMO05729;KWMTBOMO05735;KWMTBOMO05834;KWMTBOMO06106;KWMTBOMO06450;KWMTBOMO06535;KWMTBOMO07206;KWMTBOMO08248;KWMTBOMO09076;KWMTBOMO09833;KWMTBOMO10092;KWMTBOMO10093;KWMTBOMO11646;KWMTBOMO11738;KWMTBOMO15523;KWMTBOMO15560
Molecular Function	GO:0004175	endopeptidase activity	33	33/649	2.41069e-07	3.39505e-06	KWMTBOMO02702;KWMTBOMO03303;KWMTBOMO03334;KWMTBOMO03609;KWMTBOMO04161;KWMTBOMO04173;KWMTBOMO04441;KWMTBOMO05230;KWMTBOMO06136;KWMTBOMO06279;KWMTBOMO06700;KWMTBOMO07132;KWMTBOMO08722;KWMTBOMO09504;KWMTBOMO09508;KWMTBOMO09510;KWMTBOMO09516;KWMTBOMO10376;KWMTBOMO10872;KWMTBOMO11490;KWMTBOMO12393;KWMTBOMO12405;KWMTBOMO12406;KWMTBOMO12407;KWMTBOMO12408;KWMTBOMO12585;KWMTBOMO13112;KWMTBOMO14032;KWMTBOM…
Biological Process	GO:0006026	aminoglycan catabolic process	7	7/649	6.00266e-07	2.25528e-05	KWMTBOMO00803;KWMTBOMO04135;KWMTBOMO04771;KWMTBOMO04838;KWMTBOMO04967;KWMTBOMO05735;KWMTBOMO09649
Biological Process	GO:1901565	organonitrogen compound catabolic process	9	9/649	3.98394e-06	0.000129563	KWMTBOMO00803;KWMTBOMO03398;KWMTBOMO04135;KWMTBOMO04771;KWMTBOMO04838;KWMTBOMO04967;KWMTBOMO05735;KWMTBOMO08836;KWMTBOMO09649
Biological Process	GO:1901136	carbohydrate derivative catabolic process	7	7/649	4.4337e-06	0.000129563	KWMTBOMO00803;KWMTBOMO04135;KWMTBOMO04771;KWMTBOMO04838;KWMTBOMO04967;KWMTBOMO05735;KWMTBOMO09649
Molecular Function	GO:0003993	acid phosphatase activity	6	6/649	2.04197e-05	0.000265456	KWMTBOMO01834;KWMTBOMO04269;KWMTBOMO08187;KWMTBOMO10492;KWMTBOMO13063;KWMTBOMO14109
Biological Process	GO:1901135	carbohydrate derivative metabolic process	20	20/649	1.03323e-05	0.000271738	KWMTBOMO00703;KWMTBOMO00803;KWMTBOMO01924;KWMTBOMO03761;KWMTBOMO04135;KWMTBOMO04771;KWMTBOMO04838;KWMTBOMO04967;KWMTBOMO05735;KWMTBOMO07206;KWMTBOMO08751;KWMTBOMO08753;KWMTBOMO08754;KWMTBOMO08845;KWMTBOMO08846;KWMTBOMO09076;KWMTBOMO09649;KWMTBOMO10061;KWMTBOMO11365;KWMTBOMO13035
Biological Process	GO:0006032	chitin catabolic process	4	4/649	6.28312e-05	0.00127112	KWMTBOMO00803;KWMTBOMO04135;KWMTBOMO04771;KWMTBOMO05735
Biological Process	GO:0046348	amino sugar catabolic process	4	4/649	6.28312e-05	0.00127112	KWMTBOMO00803;KWMTBOMO04135;KWMTBOMO04771;KWMTBOMO05735
Biological Process	GO:1901072	glucosamine-containing compound catabolic process	4	4/649	6.28312e-05	0.00127112	KWMTBOMO00803;KWMTBOMO04135;KWMTBOMO04771;KWMTBOMO05735
Molecular Function	GO:0004568	chitinase activity	4	4/649	0.000117811	0.00132734	KWMTBOMO00803;KWMTBOMO04135;KWMTBOMO04771;KWMTBOMO05735
Molecular Function	GO:0008484	sulfuric ester hydrolase activity	4	4/649	0.000117811	0.00132734	KWMTBOMO05105;KWMTBOMO05106;KWMTBOMO08114;KWMTBOMO10042
Molecular Function	GO:0016811	hydrolase activity, acting on carbon-nitrogen (but not peptide) bonds, in linear amides	6	6/649	0.000179146	0.00189223	KWMTBOMO03398;KWMTBOMO04838;KWMTBOMO04967;KWMTBOMO07223;KWMTBOMO08836;KWMTBOMO09649
Biological Process	GO:0008152	metabolic process	112	112/649	0.000166774	0.00313296	KWMTBOMO00094;KWMTBOMO00703;KWMTBOMO00708;KWMTBOMO00803;KWMTBOMO01477;KWMTBOMO01844;KWMTBOMO01924;KWMTBOMO02235;KWMTBOMO02257;KWMTBOMO02302;KWMTBOMO02623;KWMTBOMO02702;KWMTBOMO02819;KWMTBOMO03129;KWMTBOMO03303;KWMTBOMO03309;KWMTBOMO03334;KWMTBOMO03398;KWMTBOMO03609;KWMTBOMO03761;KWMTBOMO04135;KWMTBOMO04161;KWMTBOMO04173;KWMTBOMO04397;KWMTBOMO04441;KWMTBOMO04771;KWMTBOMO04838;KWMTBOMO04967;KWMTBOM…
Molecular Function	GO:0016810	hydrolase activity, acting on carbon-nitrogen (but not peptide) bonds	8	8/649	0.000884994	0.00879788	KWMTBOMO01924;KWMTBOMO03398;KWMTBOMO04838;KWMTBOMO04967;KWMTBOMO07206;KWMTBOMO07223;KWMTBOMO08836;KWMTBOMO09649
Molecular Function	GO:0004061	arylformamidase activity	2	2/649	0.00103825	0.00940631	KWMTBOMO03398;KWMTBOMO08836
Molecular Function	GO:0031409	pigment binding	3	3/649	0.00105751	0.00940631	KWMTBOMO09837;KWMTBOMO15031;KWMTBOMO15033
Cellular Component	GO:0005581	collagen trimer	2	2/649	0.000464417	0.0120748	KWMTBOMO01973;KWMTBOMO01975
Biological Process	GO:0071704	organic substance metabolic process	102	102/649	0.000713661	0.0125129	KWMTBOMO00094;KWMTBOMO00703;KWMTBOMO00708;KWMTBOMO00803;KWMTBOMO01844;KWMTBOMO01924;KWMTBOMO02235;KWMTBOMO02257;KWMTBOMO02302;KWMTBOMO02623;KWMTBOMO02702;KWMTBOMO02819;KWMTBOMO03129;KWMTBOMO03303;KWMTBOMO03309;KWMTBOMO03334;KWMTBOMO03398;KWMTBOMO03609;KWMTBOMO03761;KWMTBOMO04135;KWMTBOMO04161;KWMTBOMO04173;KWMTBOMO04397;KWMTBOMO04441;KWMTBOMO04771;KWMTBOMO04838;KWMTBOMO04967;KWMTBOMO05183;KWMTBOM…
Biological Process	GO:1901564	organonitrogen compound metabolic process	27	27/649	0.000835217	0.0137289	KWMTBOMO00703;KWMTBOMO00803;KWMTBOMO01924;KWMTBOMO03398;KWMTBOMO03761;KWMTBOMO04135;KWMTBOMO04771;KWMTBOMO04838;KWMTBOMO04967;KWMTBOMO05735;KWMTBOMO07114;KWMTBOMO07206;KWMTBOMO07223;KWMTBOMO07908;KWMTBOMO08751;KWMTBOMO08753;KWMTBOMO08754;KWMTBOMO08833;KWMTBOMO08836;KWMTBOMO08845;KWMTBOMO08846;KWMTBOMO09649;KWMTBOMO09833;KWMTBOMO10061;KWMTBOMO11365;KWMTBOMO13035;KWMTBOMO16453
Biological Process	GO:0045454	cell redox homeostasis	6	6/649	0.000916204	0.0141742	KWMTBOMO00256;KWMTBOMO02468;KWMTBOMO03002;KWMTBOMO05276;KWMTBOMO06524;KWMTBOMO07442
Molecular Function	GO:0005044	scavenger receptor activity	3	3/649	0.00241869	0.0194647	KWMTBOMO09522;KWMTBOMO11859;KWMTBOMO15580
Molecular Function	GO:0038024	cargo receptor activity	3	3/649	0.00241869	0.0194647	KWMTBOMO09522;KWMTBOMO11859;KWMTBOMO15580
Biological Process	GO:0019538	protein metabolic process	48	48/649	0.00142722	0.0208533	KWMTBOMO00708;KWMTBOMO01844;KWMTBOMO02235;KWMTBOMO02702;KWMTBOMO03303;KWMTBOMO03309;KWMTBOMO03334;KWMTBOMO03609;KWMTBOMO04161;KWMTBOMO04173;KWMTBOMO04441;KWMTBOMO05230;KWMTBOMO05730;KWMTBOMO05766;KWMTBOMO06136;KWMTBOMO06279;KWMTBOMO06700;KWMTBOMO07132;KWMTBOMO07223;KWMTBOMO08722;KWMTBOMO09076;KWMTBOMO09416;KWMTBOMO09504;KWMTBOMO09508;KWMTBOMO09510;KWMTBOMO09516;KWMTBOMO10376;KWMTBOMO10872;KWMTBOM…
Molecular Function	GO:0001871	pattern binding	2	2/649	0.00304817	0.0223975	KWMTBOMO09522;KWMTBOMO11859
Molecular Function	GO:0030247	polysaccharide binding	2	2/649	0.00304817	0.0223975	KWMTBOMO09522;KWMTBOMO11859
Biological Process	GO:0019441	tryptophan catabolic process to kynurenine	2	2/649	0.00222795	0.0276974	KWMTBOMO03398;KWMTBOMO08836
Biological Process	GO:0042537	benzene-containing compound metabolic process	2	2/649	0.00222795	0.0276974	KWMTBOMO03398;KWMTBOMO08836
Biological Process	GO:0070189	kynurenine metabolic process	2	2/649	0.00222795	0.0276974	KWMTBOMO03398;KWMTBOMO08836
Biological Process	GO:0019725	cellular homeostasis	6	6/649	0.00231689	0.0276974	KWMTBOMO00256;KWMTBOMO02468;KWMTBOMO03002;KWMTBOMO05276;KWMTBOMO06524;KWMTBOMO07442
Biological Process	GO:0000270	peptidoglycan metabolic process	3	3/649	0.00288447	0.0303446	KWMTBOMO04838;KWMTBOMO04967;KWMTBOMO09649
Biological Process	GO:0006027	glycosaminoglycan catabolic process	3	3/649	0.00288447	0.0303446	KWMTBOMO04838;KWMTBOMO04967;KWMTBOMO09649
Biological Process	GO:0009253	peptidoglycan catabolic process	3	3/649	0.00288447	0.0303446	KWMTBOMO04838;KWMTBOMO04967;KWMTBOMO09649
Molecular Function	GO:0008745	N-acetylmuramoyl-L-alanine amidase activity	3	3/649	0.00452831	0.0318868	KWMTBOMO04838;KWMTBOMO04967;KWMTBOMO09649
Molecular Function	GO:0003824	catalytic activity	131	131/649	0.00493981	0.0333931	KWMTBOMO00315;KWMTBOMO00708;KWMTBOMO00803;KWMTBOMO00985;KWMTBOMO01080;KWMTBOMO01477;KWMTBOMO01834;KWMTBOMO01844;KWMTBOMO01924;KWMTBOMO01955;KWMTBOMO02235;KWMTBOMO02257;KWMTBOMO02302;KWMTBOMO02468;KWMTBOMO02623;KWMTBOMO02702;KWMTBOMO02819;KWMTBOMO03002;KWMTBOMO03129;KWMTBOMO03303;KWMTBOMO03309;KWMTBOMO03334;KWMTBOMO03349;KWMTBOMO03398;KWMTBOMO03609;KWMTBOMO04135;KWMTBOMO04161;KWMTBOMO04173;KWMTBOM…
Molecular Function	GO:0008234	cysteine-type peptidase activity	5	5/649	0.00561346	0.0347697	KWMTBOMO10376;KWMTBOMO11859;KWMTBOMO12258;KWMTBOMO12335;KWMTBOMO13997
Molecular Function	GO:0004555	alpha,alpha-trehalase activity	2	2/649	0.0059664	0.0347697	KWMTBOMO10092;KWMTBOMO10093
Molecular Function	GO:0005201	extracellular matrix structural constituent	2	2/649	0.0059664	0.0347697	KWMTBOMO01973;KWMTBOMO01975
Molecular Function	GO:0015927	trehalase activity	2	2/649	0.0059664	0.0347697	KWMTBOMO10092;KWMTBOMO10093
Molecular Function	GO:0008237	metallopeptidase activity	10	10/649	0.00633824	0.0357054	KWMTBOMO00708;KWMTBOMO05230;KWMTBOMO05730;KWMTBOMO07223;KWMTBOMO08722;KWMTBOMO11439;KWMTBOMO11490;KWMTBOMO12585;KWMTBOMO13084;KWMTBOMO15492
Molecular Function	GO:0004180	carboxypeptidase activity	5	5/649	0.00709305	0.0386686	KWMTBOMO02235;KWMTBOMO05730;KWMTBOMO09416;KWMTBOMO11439;KWMTBOMO13084
Cellular Component	GO:0005783	endoplasmic reticulum	5	5/649	0.00257914	0.0447051	KWMTBOMO03002;KWMTBOMO06427;KWMTBOMO06524;KWMTBOMO09755;KWMTBOMO14815
Cellular Component	GO:0044421	extracellular region part	4	4/649	0.00409932	0.0464984	KWMTBOMO03172;KWMTBOMO09734;KWMTBOMO12585;KWMTBOMO13908
Cellular Component	GO:0031012	extracellular matrix	3	3/649	0.004471	0.0464984	KWMTBOMO03172;KWMTBOMO11490;KWMTBOMO12585
Biological Process	GO:0009072	aromatic amino acid family metabolic process	3	3/649	0.00598861	0.0538054	KWMTBOMO03398;KWMTBOMO08833;KWMTBOMO08836
Biological Process	GO:0005984	disaccharide metabolic process	2	2/649	0.00716041	0.0538054	KWMTBOMO10092;KWMTBOMO10093
Biological Process	GO:0005991	trehalose metabolic process	2	2/649	0.00716041	0.0538054	KWMTBOMO10092;KWMTBOMO10093
Biological Process	GO:0006568	tryptophan metabolic process	2	2/649	0.00716041	0.0538054	KWMTBOMO03398;KWMTBOMO08836
Biological Process	GO:0006569	tryptophan catabolic process	2	2/649	0.00716041	0.0538054	KWMTBOMO03398;KWMTBOMO08836
Biological Process	GO:0006586	indolalkylamine metabolic process	2	2/649	0.00716041	0.0538054	KWMTBOMO03398;KWMTBOMO08836
Biological Process	GO:0009310	amine catabolic process	2	2/649	0.00716041	0.0538054	KWMTBOMO03398;KWMTBOMO08836
Biological Process	GO:0042402	cellular biogenic amine catabolic process	2	2/649	0.00716041	0.0538054	KWMTBOMO03398;KWMTBOMO08836
Biological Process	GO:0042436	indole-containing compound catabolic process	2	2/649	0.00716041	0.0538054	KWMTBOMO03398;KWMTBOMO08836
Biological Process	GO:0046218	indolalkylamine catabolic process	2	2/649	0.00716041	0.0538054	KWMTBOMO03398;KWMTBOMO08836
Biological Process	GO:0030203	glycosaminoglycan metabolic process	3	3/649	0.0105313	0.0711253	KWMTBOMO04838;KWMTBOMO04967;KWMTBOMO09649
Biological Process	GO:0006665	sphingolipid metabolic process	2	2/649	0.0105471	0.0711253	KWMTBOMO07114;KWMTBOMO09833
Biological Process	GO:0006801	superoxide metabolic process	2	2/649	0.0105471	0.0711253	KWMTBOMO05948;KWMTBOMO05949
Biological Process	GO:0042430	indole-containing compound metabolic process	2	2/649	0.0105471	0.0711253	KWMTBOMO03398;KWMTBOMO08836
Molecular Function	GO:0016791	phosphatase activity	7	7/649	0.0144571	0.0763514	KWMTBOMO01834;KWMTBOMO04269;KWMTBOMO08187;KWMTBOMO10492;KWMTBOMO13063;KWMTBOMO13810;KWMTBOMO14109
Molecular Function	GO:0008238	exopeptidase activity	6	6/649	0.018007	0.0922176	KWMTBOMO00708;KWMTBOMO02235;KWMTBOMO05730;KWMTBOMO09416;KWMTBOMO11439;KWMTBOMO13084
Biological Process	GO:0009074	aromatic amino acid family catabolic process	2	2/649	0.0145005	0.0930152	KWMTBOMO03398;KWMTBOMO08836
Biological Process	GO:0009311	oligosaccharide metabolic process	2	2/649	0.0145005	0.0930152	KWMTBOMO10092;KWMTBOMO10093
Cellular Component	GO:0005578	proteinaceous extracellular matrix	2	2/649	0.0119502	0.103569	KWMTBOMO03172;KWMTBOMO12585
Cellular Component	GO:0005615	extracellular space	3	3/649	0.0142809	0.106086	KWMTBOMO03172;KWMTBOMO09734;KWMTBOMO13908
Biological Process	GO:0006576	cellular biogenic amine metabolic process	2	2/649	0.0189871	0.118896	KWMTBOMO03398;KWMTBOMO08836
Molecular Function	GO:0004185	serine-type carboxypeptidase activity	2	2/649	0.0255589	0.119985	KWMTBOMO02235;KWMTBOMO09416
Molecular Function	GO:0004563	beta-N-acetylhexosaminidase activity	2	2/649	0.0255589	0.119985	KWMTBOMO06535;KWMTBOMO11738
Molecular Function	GO:0070008	serine-type exopeptidase activity	2	2/649	0.0255589	0.119985	KWMTBOMO02235;KWMTBOMO09416
Molecular Function	GO:0042578	phosphoric ester hydrolase activity	8	8/649	0.0295215	0.129873	KWMTBOMO01834;KWMTBOMO04269;KWMTBOMO08187;KWMTBOMO09030;KWMTBOMO10492;KWMTBOMO13063;KWMTBOMO13810;KWMTBOMO14109
Molecular Function	GO:0015929	hexosaminidase activity	2	2/649	0.0321704	0.129873	KWMTBOMO06535;KWMTBOMO11738
Molecular Function	GO:0004560	alpha-L-fucosidase activity	1	1/649	0.0322761	0.129873	KWMTBOMO05834
Molecular Function	GO:0004565	beta-galactosidase activity	1	1/649	0.0322761	0.129873	KWMTBOMO05729
Molecular Function	GO:0015925	galactosidase activity	1	1/649	0.0322761	0.129873	KWMTBOMO05729
Molecular Function	GO:0015928	fucosidase activity	1	1/649	0.0322761	0.129873	KWMTBOMO05834
Cellular Component	GO:0005788	endoplasmic reticulum lumen	1	1/649	0.021717	0.141161	KWMTBOMO09755
Biological Process	GO:0072593	reactive oxygen species metabolic process	2	2/649	0.0239751	0.146638	KWMTBOMO05948;KWMTBOMO05949
Molecular Function	GO:0030246	carbohydrate binding	4	4/649	0.0390724	0.153564	KWMTBOMO06106;KWMTBOMO06450;KWMTBOMO09522;KWMTBOMO11859
Biological Process	GO:0006004	fucose metabolic process	1	1/649	0.0276017	0.15781	KWMTBOMO05834
Biological Process	GO:0009306	protein secretion	1	1/649	0.0276017	0.15781	KWMTBOMO09755
Biological Process	GO:0019428	allantoin biosynthetic process	1	1/649	0.0276017	0.15781	KWMTBOMO07908
Biological Process	GO:0009308	amine metabolic process	2	2/649	0.0294337	0.161272	KWMTBOMO03398;KWMTBOMO08836
Biological Process	GO:0044106	cellular amine metabolic process	2	2/649	0.0294337	0.161272	KWMTBOMO03398;KWMTBOMO08836
Molecular Function	GO:0016788	hydrolase activity, acting on ester bonds	18	18/649	0.0422659	0.16234	KWMTBOMO01834;KWMTBOMO04269;KWMTBOMO05105;KWMTBOMO05106;KWMTBOMO05361;KWMTBOMO08114;KWMTBOMO08187;KWMTBOMO09030;KWMTBOMO09269;KWMTBOMO10042;KWMTBOMO10492;KWMTBOMO10945;KWMTBOMO12317;KWMTBOMO13063;KWMTBOMO13810;KWMTBOMO14109;NEWGENE00460;NEWGENE00463
Biological Process	GO:0042180	cellular ketone metabolic process	2	2/649	0.0353335	0.189647	KWMTBOMO03398;KWMTBOMO08836
Biological Process	GO:0042592	homeostatic process	6	6/649	0.0371776	0.195554	KWMTBOMO00256;KWMTBOMO02468;KWMTBOMO03002;KWMTBOMO05276;KWMTBOMO06524;KWMTBOMO07442
Biological Process	GO:1901575	organic substance catabolic process	10	10/649	0.0396421	0.202675	KWMTBOMO00803;KWMTBOMO03398;KWMTBOMO04135;KWMTBOMO04771;KWMTBOMO04838;KWMTBOMO04967;KWMTBOMO05735;KWMTBOMO08836;KWMTBOMO09649;NEWGENE00460
Biological Process	GO:0009057	macromolecule catabolic process	7	7/649	0.0403708	0.202675	KWMTBOMO00803;KWMTBOMO04135;KWMTBOMO04771;KWMTBOMO04838;KWMTBOMO04967;KWMTBOMO05735;KWMTBOMO09649
Biological Process	GO:0009056	catabolic process	10	10/649	0.0408432	0.202675	KWMTBOMO00803;KWMTBOMO03398;KWMTBOMO04135;KWMTBOMO04771;KWMTBOMO04838;KWMTBOMO04967;KWMTBOMO05735;KWMTBOMO08836;KWMTBOMO09649;NEWGENE00460
Molecular Function	GO:0004559	alpha-mannosidase activity	2	2/649	0.0553556	0.207891	KWMTBOMO00315;KWMTBOMO06106
Molecular Function	GO:0004181	metallocarboxypeptidase activity	3	3/649	0.0601781	0.216522	KWMTBOMO05730;KWMTBOMO11439;KWMTBOMO13084
Molecular Function	GO:0003980	UDP-glucose:glycoprotein glucosyltransferase activity	1	1/649	0.063514	0.216522	KWMTBOMO09076
Molecular Function	GO:0004104	cholinesterase activity	1	1/649	0.063514	0.216522	KWMTBOMO09269
Molecular Function	GO:0004531	deoxyribonuclease II activity	1	1/649	0.063514	0.216522	KWMTBOMO10945
Molecular Function	GO:0005507	copper ion binding	2	2/649	0.0640599	0.216522	KWMTBOMO15580;KWMTBOMO16289
Cellular Component	GO:0000323	lytic vacuole	1	1/649	0.0429696	0.223442	KWMTBOMO07114
Cellular Component	GO:0005764	lysosome	1	1/649	0.0429696	0.223442	KWMTBOMO07114
Biological Process	GO:0007160	cell-matrix adhesion	1	1/649	0.0544471	0.234747	KWMTBOMO07498
Biological Process	GO:0015850	organic hydroxy compound transport	1	1/649	0.0544471	0.234747	KWMTBOMO10746
Biological Process	GO:0015918	sterol transport	1	1/649	0.0544471	0.234747	KWMTBOMO10746
Biological Process	GO:0030301	cholesterol transport	1	1/649	0.0544471	0.234747	KWMTBOMO10746
Biological Process	GO:0031589	cell-substrate adhesion	1	1/649	0.0544471	0.234747	KWMTBOMO07498
Biological Process	GO:0032365	intracellular lipid transport	1	1/649	0.0544471	0.234747	KWMTBOMO10746
Biological Process	GO:0032366	intracellular sterol transport	1	1/649	0.0544471	0.234747	KWMTBOMO10746
Biological Process	GO:0032367	intracellular cholesterol transport	1	1/649	0.0544471	0.234747	KWMTBOMO10746
Molecular Function	GO:0004222	metalloendopeptidase activity	4	4/649	0.072579	0.240507	KWMTBOMO05230;KWMTBOMO08722;KWMTBOMO11490;KWMTBOMO12585
Molecular Function	GO:0030414	peptidase inhibitor activity	3	3/649	0.0770209	0.245595	KWMTBOMO03559;KWMTBOMO04903;KWMTBOMO15352
Molecular Function	GO:0061134	peptidase regulator activity	3	3/649	0.0770209	0.245595	KWMTBOMO03559;KWMTBOMO04903;KWMTBOMO15352
Cellular Component	GO:0012505	endomembrane system	5	5/649	0.0534692	0.252763	KWMTBOMO03002;KWMTBOMO06427;KWMTBOMO06524;KWMTBOMO09755;KWMTBOMO14815
Molecular Function	GO:0015923	mannosidase activity	2	2/649	0.0827002	0.258821	KWMTBOMO00315;KWMTBOMO06106
Molecular Function	GO:0004348	glucosylceramidase activity	1	1/649	0.093747	0.273159	KWMTBOMO09833
Molecular Function	GO:0004784	superoxide dismutase activity	1	1/649	0.093747	0.273159	KWMTBOMO05948
Molecular Function	GO:0016721	oxidoreductase activity, acting on superoxide radicals as acceptor	1	1/649	0.093747	0.273159	KWMTBOMO05948
Molecular Function	GO:0016889	endodeoxyribonuclease activity, producing 3'-phosphomonoesters	1	1/649	0.093747	0.273159	KWMTBOMO10945
Biological Process	GO:0002376	immune system process	2	2/649	0.0705075	0.289742	KWMTBOMO09522;KWMTBOMO11859
Biological Process	GO:0006955	immune response	2	2/649	0.0705075	0.289742	KWMTBOMO09522;KWMTBOMO11859
Biological Process	GO:1901606	alpha-amino acid catabolic process	2	2/649	0.0705075	0.289742	KWMTBOMO03398;KWMTBOMO08836
Biological Process	GO:0065008	regulation of biological quality	6	6/649	0.0742798	0.294643	KWMTBOMO00256;KWMTBOMO02468;KWMTBOMO03002;KWMTBOMO05276;KWMTBOMO06524;KWMTBOMO07442
Biological Process	GO:0007155	cell adhesion	4	4/649	0.0750611	0.294643	KWMTBOMO07041;KWMTBOMO07122;KWMTBOMO07498;KWMTBOMO12932
Biological Process	GO:0022610	biological adhesion	4	4/649	0.0750611	0.294643	KWMTBOMO07041;KWMTBOMO07122;KWMTBOMO07498;KWMTBOMO12932
Biological Process	GO:0009063	cellular amino acid catabolic process	2	2/649	0.0785043	0.303627	KWMTBOMO03398;KWMTBOMO08836
Biological Process	GO:0006643	membrane lipid metabolic process	2	2/649	0.0867691	0.330729	KWMTBOMO07114;KWMTBOMO09833
Molecular Function	GO:0008235	metalloexopeptidase activity	3	3/649	0.115982	0.33222	KWMTBOMO05730;KWMTBOMO11439;KWMTBOMO13084
Molecular Function	GO:0003796	lysozyme activity	1	1/649	0.123007	0.34079	KWMTBOMO07068
Molecular Function	GO:0051920	peroxiredoxin activity	1	1/649	0.123007	0.34079	KWMTBOMO05276
Cellular Component	GO:0071944	cell periphery	5	5/649	0.0965645	0.370764	KWMTBOMO00767;KWMTBOMO07041;KWMTBOMO07122;KWMTBOMO12932;NEWGENE00086
Cellular Component	GO:0044432	endoplasmic reticulum part	2	2/649	0.101229	0.370764	KWMTBOMO06427;KWMTBOMO09755
Cellular Component	GO:0030312	external encapsulating structure	2	2/649	0.122454	0.370764	KWMTBOMO00767;NEWGENE00086
Cellular Component	GO:0042600	chorion	2	2/649	0.122454	0.370764	KWMTBOMO00767;NEWGENE00086
Cellular Component	GO:0005773	vacuole	1	1/649	0.142601	0.370764	KWMTBOMO07114
Cellular Component	GO:0008305	integrin complex	1	1/649	0.142601	0.370764	KWMTBOMO07041
Cellular Component	GO:0043235	receptor complex	1	1/649	0.142601	0.370764	KWMTBOMO07041
Cellular Component	GO:0098636	protein complex involved in cell adhesion	1	1/649	0.142601	0.370764	KWMTBOMO07041
Cellular Component	GO:0098802	plasma membrane receptor complex	1	1/649	0.142601	0.370764	KWMTBOMO07041
Molecular Function	GO:0004857	enzyme inhibitor activity	3	3/649	0.145272	0.387486	KWMTBOMO03559;KWMTBOMO04903;KWMTBOMO15352
Molecular Function	GO:0004571	mannosyl-oligosaccharide 1,2-alpha-mannosidase activity	1	1/649	0.151326	0.387486	KWMTBOMO00315
Molecular Function	GO:0015924	mannosyl-oligosaccharide mannosidase activity	1	1/649	0.151326	0.387486	KWMTBOMO00315
Molecular Function	GO:0016641	oxidoreductase activity, acting on the CH-NH2 group of donors, oxygen as acceptor	1	1/649	0.151326	0.387486	KWMTBOMO15580
Molecular Function	GO:0035251	UDP-glucosyltransferase activity	1	1/649	0.151326	0.387486	KWMTBOMO09076
Biological Process	GO:0044723	single-organism carbohydrate metabolic process	5	5/649	0.105666	0.392464	KWMTBOMO05834;KWMTBOMO06106;KWMTBOMO09076;KWMTBOMO10092;KWMTBOMO10093
Biological Process	GO:0000255	allantoin metabolic process	1	1/649	0.10595	0.392464	KWMTBOMO07908
Biological Process	GO:0044238	primary metabolic process	88	88/649	0.108148	0.39504	KWMTBOMO00094;KWMTBOMO00708;KWMTBOMO00803;KWMTBOMO01844;KWMTBOMO01924;KWMTBOMO02235;KWMTBOMO02257;KWMTBOMO02302;KWMTBOMO02623;KWMTBOMO02702;KWMTBOMO02819;KWMTBOMO03129;KWMTBOMO03303;KWMTBOMO03309;KWMTBOMO03334;KWMTBOMO03398;KWMTBOMO03609;KWMTBOMO04135;KWMTBOMO04161;KWMTBOMO04173;KWMTBOMO04397;KWMTBOMO04441;KWMTBOMO04771;KWMTBOMO05183;KWMTBOMO05230;KWMTBOMO05729;KWMTBOMO05730;KWMTBOMO05735;KWMTBOM…
Molecular Function	GO:0052689	carboxylic ester hydrolase activity	2	2/649	0.157456	0.397165	KWMTBOMO09269;KWMTBOMO12317
Molecular Function	GO:0005509	calcium ion binding	8	8/649	0.16058	0.399089	KWMTBOMO00315;KWMTBOMO02617;KWMTBOMO03172;KWMTBOMO04614;KWMTBOMO07122;KWMTBOMO07498;KWMTBOMO12932;KWMTBOMO16072
Biological Process	GO:0006575	cellular modified amino acid metabolic process	2	2/649	0.112969	0.406583	KWMTBOMO03398;KWMTBOMO08836
Biological Process	GO:0051704	multi-organism process	3	3/649	0.1144	0.406583	KWMTBOMO00767;KWMTBOMO13741;NEWGENE00086
Molecular Function	GO:0004046	aminoacylase activity	1	1/649	0.178733	0.419526	KWMTBOMO07223
Molecular Function	GO:0004520	endodeoxyribonuclease activity	1	1/649	0.178733	0.419526	KWMTBOMO10945
Molecular Function	GO:0016894	endonuclease activity, active with either ribo- or deoxyribonucleic acids and producing 3'-phosphomonoesters	1	1/649	0.178733	0.419526	KWMTBOMO10945
Molecular Function	GO:0046527	glucosyltransferase activity	1	1/649	0.178733	0.419526	KWMTBOMO09076
Molecular Function	GO:0005102	receptor binding	4	4/649	0.182808	0.423212	KWMTBOMO00192;KWMTBOMO00268;KWMTBOMO16098;NEWGENE00714
Biological Process	GO:0044262	cellular carbohydrate metabolic process	2	2/649	0.122109	0.428195	KWMTBOMO10092;KWMTBOMO10093
Molecular Function	GO:0008083	growth factor activity	2	2/649	0.192386	0.439367	KWMTBOMO00192;KWMTBOMO16098
Molecular Function	GO:0005213	structural constituent of chorion	2	2/649	0.204248	0.444726	KWMTBOMO00767;NEWGENE00086
Molecular Function	GO:0004096	catalase activity	1	1/649	0.205258	0.444726	KWMTBOMO12890
Molecular Function	GO:0004536	deoxyribonuclease activity	1	1/649	0.205258	0.444726	KWMTBOMO10945
Molecular Function	GO:0008374	O-acyltransferase activity	1	1/649	0.205258	0.444726	KWMTBOMO02302
Biological Process	GO:0019318	hexose metabolic process	2	2/649	0.131422	0.454788	KWMTBOMO05834;KWMTBOMO06106
Biological Process	GO:0005996	monosaccharide metabolic process	2	2/649	0.140892	0.455306	KWMTBOMO05834;KWMTBOMO06106
Biological Process	GO:0007156	homophilic cell adhesion via plasma membrane adhesion molecules	2	2/649	0.150504	0.455306	KWMTBOMO07122;KWMTBOMO12932
Biological Process	GO:0098609	cell-cell adhesion	2	2/649	0.150504	0.455306	KWMTBOMO07122;KWMTBOMO12932
Biological Process	GO:0098742	cell-cell adhesion via plasma-membrane adhesion molecules	2	2/649	0.150504	0.455306	KWMTBOMO07122;KWMTBOMO12932
Biological Process	GO:0006144	purine nucleobase metabolic process	1	1/649	0.154668	0.455306	KWMTBOMO16453
Biological Process	GO:0002064	epithelial cell development	2	2/649	0.160243	0.455306	KWMTBOMO00767;NEWGENE00086
Biological Process	GO:0002065	columnar/cuboidal epithelial cell differentiation	2	2/649	0.160243	0.455306	KWMTBOMO00767;NEWGENE00086
Biological Process	GO:0002066	columnar/cuboidal epithelial cell development	2	2/649	0.160243	0.455306	KWMTBOMO00767;NEWGENE00086
Biological Process	GO:0007304	chorion-containing eggshell formation	2	2/649	0.160243	0.455306	KWMTBOMO00767;NEWGENE00086
Biological Process	GO:0016054	organic acid catabolic process	2	2/649	0.160243	0.455306	KWMTBOMO03398;KWMTBOMO08836
Biological Process	GO:0030703	eggshell formation	2	2/649	0.160243	0.455306	KWMTBOMO00767;NEWGENE00086
Biological Process	GO:0030707	ovarian follicle cell development	2	2/649	0.160243	0.455306	KWMTBOMO00767;NEWGENE00086
Biological Process	GO:0030855	epithelial cell differentiation	2	2/649	0.160243	0.455306	KWMTBOMO00767;NEWGENE00086
Biological Process	GO:0046395	carboxylic acid catabolic process	2	2/649	0.160243	0.455306	KWMTBOMO03398;KWMTBOMO08836
Biological Process	GO:0060429	epithelium development	2	2/649	0.160243	0.455306	KWMTBOMO00767;NEWGENE00086
Biological Process	GO:0003006	developmental process involved in reproduction	2	2/649	0.170094	0.455306	KWMTBOMO00767;NEWGENE00086
Biological Process	GO:0007281	germ cell development	2	2/649	0.170094	0.455306	KWMTBOMO00767;NEWGENE00086
Biological Process	GO:0007292	female gamete generation	2	2/649	0.170094	0.455306	KWMTBOMO00767;NEWGENE00086
Biological Process	GO:0022412	cellular process involved in reproduction in multicellular organism	2	2/649	0.170094	0.455306	KWMTBOMO00767;NEWGENE00086
Biological Process	GO:0048477	oogenesis	2	2/649	0.170094	0.455306	KWMTBOMO00767;NEWGENE00086
Biological Process	GO:0048646	anatomical structure formation involved in morphogenesis	2	2/649	0.170094	0.455306	KWMTBOMO00767;NEWGENE00086
Biological Process	GO:0006013	mannose metabolic process	1	1/649	0.178029	0.455306	KWMTBOMO06106
Biological Process	GO:0007276	gamete generation	2	2/649	0.180045	0.455306	KWMTBOMO00767;NEWGENE00086
Biological Process	GO:0009888	tissue development	2	2/649	0.180045	0.455306	KWMTBOMO00767;NEWGENE00086
Biological Process	GO:0019953	sexual reproduction	2	2/649	0.180045	0.455306	KWMTBOMO00767;NEWGENE00086
Biological Process	GO:0032504	multicellular organism reproduction	2	2/649	0.180045	0.455306	KWMTBOMO00767;NEWGENE00086
Biological Process	GO:0044703	multi-organism reproductive process	2	2/649	0.180045	0.455306	KWMTBOMO00767;NEWGENE00086
Biological Process	GO:0048609	multicellular organismal reproductive process	2	2/649	0.180045	0.455306	KWMTBOMO00767;NEWGENE00086
Biological Process	GO:0000003	reproduction	2	2/649	0.190082	0.462885	KWMTBOMO00767;NEWGENE00086
Biological Process	GO:0022414	reproductive process	2	2/649	0.190082	0.462885	KWMTBOMO00767;NEWGENE00086
Biological Process	GO:0044702	single organism reproductive process	2	2/649	0.190082	0.462885	KWMTBOMO00767;NEWGENE00086
Biological Process	GO:0048468	cell development	2	2/649	0.190082	0.462885	KWMTBOMO00767;NEWGENE00086
Biological Process	GO:0043170	macromolecule metabolic process	72	72/649	0.198998	0.470096	KWMTBOMO00094;KWMTBOMO00703;KWMTBOMO00708;KWMTBOMO00803;KWMTBOMO01844;KWMTBOMO01924;KWMTBOMO02235;KWMTBOMO02702;KWMTBOMO03303;KWMTBOMO03309;KWMTBOMO03334;KWMTBOMO03609;KWMTBOMO03761;KWMTBOMO04135;KWMTBOMO04161;KWMTBOMO04173;KWMTBOMO04441;KWMTBOMO04771;KWMTBOMO04838;KWMTBOMO04967;KWMTBOMO05230;KWMTBOMO05730;KWMTBOMO05735;KWMTBOMO05766;KWMTBOMO06136;KWMTBOMO06279;KWMTBOMO06700;KWMTBOMO07132;KWMTBOM…
Biological Process	GO:0006869	lipid transport	2	2/649	0.200193	0.470096	KWMTBOMO10746;KWMTBOMO12317
Biological Process	GO:0009653	anatomical structure morphogenesis	2	2/649	0.200193	0.470096	KWMTBOMO00767;NEWGENE00086
Biological Process	GO:0046903	secretion	2	2/649	0.200193	0.470096	KWMTBOMO09755;KWMTBOMO12317
Molecular Function	GO:0016209	antioxidant activity	3	3/649	0.226765	0.485105	KWMTBOMO05276;KWMTBOMO05948;KWMTBOMO12890
Biological Process	GO:0010876	lipid localization	2	2/649	0.210367	0.48532	KWMTBOMO10746;KWMTBOMO12317
Biological Process	GO:0030154	cell differentiation	2	2/649	0.210367	0.48532	KWMTBOMO00767;NEWGENE00086
Molecular Function	GO:0016638	oxidoreductase activity, acting on the CH-NH2 group of donors	1	1/649	0.23093	0.487839	KWMTBOMO15580
Molecular Function	GO:0016614	oxidoreductase activity, acting on CH-OH group of donors	5	5/649	0.245084	0.511349	KWMTBOMO01477;KWMTBOMO04830;KWMTBOMO07236;KWMTBOMO08860;KWMTBOMO09577
Molecular Function	GO:0008241	peptidyl-dipeptidase activity	1	1/649	0.255774	0.527145	KWMTBOMO00708
Biological Process	GO:0044282	small molecule catabolic process	2	2/649	0.230858	0.527961	KWMTBOMO03398;KWMTBOMO08836
Biological Process	GO:0006629	lipid metabolic process	7	7/649	0.240527	0.545332	KWMTBOMO02302;KWMTBOMO07114;KWMTBOMO09030;KWMTBOMO09833;KWMTBOMO12317;KWMTBOMO13286;NEWGENE00460
Biological Process	GO:0048869	cellular developmental process	2	2/649	0.251473	0.565277	KWMTBOMO00767;NEWGENE00086
Molecular Function	GO:0010181	FMN binding	1	1/649	0.279819	0.569753	KWMTBOMO03349
Molecular Function	GO:0005179	hormone activity	2	2/649	0.288565	0.580566	KWMTBOMO00268;NEWGENE00714
Biological Process	GO:0009112	nucleobase metabolic process	1	1/649	0.265237	0.591164	KWMTBOMO16453
Biological Process	GO:0048856	anatomical structure development	2	2/649	0.28247	0.600826	KWMTBOMO00767;NEWGENE00086
Biological Process	GO:0009607	response to biotic stimulus	1	1/649	0.285564	0.600826	KWMTBOMO13741
Biological Process	GO:0009617	response to bacterium	1	1/649	0.285564	0.600826	KWMTBOMO13741
Biological Process	GO:0042742	defense response to bacterium	1	1/649	0.285564	0.600826	KWMTBOMO13741
Biological Process	GO:0043207	response to external biotic stimulus	1	1/649	0.285564	0.600826	KWMTBOMO13741
Biological Process	GO:0051707	response to other organism	1	1/649	0.285564	0.600826	KWMTBOMO13741
Biological Process	GO:0098542	defense response to other organism	1	1/649	0.285564	0.600826	KWMTBOMO13741
Biological Process	GO:0015908	fatty acid transport	1	1/649	0.305332	0.603776	KWMTBOMO12317
Biological Process	GO:0015909	long-chain fatty acid transport	1	1/649	0.305332	0.603776	KWMTBOMO12317
Biological Process	GO:0032309	icosanoid secretion	1	1/649	0.305332	0.603776	KWMTBOMO12317
Biological Process	GO:0046717	acid secretion	1	1/649	0.305332	0.603776	KWMTBOMO12317
Biological Process	GO:0050482	arachidonic acid secretion	1	1/649	0.305332	0.603776	KWMTBOMO12317
Biological Process	GO:0071715	icosanoid transport	1	1/649	0.305332	0.603776	KWMTBOMO12317
Biological Process	GO:1901571	fatty acid derivative transport	1	1/649	0.305332	0.603776	KWMTBOMO12317
Biological Process	GO:1903963	arachidonate transport	1	1/649	0.305332	0.603776	KWMTBOMO12317
Cellular Component	GO:0005886	plasma membrane	3	3/649	0.244933	0.6065	KWMTBOMO07041;KWMTBOMO07122;KWMTBOMO12932
Molecular Function	GO:0005549	odorant binding	6	6/649	0.309506	0.615371	KWMTBOMO08517;KWMTBOMO10879;KWMTBOMO10880;KWMTBOMO10882;KWMTBOMO13921;NEWGENE01102
Biological Process	GO:0044712	single-organism catabolic process	3	3/649	0.319739	0.627548	KWMTBOMO03398;KWMTBOMO08836;NEWGENE00460
Molecular Function	GO:0050662	coenzyme binding	6	6/649	0.326644	0.641894	KWMTBOMO01477;KWMTBOMO03349;KWMTBOMO04830;KWMTBOMO07236;KWMTBOMO08860;KWMTBOMO09577
Biological Process	GO:0009605	response to external stimulus	1	1/649	0.343254	0.649466	KWMTBOMO13741
Biological Process	GO:0015718	monocarboxylic acid transport	1	1/649	0.343254	0.649466	KWMTBOMO12317
Biological Process	GO:0015849	organic acid transport	1	1/649	0.343254	0.649466	KWMTBOMO12317
Biological Process	GO:0016042	lipid catabolic process	1	1/649	0.343254	0.649466	NEWGENE00460
Biological Process	GO:0046942	carboxylic acid transport	1	1/649	0.343254	0.649466	KWMTBOMO12317
Molecular Function	GO:0004623	phospholipase A2 activity	1	1/649	0.347407	0.66718	KWMTBOMO12317
Molecular Function	GO:0019239	deaminase activity	1	1/649	0.347407	0.66718	KWMTBOMO09734
Molecular Function	GO:0050660	flavin adenine dinucleotide binding	4	4/649	0.360481	0.68451	KWMTBOMO04830;KWMTBOMO07236;KWMTBOMO08860;KWMTBOMO09577
Biological Process	GO:0019439	aromatic compound catabolic process	2	2/649	0.374147	0.702173	KWMTBOMO03398;KWMTBOMO08836
Biological Process	GO:0006952	defense response	1	1/649	0.37912	0.702173	KWMTBOMO13741
Biological Process	GO:0032940	secretion by cell	1	1/649	0.37912	0.702173	KWMTBOMO09755
Molecular Function	GO:0004197	cysteine-type endopeptidase activity	1	1/649	0.388916	0.722272	KWMTBOMO10376
Molecular Function	GO:0008194	UDP-glycosyltransferase activity	1	1/649	0.388916	0.722272	KWMTBOMO09076
Biological Process	GO:0044270	cellular nitrogen compound catabolic process	2	2/649	0.403752	0.737408	KWMTBOMO03398;KWMTBOMO08836
Biological Process	GO:0046700	heterocycle catabolic process	2	2/649	0.403752	0.737408	KWMTBOMO03398;KWMTBOMO08836
Biological Process	GO:1901361	organic cyclic compound catabolic process	2	2/649	0.423121	0.767454	KWMTBOMO03398;KWMTBOMO08836
Biological Process	GO:1901605	alpha-amino acid metabolic process	2	2/649	0.432686	0.779427	KWMTBOMO03398;KWMTBOMO08836
Biological Process	GO:0015711	organic anion transport	1	1/649	0.445123	0.796376	KWMTBOMO12317
Biological Process	GO:0006520	cellular amino acid metabolic process	4	4/649	0.448984	0.797857	KWMTBOMO03398;KWMTBOMO07223;KWMTBOMO08833;KWMTBOMO08836
Molecular Function	GO:0016684	oxidoreductase activity, acting on peroxide as acceptor	2	2/649	0.440113	0.808468	KWMTBOMO05276;KWMTBOMO12890
Molecular Function	GO:0004867	serine-type endopeptidase inhibitor activity	1	1/649	0.446296	0.811012	KWMTBOMO15352
Biological Process	GO:0007275	multicellular organism development	2	2/649	0.470077	0.829733	KWMTBOMO00767;NEWGENE00086
Molecular Function	GO:0004620	phospholipase activity	1	1/649	0.481534	0.865737	KWMTBOMO12317
Biological Process	GO:0044707	single-multicellular organism process	2	2/649	0.497148	0.871666	KWMTBOMO00767;NEWGENE00086
Biological Process	GO:0006457	protein folding	2	2/649	0.514705	0.896472	KWMTBOMO11511;KWMTBOMO12844
Biological Process	GO:0032502	developmental process	2	2/649	0.523332	0.899584	KWMTBOMO00767;NEWGENE00086
Biological Process	GO:0044767	single-organism developmental process	2	2/649	0.523332	0.899584	KWMTBOMO00767;NEWGENE00086
Biological Process	GO:0009187	cyclic nucleotide metabolic process	1	1/649	0.531289	0.901478	KWMTBOMO05766
Biological Process	GO:0009190	cyclic nucleotide biosynthetic process	1	1/649	0.531289	0.901478	KWMTBOMO05766
Cellular Component	GO:0005789	endoplasmic reticulum membrane	1	1/649	0.41083	0.928834	KWMTBOMO06427
Cellular Component	GO:0042175	nuclear outer membrane-endoplasmic reticulum membrane network	1	1/649	0.41083	0.928834	KWMTBOMO06427
Molecular Function	GO:0048037	cofactor binding	6	6/649	0.537718	0.937291	KWMTBOMO01477;KWMTBOMO03349;KWMTBOMO04830;KWMTBOMO07236;KWMTBOMO08860;KWMTBOMO09577
Molecular Function	GO:0030234	enzyme regulator activity	3	3/649	0.544307	0.937291	KWMTBOMO03559;KWMTBOMO04903;KWMTBOMO15352
Molecular Function	GO:0016298	lipase activity	1	1/649	0.545446	0.937291	KWMTBOMO12317
Molecular Function	GO:0016757	transferase activity, transferring glycosyl groups	4	4/649	0.558576	0.937291	KWMTBOMO01955;KWMTBOMO09076;KWMTBOMO15523;KWMTBOMO16421
Molecular Function	GO:0004866	endopeptidase inhibitor activity	1	1/649	0.560156	0.937291	KWMTBOMO15352
Molecular Function	GO:0051287	NAD binding	1	1/649	0.560156	0.937291	KWMTBOMO01477
Molecular Function	GO:0061135	endopeptidase regulator activity	1	1/649	0.560156	0.937291	KWMTBOMO15352
Biological Process	GO:0000413	protein peptidyl-prolyl isomerization	1	1/649	0.569251	0.94755	KWMTBOMO11511
Biological Process	GO:0018208	peptidyl-proline modification	1	1/649	0.569251	0.94755	KWMTBOMO11511
Biological Process	GO:0050790	regulation of catalytic activity	1	1/649	0.569251	0.94755	KWMTBOMO10376
Cellular Component	GO:0005887	integral component of plasma membrane	1	1/649	0.460785	0.958433	KWMTBOMO07041
Cellular Component	GO:0031226	intrinsic component of plasma membrane	1	1/649	0.460785	0.958433	KWMTBOMO07041
Biological Process	GO:0065009	regulation of molecular function	1	1/649	0.581213	0.961378	KWMTBOMO10376
Molecular Function	GO:0016849	phosphorus-oxygen lyase activity	1	1/649	0.58817	0.967578	KWMTBOMO05766
Molecular Function	GO:0016491	oxidoreductase activity	18	18/649	0.589707	0.967578	KWMTBOMO00985;KWMTBOMO01080;KWMTBOMO01477;KWMTBOMO03349;KWMTBOMO04830;KWMTBOMO05024;KWMTBOMO05276;KWMTBOMO05795;KWMTBOMO05948;KWMTBOMO07236;KWMTBOMO08860;KWMTBOMO09329;KWMTBOMO09577;KWMTBOMO09860;KWMTBOMO12890;KWMTBOMO15580;KWMTBOMO16289;NEWGENE00520
Biological Process	GO:0044255	cellular lipid metabolic process	3	3/649	0.590657	0.970892	KWMTBOMO07114;KWMTBOMO09833;KWMTBOMO12317
Molecular Function	GO:0008081	phosphoric diester hydrolase activity	1	1/649	0.614405	0.988899	KWMTBOMO09030
Molecular Function	GO:0051082	unfolded protein binding	1	1/649	0.614405	0.988899	KWMTBOMO12844
Molecular Function	GO:0003755	peptidyl-prolyl cis-trans isomerase activity	1	1/649	0.626891	0.990136	KWMTBOMO11511
Molecular Function	GO:0016859	cis-trans isomerase activity	1	1/649	0.626891	0.990136	KWMTBOMO11511
Biological Process	GO:0006486	protein glycosylation	1	1/649	0.615159	0.992557	KWMTBOMO09076
Biological Process	GO:0043413	macromolecule glycosylation	1	1/649	0.615159	0.992557	KWMTBOMO09076
Biological Process	GO:0070085	glycosylation	1	1/649	0.615159	0.992557	KWMTBOMO09076
Biological Process	GO:0009101	glycoprotein biosynthetic process	1	1/649	0.646371	1	KWMTBOMO09076
Biological Process	GO:0009100	glycoprotein metabolic process	1	1/649	0.656206	1	KWMTBOMO09076
Biological Process	GO:0006820	anion transport	1	1/649	0.66577	1	KWMTBOMO12317
Biological Process	GO:0006979	response to oxidative stress	1	1/649	0.692905	1	KWMTBOMO12890
Biological Process	GO:0044710	single-organism metabolic process	19	19/649	0.734101	1	KWMTBOMO02302;KWMTBOMO03398;KWMTBOMO05766;KWMTBOMO05834;KWMTBOMO06106;KWMTBOMO07114;KWMTBOMO07223;KWMTBOMO08833;KWMTBOMO08836;KWMTBOMO09030;KWMTBOMO09076;KWMTBOMO09833;KWMTBOMO10092;KWMTBOMO10093;KWMTBOMO12317;KWMTBOMO13286;KWMTBOMO16453;NEWGENE00460;NEWGENE00520
Biological Process	GO:0018193	peptidyl-amino acid modification	1	1/649	0.748011	1	KWMTBOMO11511
Biological Process	GO:0009593	detection of chemical stimulus	1	1/649	0.761868	1	NEWGENE01102
Biological Process	GO:0050907	detection of chemical stimulus involved in sensory perception	1	1/649	0.761868	1	NEWGENE01102
Biological Process	GO:0050911	detection of chemical stimulus involved in sensory perception of smell	1	1/649	0.761868	1	NEWGENE01102
Biological Process	GO:0050906	detection of stimulus involved in sensory perception	1	1/649	0.76851	1	NEWGENE01102
Biological Process	GO:0051606	detection of stimulus	1	1/649	0.787353	1	NEWGENE01102
Biological Process	GO:0071702	organic substance transport	3	3/649	0.79031	1	KWMTBOMO09755;KWMTBOMO10746;KWMTBOMO12317
Biological Process	GO:0033036	macromolecule localization	3	3/649	0.794065	1	KWMTBOMO09755;KWMTBOMO10746;KWMTBOMO12317
Biological Process	GO:0019752	carboxylic acid metabolic process	4	4/649	0.800865	1	KWMTBOMO03398;KWMTBOMO07223;KWMTBOMO08833;KWMTBOMO08836
Biological Process	GO:0006082	organic acid metabolic process	4	4/649	0.813472	1	KWMTBOMO03398;KWMTBOMO07223;KWMTBOMO08833;KWMTBOMO08836
Biological Process	GO:0043436	oxoacid metabolic process	4	4/649	0.813472	1	KWMTBOMO03398;KWMTBOMO07223;KWMTBOMO08833;KWMTBOMO08836
Biological Process	GO:0006644	phospholipid metabolic process	1	1/649	0.830481	1	KWMTBOMO12317
Biological Process	GO:0055114	oxidation-reduction process	1	1/649	0.84431	1	NEWGENE00520
Biological Process	GO:0044281	small molecule metabolic process	8	8/649	0.853475	1	KWMTBOMO03398;KWMTBOMO05766;KWMTBOMO05834;KWMTBOMO06106;KWMTBOMO07223;KWMTBOMO08833;KWMTBOMO08836;KWMTBOMO16453
Biological Process	GO:1902582	single-organism intracellular transport	1	1/649	0.857019	1	KWMTBOMO10746
Biological Process	GO:0006950	response to stress	3	3/649	0.866118	1	KWMTBOMO12844;KWMTBOMO12890;KWMTBOMO13741
Biological Process	GO:0006278	RNA-dependent DNA replication	2	2/649	0.882768	1	NEWGENE00463;NEWGENE01675
Biological Process	GO:0090305	nucleic acid phosphodiester bond hydrolysis	1	1/649	0.903974	1	NEWGENE00463
Biological Process	GO:0044248	cellular catabolic process	2	2/649	0.904457	1	KWMTBOMO03398;KWMTBOMO08836
Biological Process	GO:0042221	response to chemical	1	1/649	0.90667	1	NEWGENE01102
Biological Process	GO:0009165	nucleotide biosynthetic process	1	1/649	0.909291	1	KWMTBOMO05766
Biological Process	GO:1901293	nucleoside phosphate biosynthetic process	1	1/649	0.909291	1	KWMTBOMO05766
Biological Process	GO:0032501	multicellular organismal process	3	3/649	0.911639	1	KWMTBOMO00767;NEWGENE00086;NEWGENE01102
Biological Process	GO:0072521	purine-containing compound metabolic process	1	1/649	0.923552	1	KWMTBOMO16453
Biological Process	GO:0051649	establishment of localization in cell	2	2/649	0.925907	1	KWMTBOMO09755;KWMTBOMO10746
Biological Process	GO:0055086	nucleobase-containing small molecule metabolic process	2	2/649	0.934087	1	KWMTBOMO05766;KWMTBOMO16453
Biological Process	GO:0051641	cellular localization	2	2/649	0.941413	1	KWMTBOMO09755;KWMTBOMO10746
Biological Process	GO:0015031	protein transport	1	1/649	0.945735	1	KWMTBOMO09755
Biological Process	GO:0045184	establishment of protein localization	1	1/649	0.947265	1	KWMTBOMO09755
Biological Process	GO:0008104	protein localization	1	1/649	0.95684	1	KWMTBOMO09755
Biological Process	GO:1901137	carbohydrate derivative biosynthetic process	1	1/649	0.958059	1	KWMTBOMO09076
Biological Process	GO:0007608	sensory perception of smell	1	1/649	0.961515	1	NEWGENE01102
Biological Process	GO:0090407	organophosphate biosynthetic process	1	1/649	0.962603	1	KWMTBOMO05766
Biological Process	GO:0006260	DNA replication	2	2/649	0.964582	1	NEWGENE00463;NEWGENE01675
Biological Process	GO:0007606	sensory perception of chemical stimulus	1	1/649	0.974254	1	NEWGENE01102
Biological Process	GO:0007600	sensory perception	1	1/649	0.977703	1	NEWGENE01102
Biological Process	GO:0046907	intracellular transport	1	1/649	0.977703	1	KWMTBOMO10746
Biological Process	GO:0003008	system process	1	1/649	0.978336	1	NEWGENE01102
Biological Process	GO:0009117	nucleotide metabolic process	1	1/649	0.978336	1	KWMTBOMO05766
Biological Process	GO:0050877	neurological system process	1	1/649	0.978336	1	NEWGENE01102
Biological Process	GO:0006753	nucleoside phosphate metabolic process	1	1/649	0.978951	1	KWMTBOMO05766
Biological Process	GO:0019637	organophosphate metabolic process	2	2/649	0.983094	1	KWMTBOMO05766;KWMTBOMO12317
Biological Process	GO:0006468	protein phosphorylation	2	2/649	0.991678	1	KWMTBOMO03309;KWMTBOMO05766
Biological Process	GO:0006811	ion transport	2	2/649	0.99463	1	KWMTBOMO12317;NEWGENE00965
Biological Process	GO:0044765	single-organism transport	4	4/649	0.995605	1	KWMTBOMO09755;KWMTBOMO10746;KWMTBOMO12317;NEWGENE00965
Biological Process	GO:0043604	amide biosynthetic process	1	1/649	0.995964	1	KWMTBOMO07908
Biological Process	GO:1902578	single-organism localization	4	4/649	0.996167	1	KWMTBOMO09755;KWMTBOMO10746;KWMTBOMO12317;NEWGENE00965
Biological Process	GO:0016310	phosphorylation	2	2/649	0.997419	1	KWMTBOMO03309;KWMTBOMO05766
Biological Process	GO:0043603	cellular amide metabolic process	1	1/649	0.997815	1	KWMTBOMO07908
Biological Process	GO:0044711	single-organism biosynthetic process	1	1/649	0.997999	1	KWMTBOMO05766
Biological Process	GO:0050896	response to stimulus	9	9/649	0.998378	1	KWMTBOMO03172;KWMTBOMO09522;KWMTBOMO11859;KWMTBOMO12844;KWMTBOMO12855;KWMTBOMO12890;KWMTBOMO13741;NEWGENE00714;NEWGENE01102
Biological Process	GO:0044763	single-organism cellular process	24	24/649	0.99899	1	KWMTBOMO00256;KWMTBOMO00767;KWMTBOMO02468;KWMTBOMO03002;KWMTBOMO03172;KWMTBOMO03398;KWMTBOMO05276;KWMTBOMO05766;KWMTBOMO06524;KWMTBOMO07114;KWMTBOMO07223;KWMTBOMO07442;KWMTBOMO08833;KWMTBOMO08836;KWMTBOMO09076;KWMTBOMO09755;KWMTBOMO09833;KWMTBOMO10092;KWMTBOMO10093;KWMTBOMO12317;KWMTBOMO12855;KWMTBOMO16453;NEWGENE00086;NEWGENE00714
Biological Process	GO:0006464	cellular protein modification process	4	4/649	0.999211	1	KWMTBOMO03309;KWMTBOMO05766;KWMTBOMO09076;KWMTBOMO11511
Biological Process	GO:0036211	protein modification process	4	4/649	0.999211	1	KWMTBOMO03309;KWMTBOMO05766;KWMTBOMO09076;KWMTBOMO11511
Biological Process	GO:0044699	single-organism process	33	33/649	0.999557	1	KWMTBOMO00256;KWMTBOMO00767;KWMTBOMO02302;KWMTBOMO02468;KWMTBOMO03002;KWMTBOMO03172;KWMTBOMO03398;KWMTBOMO05276;KWMTBOMO05766;KWMTBOMO05834;KWMTBOMO06106;KWMTBOMO06524;KWMTBOMO07114;KWMTBOMO07223;KWMTBOMO07442;KWMTBOMO08833;KWMTBOMO08836;KWMTBOMO09030;KWMTBOMO09076;KWMTBOMO09755;KWMTBOMO09833;KWMTBOMO10092;KWMTBOMO10093;KWMTBOMO10746;KWMTBOMO12317;KWMTBOMO12855;KWMTBOMO13286;KWMTBOMO16453;NEWGENE…
Biological Process	GO:0006807	nitrogen compound metabolic process	33	33/649	0.999587	1	KWMTBOMO00094;KWMTBOMO00703;KWMTBOMO00803;KWMTBOMO01924;KWMTBOMO03398;KWMTBOMO03761;KWMTBOMO04135;KWMTBOMO04771;KWMTBOMO04838;KWMTBOMO04967;KWMTBOMO05735;KWMTBOMO05766;KWMTBOMO07114;KWMTBOMO07206;KWMTBOMO07223;KWMTBOMO07908;KWMTBOMO08751;KWMTBOMO08753;KWMTBOMO08754;KWMTBOMO08833;KWMTBOMO08836;KWMTBOMO08845;KWMTBOMO08846;KWMTBOMO09649;KWMTBOMO09833;KWMTBOMO10061;KWMTBOMO10945;KWMTBOMO11365;KWMTBOM…
Biological Process	GO:0043412	macromolecule modification	4	4/649	0.999622	1	KWMTBOMO03309;KWMTBOMO05766;KWMTBOMO09076;KWMTBOMO11511
Biological Process	GO:0007165	signal transduction	3	3/649	0.999891	1	KWMTBOMO03172;KWMTBOMO12855;NEWGENE00714
Biological Process	GO:0050789	regulation of biological process	10	10/649	0.999908	1	KWMTBOMO00256;KWMTBOMO02468;KWMTBOMO03002;KWMTBOMO03172;KWMTBOMO05276;KWMTBOMO06524;KWMTBOMO07442;KWMTBOMO10376;KWMTBOMO12855;NEWGENE00714
Biological Process	GO:0023052	signaling	3	3/649	0.99991	1	KWMTBOMO03172;KWMTBOMO12855;NEWGENE00714
Biological Process	GO:0044700	single organism signaling	3	3/649	0.99991	1	KWMTBOMO03172;KWMTBOMO12855;NEWGENE00714
Biological Process	GO:0007154	cell communication	3	3/649	0.999912	1	KWMTBOMO03172;KWMTBOMO12855;NEWGENE00714
Biological Process	GO:1901566	organonitrogen compound biosynthetic process	1	1/649	0.999916	1	KWMTBOMO07908
Biological Process	GO:0006796	phosphate-containing compound metabolic process	3	3/649	0.99994	1	KWMTBOMO03309;KWMTBOMO05766;KWMTBOMO12317
Biological Process	GO:0006793	phosphorus metabolic process	3	3/649	0.999946	1	KWMTBOMO03309;KWMTBOMO05766;KWMTBOMO12317
Biological Process	GO:0015074	DNA integration	1	1/649	0.999958	1	KWMTBOMO00094
Biological Process	GO:0050794	regulation of cellular process	9	9/649	0.99996	1	KWMTBOMO00256;KWMTBOMO02468;KWMTBOMO03002;KWMTBOMO03172;KWMTBOMO05276;KWMTBOMO06524;KWMTBOMO07442;KWMTBOMO12855;NEWGENE00714
Biological Process	GO:0065007	biological regulation	10	10/649	0.999974	1	KWMTBOMO00256;KWMTBOMO02468;KWMTBOMO03002;KWMTBOMO03172;KWMTBOMO05276;KWMTBOMO06524;KWMTBOMO07442;KWMTBOMO10376;KWMTBOMO12855;NEWGENE00714
Biological Process	GO:0006810	transport	4	4/649	0.99998	1	KWMTBOMO09755;KWMTBOMO10746;KWMTBOMO12317;NEWGENE00965
Biological Process	GO:0051234	establishment of localization	4	4/649	0.999981	1	KWMTBOMO09755;KWMTBOMO10746;KWMTBOMO12317;NEWGENE00965
Biological Process	GO:0019222	regulation of metabolic process	1	1/649	0.999981	1	KWMTBOMO10376
Biological Process	GO:0051179	localization	4	4/649	0.999986	1	KWMTBOMO09755;KWMTBOMO10746;KWMTBOMO12317;NEWGENE00965
Biological Process	GO:0051716	cellular response to stimulus	3	3/649	0.999994	1	KWMTBOMO03172;KWMTBOMO12855;NEWGENE00714
Biological Process	GO:0006259	DNA metabolic process	4	4/649	0.999996	1	KWMTBOMO00094;KWMTBOMO10945;NEWGENE00463;NEWGENE01675
Biological Process	GO:0018130	heterocycle biosynthetic process	2	2/649	0.999997	1	KWMTBOMO05766;KWMTBOMO07908
Biological Process	GO:1901362	organic cyclic compound biosynthetic process	2	2/649	0.999997	1	KWMTBOMO05766;KWMTBOMO07908
Biological Process	GO:0044267	cellular protein metabolic process	4	4/649	0.999998	1	KWMTBOMO03309;KWMTBOMO05766;KWMTBOMO09076;KWMTBOMO11511
Biological Process	GO:0034654	nucleobase-containing compound biosynthetic process	1	1/649	0.999999	1	KWMTBOMO05766
Biological Process	GO:0019438	aromatic compound biosynthetic process	1	1/649	1	1	KWMTBOMO05766
Biological Process	GO:0044271	cellular nitrogen compound biosynthetic process	2	2/649	1	1	KWMTBOMO05766;KWMTBOMO07908
Biological Process	GO:0034645	cellular macromolecule biosynthetic process	3	3/649	1	1	KWMTBOMO09076;NEWGENE00463;NEWGENE01675
Biological Process	GO:0009059	macromolecule biosynthetic process	3	3/649	1	1	KWMTBOMO09076;NEWGENE00463;NEWGENE01675
Biological Process	GO:0044249	cellular biosynthetic process	5	5/649	1	1	KWMTBOMO05766;KWMTBOMO07908;KWMTBOMO09076;NEWGENE00463;NEWGENE01675
Biological Process	GO:1901576	organic substance biosynthetic process	5	5/649	1	1	KWMTBOMO05766;KWMTBOMO07908;KWMTBOMO09076;NEWGENE00463;NEWGENE01675
Biological Process	GO:0009058	biosynthetic process	5	5/649	1	1	KWMTBOMO05766;KWMTBOMO07908;KWMTBOMO09076;NEWGENE00463;NEWGENE01675
Biological Process	GO:1901360	organic cyclic compound metabolic process	11	11/649	1	1	KWMTBOMO00094;KWMTBOMO03398;KWMTBOMO05766;KWMTBOMO07908;KWMTBOMO08833;KWMTBOMO08836;KWMTBOMO10945;KWMTBOMO16453;NEWGENE00463;NEWGENE01274;NEWGENE01675
Biological Process	GO:0006725	cellular aromatic compound metabolic process	10	10/649	1	1	KWMTBOMO00094;KWMTBOMO03398;KWMTBOMO05766;KWMTBOMO08833;KWMTBOMO08836;KWMTBOMO10945;KWMTBOMO16453;NEWGENE00463;NEWGENE01274;NEWGENE01675
Biological Process	GO:0046483	heterocycle metabolic process	10	10/649	1	1	KWMTBOMO00094;KWMTBOMO03398;KWMTBOMO05766;KWMTBOMO07908;KWMTBOMO08836;KWMTBOMO10945;KWMTBOMO16453;NEWGENE00463;NEWGENE01274;NEWGENE01675
Biological Process	GO:0090304	nucleic acid metabolic process	5	5/649	1	1	KWMTBOMO00094;KWMTBOMO10945;NEWGENE00463;NEWGENE01274;NEWGENE01675
Biological Process	GO:0006139	nucleobase-containing compound metabolic process	7	7/649	1	1	KWMTBOMO00094;KWMTBOMO05766;KWMTBOMO10945;KWMTBOMO16453;NEWGENE00463;NEWGENE01274;NEWGENE01675
Biological Process	GO:0034641	cellular nitrogen compound metabolic process	10	10/649	1	1	KWMTBOMO00094;KWMTBOMO03398;KWMTBOMO05766;KWMTBOMO07908;KWMTBOMO08836;KWMTBOMO10945;KWMTBOMO16453;NEWGENE00463;NEWGENE01274;NEWGENE01675
Biological Process	GO:0008150	biological_process	135	135/649	1	1	KWMTBOMO00094;KWMTBOMO00256;KWMTBOMO00703;KWMTBOMO00708;KWMTBOMO00767;KWMTBOMO00803;KWMTBOMO01477;KWMTBOMO01844;KWMTBOMO01924;KWMTBOMO02235;KWMTBOMO02257;KWMTBOMO02302;KWMTBOMO02468;KWMTBOMO02623;KWMTBOMO02702;KWMTBOMO02819;KWMTBOMO03002;KWMTBOMO03129;KWMTBOMO03172;KWMTBOMO03303;KWMTBOMO03309;KWMTBOMO03334;KWMTBOMO03398;KWMTBOMO03609;KWMTBOMO03761;KWMTBOMO04135;KWMTBOMO04161;KWMTBOMO04173;KWMTBOM…
Biological Process	GO:0009987	cellular process	35	35/649	1	1	KWMTBOMO00094;KWMTBOMO00256;KWMTBOMO00767;KWMTBOMO02468;KWMTBOMO03002;KWMTBOMO03172;KWMTBOMO03309;KWMTBOMO03398;KWMTBOMO05276;KWMTBOMO05766;KWMTBOMO05948;KWMTBOMO05949;KWMTBOMO06524;KWMTBOMO07114;KWMTBOMO07223;KWMTBOMO07442;KWMTBOMO07908;KWMTBOMO08833;KWMTBOMO08836;KWMTBOMO09076;KWMTBOMO09755;KWMTBOMO09833;KWMTBOMO10092;KWMTBOMO10093;KWMTBOMO10945;KWMTBOMO11511;KWMTBOMO12317;KWMTBOMO12844;KWMTBOM…
Biological Process	GO:0044237	cellular metabolic process	22	22/649	1	1	KWMTBOMO00094;KWMTBOMO03309;KWMTBOMO03398;KWMTBOMO05766;KWMTBOMO05948;KWMTBOMO05949;KWMTBOMO07114;KWMTBOMO07223;KWMTBOMO07908;KWMTBOMO08833;KWMTBOMO08836;KWMTBOMO09076;KWMTBOMO09833;KWMTBOMO10092;KWMTBOMO10093;KWMTBOMO10945;KWMTBOMO11511;KWMTBOMO12317;KWMTBOMO16453;NEWGENE00463;NEWGENE01274;NEWGENE01675
Biological Process	GO:0044260	cellular macromolecule metabolic process	8	8/649	1	1	KWMTBOMO00094;KWMTBOMO03309;KWMTBOMO05766;KWMTBOMO09076;KWMTBOMO10945;KWMTBOMO11511;NEWGENE00463;NEWGENE01675
Cellular Component	GO:0098797	plasma membrane protein complex	1	1/649	0.577652	1	KWMTBOMO07041
Cellular Component	GO:0044459	plasma membrane part	1	1/649	0.690931	1	KWMTBOMO07041
Cellular Component	GO:0098588	bounding membrane of organelle	1	1/649	0.747347	1	KWMTBOMO06427
Cellular Component	GO:0044444	cytoplasmic part	6	6/649	0.816576	1	KWMTBOMO03002;KWMTBOMO06427;KWMTBOMO06524;KWMTBOMO07114;KWMTBOMO09755;KWMTBOMO14815
Cellular Component	GO:0043233	organelle lumen	1	1/649	0.823709	1	KWMTBOMO09755
Cellular Component	GO:0070013	intracellular organelle lumen	1	1/649	0.823709	1	KWMTBOMO09755
Cellular Component	GO:0031974	membrane-enclosed lumen	1	1/649	0.827642	1	KWMTBOMO09755
Cellular Component	GO:0005737	cytoplasm	8	8/649	0.891596	1	KWMTBOMO03002;KWMTBOMO06427;KWMTBOMO06524;KWMTBOMO07114;KWMTBOMO07223;KWMTBOMO08833;KWMTBOMO09755;KWMTBOMO14815
Cellular Component	GO:0031090	organelle membrane	1	1/649	0.902195	1	KWMTBOMO06427
Cellular Component	GO:0098796	membrane protein complex	1	1/649	0.935162	1	KWMTBOMO07041
Cellular Component	GO:0043234	protein complex	3	3/649	0.993866	1	KWMTBOMO01973;KWMTBOMO01975;KWMTBOMO07041
Cellular Component	GO:0044422	organelle part	2	2/649	0.996658	1	KWMTBOMO06427;KWMTBOMO09755
Cellular Component	GO:0044446	intracellular organelle part	2	2/649	0.996658	1	KWMTBOMO06427;KWMTBOMO09755
Cellular Component	GO:0043231	intracellular membrane-bounded organelle	6	6/649	0.998185	1	KWMTBOMO03002;KWMTBOMO06427;KWMTBOMO06524;KWMTBOMO07114;KWMTBOMO09755;KWMTBOMO14815
Cellular Component	GO:0043227	membrane-bounded organelle	6	6/649	0.998219	1	KWMTBOMO03002;KWMTBOMO06427;KWMTBOMO06524;KWMTBOMO07114;KWMTBOMO09755;KWMTBOMO14815
Cellular Component	GO:0032991	macromolecular complex	3	3/649	0.999763	1	KWMTBOMO01973;KWMTBOMO01975;KWMTBOMO07041
Cellular Component	GO:0043229	intracellular organelle	6	6/649	0.999988	1	KWMTBOMO03002;KWMTBOMO06427;KWMTBOMO06524;KWMTBOMO07114;KWMTBOMO09755;KWMTBOMO14815
Cellular Component	GO:0043226	organelle	6	6/649	0.999989	1	KWMTBOMO03002;KWMTBOMO06427;KWMTBOMO06524;KWMTBOMO07114;KWMTBOMO09755;KWMTBOMO14815
Cellular Component	GO:0005623	cell	13	13/649	0.999996	1	KWMTBOMO00767;KWMTBOMO03002;KWMTBOMO06427;KWMTBOMO06524;KWMTBOMO07041;KWMTBOMO07114;KWMTBOMO07122;KWMTBOMO07223;KWMTBOMO08833;KWMTBOMO09755;KWMTBOMO12932;KWMTBOMO14815;NEWGENE00086
Cellular Component	GO:0044464	cell part	13	13/649	0.999996	1	KWMTBOMO00767;KWMTBOMO03002;KWMTBOMO06427;KWMTBOMO06524;KWMTBOMO07041;KWMTBOMO07114;KWMTBOMO07122;KWMTBOMO07223;KWMTBOMO08833;KWMTBOMO09755;KWMTBOMO12932;KWMTBOMO14815;NEWGENE00086
Cellular Component	GO:0044424	intracellular part	8	8/649	1	1	KWMTBOMO03002;KWMTBOMO06427;KWMTBOMO06524;KWMTBOMO07114;KWMTBOMO07223;KWMTBOMO08833;KWMTBOMO09755;KWMTBOMO14815
Cellular Component	GO:0016021	integral component of membrane	4	4/649	1	1	KWMTBOMO07041;KWMTBOMO14815;NEWGENE00009;NEWGENE00821
Cellular Component	GO:0031224	intrinsic component of membrane	4	4/649	1	1	KWMTBOMO07041;KWMTBOMO14815;NEWGENE00009;NEWGENE00821
Cellular Component	GO:0044425	membrane part	5	5/649	1	1	KWMTBOMO06427;KWMTBOMO07041;KWMTBOMO14815;NEWGENE00009;NEWGENE00821
Cellular Component	GO:0005622	intracellular	8	8/649	1	1	KWMTBOMO03002;KWMTBOMO06427;KWMTBOMO06524;KWMTBOMO07114;KWMTBOMO07223;KWMTBOMO08833;KWMTBOMO09755;KWMTBOMO14815
Cellular Component	GO:0016020	membrane	14	14/649	1	1	KWMTBOMO00315;KWMTBOMO00708;KWMTBOMO03995;KWMTBOMO06427;KWMTBOMO07041;KWMTBOMO07122;KWMTBOMO12932;KWMTBOMO14815;KWMTBOMO15580;NEWGENE00009;NEWGENE00463;NEWGENE00821;NEWGENE00965;NEWGENE01102
Cellular Component	GO:0005575	cellular_component	64	64/649	1	1	KWMTBOMO00268;KWMTBOMO00315;KWMTBOMO00703;KWMTBOMO00708;KWMTBOMO00767;KWMTBOMO01001;KWMTBOMO01924;KWMTBOMO01973;KWMTBOMO01975;KWMTBOMO03002;KWMTBOMO03172;KWMTBOMO03559;KWMTBOMO03709;KWMTBOMO03710;KWMTBOMO03761;KWMTBOMO03995;KWMTBOMO04771;KWMTBOMO04903;KWMTBOMO05080;KWMTBOMO05735;KWMTBOMO06427;KWMTBOMO06524;KWMTBOMO07041;KWMTBOMO07114;KWMTBOMO07122;KWMTBOMO07206;KWMTBOMO07223;KWMTBOMO08464;KWMTBOM…
Molecular Function	GO:0004713	protein tyrosine kinase activity	1	1/649	0.68353	1	KWMTBOMO03309
Molecular Function	GO:0016853	isomerase activity	4	4/649	0.6937	1	KWMTBOMO02468;KWMTBOMO03002;KWMTBOMO06524;KWMTBOMO11511
Molecular Function	GO:0020037	heme binding	4	4/649	0.728447	1	KWMTBOMO01080;KWMTBOMO05795;KWMTBOMO09329;KWMTBOMO12890
Molecular Function	GO:0046906	tetrapyrrole binding	4	4/649	0.733163	1	KWMTBOMO01080;KWMTBOMO05795;KWMTBOMO09329;KWMTBOMO12890
Molecular Function	GO:0004601	peroxidase activity	1	1/649	0.74872	1	KWMTBOMO12890
Molecular Function	GO:0016616	oxidoreductase activity, acting on the CH-OH group of donors, NAD or NADP as acceptor	1	1/649	0.74872	1	KWMTBOMO01477
Molecular Function	GO:0005506	iron ion binding	3	3/649	0.749455	1	KWMTBOMO01080;KWMTBOMO05795;KWMTBOMO09329
Molecular Function	GO:0016758	transferase activity, transferring hexosyl groups	2	2/649	0.77677	1	KWMTBOMO09076;KWMTBOMO16421
Molecular Function	GO:0016705	oxidoreductase activity, acting on paired donors, with incorporation or reduction of molecular oxygen	3	3/649	0.796088	1	KWMTBOMO01080;KWMTBOMO05795;KWMTBOMO09329
Molecular Function	GO:0098772	molecular function regulator	3	3/649	0.80859	1	KWMTBOMO03559;KWMTBOMO04903;KWMTBOMO15352
Molecular Function	GO:0016747	transferase activity, transferring acyl groups other than amino-acyl groups	1	1/649	0.874352	1	KWMTBOMO02302
Molecular Function	GO:0003964	RNA-directed DNA polymerase activity	2	2/649	0.928426	1	NEWGENE00463;NEWGENE01675
Molecular Function	GO:0016829	lyase activity	1	1/649	0.932982	1	KWMTBOMO05766
Molecular Function	GO:0004519	endonuclease activity	2	2/649	0.940803	1	KWMTBOMO10945;NEWGENE00463
Molecular Function	GO:0034061	DNA polymerase activity	2	2/649	0.946935	1	NEWGENE00463;NEWGENE01675
Molecular Function	GO:0016746	transferase activity, transferring acyl groups	1	1/649	0.95644	1	KWMTBOMO02302
Molecular Function	GO:0004984	olfactory receptor activity	1	1/649	0.973524	1	NEWGENE01102
Molecular Function	GO:0004518	nuclease activity	2	2/649	0.976382	1	KWMTBOMO10945;NEWGENE00463
Molecular Function	GO:0016779	nucleotidyltransferase activity	2	2/649	0.985476	1	NEWGENE00463;NEWGENE01675
Molecular Function	GO:0097367	carbohydrate derivative binding	19	19/649	0.985723	1	KWMTBOMO00703;KWMTBOMO01924;KWMTBOMO03309;KWMTBOMO03349;KWMTBOMO03761;KWMTBOMO04771;KWMTBOMO05735;KWMTBOMO05766;KWMTBOMO07206;KWMTBOMO08751;KWMTBOMO08753;KWMTBOMO08754;KWMTBOMO08845;KWMTBOMO08846;KWMTBOMO10061;KWMTBOMO11365;KWMTBOMO12844;KWMTBOMO13035;NEWGENE00821
Molecular Function	GO:0016887	ATPase activity	1	1/649	0.991173	1	NEWGENE00821
Molecular Function	GO:0004872	receptor activity	4	4/649	0.996975	1	KWMTBOMO09522;KWMTBOMO11859;KWMTBOMO15580;NEWGENE01102
Molecular Function	GO:0060089	molecular transducer activity	4	4/649	0.996975	1	KWMTBOMO09522;KWMTBOMO11859;KWMTBOMO15580;NEWGENE01102
Molecular Function	GO:0004672	protein kinase activity	2	2/649	0.997121	1	KWMTBOMO03309;KWMTBOMO05766
Molecular Function	GO:0016773	phosphotransferase activity, alcohol group as acceptor	2	2/649	0.999407	1	KWMTBOMO03309;KWMTBOMO05766
Molecular Function	GO:0016301	kinase activity	2	2/649	0.999743	1	KWMTBOMO03309;KWMTBOMO05766
Molecular Function	GO:0004888	transmembrane signaling receptor activity	1	1/649	0.99995	1	NEWGENE01102
Molecular Function	GO:0017111	nucleoside-triphosphatase activity	1	1/649	0.999962	1	NEWGENE00821
Molecular Function	GO:0016462	pyrophosphatase activity	1	1/649	0.999971	1	NEWGENE00821
Molecular Function	GO:0038023	signaling receptor activity	1	1/649	0.999973	1	NEWGENE01102
Molecular Function	GO:0005515	protein binding	42	42/649	0.999973	1	KWMTBOMO00094;KWMTBOMO00187;KWMTBOMO00192;KWMTBOMO00268;KWMTBOMO00709;KWMTBOMO01422;KWMTBOMO01484;KWMTBOMO01924;KWMTBOMO02617;KWMTBOMO03172;KWMTBOMO03559;KWMTBOMO03995;KWMTBOMO04035;KWMTBOMO04614;KWMTBOMO05050;KWMTBOMO05270;KWMTBOMO05348;KWMTBOMO05680;KWMTBOMO06060;KWMTBOMO06807;KWMTBOMO07498;KWMTBOMO07794;KWMTBOMO08833;KWMTBOMO09022;KWMTBOMO10272;KWMTBOMO10273;KWMTBOMO10775;KWMTBOMO11789;KWMTBOM…
Molecular Function	GO:0016818	hydrolase activity, acting on acid anhydrides, in phosphorus-containing anhydrides	1	1/649	0.999976	1	NEWGENE00821
Molecular Function	GO:0099600	transmembrane receptor activity	1	1/649	0.99998	1	NEWGENE01102
Molecular Function	GO:0016817	hydrolase activity, acting on acid anhydrides	1	1/649	0.999982	1	NEWGENE00821
Molecular Function	GO:0016772	transferase activity, transferring phosphorus-containing groups	4	4/649	0.999982	1	KWMTBOMO03309;KWMTBOMO05766;NEWGENE00463;NEWGENE01675
Molecular Function	GO:0046914	transition metal ion binding	16	16/649	0.999987	1	KWMTBOMO01080;KWMTBOMO04838;KWMTBOMO04967;KWMTBOMO05730;KWMTBOMO05795;KWMTBOMO06106;KWMTBOMO08722;KWMTBOMO09329;KWMTBOMO09649;KWMTBOMO11439;KWMTBOMO12585;KWMTBOMO13084;KWMTBOMO13449;KWMTBOMO15492;KWMTBOMO15580;KWMTBOMO16289
Molecular Function	GO:0004871	signal transducer activity	1	1/649	0.999988	1	NEWGENE01102
Molecular Function	GO:0043169	cation binding	28	28/649	0.999998	1	KWMTBOMO00315;KWMTBOMO01080;KWMTBOMO02617;KWMTBOMO03172;KWMTBOMO04397;KWMTBOMO04614;KWMTBOMO04838;KWMTBOMO04967;KWMTBOMO05730;KWMTBOMO05795;KWMTBOMO05948;KWMTBOMO05949;KWMTBOMO06106;KWMTBOMO06928;KWMTBOMO07122;KWMTBOMO07498;KWMTBOMO08722;KWMTBOMO09329;KWMTBOMO09649;KWMTBOMO11439;KWMTBOMO12585;KWMTBOMO12932;KWMTBOMO13084;KWMTBOMO13449;KWMTBOMO15492;KWMTBOMO15580;KWMTBOMO16072;KWMTBOMO16289
Molecular Function	GO:0008270	zinc ion binding	11	11/649	0.999998	1	KWMTBOMO04838;KWMTBOMO04967;KWMTBOMO05730;KWMTBOMO06106;KWMTBOMO08722;KWMTBOMO09649;KWMTBOMO11439;KWMTBOMO12585;KWMTBOMO13084;KWMTBOMO13449;KWMTBOMO15492
Molecular Function	GO:0046872	metal ion binding	27	27/649	0.999999	1	KWMTBOMO00315;KWMTBOMO01080;KWMTBOMO02617;KWMTBOMO03172;KWMTBOMO04614;KWMTBOMO04838;KWMTBOMO04967;KWMTBOMO05730;KWMTBOMO05795;KWMTBOMO05948;KWMTBOMO05949;KWMTBOMO06106;KWMTBOMO06928;KWMTBOMO07122;KWMTBOMO07498;KWMTBOMO08722;KWMTBOMO09329;KWMTBOMO09649;KWMTBOMO11439;KWMTBOMO12585;KWMTBOMO12932;KWMTBOMO13084;KWMTBOMO13449;KWMTBOMO15492;KWMTBOMO15580;KWMTBOMO16072;KWMTBOMO16289
Molecular Function	GO:0016740	transferase activity	9	9/649	1	1	KWMTBOMO01955;KWMTBOMO02302;KWMTBOMO03309;KWMTBOMO05766;KWMTBOMO09076;KWMTBOMO15523;KWMTBOMO16421;NEWGENE00463;NEWGENE01675
Molecular Function	GO:0005524	ATP binding	4	4/649	1	1	KWMTBOMO03309;KWMTBOMO05766;KWMTBOMO12844;NEWGENE00821
Molecular Function	GO:0032559	adenyl ribonucleotide binding	4	4/649	1	1	KWMTBOMO03309;KWMTBOMO05766;KWMTBOMO12844;NEWGENE00821
Molecular Function	GO:0030554	adenyl nucleotide binding	4	4/649	1	1	KWMTBOMO03309;KWMTBOMO05766;KWMTBOMO12844;NEWGENE00821
Molecular Function	GO:0043168	anion binding	9	9/649	1	1	KWMTBOMO03309;KWMTBOMO03349;KWMTBOMO04830;KWMTBOMO05766;KWMTBOMO07236;KWMTBOMO08860;KWMTBOMO09577;KWMTBOMO12844;NEWGENE00821
Molecular Function	GO:0032553	ribonucleotide binding	5	5/649	1	1	KWMTBOMO03309;KWMTBOMO03349;KWMTBOMO05766;KWMTBOMO12844;NEWGENE00821
Molecular Function	GO:0000166	nucleotide binding	10	10/649	1	1	KWMTBOMO01477;KWMTBOMO03309;KWMTBOMO03349;KWMTBOMO04830;KWMTBOMO05766;KWMTBOMO07236;KWMTBOMO08860;KWMTBOMO09577;KWMTBOMO12844;NEWGENE00821
Molecular Function	GO:1901265	nucleoside phosphate binding	10	10/649	1	1	KWMTBOMO01477;KWMTBOMO03309;KWMTBOMO03349;KWMTBOMO04830;KWMTBOMO05766;KWMTBOMO07236;KWMTBOMO08860;KWMTBOMO09577;KWMTBOMO12844;NEWGENE00821
Molecular Function	GO:0036094	small molecule binding	10	10/649	1	1	KWMTBOMO01477;KWMTBOMO03309;KWMTBOMO03349;KWMTBOMO04830;KWMTBOMO05766;KWMTBOMO07236;KWMTBOMO08860;KWMTBOMO09577;KWMTBOMO12844;NEWGENE00821
Molecular Function	GO:0035639	purine ribonucleoside triphosphate binding	4	4/649	1	1	KWMTBOMO03309;KWMTBOMO05766;KWMTBOMO12844;NEWGENE00821
Molecular Function	GO:0001883	purine nucleoside binding	4	4/649	1	1	KWMTBOMO03309;KWMTBOMO05766;KWMTBOMO12844;NEWGENE00821
Molecular Function	GO:0032550	purine ribonucleoside binding	4	4/649	1	1	KWMTBOMO03309;KWMTBOMO05766;KWMTBOMO12844;NEWGENE00821
Molecular Function	GO:0032555	purine ribonucleotide binding	4	4/649	1	1	KWMTBOMO03309;KWMTBOMO05766;KWMTBOMO12844;NEWGENE00821
Molecular Function	GO:0032549	ribonucleoside binding	4	4/649	1	1	KWMTBOMO03309;KWMTBOMO05766;KWMTBOMO12844;NEWGENE00821
Molecular Function	GO:0001882	nucleoside binding	4	4/649	1	1	KWMTBOMO03309;KWMTBOMO05766;KWMTBOMO12844;NEWGENE00821
Molecular Function	GO:0017076	purine nucleotide binding	4	4/649	1	1	KWMTBOMO03309;KWMTBOMO05766;KWMTBOMO12844;NEWGENE00821
Molecular Function	GO:0043167	ion binding	37	37/649	1	1	KWMTBOMO00315;KWMTBOMO01080;KWMTBOMO02617;KWMTBOMO03172;KWMTBOMO03309;KWMTBOMO03349;KWMTBOMO04397;KWMTBOMO04614;KWMTBOMO04830;KWMTBOMO04838;KWMTBOMO04967;KWMTBOMO05730;KWMTBOMO05766;KWMTBOMO05795;KWMTBOMO05948;KWMTBOMO05949;KWMTBOMO06106;KWMTBOMO06928;KWMTBOMO07122;KWMTBOMO07236;KWMTBOMO07498;KWMTBOMO08722;KWMTBOMO08860;KWMTBOMO09329;KWMTBOMO09577;KWMTBOMO09649;KWMTBOMO11439;KWMTBOMO12585;KWMTBOM…
Molecular Function	GO:0003674	molecular_function	288	288/649	1	1	KWMTBOMO00094;KWMTBOMO00187;KWMTBOMO00192;KWMTBOMO00268;KWMTBOMO00315;KWMTBOMO00703;KWMTBOMO00708;KWMTBOMO00709;KWMTBOMO00767;KWMTBOMO00772;KWMTBOMO00803;KWMTBOMO00985;KWMTBOMO01001;KWMTBOMO01080;KWMTBOMO01422;KWMTBOMO01477;KWMTBOMO01484;KWMTBOMO01834;KWMTBOMO01844;KWMTBOMO01924;KWMTBOMO01955;KWMTBOMO01973;KWMTBOMO01975;KWMTBOMO02235;KWMTBOMO02257;KWMTBOMO02263;KWMTBOMO02265;KWMTBOMO02302;KWMTBOM…
Molecular Function	GO:0005488	binding	99	99/649	1	1	KWMTBOMO00094;KWMTBOMO00187;KWMTBOMO00192;KWMTBOMO00268;KWMTBOMO00315;KWMTBOMO00703;KWMTBOMO00709;KWMTBOMO01080;KWMTBOMO01422;KWMTBOMO01477;KWMTBOMO01484;KWMTBOMO01924;KWMTBOMO02617;KWMTBOMO03172;KWMTBOMO03309;KWMTBOMO03349;KWMTBOMO03559;KWMTBOMO03761;KWMTBOMO03995;KWMTBOMO04035;KWMTBOMO04397;KWMTBOMO04614;KWMTBOMO04771;KWMTBOMO04830;KWMTBOMO04838;KWMTBOMO04967;KWMTBOMO05050;KWMTBOMO05270;KWMTBOM…
Molecular Function	GO:0097159	organic cyclic compound binding	17	17/649	1	1	KWMTBOMO00094;KWMTBOMO01080;KWMTBOMO01477;KWMTBOMO03309;KWMTBOMO03349;KWMTBOMO04830;KWMTBOMO05766;KWMTBOMO05795;KWMTBOMO06928;KWMTBOMO07236;KWMTBOMO08860;KWMTBOMO09329;KWMTBOMO09577;KWMTBOMO12844;KWMTBOMO12890;KWMTBOMO13449;NEWGENE00821
Molecular Function	GO:1901363	heterocyclic compound binding	17	17/649	1	1	KWMTBOMO00094;KWMTBOMO01080;KWMTBOMO01477;KWMTBOMO03309;KWMTBOMO03349;KWMTBOMO04830;KWMTBOMO05766;KWMTBOMO05795;KWMTBOMO06928;KWMTBOMO07236;KWMTBOMO08860;KWMTBOMO09329;KWMTBOMO09577;KWMTBOMO12844;KWMTBOMO12890;KWMTBOMO13449;NEWGENE00821
Molecular Function	GO:0003676	nucleic acid binding	3	3/649	1	1	KWMTBOMO00094;KWMTBOMO06928;KWMTBOMO13449

## Sheet: Pupa
Type	GO ID	Description	Count	GeneRatio	pvalue	qvalue	Genes
Molecular Function	GO:0042302	structural constituent of cuticle	85	85/614	9.55846e-89	1.49112e-86	KWMTBOMO00772;KWMTBOMO02259;KWMTBOMO02263;KWMTBOMO02265;KWMTBOMO02607;KWMTBOMO03697;KWMTBOMO03942;KWMTBOMO04384;KWMTBOMO04385;KWMTBOMO04410;KWMTBOMO05376;KWMTBOMO06990;KWMTBOMO06992;KWMTBOMO07409;KWMTBOMO10433;KWMTBOMO10435;KWMTBOMO10974;KWMTBOMO11214;KWMTBOMO11216;KWMTBOMO11217;KWMTBOMO11219;KWMTBOMO11221;KWMTBOMO11223;KWMTBOMO12452;KWMTBOMO12453;KWMTBOMO12454;KWMTBOMO12455;KWMTBOMO12456;KWMTBOM…
Molecular Function	GO:0005198	structural molecule activity	93	93/614	4.6339e-64	3.61444e-62	KWMTBOMO00765;KWMTBOMO00772;KWMTBOMO01973;KWMTBOMO01975;KWMTBOMO02259;KWMTBOMO02263;KWMTBOMO02265;KWMTBOMO02607;KWMTBOMO03697;KWMTBOMO03942;KWMTBOMO04384;KWMTBOMO04385;KWMTBOMO04410;KWMTBOMO05376;KWMTBOMO06990;KWMTBOMO06992;KWMTBOMO07409;KWMTBOMO10433;KWMTBOMO10435;KWMTBOMO10974;KWMTBOMO11214;KWMTBOMO11216;KWMTBOMO11217;KWMTBOMO11219;KWMTBOMO11221;KWMTBOMO11223;KWMTBOMO12452;KWMTBOMO12453;KWMTBOM…
Cellular Component	GO:0005576	extracellular region	38	38/614	5.96978e-30	2.38791e-28	KWMTBOMO00268;KWMTBOMO00406;KWMTBOMO00703;KWMTBOMO01924;KWMTBOMO02027;KWMTBOMO02225;KWMTBOMO03172;KWMTBOMO03323;KWMTBOMO03559;KWMTBOMO03709;KWMTBOMO03710;KWMTBOMO03761;KWMTBOMO04771;KWMTBOMO05080;KWMTBOMO05735;KWMTBOMO07877;KWMTBOMO08751;KWMTBOMO08753;KWMTBOMO08754;KWMTBOMO08845;KWMTBOMO09734;KWMTBOMO09736;KWMTBOMO10061;KWMTBOMO11893;KWMTBOMO11895;KWMTBOMO11898;KWMTBOMO11900;KWMTBOMO11901;KWMTBOM…
Molecular Function	GO:0004252	serine-type endopeptidase activity	31	31/614	6.37951e-14	2.05693e-12	KWMTBOMO02702;KWMTBOMO03303;KWMTBOMO03334;KWMTBOMO03609;KWMTBOMO03996;KWMTBOMO04161;KWMTBOMO04173;KWMTBOMO06136;KWMTBOMO06279;KWMTBOMO06700;KWMTBOMO07132;KWMTBOMO09504;KWMTBOMO09510;KWMTBOMO09516;KWMTBOMO10872;KWMTBOMO11876;KWMTBOMO12393;KWMTBOMO12405;KWMTBOMO12406;KWMTBOMO12407;KWMTBOMO12408;KWMTBOMO12723;KWMTBOMO14032;KWMTBOMO14671;KWMTBOMO15224;KWMTBOMO15225;KWMTBOMO16361;KWMTBOMO16362;KWMTBOM…
Molecular Function	GO:0008236	serine-type peptidase activity	33	33/614	6.59271e-14	2.05693e-12	KWMTBOMO01844;KWMTBOMO02235;KWMTBOMO02702;KWMTBOMO03303;KWMTBOMO03334;KWMTBOMO03609;KWMTBOMO03996;KWMTBOMO04161;KWMTBOMO04173;KWMTBOMO06136;KWMTBOMO06279;KWMTBOMO06700;KWMTBOMO07132;KWMTBOMO09504;KWMTBOMO09510;KWMTBOMO09516;KWMTBOMO10872;KWMTBOMO11876;KWMTBOMO12393;KWMTBOMO12405;KWMTBOMO12406;KWMTBOMO12407;KWMTBOMO12408;KWMTBOMO12723;KWMTBOMO14032;KWMTBOMO14671;KWMTBOMO15224;KWMTBOMO15225;KWMTBOM…
Molecular Function	GO:0017171	serine hydrolase activity	33	33/614	6.59271e-14	2.05693e-12	KWMTBOMO01844;KWMTBOMO02235;KWMTBOMO02702;KWMTBOMO03303;KWMTBOMO03334;KWMTBOMO03609;KWMTBOMO03996;KWMTBOMO04161;KWMTBOMO04173;KWMTBOMO06136;KWMTBOMO06279;KWMTBOMO06700;KWMTBOMO07132;KWMTBOMO09504;KWMTBOMO09510;KWMTBOMO09516;KWMTBOMO10872;KWMTBOMO11876;KWMTBOMO12393;KWMTBOMO12405;KWMTBOMO12406;KWMTBOMO12407;KWMTBOMO12408;KWMTBOMO12723;KWMTBOMO14032;KWMTBOMO14671;KWMTBOMO15224;KWMTBOMO15225;KWMTBOM…
Molecular Function	GO:0016787	hydrolase activity	94	94/614	4.3819e-13	1.13929e-11	KWMTBOMO00342;KWMTBOMO01844;KWMTBOMO01924;KWMTBOMO02235;KWMTBOMO02623;KWMTBOMO02702;KWMTBOMO02807;KWMTBOMO02819;KWMTBOMO03129;KWMTBOMO03303;KWMTBOMO03334;KWMTBOMO03398;KWMTBOMO03609;KWMTBOMO03996;KWMTBOMO04135;KWMTBOMO04161;KWMTBOMO04173;KWMTBOMO04269;KWMTBOMO04771;KWMTBOMO04904;KWMTBOMO04967;KWMTBOMO05105;KWMTBOMO05106;KWMTBOMO05183;KWMTBOMO05230;KWMTBOMO05361;KWMTBOMO05729;KWMTBOMO05730;KWMTBOM…
Molecular Function	GO:0004553	hydrolase activity, hydrolyzing O-glycosyl compounds	20	20/614	1.10379e-11	2.45987e-10	KWMTBOMO02623;KWMTBOMO02819;KWMTBOMO03129;KWMTBOMO04135;KWMTBOMO04771;KWMTBOMO05183;KWMTBOMO05729;KWMTBOMO05735;KWMTBOMO05834;KWMTBOMO06106;KWMTBOMO07068;KWMTBOMO08248;KWMTBOMO09833;KWMTBOMO10092;KWMTBOMO10093;KWMTBOMO11646;KWMTBOMO11738;KWMTBOMO12236;KWMTBOMO15560;KWMTBOMO15791
Molecular Function	GO:0016798	hydrolase activity, acting on glycosyl bonds	20	20/614	2.96233e-11	5.77655e-10	KWMTBOMO02623;KWMTBOMO02819;KWMTBOMO03129;KWMTBOMO04135;KWMTBOMO04771;KWMTBOMO05183;KWMTBOMO05729;KWMTBOMO05735;KWMTBOMO05834;KWMTBOMO06106;KWMTBOMO07068;KWMTBOMO08248;KWMTBOMO09833;KWMTBOMO10092;KWMTBOMO10093;KWMTBOMO11646;KWMTBOMO11738;KWMTBOMO12236;KWMTBOMO15560;KWMTBOMO15791
Biological Process	GO:0006508	proteolysis	42	42/614	6.61038e-12	1.58649e-09	KWMTBOMO01844;KWMTBOMO02235;KWMTBOMO02702;KWMTBOMO03303;KWMTBOMO03334;KWMTBOMO03609;KWMTBOMO03996;KWMTBOMO04161;KWMTBOMO04173;KWMTBOMO05230;KWMTBOMO05730;KWMTBOMO06136;KWMTBOMO06279;KWMTBOMO06700;KWMTBOMO07132;KWMTBOMO09504;KWMTBOMO09510;KWMTBOMO09516;KWMTBOMO10376;KWMTBOMO10872;KWMTBOMO11439;KWMTBOMO11859;KWMTBOMO11876;KWMTBOMO12335;KWMTBOMO12393;KWMTBOMO12405;KWMTBOMO12406;KWMTBOMO12407;KWMTBOM…
Molecular Function	GO:0070011	peptidase activity, acting on L-amino acid peptides	45	45/614	3.35603e-10	5.81712e-09	KWMTBOMO01844;KWMTBOMO02235;KWMTBOMO02702;KWMTBOMO03303;KWMTBOMO03334;KWMTBOMO03609;KWMTBOMO03996;KWMTBOMO04161;KWMTBOMO04173;KWMTBOMO04904;KWMTBOMO05230;KWMTBOMO05730;KWMTBOMO06136;KWMTBOMO06279;KWMTBOMO06700;KWMTBOMO07132;KWMTBOMO09504;KWMTBOMO09510;KWMTBOMO09516;KWMTBOMO10376;KWMTBOMO10872;KWMTBOMO11439;KWMTBOMO11490;KWMTBOMO11859;KWMTBOMO11876;KWMTBOMO12335;KWMTBOMO12393;KWMTBOMO12405;KWMTBOM…
Molecular Function	GO:0008233	peptidase activity	45	45/614	4.88079e-10	7.61404e-09	KWMTBOMO01844;KWMTBOMO02235;KWMTBOMO02702;KWMTBOMO03303;KWMTBOMO03334;KWMTBOMO03609;KWMTBOMO03996;KWMTBOMO04161;KWMTBOMO04173;KWMTBOMO04904;KWMTBOMO05230;KWMTBOMO05730;KWMTBOMO06136;KWMTBOMO06279;KWMTBOMO06700;KWMTBOMO07132;KWMTBOMO09504;KWMTBOMO09510;KWMTBOMO09516;KWMTBOMO10376;KWMTBOMO10872;KWMTBOMO11439;KWMTBOMO11490;KWMTBOMO11859;KWMTBOMO11876;KWMTBOMO12335;KWMTBOMO12393;KWMTBOMO12405;KWMTBOM…
Biological Process	GO:0006030	chitin metabolic process	13	13/614	7.13455e-10	5.42795e-08	KWMTBOMO00703;KWMTBOMO01924;KWMTBOMO02225;KWMTBOMO03761;KWMTBOMO04135;KWMTBOMO04771;KWMTBOMO05735;KWMTBOMO08751;KWMTBOMO08753;KWMTBOMO08754;KWMTBOMO08845;KWMTBOMO10061;KWMTBOMO13035
Biological Process	GO:0006040	amino sugar metabolic process	13	13/614	9.04658e-10	5.42795e-08	KWMTBOMO00703;KWMTBOMO01924;KWMTBOMO02225;KWMTBOMO03761;KWMTBOMO04135;KWMTBOMO04771;KWMTBOMO05735;KWMTBOMO08751;KWMTBOMO08753;KWMTBOMO08754;KWMTBOMO08845;KWMTBOMO10061;KWMTBOMO13035
Biological Process	GO:1901071	glucosamine-containing compound metabolic process	13	13/614	9.04658e-10	5.42795e-08	KWMTBOMO00703;KWMTBOMO01924;KWMTBOMO02225;KWMTBOMO03761;KWMTBOMO04135;KWMTBOMO04771;KWMTBOMO05735;KWMTBOMO08751;KWMTBOMO08753;KWMTBOMO08754;KWMTBOMO08845;KWMTBOMO10061;KWMTBOMO13035
Biological Process	GO:0006022	aminoglycan metabolic process	14	14/614	2.26331e-09	1.08639e-07	KWMTBOMO00703;KWMTBOMO01924;KWMTBOMO02225;KWMTBOMO03761;KWMTBOMO04135;KWMTBOMO04771;KWMTBOMO04967;KWMTBOMO05735;KWMTBOMO08751;KWMTBOMO08753;KWMTBOMO08754;KWMTBOMO08845;KWMTBOMO10061;KWMTBOMO13035
Molecular Function	GO:0004175	endopeptidase activity	35	35/614	1.10173e-08	1.56246e-07	KWMTBOMO02702;KWMTBOMO03303;KWMTBOMO03334;KWMTBOMO03609;KWMTBOMO03996;KWMTBOMO04161;KWMTBOMO04173;KWMTBOMO05230;KWMTBOMO06136;KWMTBOMO06279;KWMTBOMO06700;KWMTBOMO07132;KWMTBOMO09504;KWMTBOMO09510;KWMTBOMO09516;KWMTBOMO10376;KWMTBOMO10872;KWMTBOMO11490;KWMTBOMO11876;KWMTBOMO12393;KWMTBOMO12405;KWMTBOMO12406;KWMTBOMO12407;KWMTBOMO12408;KWMTBOMO12585;KWMTBOMO12723;KWMTBOMO14032;KWMTBOMO14671;KWMTBOM…
Molecular Function	GO:0008061	chitin binding	12	12/614	3.83464e-08	4.98503e-07	KWMTBOMO00703;KWMTBOMO01924;KWMTBOMO02225;KWMTBOMO03761;KWMTBOMO04771;KWMTBOMO05735;KWMTBOMO08751;KWMTBOMO08753;KWMTBOMO08754;KWMTBOMO08845;KWMTBOMO10061;KWMTBOMO13035
Biological Process	GO:0005975	carbohydrate metabolic process	20	20/614	7.05948e-07	2.82379e-05	KWMTBOMO01924;KWMTBOMO02623;KWMTBOMO02819;KWMTBOMO03129;KWMTBOMO04135;KWMTBOMO04771;KWMTBOMO05183;KWMTBOMO05729;KWMTBOMO05735;KWMTBOMO05834;KWMTBOMO06106;KWMTBOMO08248;KWMTBOMO09833;KWMTBOMO10092;KWMTBOMO10093;KWMTBOMO11646;KWMTBOMO11738;KWMTBOMO12236;KWMTBOMO15560;KWMTBOMO15791
Molecular Function	GO:0008484	sulfuric ester hydrolase activity	5	5/614	3.33672e-06	4.00407e-05	KWMTBOMO05105;KWMTBOMO05106;KWMTBOMO08114;KWMTBOMO09111;KWMTBOMO10042
Molecular Function	GO:0003993	acid phosphatase activity	6	6/614	1.73948e-05	0.000193827	KWMTBOMO04269;KWMTBOMO08187;KWMTBOMO10492;KWMTBOMO13063;KWMTBOMO14109;KWMTBOMO14113
Cellular Component	GO:0030312	external encapsulating structure	6	6/614	1.6199e-05	0.000215986	KWMTBOMO00765;NEWGENE00081;NEWGENE00086;NEWGENE00087;NEWGENE00088;NEWGENE00089
Cellular Component	GO:0042600	chorion	6	6/614	1.6199e-05	0.000215986	KWMTBOMO00765;NEWGENE00081;NEWGENE00086;NEWGENE00087;NEWGENE00088;NEWGENE00089
Cellular Component	GO:0044421	extracellular region part	6	6/614	3.01623e-05	0.000301623	KWMTBOMO00406;KWMTBOMO03172;KWMTBOMO09734;KWMTBOMO09736;KWMTBOMO12585;KWMTBOMO13908
Biological Process	GO:0002064	epithelial cell development	6	6/614	3.57323e-05	0.00051774	KWMTBOMO00765;NEWGENE00081;NEWGENE00086;NEWGENE00087;NEWGENE00088;NEWGENE00089
Biological Process	GO:0002065	columnar/cuboidal epithelial cell differentiation	6	6/614	3.57323e-05	0.00051774	KWMTBOMO00765;NEWGENE00081;NEWGENE00086;NEWGENE00087;NEWGENE00088;NEWGENE00089
Biological Process	GO:0002066	columnar/cuboidal epithelial cell development	6	6/614	3.57323e-05	0.00051774	KWMTBOMO00765;NEWGENE00081;NEWGENE00086;NEWGENE00087;NEWGENE00088;NEWGENE00089
Biological Process	GO:0007304	chorion-containing eggshell formation	6	6/614	3.57323e-05	0.00051774	KWMTBOMO00765;NEWGENE00081;NEWGENE00086;NEWGENE00087;NEWGENE00088;NEWGENE00089
Biological Process	GO:0030703	eggshell formation	6	6/614	3.57323e-05	0.00051774	KWMTBOMO00765;NEWGENE00081;NEWGENE00086;NEWGENE00087;NEWGENE00088;NEWGENE00089
Biological Process	GO:0030707	ovarian follicle cell development	6	6/614	3.57323e-05	0.00051774	KWMTBOMO00765;NEWGENE00081;NEWGENE00086;NEWGENE00087;NEWGENE00088;NEWGENE00089
Biological Process	GO:0030855	epithelial cell differentiation	6	6/614	3.57323e-05	0.00051774	KWMTBOMO00765;NEWGENE00081;NEWGENE00086;NEWGENE00087;NEWGENE00088;NEWGENE00089
Biological Process	GO:0060429	epithelium development	6	6/614	3.57323e-05	0.00051774	KWMTBOMO00765;NEWGENE00081;NEWGENE00086;NEWGENE00087;NEWGENE00088;NEWGENE00089
Biological Process	GO:0003006	developmental process involved in reproduction	6	6/614	4.49956e-05	0.00051774	KWMTBOMO00765;NEWGENE00081;NEWGENE00086;NEWGENE00087;NEWGENE00088;NEWGENE00089
Biological Process	GO:0007281	germ cell development	6	6/614	4.49956e-05	0.00051774	KWMTBOMO00765;NEWGENE00081;NEWGENE00086;NEWGENE00087;NEWGENE00088;NEWGENE00089
Biological Process	GO:0007292	female gamete generation	6	6/614	4.49956e-05	0.00051774	KWMTBOMO00765;NEWGENE00081;NEWGENE00086;NEWGENE00087;NEWGENE00088;NEWGENE00089
Biological Process	GO:0022412	cellular process involved in reproduction in multicellular organism	6	6/614	4.49956e-05	0.00051774	KWMTBOMO00765;NEWGENE00081;NEWGENE00086;NEWGENE00087;NEWGENE00088;NEWGENE00089
Biological Process	GO:0048477	oogenesis	6	6/614	4.49956e-05	0.00051774	KWMTBOMO00765;NEWGENE00081;NEWGENE00086;NEWGENE00087;NEWGENE00088;NEWGENE00089
Biological Process	GO:0048646	anatomical structure formation involved in morphogenesis	6	6/614	4.49956e-05	0.00051774	KWMTBOMO00765;NEWGENE00081;NEWGENE00086;NEWGENE00087;NEWGENE00088;NEWGENE00089
Biological Process	GO:0007276	gamete generation	6	6/614	5.60885e-05	0.00051774	KWMTBOMO00765;NEWGENE00081;NEWGENE00086;NEWGENE00087;NEWGENE00088;NEWGENE00089
Biological Process	GO:0009888	tissue development	6	6/614	5.60885e-05	0.00051774	KWMTBOMO00765;NEWGENE00081;NEWGENE00086;NEWGENE00087;NEWGENE00088;NEWGENE00089
Biological Process	GO:0019953	sexual reproduction	6	6/614	5.60885e-05	0.00051774	KWMTBOMO00765;NEWGENE00081;NEWGENE00086;NEWGENE00087;NEWGENE00088;NEWGENE00089
Biological Process	GO:0032504	multicellular organism reproduction	6	6/614	5.60885e-05	0.00051774	KWMTBOMO00765;NEWGENE00081;NEWGENE00086;NEWGENE00087;NEWGENE00088;NEWGENE00089
Biological Process	GO:0044703	multi-organism reproductive process	6	6/614	5.60885e-05	0.00051774	KWMTBOMO00765;NEWGENE00081;NEWGENE00086;NEWGENE00087;NEWGENE00088;NEWGENE00089
Biological Process	GO:0048609	multicellular organismal reproductive process	6	6/614	5.60885e-05	0.00051774	KWMTBOMO00765;NEWGENE00081;NEWGENE00086;NEWGENE00087;NEWGENE00088;NEWGENE00089
Biological Process	GO:0000003	reproduction	6	6/614	6.92652e-05	0.000554122	KWMTBOMO00765;NEWGENE00081;NEWGENE00086;NEWGENE00087;NEWGENE00088;NEWGENE00089
Biological Process	GO:0022414	reproductive process	6	6/614	6.92652e-05	0.000554122	KWMTBOMO00765;NEWGENE00081;NEWGENE00086;NEWGENE00087;NEWGENE00088;NEWGENE00089
Biological Process	GO:0044702	single organism reproductive process	6	6/614	6.92652e-05	0.000554122	KWMTBOMO00765;NEWGENE00081;NEWGENE00086;NEWGENE00087;NEWGENE00088;NEWGENE00089
Biological Process	GO:0048468	cell development	6	6/614	6.92652e-05	0.000554122	KWMTBOMO00765;NEWGENE00081;NEWGENE00086;NEWGENE00087;NEWGENE00088;NEWGENE00089
Biological Process	GO:0009653	anatomical structure morphogenesis	6	6/614	8.48006e-05	0.000643033	KWMTBOMO00765;NEWGENE00081;NEWGENE00086;NEWGENE00087;NEWGENE00088;NEWGENE00089
Biological Process	GO:0051704	multi-organism process	7	7/614	8.57378e-05	0.000643033	KWMTBOMO00765;KWMTBOMO13741;NEWGENE00081;NEWGENE00086;NEWGENE00087;NEWGENE00088;NEWGENE00089
Biological Process	GO:0030154	cell differentiation	6	6/614	0.000102991	0.000749023	KWMTBOMO00765;NEWGENE00081;NEWGENE00086;NEWGENE00087;NEWGENE00088;NEWGENE00089
Molecular Function	GO:0005213	structural constituent of chorion	6	6/614	0.000122631	0.00127536	KWMTBOMO00765;NEWGENE00081;NEWGENE00086;NEWGENE00087;NEWGENE00088;NEWGENE00089
Biological Process	GO:0048869	cellular developmental process	6	6/614	0.000208954	0.00147497	KWMTBOMO00765;NEWGENE00081;NEWGENE00086;NEWGENE00087;NEWGENE00088;NEWGENE00089
Cellular Component	GO:0031012	extracellular matrix	4	4/614	0.000251182	0.00200945	KWMTBOMO00406;KWMTBOMO03172;KWMTBOMO11490;KWMTBOMO12585
Biological Process	GO:0048856	anatomical structure development	6	6/614	0.000333957	0.00228999	KWMTBOMO00765;NEWGENE00081;NEWGENE00086;NEWGENE00087;NEWGENE00088;NEWGENE00089
Cellular Component	GO:0005581	collagen trimer	2	2/614	0.000421569	0.00250904	KWMTBOMO01973;KWMTBOMO01975
Cellular Component	GO:0005578	proteinaceous extracellular matrix	3	3/614	0.000439082	0.00250904	KWMTBOMO00406;KWMTBOMO03172;KWMTBOMO12585
Biological Process	GO:0008152	metabolic process	102	102/614	0.000614638	0.00409759	KWMTBOMO00342;KWMTBOMO00703;KWMTBOMO01477;KWMTBOMO01844;KWMTBOMO01924;KWMTBOMO02225;KWMTBOMO02235;KWMTBOMO02623;KWMTBOMO02702;KWMTBOMO02819;KWMTBOMO03129;KWMTBOMO03303;KWMTBOMO03334;KWMTBOMO03398;KWMTBOMO03609;KWMTBOMO03761;KWMTBOMO03996;KWMTBOMO04135;KWMTBOMO04161;KWMTBOMO04173;KWMTBOMO04771;KWMTBOMO04967;KWMTBOMO05105;KWMTBOMO05106;KWMTBOMO05183;KWMTBOMO05230;KWMTBOMO05729;KWMTBOMO05730;KWMTBOM…
Cellular Component	GO:0005615	extracellular space	4	4/614	0.00129529	0.00647646	KWMTBOMO03172;KWMTBOMO09734;KWMTBOMO09736;KWMTBOMO13908
Biological Process	GO:0006032	chitin catabolic process	3	3/614	0.00119493	0.00735342	KWMTBOMO04135;KWMTBOMO04771;KWMTBOMO05735
Biological Process	GO:0046348	amino sugar catabolic process	3	3/614	0.00119493	0.00735342	KWMTBOMO04135;KWMTBOMO04771;KWMTBOMO05735
Biological Process	GO:1901072	glucosamine-containing compound catabolic process	3	3/614	0.00119493	0.00735342	KWMTBOMO04135;KWMTBOMO04771;KWMTBOMO05735
Cellular Component	GO:0071944	cell periphery	8	8/614	0.00196293	0.00832846	KWMTBOMO00765;KWMTBOMO07046;KWMTBOMO12932;NEWGENE00081;NEWGENE00086;NEWGENE00087;NEWGENE00088;NEWGENE00089
Cellular Component	GO:0005783	endoplasmic reticulum	5	5/614	0.00208212	0.00832846	KWMTBOMO03002;KWMTBOMO06427;KWMTBOMO06524;KWMTBOMO09755;KWMTBOMO14815
Biological Process	GO:0006026	aminoglycan catabolic process	4	4/614	0.00139176	0.00835057	KWMTBOMO04135;KWMTBOMO04771;KWMTBOMO04967;KWMTBOMO05735
Biological Process	GO:0019538	protein metabolic process	44	44/614	0.00231984	0.0135796	KWMTBOMO01844;KWMTBOMO02235;KWMTBOMO02702;KWMTBOMO03303;KWMTBOMO03334;KWMTBOMO03609;KWMTBOMO03996;KWMTBOMO04161;KWMTBOMO04173;KWMTBOMO05230;KWMTBOMO05730;KWMTBOMO05766;KWMTBOMO06136;KWMTBOMO06279;KWMTBOMO06700;KWMTBOMO07132;KWMTBOMO09504;KWMTBOMO09510;KWMTBOMO09516;KWMTBOMO10376;KWMTBOMO10872;KWMTBOMO11439;KWMTBOMO11511;KWMTBOMO11859;KWMTBOMO11876;KWMTBOMO12335;KWMTBOMO12393;KWMTBOMO12405;KWMTBOM…
Biological Process	GO:0007275	multicellular organism development	6	6/614	0.00296479	0.0169417	KWMTBOMO00765;NEWGENE00081;NEWGENE00086;NEWGENE00087;NEWGENE00088;NEWGENE00089
Molecular Function	GO:0004568	chitinase activity	3	3/614	0.00223114	0.0193366	KWMTBOMO04135;KWMTBOMO04771;KWMTBOMO05735
Molecular Function	GO:0005044	scavenger receptor activity	3	3/614	0.00223114	0.0193366	KWMTBOMO09522;KWMTBOMO11859;KWMTBOMO15580
Molecular Function	GO:0038024	cargo receptor activity	3	3/614	0.00223114	0.0193366	KWMTBOMO09522;KWMTBOMO11859;KWMTBOMO15580
Biological Process	GO:1901135	carbohydrate derivative metabolic process	14	14/614	0.00347823	0.0194134	KWMTBOMO00703;KWMTBOMO01924;KWMTBOMO02225;KWMTBOMO03761;KWMTBOMO04135;KWMTBOMO04771;KWMTBOMO04967;KWMTBOMO05735;KWMTBOMO08751;KWMTBOMO08753;KWMTBOMO08754;KWMTBOMO08845;KWMTBOMO10061;KWMTBOMO13035
Biological Process	GO:1901136	carbohydrate derivative catabolic process	4	4/614	0.00381852	0.0205092	KWMTBOMO04135;KWMTBOMO04771;KWMTBOMO04967;KWMTBOMO05735
Biological Process	GO:0044707	single-multicellular organism process	6	6/614	0.00384548	0.0205092	KWMTBOMO00765;NEWGENE00081;NEWGENE00086;NEWGENE00087;NEWGENE00088;NEWGENE00089
Molecular Function	GO:0001871	pattern binding	2	2/614	0.00288266	0.0224847	KWMTBOMO09522;KWMTBOMO11859
Molecular Function	GO:0030247	polysaccharide binding	2	2/614	0.00288266	0.0224847	KWMTBOMO09522;KWMTBOMO11859
Biological Process	GO:0032502	developmental process	6	6/614	0.00490701	0.0250571	KWMTBOMO00765;NEWGENE00081;NEWGENE00086;NEWGENE00087;NEWGENE00088;NEWGENE00089
Biological Process	GO:0044767	single-organism developmental process	6	6/614	0.00490701	0.0250571	KWMTBOMO00765;NEWGENE00081;NEWGENE00086;NEWGENE00087;NEWGENE00088;NEWGENE00089
Biological Process	GO:0005984	disaccharide metabolic process	2	2/614	0.00606466	0.0297045	KWMTBOMO10092;KWMTBOMO10093
Biological Process	GO:0005991	trehalose metabolic process	2	2/614	0.00606466	0.0297045	KWMTBOMO10092;KWMTBOMO10093
Biological Process	GO:1901565	organonitrogen compound catabolic process	5	5/614	0.00632253	0.0303482	KWMTBOMO03398;KWMTBOMO04135;KWMTBOMO04771;KWMTBOMO04967;KWMTBOMO05735
Molecular Function	GO:0004555	alpha,alpha-trehalase activity	2	2/614	0.00564585	0.0382936	KWMTBOMO10092;KWMTBOMO10093
Molecular Function	GO:0005201	extracellular matrix structural constituent	2	2/614	0.00564585	0.0382936	KWMTBOMO01973;KWMTBOMO01975
Molecular Function	GO:0015927	trehalase activity	2	2/614	0.00564585	0.0382936	KWMTBOMO10092;KWMTBOMO10093
Biological Process	GO:0006801	superoxide metabolic process	2	2/614	0.00894655	0.0421014	KWMTBOMO05948;KWMTBOMO05949
Biological Process	GO:0009311	oligosaccharide metabolic process	2	2/614	0.0123184	0.0568544	KWMTBOMO10092;KWMTBOMO10093
Cellular Component	GO:0005788	endoplasmic reticulum lumen	1	1/614	0.020699	0.0752691	KWMTBOMO09755
Molecular Function	GO:0016791	phosphatase activity	7	7/614	0.0125368	0.0814895	KWMTBOMO04269;KWMTBOMO08187;KWMTBOMO10492;KWMTBOMO13063;KWMTBOMO13810;KWMTBOMO14109;KWMTBOMO14113
Biological Process	GO:0072593	reactive oxygen species metabolic process	2	2/614	0.0204281	0.0925046	KWMTBOMO05948;KWMTBOMO05949
Biological Process	GO:0006004	fucose metabolic process	1	1/614	0.0253527	0.108654	KWMTBOMO05834
Biological Process	GO:0009306	protein secretion	1	1/614	0.0253527	0.108654	KWMTBOMO09755
Biological Process	GO:0019428	allantoin biosynthetic process	1	1/614	0.0253527	0.108654	KWMTBOMO07908
Molecular Function	GO:0016788	hydrolase activity, acting on ester bonds	19	19/614	0.0179055	0.11173	KWMTBOMO02807;KWMTBOMO04269;KWMTBOMO05105;KWMTBOMO05106;KWMTBOMO05361;KWMTBOMO08114;KWMTBOMO08187;KWMTBOMO08746;KWMTBOMO09030;KWMTBOMO09111;KWMTBOMO09269;KWMTBOMO10042;KWMTBOMO10492;KWMTBOMO10945;KWMTBOMO12317;KWMTBOMO13063;KWMTBOMO13810;KWMTBOMO14109;KWMTBOMO14113
Molecular Function	GO:0008234	cysteine-type peptidase activity	4	4/614	0.0254058	0.147422	KWMTBOMO10376;KWMTBOMO11859;KWMTBOMO12335;KWMTBOMO13997
Molecular Function	GO:0042578	phosphoric ester hydrolase activity	8	8/614	0.0255154	0.147422	KWMTBOMO04269;KWMTBOMO08187;KWMTBOMO09030;KWMTBOMO10492;KWMTBOMO13063;KWMTBOMO13810;KWMTBOMO14109;KWMTBOMO14113
Molecular Function	GO:0004180	carboxypeptidase activity	4	4/614	0.0303329	0.14834	KWMTBOMO02235;KWMTBOMO05730;KWMTBOMO11439;KWMTBOMO13084
Molecular Function	GO:0004560	alpha-L-fucosidase activity	1	1/614	0.0313796	0.14834	KWMTBOMO05834
Molecular Function	GO:0004565	beta-galactosidase activity	1	1/614	0.0313796	0.14834	KWMTBOMO05729
Molecular Function	GO:0005520	insulin-like growth factor binding	1	1/614	0.0313796	0.14834	KWMTBOMO03323
Molecular Function	GO:0015925	galactosidase activity	1	1/614	0.0313796	0.14834	KWMTBOMO05729
Molecular Function	GO:0015928	fucosidase activity	1	1/614	0.0313796	0.14834	KWMTBOMO05834
Cellular Component	GO:0012505	endomembrane system	5	5/614	0.0449582	0.149861	KWMTBOMO03002;KWMTBOMO06427;KWMTBOMO06524;KWMTBOMO09755;KWMTBOMO14815
Molecular Function	GO:0005509	calcium ion binding	10	10/614	0.0335883	0.154111	KWMTBOMO00406;KWMTBOMO03172;KWMTBOMO04614;KWMTBOMO05552;KWMTBOMO07046;KWMTBOMO07498;KWMTBOMO12347;KWMTBOMO12932;KWMTBOMO15985;KWMTBOMO16072
Molecular Function	GO:0003824	catalytic activity	121	121/614	0.0393581	0.170902	KWMTBOMO00342;KWMTBOMO01477;KWMTBOMO01844;KWMTBOMO01924;KWMTBOMO02235;KWMTBOMO02623;KWMTBOMO02702;KWMTBOMO02807;KWMTBOMO02819;KWMTBOMO03002;KWMTBOMO03129;KWMTBOMO03303;KWMTBOMO03334;KWMTBOMO03349;KWMTBOMO03398;KWMTBOMO03454;KWMTBOMO03609;KWMTBOMO03996;KWMTBOMO04135;KWMTBOMO04161;KWMTBOMO04173;KWMTBOMO04269;KWMTBOMO04771;KWMTBOMO04904;KWMTBOMO04967;KWMTBOMO05024;KWMTBOMO05105;KWMTBOMO05106;KWMTBOM…
Molecular Function	GO:0008237	metallopeptidase activity	8	8/614	0.039439	0.170902	KWMTBOMO04904;KWMTBOMO05230;KWMTBOMO05730;KWMTBOMO11439;KWMTBOMO11490;KWMTBOMO12585;KWMTBOMO13084;KWMTBOMO15492
Molecular Function	GO:0016810	hydrolase activity, acting on carbon-nitrogen (but not peptide) bonds	5	5/614	0.0471345	0.198729	KWMTBOMO01924;KWMTBOMO03398;KWMTBOMO04967;KWMTBOMO09593;KWMTBOMO09594
Biological Process	GO:0001558	regulation of cell growth	1	1/614	0.0500677	0.200271	KWMTBOMO03323
Biological Process	GO:0007160	cell-matrix adhesion	1	1/614	0.0500677	0.200271	KWMTBOMO07498
Biological Process	GO:0031589	cell-substrate adhesion	1	1/614	0.0500677	0.200271	KWMTBOMO07498
Biological Process	GO:0040008	regulation of growth	1	1/614	0.0500677	0.200271	KWMTBOMO03323
Molecular Function	GO:0004181	metallocarboxypeptidase activity	3	3/614	0.0562053	0.219031	KWMTBOMO05730;KWMTBOMO11439;KWMTBOMO13084
Molecular Function	GO:0005507	copper ion binding	2	2/614	0.0609412	0.219031	KWMTBOMO15580;KWMTBOMO16289
Molecular Function	GO:0019239	deaminase activity	2	2/614	0.0609412	0.219031	KWMTBOMO09734;KWMTBOMO09736
Molecular Function	GO:0004061	arylformamidase activity	1	1/614	0.0617779	0.219031	KWMTBOMO03398
Molecular Function	GO:0004104	cholinesterase activity	1	1/614	0.0617779	0.219031	KWMTBOMO09269
Molecular Function	GO:0004531	deoxyribonuclease II activity	1	1/614	0.0617779	0.219031	KWMTBOMO10945
Molecular Function	GO:0019838	growth factor binding	1	1/614	0.0617779	0.219031	KWMTBOMO03323
Biological Process	GO:0002376	immune system process	2	2/614	0.0606927	0.234939	KWMTBOMO09522;KWMTBOMO11859
Biological Process	GO:0006955	immune response	2	2/614	0.0606927	0.234939	KWMTBOMO09522;KWMTBOMO11859
Molecular Function	GO:0030414	peptidase inhibitor activity	3	3/614	0.0720713	0.244416	KWMTBOMO03559;KWMTBOMO11735;KWMTBOMO15352
Molecular Function	GO:0061134	peptidase regulator activity	3	3/614	0.0720713	0.244416	KWMTBOMO03559;KWMTBOMO11735;KWMTBOMO15352
Biological Process	GO:0016049	cell growth	1	1/614	0.0741609	0.269676	KWMTBOMO03323
Biological Process	GO:0019441	tryptophan catabolic process to kynurenine	1	1/614	0.0741609	0.269676	KWMTBOMO03398
Biological Process	GO:0042537	benzene-containing compound metabolic process	1	1/614	0.0741609	0.269676	KWMTBOMO03398
Biological Process	GO:0070189	kynurenine metabolic process	1	1/614	0.0741609	0.269676	KWMTBOMO03398
Molecular Function	GO:0005179	hormone activity	3	3/614	0.0836367	0.277603	KWMTBOMO00268;KWMTBOMO07877;NEWGENE00714
Molecular Function	GO:0004348	glucosylceramidase activity	1	1/614	0.0912255	0.279043	KWMTBOMO09833
Molecular Function	GO:0004784	superoxide dismutase activity	1	1/614	0.0912255	0.279043	KWMTBOMO05948
Molecular Function	GO:0016721	oxidoreductase activity, acting on superoxide radicals as acceptor	1	1/614	0.0912255	0.279043	KWMTBOMO05948
Molecular Function	GO:0016889	endodeoxyribonuclease activity, producing 3'-phosphomonoesters	1	1/614	0.0912255	0.279043	KWMTBOMO10945
Cellular Component	GO:0044432	endoplasmic reticulum part	2	2/614	0.0933012	0.287081	KWMTBOMO06427;KWMTBOMO09755
Biological Process	GO:0045454	cell redox homeostasis	3	3/614	0.0894219	0.318171	KWMTBOMO03002;KWMTBOMO05276;KWMTBOMO06524
Biological Process	GO:0071704	organic substance metabolic process	85	85/614	0.0901483	0.318171	KWMTBOMO00703;KWMTBOMO01844;KWMTBOMO01924;KWMTBOMO02225;KWMTBOMO02235;KWMTBOMO02623;KWMTBOMO02702;KWMTBOMO02819;KWMTBOMO03129;KWMTBOMO03303;KWMTBOMO03334;KWMTBOMO03398;KWMTBOMO03609;KWMTBOMO03761;KWMTBOMO03996;KWMTBOMO04135;KWMTBOMO04161;KWMTBOMO04173;KWMTBOMO04771;KWMTBOMO04967;KWMTBOMO05183;KWMTBOMO05230;KWMTBOMO05729;KWMTBOMO05730;KWMTBOMO05735;KWMTBOMO05766;KWMTBOMO05834;KWMTBOMO06106;KWMTBOM…
Molecular Function	GO:0008235	metalloexopeptidase activity	3	3/614	0.108929	0.326786	KWMTBOMO05730;KWMTBOMO11439;KWMTBOMO13084
Biological Process	GO:0000255	allantoin metabolic process	1	1/614	0.0976478	0.339644	KWMTBOMO07908
Molecular Function	GO:0003796	lysozyme activity	1	1/614	0.119752	0.34595	KWMTBOMO07068
Molecular Function	GO:0051920	peroxiredoxin activity	1	1/614	0.119752	0.34595	KWMTBOMO05276
Biological Process	GO:0044262	cellular carbohydrate metabolic process	2	2/614	0.106005	0.363113	KWMTBOMO10092;KWMTBOMO10093
Biological Process	GO:1901564	organonitrogen compound metabolic process	18	18/614	0.107421	0.363113	KWMTBOMO00703;KWMTBOMO01924;KWMTBOMO02225;KWMTBOMO03398;KWMTBOMO03761;KWMTBOMO04135;KWMTBOMO04771;KWMTBOMO04967;KWMTBOMO05735;KWMTBOMO07908;KWMTBOMO08751;KWMTBOMO08753;KWMTBOMO08754;KWMTBOMO08845;KWMTBOMO09833;KWMTBOMO10061;KWMTBOMO11484;KWMTBOMO13035
Biological Process	GO:0019318	hexose metabolic process	2	2/614	0.114248	0.366208	KWMTBOMO05834;KWMTBOMO06106
Biological Process	GO:0006568	tryptophan metabolic process	1	1/614	0.120544	0.366208	KWMTBOMO03398
Biological Process	GO:0006569	tryptophan catabolic process	1	1/614	0.120544	0.366208	KWMTBOMO03398
Biological Process	GO:0006586	indolalkylamine metabolic process	1	1/614	0.120544	0.366208	KWMTBOMO03398
Biological Process	GO:0009310	amine catabolic process	1	1/614	0.120544	0.366208	KWMTBOMO03398
Biological Process	GO:0042402	cellular biogenic amine catabolic process	1	1/614	0.120544	0.366208	KWMTBOMO03398
Biological Process	GO:0042436	indole-containing compound catabolic process	1	1/614	0.120544	0.366208	KWMTBOMO03398
Biological Process	GO:0046218	indolalkylamine catabolic process	1	1/614	0.120544	0.366208	KWMTBOMO03398
Molecular Function	GO:0030246	carbohydrate binding	3	3/614	0.12959	0.367564	KWMTBOMO06106;KWMTBOMO09522;KWMTBOMO11859
Biological Process	GO:0005996	monosaccharide metabolic process	2	2/614	0.12265	0.367951	KWMTBOMO05834;KWMTBOMO06106
Biological Process	GO:0007156	homophilic cell adhesion via plasma membrane adhesion molecules	2	2/614	0.131198	0.378453	KWMTBOMO07046;KWMTBOMO12932
Biological Process	GO:0098609	cell-cell adhesion	2	2/614	0.131198	0.378453	KWMTBOMO07046;KWMTBOMO12932
Biological Process	GO:0098742	cell-cell adhesion via plasma-membrane adhesion molecules	2	2/614	0.131198	0.378453	KWMTBOMO07046;KWMTBOMO12932
Biological Process	GO:0019725	cellular homeostasis	3	3/614	0.132459	0.378453	KWMTBOMO03002;KWMTBOMO05276;KWMTBOMO06524
Molecular Function	GO:0004857	enzyme inhibitor activity	3	3/614	0.136765	0.380987	KWMTBOMO03559;KWMTBOMO11735;KWMTBOMO15352
Molecular Function	GO:0008238	exopeptidase activity	4	4/614	0.146581	0.396418	KWMTBOMO02235;KWMTBOMO05730;KWMTBOMO11439;KWMTBOMO13084
Molecular Function	GO:0016641	oxidoreductase activity, acting on the CH-NH2 group of donors, oxygen as acceptor	1	1/614	0.147386	0.396418	KWMTBOMO15580
Molecular Function	GO:0052689	carboxylic ester hydrolase activity	2	2/614	0.150546	0.398053	KWMTBOMO09269;KWMTBOMO12317
Biological Process	GO:0006665	sphingolipid metabolic process	1	1/614	0.142863	0.398687	KWMTBOMO09833
Biological Process	GO:0042430	indole-containing compound metabolic process	1	1/614	0.142863	0.398687	KWMTBOMO03398
Molecular Function	GO:0005102	receptor binding	4	4/614	0.170567	0.438199	KWMTBOMO00192;KWMTBOMO00268;KWMTBOMO07877;NEWGENE00714
Molecular Function	GO:0004520	endodeoxyribonuclease activity	1	1/614	0.174156	0.438199	KWMTBOMO10945
Molecular Function	GO:0016894	endonuclease activity, active with either ribo- or deoxyribonucleic acids and producing 3'-phosphomonoesters	1	1/614	0.174156	0.438199	KWMTBOMO10945
Biological Process	GO:0006013	mannose metabolic process	1	1/614	0.16462	0.448965	KWMTBOMO06106
Biological Process	GO:0009074	aromatic amino acid family catabolic process	1	1/614	0.16462	0.448965	KWMTBOMO03398
Molecular Function	GO:0004866	endopeptidase inhibitor activity	2	2/614	0.184239	0.449083	KWMTBOMO11735;KWMTBOMO15352
Molecular Function	GO:0061135	endopeptidase regulator activity	2	2/614	0.184239	0.449083	KWMTBOMO11735;KWMTBOMO15352
Molecular Function	GO:0004222	metalloendopeptidase activity	3	3/614	0.198384	0.465877	KWMTBOMO05230;KWMTBOMO11490;KWMTBOMO12585
Molecular Function	GO:0004536	deoxyribonuclease activity	1	1/614	0.200088	0.465877	KWMTBOMO10945
Molecular Function	GO:0031409	pigment binding	1	1/614	0.200088	0.465877	KWMTBOMO15033
Biological Process	GO:0006869	lipid transport	2	2/614	0.175694	0.468517	KWMTBOMO12317;KWMTBOMO16057
Biological Process	GO:0046903	secretion	2	2/614	0.175694	0.468517	KWMTBOMO09755;KWMTBOMO12317
Biological Process	GO:0007155	cell adhesion	3	3/614	0.181223	0.469465	KWMTBOMO07046;KWMTBOMO07498;KWMTBOMO12932
Biological Process	GO:0022610	biological adhesion	3	3/614	0.181223	0.469465	KWMTBOMO07046;KWMTBOMO07498;KWMTBOMO12932
Biological Process	GO:0010876	lipid localization	2	2/614	0.184868	0.469465	KWMTBOMO12317;KWMTBOMO16057
Biological Process	GO:0006576	cellular biogenic amine metabolic process	1	1/614	0.18583	0.469465	KWMTBOMO03398
Biological Process	GO:0040007	growth	1	1/614	0.18583	0.469465	KWMTBOMO03323
Molecular Function	GO:0016811	hydrolase activity, acting on carbon-nitrogen (but not peptide) bonds, in linear amides	2	2/614	0.207252	0.475461	KWMTBOMO03398;KWMTBOMO04967
Molecular Function	GO:0016209	antioxidant activity	3	3/614	0.214723	0.480219	KWMTBOMO03454;KWMTBOMO05276;KWMTBOMO05948
Molecular Function	GO:0004185	serine-type carboxypeptidase activity	1	1/614	0.225209	0.480219	KWMTBOMO02235
Molecular Function	GO:0004563	beta-N-acetylhexosaminidase activity	1	1/614	0.225209	0.480219	KWMTBOMO11738
Molecular Function	GO:0016638	oxidoreductase activity, acting on the CH-NH2 group of donors	1	1/614	0.225209	0.480219	KWMTBOMO15580
Molecular Function	GO:0070008	serine-type exopeptidase activity	1	1/614	0.225209	0.480219	KWMTBOMO02235
Molecular Function	GO:0016614	oxidoreductase activity, acting on CH-OH group of donors	5	5/614	0.227796	0.480219	KWMTBOMO01477;KWMTBOMO07236;KWMTBOMO08860;KWMTBOMO09577;KWMTBOMO10515
Biological Process	GO:0044723	single-organism carbohydrate metabolic process	4	4/614	0.198864	0.497159	KWMTBOMO05834;KWMTBOMO06106;KWMTBOMO10092;KWMTBOMO10093
Molecular Function	GO:0015929	hexosaminidase activity	1	1/614	0.249543	0.51905	KWMTBOMO11738
Biological Process	GO:0009308	amine metabolic process	1	1/614	0.226659	0.555084	KWMTBOMO03398
Biological Process	GO:0044106	cellular amine metabolic process	1	1/614	0.226659	0.555084	KWMTBOMO03398
Molecular Function	GO:0010181	FMN binding	1	1/614	0.273116	0.560606	KWMTBOMO03349
Biological Process	GO:0000270	peptidoglycan metabolic process	1	1/614	0.246306	0.579543	KWMTBOMO04967
Biological Process	GO:0006027	glycosaminoglycan catabolic process	1	1/614	0.246306	0.579543	KWMTBOMO04967
Biological Process	GO:0009253	peptidoglycan catabolic process	1	1/614	0.246306	0.579543	KWMTBOMO04967
Biological Process	GO:0042180	cellular ketone metabolic process	1	1/614	0.246306	0.579543	KWMTBOMO03398
Biological Process	GO:0009607	response to biotic stimulus	1	1/614	0.265457	0.587846	KWMTBOMO13741
Biological Process	GO:0009617	response to bacterium	1	1/614	0.265457	0.587846	KWMTBOMO13741
Biological Process	GO:0042742	defense response to bacterium	1	1/614	0.265457	0.587846	KWMTBOMO13741
Biological Process	GO:0043207	response to external biotic stimulus	1	1/614	0.265457	0.587846	KWMTBOMO13741
Biological Process	GO:0051707	response to other organism	1	1/614	0.265457	0.587846	KWMTBOMO13741
Biological Process	GO:0098542	defense response to other organism	1	1/614	0.265457	0.587846	KWMTBOMO13741
Biological Process	GO:0015908	fatty acid transport	1	1/614	0.284126	0.587846	KWMTBOMO12317
Biological Process	GO:0015909	long-chain fatty acid transport	1	1/614	0.284126	0.587846	KWMTBOMO12317
Biological Process	GO:0032309	icosanoid secretion	1	1/614	0.284126	0.587846	KWMTBOMO12317
Biological Process	GO:0046717	acid secretion	1	1/614	0.284126	0.587846	KWMTBOMO12317
Biological Process	GO:0050482	arachidonic acid secretion	1	1/614	0.284126	0.587846	KWMTBOMO12317
Biological Process	GO:0071715	icosanoid transport	1	1/614	0.284126	0.587846	KWMTBOMO12317
Biological Process	GO:1901571	fatty acid derivative transport	1	1/614	0.284126	0.587846	KWMTBOMO12317
Biological Process	GO:1903963	arachidonate transport	1	1/614	0.284126	0.587846	KWMTBOMO12317
Molecular Function	GO:0008745	N-acetylmuramoyl-L-alanine amidase activity	1	1/614	0.295951	0.599589	KWMTBOMO04967
Molecular Function	GO:0050662	coenzyme binding	6	6/614	0.30369	0.60738	KWMTBOMO01477;KWMTBOMO03349;KWMTBOMO07236;KWMTBOMO08860;KWMTBOMO09577;KWMTBOMO10515
Biological Process	GO:0009072	aromatic amino acid family metabolic process	1	1/614	0.302323	0.62015	KWMTBOMO03398
Molecular Function	GO:0004559	alpha-mannosidase activity	1	1/614	0.318071	0.628089	KWMTBOMO06106
Biological Process	GO:0006629	lipid metabolic process	6	6/614	0.318936	0.62963	KWMTBOMO08746;KWMTBOMO09030;KWMTBOMO09169;KWMTBOMO09833;KWMTBOMO12317;KWMTBOMO13292
Biological Process	GO:0009605	response to external stimulus	1	1/614	0.320062	0.62963	KWMTBOMO13741
Biological Process	GO:0015718	monocarboxylic acid transport	1	1/614	0.320062	0.62963	KWMTBOMO12317
Biological Process	GO:0015849	organic acid transport	1	1/614	0.320062	0.62963	KWMTBOMO12317
Biological Process	GO:0046942	carboxylic acid transport	1	1/614	0.320062	0.62963	KWMTBOMO12317
Molecular Function	GO:0004623	phospholipase A2 activity	1	1/614	0.339498	0.649103	KWMTBOMO12317
Molecular Function	GO:0005319	lipid transporter activity	1	1/614	0.339498	0.649103	KWMTBOMO16057
Molecular Function	GO:0050660	flavin adenine dinucleotide binding	4	4/614	0.341195	0.649103	KWMTBOMO07236;KWMTBOMO08860;KWMTBOMO09577;KWMTBOMO10515
Biological Process	GO:1901606	alpha-amino acid catabolic process	1	1/614	0.337353	0.656337	KWMTBOMO03398
Biological Process	GO:0009057	macromolecule catabolic process	4	4/614	0.339107	0.656337	KWMTBOMO04135;KWMTBOMO04771;KWMTBOMO04967;KWMTBOMO05735
Biological Process	GO:0006952	defense response	1	1/614	0.354208	0.664141	KWMTBOMO13741
Biological Process	GO:0009063	cellular amino acid catabolic process	1	1/614	0.354208	0.664141	KWMTBOMO03398
Biological Process	GO:0030203	glycosaminoglycan metabolic process	1	1/614	0.354208	0.664141	KWMTBOMO04967
Biological Process	GO:0032940	secretion by cell	1	1/614	0.354208	0.664141	KWMTBOMO09755
Biological Process	GO:0006643	membrane lipid metabolic process	1	1/614	0.370638	0.689559	KWMTBOMO09833
Biological Process	GO:0032501	multicellular organismal process	6	6/614	0.373716	0.689937	KWMTBOMO00765;NEWGENE00081;NEWGENE00086;NEWGENE00087;NEWGENE00088;NEWGENE00089
Molecular Function	GO:0004197	cysteine-type endopeptidase activity	1	1/614	0.380361	0.706385	KWMTBOMO10376
Molecular Function	GO:0015923	mannosidase activity	1	1/614	0.380361	0.706385	KWMTBOMO06106
Biological Process	GO:0042592	homeostatic process	3	3/614	0.400706	0.731388	KWMTBOMO03002;KWMTBOMO05276;KWMTBOMO06524
Biological Process	GO:0051128	regulation of cellular component organization	1	1/614	0.402264	0.731388	KWMTBOMO03323
Biological Process	GO:0006575	cellular modified amino acid metabolic process	1	1/614	0.41748	0.747725	KWMTBOMO03398
Biological Process	GO:0015711	organic anion transport	1	1/614	0.41748	0.747725	KWMTBOMO12317
Molecular Function	GO:0016684	oxidoreductase activity, acting on peroxide as acceptor	2	2/614	0.42585	0.78156	KWMTBOMO03454;KWMTBOMO05276
Molecular Function	GO:0004867	serine-type endopeptidase inhibitor activity	1	1/614	0.43698	0.792662	KWMTBOMO15352
Biological Process	GO:0006457	protein folding	2	2/614	0.469484	0.834638	KWMTBOMO11511;KWMTBOMO12844
Molecular Function	GO:0004620	phospholipase activity	1	1/614	0.471832	0.846043	KWMTBOMO12317
Molecular Function	GO:0016829	lyase activity	3	3/614	0.477751	0.846923	KWMTBOMO05766;KWMTBOMO15043;KWMTBOMO15045
Biological Process	GO:0016054	organic acid catabolic process	1	1/614	0.487987	0.854867	KWMTBOMO03398
Biological Process	GO:0046395	carboxylic acid catabolic process	1	1/614	0.487987	0.854867	KWMTBOMO03398
Biological Process	GO:0009187	cyclic nucleotide metabolic process	1	1/614	0.501037	0.8651	KWMTBOMO05766
Biological Process	GO:0009190	cyclic nucleotide biosynthetic process	1	1/614	0.501037	0.8651	KWMTBOMO05766
Biological Process	GO:0065008	regulation of biological quality	3	3/614	0.513608	0.880471	KWMTBOMO03002;KWMTBOMO05276;KWMTBOMO06524
Molecular Function	GO:0048037	cofactor binding	6	6/614	0.509967	0.893874	KWMTBOMO01477;KWMTBOMO03349;KWMTBOMO07236;KWMTBOMO08860;KWMTBOMO09577;KWMTBOMO10515
Biological Process	GO:0000413	protein peptidyl-prolyl isomerization	1	1/614	0.538241	0.901915	KWMTBOMO11511
Biological Process	GO:0018208	peptidyl-proline modification	1	1/614	0.538241	0.901915	KWMTBOMO11511
Biological Process	GO:0050790	regulation of catalytic activity	1	1/614	0.538241	0.901915	KWMTBOMO10376
Biological Process	GO:1901575	organic substance catabolic process	5	5/614	0.545779	0.901915	KWMTBOMO03398;KWMTBOMO04135;KWMTBOMO04771;KWMTBOMO04967;KWMTBOMO05735
Biological Process	GO:0065009	regulation of molecular function	1	1/614	0.55002	0.901915	KWMTBOMO10376
Biological Process	GO:0009056	catabolic process	5	5/614	0.550452	0.901915	KWMTBOMO03398;KWMTBOMO04135;KWMTBOMO04771;KWMTBOMO04967;KWMTBOMO05735
Biological Process	GO:0043170	macromolecule metabolic process	61	61/614	0.552423	0.901915	KWMTBOMO00703;KWMTBOMO01844;KWMTBOMO01924;KWMTBOMO02225;KWMTBOMO02235;KWMTBOMO02702;KWMTBOMO03303;KWMTBOMO03334;KWMTBOMO03609;KWMTBOMO03761;KWMTBOMO03996;KWMTBOMO04135;KWMTBOMO04161;KWMTBOMO04173;KWMTBOMO04771;KWMTBOMO04967;KWMTBOMO05230;KWMTBOMO05730;KWMTBOMO05735;KWMTBOMO05766;KWMTBOMO06136;KWMTBOMO06279;KWMTBOMO06700;KWMTBOMO07132;KWMTBOMO08751;KWMTBOMO08753;KWMTBOMO08754;KWMTBOMO08845;KWMTBOM…
Molecular Function	GO:0030234	enzyme regulator activity	3	3/614	0.525109	0.910188	KWMTBOMO03559;KWMTBOMO11735;KWMTBOMO15352
Molecular Function	GO:0016298	lipase activity	1	1/614	0.535216	0.917514	KWMTBOMO12317
Molecular Function	GO:0008083	growth factor activity	1	1/614	0.54984	0.922313	KWMTBOMO00192
Molecular Function	GO:0051287	NAD binding	1	1/614	0.54984	0.922313	KWMTBOMO01477
Biological Process	GO:0044282	small molecule catabolic process	1	1/614	0.572691	0.928688	KWMTBOMO03398
Molecular Function	GO:0016849	phosphorus-oxygen lyase activity	1	1/614	0.577727	0.958781	KWMTBOMO05766
Molecular Function	GO:0008081	phosphoric diester hydrolase activity	1	1/614	0.603892	0.981148	KWMTBOMO09030
Molecular Function	GO:0051082	unfolded protein binding	1	1/614	0.603892	0.981148	KWMTBOMO12844
Molecular Function	GO:0003755	peptidyl-prolyl cis-trans isomerase activity	1	1/614	0.616362	0.981148	KWMTBOMO11511
Molecular Function	GO:0016859	cis-trans isomerase activity	1	1/614	0.616362	0.981148	KWMTBOMO11511
Biological Process	GO:0044238	primary metabolic process	73	73/614	0.611823	0.985487	KWMTBOMO01844;KWMTBOMO01924;KWMTBOMO02235;KWMTBOMO02623;KWMTBOMO02702;KWMTBOMO02819;KWMTBOMO03129;KWMTBOMO03303;KWMTBOMO03334;KWMTBOMO03398;KWMTBOMO03609;KWMTBOMO03996;KWMTBOMO04135;KWMTBOMO04161;KWMTBOMO04173;KWMTBOMO04771;KWMTBOMO05183;KWMTBOMO05230;KWMTBOMO05729;KWMTBOMO05730;KWMTBOMO05735;KWMTBOMO05766;KWMTBOMO05834;KWMTBOMO06106;KWMTBOMO06136;KWMTBOMO06279;KWMTBOMO06700;KWMTBOMO07132;KWMTBOM…
Biological Process	GO:0006820	anion transport	1	1/614	0.634126	1	KWMTBOMO12317
Biological Process	GO:0006979	response to oxidative stress	1	1/614	0.661472	1	KWMTBOMO03454
Biological Process	GO:0019439	aromatic compound catabolic process	1	1/614	0.702615	1	KWMTBOMO03398
Biological Process	GO:0018193	peptidyl-amino acid modification	1	1/614	0.717647	1	KWMTBOMO11511
Biological Process	GO:0044270	cellular nitrogen compound catabolic process	1	1/614	0.724878	1	KWMTBOMO03398
Biological Process	GO:0046700	heterocycle catabolic process	1	1/614	0.724878	1	KWMTBOMO03398
Biological Process	GO:1901361	organic cyclic compound catabolic process	1	1/614	0.738793	1	KWMTBOMO03398
Biological Process	GO:0071702	organic substance transport	3	3/614	0.739794	1	KWMTBOMO09755;KWMTBOMO12317;KWMTBOMO16057
Biological Process	GO:0033036	macromolecule localization	3	3/614	0.743904	1	KWMTBOMO09755;KWMTBOMO12317;KWMTBOMO16057
Biological Process	GO:1901605	alpha-amino acid metabolic process	1	1/614	0.745486	1	KWMTBOMO03398
Biological Process	GO:0044255	cellular lipid metabolic process	2	2/614	0.774385	1	KWMTBOMO09833;KWMTBOMO12317
Biological Process	GO:0006644	phospholipid metabolic process	1	1/614	0.803736	1	KWMTBOMO12317
Biological Process	GO:0055114	oxidation-reduction process	1	1/614	0.818476	1	NEWGENE00520
Biological Process	GO:0006950	response to stress	3	3/614	0.824936	1	KWMTBOMO03454;KWMTBOMO12844;KWMTBOMO13741
Biological Process	GO:0044712	single-organism catabolic process	1	1/614	0.844741	1	KWMTBOMO03398
Biological Process	GO:0009165	nucleotide biosynthetic process	1	1/614	0.889416	1	KWMTBOMO05766
Biological Process	GO:1901293	nucleoside phosphate biosynthetic process	1	1/614	0.889416	1	KWMTBOMO05766
Biological Process	GO:0015031	protein transport	1	1/614	0.930979	1	KWMTBOMO09755
Biological Process	GO:0045184	establishment of protein localization	1	1/614	0.932766	1	KWMTBOMO09755
Biological Process	GO:0008104	protein localization	1	1/614	0.944056	1	KWMTBOMO09755
Biological Process	GO:0090407	organophosphate biosynthetic process	1	1/614	0.950948	1	KWMTBOMO05766
Biological Process	GO:0006520	cellular amino acid metabolic process	1	1/614	0.960265	1	KWMTBOMO03398
Biological Process	GO:0044710	single-organism metabolic process	13	13/614	0.964521	1	KWMTBOMO03398;KWMTBOMO05766;KWMTBOMO05834;KWMTBOMO06106;KWMTBOMO08746;KWMTBOMO09030;KWMTBOMO09169;KWMTBOMO09833;KWMTBOMO10092;KWMTBOMO10093;KWMTBOMO12317;KWMTBOMO13292;NEWGENE00520
Biological Process	GO:0006278	RNA-dependent DNA replication	1	1/614	0.966964	1	NEWGENE01675
Biological Process	GO:0009117	nucleotide metabolic process	1	1/614	0.970275	1	KWMTBOMO05766
Biological Process	GO:0006753	nucleoside phosphate metabolic process	1	1/614	0.97105	1	KWMTBOMO05766
Biological Process	GO:0044248	cellular catabolic process	1	1/614	0.973955	1	KWMTBOMO03398
Biological Process	GO:0019637	organophosphate metabolic process	2	2/614	0.974116	1	KWMTBOMO05766;KWMTBOMO12317
Biological Process	GO:0043603	cellular amide metabolic process	2	2/614	0.975263	1	KWMTBOMO07908;KWMTBOMO11484
Biological Process	GO:0051649	establishment of localization in cell	1	1/614	0.980535	1	KWMTBOMO09755
Biological Process	GO:0055086	nucleobase-containing small molecule metabolic process	1	1/614	0.982952	1	KWMTBOMO05766
Biological Process	GO:0051641	cellular localization	1	1/614	0.985071	1	KWMTBOMO09755
Biological Process	GO:0044281	small molecule metabolic process	4	4/614	0.991366	1	KWMTBOMO03398;KWMTBOMO05766;KWMTBOMO05834;KWMTBOMO06106
Biological Process	GO:0006260	DNA replication	1	1/614	0.991465	1	NEWGENE01675
Biological Process	GO:0043604	amide biosynthetic process	1	1/614	0.993638	1	KWMTBOMO07908
Biological Process	GO:0019752	carboxylic acid metabolic process	1	1/614	0.994284	1	KWMTBOMO03398
Biological Process	GO:0006518	peptide metabolic process	1	1/614	0.994725	1	KWMTBOMO11484
Biological Process	GO:0006082	organic acid metabolic process	1	1/614	0.994864	1	KWMTBOMO03398
Biological Process	GO:0043436	oxoacid metabolic process	1	1/614	0.994864	1	KWMTBOMO03398
Biological Process	GO:0016043	cellular component organization	1	1/614	0.996278	1	KWMTBOMO03323
Biological Process	GO:0044711	single-organism biosynthetic process	1	1/614	0.996657	1	KWMTBOMO05766
Biological Process	GO:0044765	single-organism transport	3	3/614	0.997788	1	KWMTBOMO09755;KWMTBOMO12317;KWMTBOMO16057
Biological Process	GO:1902578	single-organism localization	3	3/614	0.998071	1	KWMTBOMO09755;KWMTBOMO12317;KWMTBOMO16057
Biological Process	GO:0006468	protein phosphorylation	1	1/614	0.998202	1	KWMTBOMO05766
Biological Process	GO:0050896	response to stimulus	8	8/614	0.998226	1	KWMTBOMO00406;KWMTBOMO03172;KWMTBOMO03454;KWMTBOMO09522;KWMTBOMO11859;KWMTBOMO12844;KWMTBOMO13741;NEWGENE00714
Biological Process	GO:0071840	cellular component organization or biogenesis	1	1/614	0.998471	1	KWMTBOMO03323
Biological Process	GO:0006811	ion transport	1	1/614	0.998865	1	KWMTBOMO12317
Biological Process	GO:0016310	phosphorylation	1	1/614	0.99947	1	KWMTBOMO05766
Biological Process	GO:0044763	single-organism cellular process	20	20/614	0.999693	1	KWMTBOMO00406;KWMTBOMO00765;KWMTBOMO03002;KWMTBOMO03172;KWMTBOMO03323;KWMTBOMO03398;KWMTBOMO05276;KWMTBOMO05766;KWMTBOMO06524;KWMTBOMO09755;KWMTBOMO09833;KWMTBOMO10092;KWMTBOMO10093;KWMTBOMO12317;NEWGENE00081;NEWGENE00086;NEWGENE00087;NEWGENE00088;NEWGENE00089;NEWGENE00714
Biological Process	GO:0007165	signal transduction	3	3/614	0.999707	1	KWMTBOMO00406;KWMTBOMO03172;NEWGENE00714
Biological Process	GO:0023052	signaling	3	3/614	0.999752	1	KWMTBOMO00406;KWMTBOMO03172;NEWGENE00714
Biological Process	GO:0044700	single organism signaling	3	3/614	0.999752	1	KWMTBOMO00406;KWMTBOMO03172;NEWGENE00714
Biological Process	GO:0007154	cell communication	3	3/614	0.999758	1	KWMTBOMO00406;KWMTBOMO03172;NEWGENE00714
Biological Process	GO:1901566	organonitrogen compound biosynthetic process	1	1/614	0.999818	1	KWMTBOMO07908
Biological Process	GO:0044699	single-organism process	28	28/614	0.999874	1	KWMTBOMO00406;KWMTBOMO00765;KWMTBOMO03002;KWMTBOMO03172;KWMTBOMO03323;KWMTBOMO03398;KWMTBOMO05276;KWMTBOMO05766;KWMTBOMO05834;KWMTBOMO06106;KWMTBOMO06524;KWMTBOMO08746;KWMTBOMO09030;KWMTBOMO09169;KWMTBOMO09755;KWMTBOMO09833;KWMTBOMO10092;KWMTBOMO10093;KWMTBOMO12317;KWMTBOMO13292;KWMTBOMO16057;NEWGENE00081;NEWGENE00086;NEWGENE00087;NEWGENE00088;NEWGENE00089;NEWGENE00520;NEWGENE00714
Biological Process	GO:0006464	cellular protein modification process	2	2/614	0.999944	1	KWMTBOMO05766;KWMTBOMO11511
Biological Process	GO:0036211	protein modification process	2	2/614	0.999944	1	KWMTBOMO05766;KWMTBOMO11511
Biological Process	GO:0019222	regulation of metabolic process	1	1/614	0.999954	1	KWMTBOMO10376
Biological Process	GO:0050789	regulation of biological process	8	8/614	0.999962	1	KWMTBOMO00406;KWMTBOMO03002;KWMTBOMO03172;KWMTBOMO03323;KWMTBOMO05276;KWMTBOMO06524;KWMTBOMO10376;NEWGENE00714
Biological Process	GO:0043412	macromolecule modification	2	2/614	0.999974	1	KWMTBOMO05766;KWMTBOMO11511
Biological Process	GO:0006796	phosphate-containing compound metabolic process	2	2/614	0.999978	1	KWMTBOMO05766;KWMTBOMO12317
Biological Process	GO:0051716	cellular response to stimulus	3	3/614	0.999979	1	KWMTBOMO00406;KWMTBOMO03172;NEWGENE00714
Biological Process	GO:0006793	phosphorus metabolic process	2	2/614	0.99998	1	KWMTBOMO05766;KWMTBOMO12317
Biological Process	GO:0050794	regulation of cellular process	7	7/614	0.999986	1	KWMTBOMO00406;KWMTBOMO03002;KWMTBOMO03172;KWMTBOMO03323;KWMTBOMO05276;KWMTBOMO06524;NEWGENE00714
Biological Process	GO:0018130	heterocycle biosynthetic process	2	2/614	0.999989	1	KWMTBOMO05766;KWMTBOMO07908
Biological Process	GO:0065007	biological regulation	8	8/614	0.999989	1	KWMTBOMO00406;KWMTBOMO03002;KWMTBOMO03172;KWMTBOMO03323;KWMTBOMO05276;KWMTBOMO06524;KWMTBOMO10376;NEWGENE00714
Biological Process	GO:0006810	transport	3	3/614	0.999989	1	KWMTBOMO09755;KWMTBOMO12317;KWMTBOMO16057
Biological Process	GO:1901362	organic cyclic compound biosynthetic process	2	2/614	0.999989	1	KWMTBOMO05766;KWMTBOMO07908
Biological Process	GO:0051234	establishment of localization	3	3/614	0.999989	1	KWMTBOMO09755;KWMTBOMO12317;KWMTBOMO16057
Biological Process	GO:0051179	localization	3	3/614	0.999992	1	KWMTBOMO09755;KWMTBOMO12317;KWMTBOMO16057
Biological Process	GO:0006807	nitrogen compound metabolic process	24	24/614	0.999997	1	KWMTBOMO00703;KWMTBOMO01924;KWMTBOMO02225;KWMTBOMO03398;KWMTBOMO03761;KWMTBOMO04135;KWMTBOMO04771;KWMTBOMO04967;KWMTBOMO05735;KWMTBOMO05766;KWMTBOMO07908;KWMTBOMO08751;KWMTBOMO08753;KWMTBOMO08754;KWMTBOMO08845;KWMTBOMO09593;KWMTBOMO09594;KWMTBOMO09833;KWMTBOMO10061;KWMTBOMO10945;KWMTBOMO11484;KWMTBOMO13035;NEWGENE01274;NEWGENE01675
Biological Process	GO:0034654	nucleobase-containing compound biosynthetic process	1	1/614	0.999998	1	KWMTBOMO05766
Biological Process	GO:0019438	aromatic compound biosynthetic process	1	1/614	0.999999	1	KWMTBOMO05766
Biological Process	GO:0006259	DNA metabolic process	2	2/614	1	1	KWMTBOMO10945;NEWGENE01675
Biological Process	GO:0044267	cellular protein metabolic process	2	2/614	1	1	KWMTBOMO05766;KWMTBOMO11511
Biological Process	GO:0044271	cellular nitrogen compound biosynthetic process	2	2/614	1	1	KWMTBOMO05766;KWMTBOMO07908
Biological Process	GO:0034645	cellular macromolecule biosynthetic process	1	1/614	1	1	NEWGENE01675
Biological Process	GO:0009059	macromolecule biosynthetic process	1	1/614	1	1	NEWGENE01675
Biological Process	GO:0044249	cellular biosynthetic process	3	3/614	1	1	KWMTBOMO05766;KWMTBOMO07908;NEWGENE01675
Biological Process	GO:1901576	organic substance biosynthetic process	3	3/614	1	1	KWMTBOMO05766;KWMTBOMO07908;NEWGENE01675
Biological Process	GO:0009058	biosynthetic process	3	3/614	1	1	KWMTBOMO05766;KWMTBOMO07908;NEWGENE01675
Biological Process	GO:0046483	heterocycle metabolic process	6	6/614	1	1	KWMTBOMO03398;KWMTBOMO05766;KWMTBOMO07908;KWMTBOMO10945;NEWGENE01274;NEWGENE01675
Biological Process	GO:1901360	organic cyclic compound metabolic process	6	6/614	1	1	KWMTBOMO03398;KWMTBOMO05766;KWMTBOMO07908;KWMTBOMO10945;NEWGENE01274;NEWGENE01675
Biological Process	GO:0090304	nucleic acid metabolic process	3	3/614	1	1	KWMTBOMO10945;NEWGENE01274;NEWGENE01675
Biological Process	GO:0006725	cellular aromatic compound metabolic process	5	5/614	1	1	KWMTBOMO03398;KWMTBOMO05766;KWMTBOMO10945;NEWGENE01274;NEWGENE01675
Biological Process	GO:0034641	cellular nitrogen compound metabolic process	7	7/614	1	1	KWMTBOMO03398;KWMTBOMO05766;KWMTBOMO07908;KWMTBOMO10945;KWMTBOMO11484;NEWGENE01274;NEWGENE01675
Biological Process	GO:0006139	nucleobase-containing compound metabolic process	4	4/614	1	1	KWMTBOMO05766;KWMTBOMO10945;NEWGENE01274;NEWGENE01675
Biological Process	GO:0008150	biological_process	124	124/614	1	1	KWMTBOMO00342;KWMTBOMO00406;KWMTBOMO00703;KWMTBOMO00765;KWMTBOMO01477;KWMTBOMO01844;KWMTBOMO01924;KWMTBOMO02225;KWMTBOMO02235;KWMTBOMO02623;KWMTBOMO02702;KWMTBOMO02819;KWMTBOMO03002;KWMTBOMO03129;KWMTBOMO03172;KWMTBOMO03303;KWMTBOMO03323;KWMTBOMO03334;KWMTBOMO03398;KWMTBOMO03454;KWMTBOMO03609;KWMTBOMO03761;KWMTBOMO03996;KWMTBOMO04135;KWMTBOMO04161;KWMTBOMO04173;KWMTBOMO04771;KWMTBOMO04967;KWMTBOM…
Biological Process	GO:0009987	cellular process	29	29/614	1	1	KWMTBOMO00406;KWMTBOMO00765;KWMTBOMO03002;KWMTBOMO03172;KWMTBOMO03323;KWMTBOMO03398;KWMTBOMO05276;KWMTBOMO05766;KWMTBOMO05948;KWMTBOMO05949;KWMTBOMO06524;KWMTBOMO07908;KWMTBOMO09755;KWMTBOMO09833;KWMTBOMO10092;KWMTBOMO10093;KWMTBOMO10945;KWMTBOMO11484;KWMTBOMO11511;KWMTBOMO12317;KWMTBOMO12844;NEWGENE00081;NEWGENE00086;NEWGENE00087;NEWGENE00088;NEWGENE00089;NEWGENE00714;NEWGENE01274;NEWGENE01675
Biological Process	GO:0044237	cellular metabolic process	14	14/614	1	1	KWMTBOMO03398;KWMTBOMO05766;KWMTBOMO05948;KWMTBOMO05949;KWMTBOMO07908;KWMTBOMO09833;KWMTBOMO10092;KWMTBOMO10093;KWMTBOMO10945;KWMTBOMO11484;KWMTBOMO11511;KWMTBOMO12317;NEWGENE01274;NEWGENE01675
Biological Process	GO:0044260	cellular macromolecule metabolic process	4	4/614	1	1	KWMTBOMO05766;KWMTBOMO10945;KWMTBOMO11511;NEWGENE01675
Molecular Function	GO:0005549	odorant binding	4	4/614	0.656169	1	KWMTBOMO03805;KWMTBOMO09926;KWMTBOMO10879;KWMTBOMO10882
Molecular Function	GO:0004601	peroxidase activity	1	1/614	0.73873	1	KWMTBOMO03454
Molecular Function	GO:0016616	oxidoreductase activity, acting on the CH-OH group of donors, NAD or NADP as acceptor	1	1/614	0.73873	1	KWMTBOMO01477
Molecular Function	GO:0098772	molecular function regulator	3	3/614	0.793027	1	KWMTBOMO03559;KWMTBOMO11735;KWMTBOMO15352
Molecular Function	GO:0016491	oxidoreductase activity	15	15/614	0.807606	1	KWMTBOMO01477;KWMTBOMO03349;KWMTBOMO03454;KWMTBOMO05024;KWMTBOMO05276;KWMTBOMO05795;KWMTBOMO05948;KWMTBOMO07236;KWMTBOMO08860;KWMTBOMO09329;KWMTBOMO09577;KWMTBOMO10515;KWMTBOMO15580;KWMTBOMO16289;NEWGENE00520
Molecular Function	GO:0016853	isomerase activity	3	3/614	0.838647	1	KWMTBOMO03002;KWMTBOMO06524;KWMTBOMO11511
Molecular Function	GO:0020037	heme binding	3	3/614	0.861051	1	KWMTBOMO03454;KWMTBOMO05795;KWMTBOMO09329
Molecular Function	GO:0046906	tetrapyrrole binding	3	3/614	0.86402	1	KWMTBOMO03454;KWMTBOMO05795;KWMTBOMO09329
Molecular Function	GO:0005506	iron ion binding	2	2/614	0.895056	1	KWMTBOMO05795;KWMTBOMO09329
Molecular Function	GO:0016705	oxidoreductase activity, acting on paired donors, with incorporation or reduction of molecular oxygen	2	2/614	0.918929	1	KWMTBOMO05795;KWMTBOMO09329
Molecular Function	GO:0016758	transferase activity, transferring hexosyl groups	1	1/614	0.938422	1	KWMTBOMO15290
Molecular Function	GO:0016757	transferase activity, transferring glycosyl groups	1	1/614	0.980093	1	KWMTBOMO15290
Molecular Function	GO:0003964	RNA-directed DNA polymerase activity	1	1/614	0.985121	1	NEWGENE01675
Molecular Function	GO:0004519	endonuclease activity	1	1/614	0.988139	1	KWMTBOMO10945
Molecular Function	GO:0034061	DNA polymerase activity	1	1/614	0.98958	1	NEWGENE01675
Molecular Function	GO:0016887	ATPase activity	1	1/614	0.989913	1	NEWGENE00821
Molecular Function	GO:0004518	nuclease activity	1	1/614	0.995935	1	KWMTBOMO10945
Molecular Function	GO:0097367	carbohydrate derivative binding	16	16/614	0.99692	1	KWMTBOMO00703;KWMTBOMO01924;KWMTBOMO02225;KWMTBOMO03349;KWMTBOMO03761;KWMTBOMO04771;KWMTBOMO05735;KWMTBOMO05766;KWMTBOMO08751;KWMTBOMO08753;KWMTBOMO08754;KWMTBOMO08845;KWMTBOMO10061;KWMTBOMO12844;KWMTBOMO13035;NEWGENE00821
Molecular Function	GO:0016779	nucleotidyltransferase activity	1	1/614	0.997662	1	NEWGENE01675
Molecular Function	GO:0004872	receptor activity	3	3/614	0.999093	1	KWMTBOMO09522;KWMTBOMO11859;KWMTBOMO15580
Molecular Function	GO:0060089	molecular transducer activity	3	3/614	0.999093	1	KWMTBOMO09522;KWMTBOMO11859;KWMTBOMO15580
Molecular Function	GO:0005515	protein binding	46	46/614	0.999233	1	KWMTBOMO00192;KWMTBOMO00268;KWMTBOMO00346;KWMTBOMO00406;KWMTBOMO00709;KWMTBOMO01924;KWMTBOMO02605;KWMTBOMO02765;KWMTBOMO03172;KWMTBOMO03323;KWMTBOMO03559;KWMTBOMO04614;KWMTBOMO05270;KWMTBOMO05348;KWMTBOMO05680;KWMTBOMO06058;KWMTBOMO06060;KWMTBOMO07314;KWMTBOMO07408;KWMTBOMO07498;KWMTBOMO07794;KWMTBOMO07877;KWMTBOMO09022;KWMTBOMO10272;KWMTBOMO10273;KWMTBOMO10775;KWMTBOMO11068;KWMTBOMO11484;KWMTBOM…
Molecular Function	GO:0004672	protein kinase activity	1	1/614	0.999613	1	KWMTBOMO05766
Molecular Function	GO:0016773	phosphotransferase activity, alcohol group as acceptor	1	1/614	0.99993	1	KWMTBOMO05766
Molecular Function	GO:0017111	nucleoside-triphosphatase activity	1	1/614	0.99995	1	NEWGENE00821
Molecular Function	GO:0016462	pyrophosphatase activity	1	1/614	0.999961	1	NEWGENE00821
Molecular Function	GO:0016818	hydrolase activity, acting on acid anhydrides, in phosphorus-containing anhydrides	1	1/614	0.999967	1	NEWGENE00821
Molecular Function	GO:0016301	kinase activity	1	1/614	0.999971	1	KWMTBOMO05766
Molecular Function	GO:0016817	hydrolase activity, acting on acid anhydrides	1	1/614	0.999975	1	NEWGENE00821
Molecular Function	GO:0022892	substrate-specific transporter activity	1	1/614	0.999993	1	KWMTBOMO16057
Molecular Function	GO:0046872	metal ion binding	26	26/614	0.999999	1	KWMTBOMO00406;KWMTBOMO03172;KWMTBOMO04614;KWMTBOMO04904;KWMTBOMO04967;KWMTBOMO05552;KWMTBOMO05730;KWMTBOMO05795;KWMTBOMO05948;KWMTBOMO05949;KWMTBOMO06106;KWMTBOMO06928;KWMTBOMO07046;KWMTBOMO07498;KWMTBOMO09329;KWMTBOMO11439;KWMTBOMO12347;KWMTBOMO12585;KWMTBOMO12932;KWMTBOMO13084;KWMTBOMO13449;KWMTBOMO15492;KWMTBOMO15580;KWMTBOMO15985;KWMTBOMO16072;KWMTBOMO16289
Molecular Function	GO:0046914	transition metal ion binding	13	13/614	0.999999	1	KWMTBOMO04904;KWMTBOMO04967;KWMTBOMO05730;KWMTBOMO05795;KWMTBOMO06106;KWMTBOMO09329;KWMTBOMO11439;KWMTBOMO12585;KWMTBOMO13084;KWMTBOMO13449;KWMTBOMO15492;KWMTBOMO15580;KWMTBOMO16289
Molecular Function	GO:0043169	cation binding	26	26/614	0.999999	1	KWMTBOMO00406;KWMTBOMO03172;KWMTBOMO04614;KWMTBOMO04904;KWMTBOMO04967;KWMTBOMO05552;KWMTBOMO05730;KWMTBOMO05795;KWMTBOMO05948;KWMTBOMO05949;KWMTBOMO06106;KWMTBOMO06928;KWMTBOMO07046;KWMTBOMO07498;KWMTBOMO09329;KWMTBOMO11439;KWMTBOMO12347;KWMTBOMO12585;KWMTBOMO12932;KWMTBOMO13084;KWMTBOMO13449;KWMTBOMO15492;KWMTBOMO15580;KWMTBOMO15985;KWMTBOMO16072;KWMTBOMO16289
Molecular Function	GO:0016772	transferase activity, transferring phosphorus-containing groups	2	2/614	1	1	KWMTBOMO05766;NEWGENE01675
Molecular Function	GO:0008270	zinc ion binding	9	9/614	1	1	KWMTBOMO04904;KWMTBOMO04967;KWMTBOMO05730;KWMTBOMO06106;KWMTBOMO11439;KWMTBOMO12585;KWMTBOMO13084;KWMTBOMO13449;KWMTBOMO15492
Molecular Function	GO:0005524	ATP binding	3	3/614	1	1	KWMTBOMO05766;KWMTBOMO12844;NEWGENE00821
Molecular Function	GO:0032559	adenyl ribonucleotide binding	3	3/614	1	1	KWMTBOMO05766;KWMTBOMO12844;NEWGENE00821
Molecular Function	GO:0030554	adenyl nucleotide binding	3	3/614	1	1	KWMTBOMO05766;KWMTBOMO12844;NEWGENE00821
Molecular Function	GO:0043168	anion binding	8	8/614	1	1	KWMTBOMO03349;KWMTBOMO05766;KWMTBOMO07236;KWMTBOMO08860;KWMTBOMO09577;KWMTBOMO10515;KWMTBOMO12844;NEWGENE00821
Molecular Function	GO:0000166	nucleotide binding	9	9/614	1	1	KWMTBOMO01477;KWMTBOMO03349;KWMTBOMO05766;KWMTBOMO07236;KWMTBOMO08860;KWMTBOMO09577;KWMTBOMO10515;KWMTBOMO12844;NEWGENE00821
Molecular Function	GO:1901265	nucleoside phosphate binding	9	9/614	1	1	KWMTBOMO01477;KWMTBOMO03349;KWMTBOMO05766;KWMTBOMO07236;KWMTBOMO08860;KWMTBOMO09577;KWMTBOMO10515;KWMTBOMO12844;NEWGENE00821
Molecular Function	GO:0005215	transporter activity	1	1/614	1	1	KWMTBOMO16057
Molecular Function	GO:0032553	ribonucleotide binding	4	4/614	1	1	KWMTBOMO03349;KWMTBOMO05766;KWMTBOMO12844;NEWGENE00821
Molecular Function	GO:0036094	small molecule binding	9	9/614	1	1	KWMTBOMO01477;KWMTBOMO03349;KWMTBOMO05766;KWMTBOMO07236;KWMTBOMO08860;KWMTBOMO09577;KWMTBOMO10515;KWMTBOMO12844;NEWGENE00821
Molecular Function	GO:0035639	purine ribonucleoside triphosphate binding	3	3/614	1	1	KWMTBOMO05766;KWMTBOMO12844;NEWGENE00821
Molecular Function	GO:0001883	purine nucleoside binding	3	3/614	1	1	KWMTBOMO05766;KWMTBOMO12844;NEWGENE00821
Molecular Function	GO:0032550	purine ribonucleoside binding	3	3/614	1	1	KWMTBOMO05766;KWMTBOMO12844;NEWGENE00821
Molecular Function	GO:0032555	purine ribonucleotide binding	3	3/614	1	1	KWMTBOMO05766;KWMTBOMO12844;NEWGENE00821
Molecular Function	GO:0032549	ribonucleoside binding	3	3/614	1	1	KWMTBOMO05766;KWMTBOMO12844;NEWGENE00821
Molecular Function	GO:0001882	nucleoside binding	3	3/614	1	1	KWMTBOMO05766;KWMTBOMO12844;NEWGENE00821
Molecular Function	GO:0017076	purine nucleotide binding	3	3/614	1	1	KWMTBOMO05766;KWMTBOMO12844;NEWGENE00821
Molecular Function	GO:0016740	transferase activity	3	3/614	1	1	KWMTBOMO05766;KWMTBOMO15290;NEWGENE01675
Molecular Function	GO:0043167	ion binding	34	34/614	1	1	KWMTBOMO00406;KWMTBOMO03172;KWMTBOMO03349;KWMTBOMO04614;KWMTBOMO04904;KWMTBOMO04967;KWMTBOMO05552;KWMTBOMO05730;KWMTBOMO05766;KWMTBOMO05795;KWMTBOMO05948;KWMTBOMO05949;KWMTBOMO06106;KWMTBOMO06928;KWMTBOMO07046;KWMTBOMO07236;KWMTBOMO07498;KWMTBOMO08860;KWMTBOMO09329;KWMTBOMO09577;KWMTBOMO10515;KWMTBOMO11439;KWMTBOMO12347;KWMTBOMO12585;KWMTBOMO12844;KWMTBOMO12932;KWMTBOMO13084;KWMTBOMO13449;KWMTBOM…
Molecular Function	GO:0003674	molecular_function	280	280/614	1	1	KWMTBOMO00192;KWMTBOMO00268;KWMTBOMO00342;KWMTBOMO00346;KWMTBOMO00406;KWMTBOMO00703;KWMTBOMO00709;KWMTBOMO00765;KWMTBOMO00772;KWMTBOMO01477;KWMTBOMO01844;KWMTBOMO01924;KWMTBOMO01973;KWMTBOMO01975;KWMTBOMO02225;KWMTBOMO02235;KWMTBOMO02259;KWMTBOMO02263;KWMTBOMO02265;KWMTBOMO02605;KWMTBOMO02607;KWMTBOMO02623;KWMTBOMO02702;KWMTBOMO02765;KWMTBOMO02807;KWMTBOMO02819;KWMTBOMO03002;KWMTBOMO03129;KWMTBOM…
Molecular Function	GO:0005488	binding	92	92/614	1	1	KWMTBOMO00192;KWMTBOMO00268;KWMTBOMO00346;KWMTBOMO00406;KWMTBOMO00703;KWMTBOMO00709;KWMTBOMO01477;KWMTBOMO01924;KWMTBOMO02225;KWMTBOMO02605;KWMTBOMO02765;KWMTBOMO03172;KWMTBOMO03323;KWMTBOMO03349;KWMTBOMO03454;KWMTBOMO03559;KWMTBOMO03761;KWMTBOMO03805;KWMTBOMO04614;KWMTBOMO04771;KWMTBOMO04904;KWMTBOMO04967;KWMTBOMO05270;KWMTBOMO05348;KWMTBOMO05552;KWMTBOMO05680;KWMTBOMO05730;KWMTBOMO05735;KWMTBOM…
Molecular Function	GO:0097159	organic cyclic compound binding	14	14/614	1	1	KWMTBOMO01477;KWMTBOMO03349;KWMTBOMO03454;KWMTBOMO05766;KWMTBOMO05795;KWMTBOMO06928;KWMTBOMO07236;KWMTBOMO08860;KWMTBOMO09329;KWMTBOMO09577;KWMTBOMO10515;KWMTBOMO12844;KWMTBOMO13449;NEWGENE00821
Molecular Function	GO:1901363	heterocyclic compound binding	14	14/614	1	1	KWMTBOMO01477;KWMTBOMO03349;KWMTBOMO03454;KWMTBOMO05766;KWMTBOMO05795;KWMTBOMO06928;KWMTBOMO07236;KWMTBOMO08860;KWMTBOMO09329;KWMTBOMO09577;KWMTBOMO10515;KWMTBOMO12844;KWMTBOMO13449;NEWGENE00821
Molecular Function	GO:0003676	nucleic acid binding	2	2/614	1	1	KWMTBOMO06928;KWMTBOMO13449
Cellular Component	GO:0005789	endoplasmic reticulum membrane	1	1/614	0.395879	1	KWMTBOMO06427
Cellular Component	GO:0042175	nuclear outer membrane-endoplasmic reticulum membrane network	1	1/614	0.395879	1	KWMTBOMO06427
Cellular Component	GO:0005886	plasma membrane	2	2/614	0.491181	1	KWMTBOMO07046;KWMTBOMO12932
Cellular Component	GO:0098588	bounding membrane of organelle	1	1/614	0.730332	1	KWMTBOMO06427
Cellular Component	GO:0043233	organelle lumen	1	1/614	0.808601	1	KWMTBOMO09755
Cellular Component	GO:0070013	intracellular organelle lumen	1	1/614	0.808601	1	KWMTBOMO09755
Cellular Component	GO:0031974	membrane-enclosed lumen	1	1/614	0.81267	1	KWMTBOMO09755
Cellular Component	GO:0044444	cytoplasmic part	5	5/614	0.886201	1	KWMTBOMO03002;KWMTBOMO06427;KWMTBOMO06524;KWMTBOMO09755;KWMTBOMO14815
Cellular Component	GO:0031090	organelle membrane	1	1/614	0.890807	1	KWMTBOMO06427
Cellular Component	GO:0005737	cytoplasm	5	5/614	0.98812	1	KWMTBOMO03002;KWMTBOMO06427;KWMTBOMO06524;KWMTBOMO09755;KWMTBOMO14815
Cellular Component	GO:0044422	organelle part	2	2/614	0.995335	1	KWMTBOMO06427;KWMTBOMO09755
Cellular Component	GO:0044446	intracellular organelle part	2	2/614	0.995335	1	KWMTBOMO06427;KWMTBOMO09755
Cellular Component	GO:0043234	protein complex	2	2/614	0.998341	1	KWMTBOMO01973;KWMTBOMO01975
Cellular Component	GO:0043231	intracellular membrane-bounded organelle	5	5/614	0.999137	1	KWMTBOMO03002;KWMTBOMO06427;KWMTBOMO06524;KWMTBOMO09755;KWMTBOMO14815
Cellular Component	GO:0043227	membrane-bounded organelle	5	5/614	0.999153	1	KWMTBOMO03002;KWMTBOMO06427;KWMTBOMO06524;KWMTBOMO09755;KWMTBOMO14815
Cellular Component	GO:0032991	macromolecular complex	2	2/614	0.999946	1	KWMTBOMO01973;KWMTBOMO01975
Cellular Component	GO:0005623	cell	13	13/614	0.999987	1	KWMTBOMO00765;KWMTBOMO03002;KWMTBOMO06427;KWMTBOMO06524;KWMTBOMO07046;KWMTBOMO09755;KWMTBOMO12932;KWMTBOMO14815;NEWGENE00081;NEWGENE00086;NEWGENE00087;NEWGENE00088;NEWGENE00089
Cellular Component	GO:0044464	cell part	13	13/614	0.999987	1	KWMTBOMO00765;KWMTBOMO03002;KWMTBOMO06427;KWMTBOMO06524;KWMTBOMO07046;KWMTBOMO09755;KWMTBOMO12932;KWMTBOMO14815;NEWGENE00081;NEWGENE00086;NEWGENE00087;NEWGENE00088;NEWGENE00089
Cellular Component	GO:0043229	intracellular organelle	5	5/614	0.999995	1	KWMTBOMO03002;KWMTBOMO06427;KWMTBOMO06524;KWMTBOMO09755;KWMTBOMO14815
Cellular Component	GO:0043226	organelle	5	5/614	0.999995	1	KWMTBOMO03002;KWMTBOMO06427;KWMTBOMO06524;KWMTBOMO09755;KWMTBOMO14815
Cellular Component	GO:0016021	integral component of membrane	5	5/614	0.999997	1	KWMTBOMO14815;NEWGENE00009;NEWGENE00368;NEWGENE00821;NEWGENE01437
Cellular Component	GO:0031224	intrinsic component of membrane	5	5/614	0.999997	1	KWMTBOMO14815;NEWGENE00009;NEWGENE00368;NEWGENE00821;NEWGENE01437
Cellular Component	GO:0044425	membrane part	6	6/614	0.999998	1	KWMTBOMO06427;KWMTBOMO14815;NEWGENE00009;NEWGENE00368;NEWGENE00821;NEWGENE01437
Cellular Component	GO:0044424	intracellular part	5	5/614	1	1	KWMTBOMO03002;KWMTBOMO06427;KWMTBOMO06524;KWMTBOMO09755;KWMTBOMO14815
Cellular Component	GO:0016020	membrane	11	11/614	1	1	KWMTBOMO06427;KWMTBOMO07046;KWMTBOMO09171;KWMTBOMO11484;KWMTBOMO12932;KWMTBOMO14815;KWMTBOMO15580;NEWGENE00009;NEWGENE00368;NEWGENE00821;NEWGENE01437
Cellular Component	GO:0005622	intracellular	5	5/614	1	1	KWMTBOMO03002;KWMTBOMO06427;KWMTBOMO06524;KWMTBOMO09755;KWMTBOMO14815
Cellular Component	GO:0005575	cellular_component	61	61/614	1	1	KWMTBOMO00268;KWMTBOMO00406;KWMTBOMO00703;KWMTBOMO00765;KWMTBOMO01924;KWMTBOMO01973;KWMTBOMO01975;KWMTBOMO02027;KWMTBOMO02225;KWMTBOMO03002;KWMTBOMO03172;KWMTBOMO03323;KWMTBOMO03559;KWMTBOMO03709;KWMTBOMO03710;KWMTBOMO03761;KWMTBOMO04771;KWMTBOMO05080;KWMTBOMO05735;KWMTBOMO06427;KWMTBOMO06524;KWMTBOMO07046;KWMTBOMO07877;KWMTBOMO08751;KWMTBOMO08753;KWMTBOMO08754;KWMTBOMO08845;KWMTBOMO09171;KWMTBOM…

## Sheet: Adult
Type	GO ID	Description	Count	GeneRatio	pvalue	qvalue	Genes
Molecular Function	GO:0042302	structural constituent of cuticle	76	76/739	1.01715e-67	1.8207e-65	KWMTBOMO00772;KWMTBOMO02259;KWMTBOMO02263;KWMTBOMO02265;KWMTBOMO02607;KWMTBOMO03697;KWMTBOMO03942;KWMTBOMO04384;KWMTBOMO04385;KWMTBOMO04410;KWMTBOMO05376;KWMTBOMO06990;KWMTBOMO06992;KWMTBOMO07409;KWMTBOMO09890;KWMTBOMO10433;KWMTBOMO10435;KWMTBOMO10974;KWMTBOMO11214;KWMTBOMO11216;KWMTBOMO11217;KWMTBOMO11219;KWMTBOMO11221;KWMTBOMO11223;KWMTBOMO12453;KWMTBOMO12921;KWMTBOMO12973;KWMTBOMO12979;KWMTBOM…
Molecular Function	GO:0005198	structural molecule activity	80	80/739	8.10638e-43	7.25521e-41	KWMTBOMO00772;KWMTBOMO01975;KWMTBOMO02259;KWMTBOMO02263;KWMTBOMO02265;KWMTBOMO02607;KWMTBOMO03697;KWMTBOMO03942;KWMTBOMO04384;KWMTBOMO04385;KWMTBOMO04410;KWMTBOMO05376;KWMTBOMO06990;KWMTBOMO06992;KWMTBOMO07409;KWMTBOMO09890;KWMTBOMO10433;KWMTBOMO10435;KWMTBOMO10974;KWMTBOMO11214;KWMTBOMO11216;KWMTBOMO11217;KWMTBOMO11219;KWMTBOMO11221;KWMTBOMO11223;KWMTBOMO12453;KWMTBOMO12921;KWMTBOMO12973;KWMTBOM…
Cellular Component	GO:0005576	extracellular region	48	48/739	3.43179e-39	2.19634e-37	KWMTBOMO00406;KWMTBOMO00703;KWMTBOMO01924;KWMTBOMO02027;KWMTBOMO02225;KWMTBOMO03172;KWMTBOMO03323;KWMTBOMO03559;KWMTBOMO03709;KWMTBOMO03710;KWMTBOMO03761;KWMTBOMO04771;KWMTBOMO04903;KWMTBOMO05080;KWMTBOMO05735;KWMTBOMO07206;KWMTBOMO07877;KWMTBOMO08751;KWMTBOMO08753;KWMTBOMO08754;KWMTBOMO08845;KWMTBOMO09734;KWMTBOMO09736;KWMTBOMO10061;KWMTBOMO11888;KWMTBOMO11893;KWMTBOMO11898;KWMTBOMO11900;KWMTBOM…
Molecular Function	GO:0016787	hydrolase activity	114	114/739	1.87624e-16	1.11949e-14	KWMTBOMO00342;KWMTBOMO00708;KWMTBOMO00803;KWMTBOMO01834;KWMTBOMO01924;KWMTBOMO02235;KWMTBOMO02623;KWMTBOMO02702;KWMTBOMO02807;KWMTBOMO02819;KWMTBOMO03129;KWMTBOMO03303;KWMTBOMO03328;KWMTBOMO03334;KWMTBOMO03398;KWMTBOMO03609;KWMTBOMO03996;KWMTBOMO04031;KWMTBOMO04135;KWMTBOMO04161;KWMTBOMO04173;KWMTBOMO04269;KWMTBOMO04771;KWMTBOMO04838;KWMTBOMO05090;KWMTBOMO05106;KWMTBOMO05183;KWMTBOMO05230;KWMTBOM…
Molecular Function	GO:0008236	serine-type peptidase activity	38	38/739	1.72934e-15	6.19102e-14	KWMTBOMO02235;KWMTBOMO02702;KWMTBOMO03303;KWMTBOMO03328;KWMTBOMO03334;KWMTBOMO03609;KWMTBOMO03996;KWMTBOMO04031;KWMTBOMO04161;KWMTBOMO04173;KWMTBOMO05090;KWMTBOMO06136;KWMTBOMO06279;KWMTBOMO06700;KWMTBOMO07132;KWMTBOMO09416;KWMTBOMO09504;KWMTBOMO09516;KWMTBOMO09690;KWMTBOMO10872;KWMTBOMO11851;KWMTBOMO11876;KWMTBOMO11911;KWMTBOMO12393;KWMTBOMO12405;KWMTBOMO12407;KWMTBOMO12408;KWMTBOMO13112;KWMTBOM…
Molecular Function	GO:0017171	serine hydrolase activity	38	38/739	1.72934e-15	6.19102e-14	KWMTBOMO02235;KWMTBOMO02702;KWMTBOMO03303;KWMTBOMO03328;KWMTBOMO03334;KWMTBOMO03609;KWMTBOMO03996;KWMTBOMO04031;KWMTBOMO04161;KWMTBOMO04173;KWMTBOMO05090;KWMTBOMO06136;KWMTBOMO06279;KWMTBOMO06700;KWMTBOMO07132;KWMTBOMO09416;KWMTBOMO09504;KWMTBOMO09516;KWMTBOMO09690;KWMTBOMO10872;KWMTBOMO11851;KWMTBOMO11876;KWMTBOMO11911;KWMTBOMO12393;KWMTBOMO12405;KWMTBOMO12407;KWMTBOMO12408;KWMTBOMO13112;KWMTBOM…
Molecular Function	GO:0004553	hydrolase activity, hydrolyzing O-glycosyl compounds	25	25/739	5.1474e-15	1.44269e-13	KWMTBOMO00803;KWMTBOMO02623;KWMTBOMO02819;KWMTBOMO03129;KWMTBOMO04135;KWMTBOMO04771;KWMTBOMO05183;KWMTBOMO05735;KWMTBOMO05834;KWMTBOMO06106;KWMTBOMO06450;KWMTBOMO06535;KWMTBOMO07068;KWMTBOMO08248;KWMTBOMO09833;KWMTBOMO10092;KWMTBOMO10093;KWMTBOMO11646;KWMTBOMO11738;KWMTBOMO12223;KWMTBOMO12236;KWMTBOMO12758;KWMTBOMO15108;KWMTBOMO15560;KWMTBOMO15791
Molecular Function	GO:0004252	serine-type endopeptidase activity	35	35/739	5.6418e-15	1.44269e-13	KWMTBOMO02702;KWMTBOMO03303;KWMTBOMO03328;KWMTBOMO03334;KWMTBOMO03609;KWMTBOMO03996;KWMTBOMO04031;KWMTBOMO04161;KWMTBOMO04173;KWMTBOMO06136;KWMTBOMO06279;KWMTBOMO06700;KWMTBOMO07132;KWMTBOMO09504;KWMTBOMO09516;KWMTBOMO09690;KWMTBOMO10872;KWMTBOMO11851;KWMTBOMO11876;KWMTBOMO11911;KWMTBOMO12393;KWMTBOMO12405;KWMTBOMO12407;KWMTBOMO12408;KWMTBOMO13112;KWMTBOMO14032;KWMTBOMO14542;KWMTBOMO14619;KWMTBOM…
Molecular Function	GO:0016798	hydrolase activity, acting on glycosyl bonds	25	25/739	1.8631e-14	4.16869e-13	KWMTBOMO00803;KWMTBOMO02623;KWMTBOMO02819;KWMTBOMO03129;KWMTBOMO04135;KWMTBOMO04771;KWMTBOMO05183;KWMTBOMO05735;KWMTBOMO05834;KWMTBOMO06106;KWMTBOMO06450;KWMTBOMO06535;KWMTBOMO07068;KWMTBOMO08248;KWMTBOMO09833;KWMTBOMO10092;KWMTBOMO10093;KWMTBOMO11646;KWMTBOMO11738;KWMTBOMO12223;KWMTBOMO12236;KWMTBOMO12758;KWMTBOMO15108;KWMTBOMO15560;KWMTBOMO15791
Biological Process	GO:0006508	proteolysis	53	53/739	8.61825e-14	2.551e-11	KWMTBOMO00708;KWMTBOMO02235;KWMTBOMO02702;KWMTBOMO03303;KWMTBOMO03328;KWMTBOMO03334;KWMTBOMO03609;KWMTBOMO03996;KWMTBOMO04031;KWMTBOMO04161;KWMTBOMO04173;KWMTBOMO05090;KWMTBOMO05230;KWMTBOMO05339;KWMTBOMO05730;KWMTBOMO05861;KWMTBOMO06136;KWMTBOMO06279;KWMTBOMO06700;KWMTBOMO07132;KWMTBOMO07223;KWMTBOMO08908;KWMTBOMO09416;KWMTBOMO09504;KWMTBOMO09516;KWMTBOMO09690;KWMTBOMO10376;KWMTBOMO10872;KWMTBOM…
Molecular Function	GO:0008233	peptidase activity	55	55/739	1.41505e-12	2.81438e-11	KWMTBOMO00708;KWMTBOMO02235;KWMTBOMO02702;KWMTBOMO03303;KWMTBOMO03328;KWMTBOMO03334;KWMTBOMO03609;KWMTBOMO03996;KWMTBOMO04031;KWMTBOMO04161;KWMTBOMO04173;KWMTBOMO05090;KWMTBOMO05230;KWMTBOMO05339;KWMTBOMO05730;KWMTBOMO05861;KWMTBOMO06136;KWMTBOMO06279;KWMTBOMO06700;KWMTBOMO07132;KWMTBOMO07223;KWMTBOMO08908;KWMTBOMO09416;KWMTBOMO09504;KWMTBOMO09516;KWMTBOMO09690;KWMTBOMO10376;KWMTBOMO10872;KWMTBOM…
Molecular Function	GO:0070011	peptidase activity, acting on L-amino acid peptides	54	54/739	3.07934e-12	5.51203e-11	KWMTBOMO00708;KWMTBOMO02235;KWMTBOMO02702;KWMTBOMO03303;KWMTBOMO03328;KWMTBOMO03334;KWMTBOMO03609;KWMTBOMO03996;KWMTBOMO04031;KWMTBOMO04161;KWMTBOMO04173;KWMTBOMO05090;KWMTBOMO05230;KWMTBOMO05339;KWMTBOMO05730;KWMTBOMO05861;KWMTBOMO06136;KWMTBOMO06279;KWMTBOMO06700;KWMTBOMO07132;KWMTBOMO07223;KWMTBOMO08908;KWMTBOMO09416;KWMTBOMO09504;KWMTBOMO09516;KWMTBOMO09690;KWMTBOMO10376;KWMTBOMO10872;KWMTBOM…
Biological Process	GO:0006022	aminoglycan metabolic process	19	19/739	1.13481e-12	1.67951e-10	KWMTBOMO00703;KWMTBOMO00803;KWMTBOMO01924;KWMTBOMO02225;KWMTBOMO03761;KWMTBOMO04135;KWMTBOMO04771;KWMTBOMO04838;KWMTBOMO05735;KWMTBOMO07206;KWMTBOMO08751;KWMTBOMO08753;KWMTBOMO08754;KWMTBOMO08845;KWMTBOMO09649;KWMTBOMO09650;KWMTBOMO09652;KWMTBOMO10061;KWMTBOMO13035
Biological Process	GO:0005975	carbohydrate metabolic process	29	29/739	1.86898e-10	1.28865e-08	KWMTBOMO00803;KWMTBOMO01924;KWMTBOMO02257;KWMTBOMO02623;KWMTBOMO02819;KWMTBOMO03129;KWMTBOMO04135;KWMTBOMO04397;KWMTBOMO04771;KWMTBOMO05183;KWMTBOMO05735;KWMTBOMO05834;KWMTBOMO06106;KWMTBOMO06450;KWMTBOMO06535;KWMTBOMO07206;KWMTBOMO08248;KWMTBOMO09833;KWMTBOMO10092;KWMTBOMO10093;KWMTBOMO11412;KWMTBOMO11646;KWMTBOMO11738;KWMTBOMO12223;KWMTBOMO12236;KWMTBOMO12758;KWMTBOMO15108;KWMTBOMO15560;KWMTBOM…
Biological Process	GO:0006030	chitin metabolic process	15	15/739	1.98165e-10	1.28865e-08	KWMTBOMO00703;KWMTBOMO00803;KWMTBOMO01924;KWMTBOMO02225;KWMTBOMO03761;KWMTBOMO04135;KWMTBOMO04771;KWMTBOMO05735;KWMTBOMO07206;KWMTBOMO08751;KWMTBOMO08753;KWMTBOMO08754;KWMTBOMO08845;KWMTBOMO10061;KWMTBOMO13035
Biological Process	GO:0006040	amino sugar metabolic process	15	15/739	2.61212e-10	1.28865e-08	KWMTBOMO00703;KWMTBOMO00803;KWMTBOMO01924;KWMTBOMO02225;KWMTBOMO03761;KWMTBOMO04135;KWMTBOMO04771;KWMTBOMO05735;KWMTBOMO07206;KWMTBOMO08751;KWMTBOMO08753;KWMTBOMO08754;KWMTBOMO08845;KWMTBOMO10061;KWMTBOMO13035
Biological Process	GO:1901071	glucosamine-containing compound metabolic process	15	15/739	2.61212e-10	1.28865e-08	KWMTBOMO00703;KWMTBOMO00803;KWMTBOMO01924;KWMTBOMO02225;KWMTBOMO03761;KWMTBOMO04135;KWMTBOMO04771;KWMTBOMO05735;KWMTBOMO07206;KWMTBOMO08751;KWMTBOMO08753;KWMTBOMO08754;KWMTBOMO08845;KWMTBOMO10061;KWMTBOMO13035
Molecular Function	GO:0004175	endopeptidase activity	41	41/739	8.05075e-10	1.31008e-08	KWMTBOMO02702;KWMTBOMO03303;KWMTBOMO03328;KWMTBOMO03334;KWMTBOMO03609;KWMTBOMO03996;KWMTBOMO04031;KWMTBOMO04161;KWMTBOMO04173;KWMTBOMO05230;KWMTBOMO06136;KWMTBOMO06279;KWMTBOMO06700;KWMTBOMO07132;KWMTBOMO08908;KWMTBOMO09504;KWMTBOMO09516;KWMTBOMO09690;KWMTBOMO10376;KWMTBOMO10872;KWMTBOMO11490;KWMTBOMO11851;KWMTBOMO11876;KWMTBOMO11911;KWMTBOMO12393;KWMTBOMO12405;KWMTBOMO12407;KWMTBOMO12408;KWMTBOM…
Molecular Function	GO:0008061	chitin binding	13	13/739	2.75003e-08	4.10213e-07	KWMTBOMO00703;KWMTBOMO01924;KWMTBOMO02225;KWMTBOMO03761;KWMTBOMO04771;KWMTBOMO05735;KWMTBOMO07206;KWMTBOMO08751;KWMTBOMO08753;KWMTBOMO08754;KWMTBOMO08845;KWMTBOMO10061;KWMTBOMO13035
Biological Process	GO:0006026	aminoglycan catabolic process	8	8/739	1.20514e-07	5.09604e-06	KWMTBOMO00803;KWMTBOMO04135;KWMTBOMO04771;KWMTBOMO04838;KWMTBOMO05735;KWMTBOMO09649;KWMTBOMO09650;KWMTBOMO09652
Biological Process	GO:1901136	carbohydrate derivative catabolic process	8	8/739	1.25799e-06	4.65455e-05	KWMTBOMO00803;KWMTBOMO04135;KWMTBOMO04771;KWMTBOMO04838;KWMTBOMO05735;KWMTBOMO09649;KWMTBOMO09650;KWMTBOMO09652
Biological Process	GO:1901565	organonitrogen compound catabolic process	10	10/739	2.42148e-06	7.96399e-05	KWMTBOMO00803;KWMTBOMO03398;KWMTBOMO04135;KWMTBOMO04771;KWMTBOMO04838;KWMTBOMO05735;KWMTBOMO08836;KWMTBOMO09649;KWMTBOMO09650;KWMTBOMO09652
Molecular Function	GO:0016810	hydrolase activity, acting on carbon-nitrogen (but not peptide) bonds	11	11/739	1.74239e-05	0.000239913	KWMTBOMO01924;KWMTBOMO03398;KWMTBOMO04838;KWMTBOMO07206;KWMTBOMO07223;KWMTBOMO08836;KWMTBOMO09593;KWMTBOMO09649;KWMTBOMO09650;KWMTBOMO09652;KWMTBOMO16194
Molecular Function	GO:0016811	hydrolase activity, acting on carbon-nitrogen (but not peptide) bonds, in linear amides	7	7/739	4.32359e-05	0.000544381	KWMTBOMO03398;KWMTBOMO04838;KWMTBOMO07223;KWMTBOMO08836;KWMTBOMO09649;KWMTBOMO09650;KWMTBOMO09652
Molecular Function	GO:0003993	acid phosphatase activity	6	6/739	4.56185e-05	0.000544381	KWMTBOMO01834;KWMTBOMO04269;KWMTBOMO08187;KWMTBOMO10492;KWMTBOMO13063;KWMTBOMO14113
Biological Process	GO:0008152	metabolic process	136	136/739	3.48165e-05	0.00103057	KWMTBOMO00094;KWMTBOMO00342;KWMTBOMO00703;KWMTBOMO00708;KWMTBOMO00803;KWMTBOMO01477;KWMTBOMO01924;KWMTBOMO02225;KWMTBOMO02235;KWMTBOMO02257;KWMTBOMO02302;KWMTBOMO02623;KWMTBOMO02702;KWMTBOMO02819;KWMTBOMO03129;KWMTBOMO03303;KWMTBOMO03328;KWMTBOMO03334;KWMTBOMO03398;KWMTBOMO03609;KWMTBOMO03761;KWMTBOMO03996;KWMTBOMO04031;KWMTBOMO04135;KWMTBOMO04161;KWMTBOMO04173;KWMTBOMO04397;KWMTBOMO04771;KWMTBOM…
Molecular Function	GO:0004568	chitinase activity	4	4/739	0.000204459	0.00215283	KWMTBOMO00803;KWMTBOMO04135;KWMTBOMO04771;KWMTBOMO05735
Molecular Function	GO:0008484	sulfuric ester hydrolase activity	4	4/739	0.000204459	0.00215283	KWMTBOMO05106;KWMTBOMO08114;KWMTBOMO09111;KWMTBOMO10042
Cellular Component	GO:0044421	extracellular region part	6	6/739	9.1433e-05	0.00292586	KWMTBOMO00406;KWMTBOMO03172;KWMTBOMO09734;KWMTBOMO09736;KWMTBOMO13908;KWMTBOMO15337
Biological Process	GO:0006032	chitin catabolic process	4	4/739	0.000134637	0.00306558	KWMTBOMO00803;KWMTBOMO04135;KWMTBOMO04771;KWMTBOMO05735
Biological Process	GO:0046348	amino sugar catabolic process	4	4/739	0.000134637	0.00306558	KWMTBOMO00803;KWMTBOMO04135;KWMTBOMO04771;KWMTBOMO05735
Biological Process	GO:1901072	glucosamine-containing compound catabolic process	4	4/739	0.000134637	0.00306558	KWMTBOMO00803;KWMTBOMO04135;KWMTBOMO04771;KWMTBOMO05735
Biological Process	GO:1901135	carbohydrate derivative metabolic process	20	20/739	0.00017782	0.00375962	KWMTBOMO00703;KWMTBOMO00803;KWMTBOMO01924;KWMTBOMO02225;KWMTBOMO03761;KWMTBOMO04135;KWMTBOMO04771;KWMTBOMO04838;KWMTBOMO05735;KWMTBOMO07206;KWMTBOMO08751;KWMTBOMO08753;KWMTBOMO08754;KWMTBOMO08845;KWMTBOMO09649;KWMTBOMO09650;KWMTBOMO09652;KWMTBOMO10061;KWMTBOMO11479;KWMTBOMO13035
Molecular Function	GO:0008745	N-acetylmuramoyl-L-alanine amidase activity	4	4/739	0.000504643	0.00501839	KWMTBOMO04838;KWMTBOMO09649;KWMTBOMO09650;KWMTBOMO09652
Molecular Function	GO:0003824	catalytic activity	155	155/739	0.000606116	0.00571025	KWMTBOMO00342;KWMTBOMO00708;KWMTBOMO00803;KWMTBOMO00985;KWMTBOMO01477;KWMTBOMO01834;KWMTBOMO01924;KWMTBOMO02235;KWMTBOMO02257;KWMTBOMO02302;KWMTBOMO02468;KWMTBOMO02623;KWMTBOMO02702;KWMTBOMO02807;KWMTBOMO02819;KWMTBOMO03002;KWMTBOMO03129;KWMTBOMO03303;KWMTBOMO03328;KWMTBOMO03334;KWMTBOMO03349;KWMTBOMO03398;KWMTBOMO03454;KWMTBOMO03609;KWMTBOMO03996;KWMTBOMO04031;KWMTBOMO04135;KWMTBOMO04161;KWMTBOM…
Biological Process	GO:0000270	peptidoglycan metabolic process	4	4/739	0.000334486	0.005824	KWMTBOMO04838;KWMTBOMO09649;KWMTBOMO09650;KWMTBOMO09652
Biological Process	GO:0006027	glycosaminoglycan catabolic process	4	4/739	0.000334486	0.005824	KWMTBOMO04838;KWMTBOMO09649;KWMTBOMO09650;KWMTBOMO09652
Biological Process	GO:0009253	peptidoglycan catabolic process	4	4/739	0.000334486	0.005824	KWMTBOMO04838;KWMTBOMO09649;KWMTBOMO09650;KWMTBOMO09652
Molecular Function	GO:0030414	peptidase inhibitor activity	6	6/739	0.000848599	0.00723329	KWMTBOMO03559;KWMTBOMO03644;KWMTBOMO04903;KWMTBOMO11735;KWMTBOMO15337;KWMTBOMO15352
Molecular Function	GO:0061134	peptidase regulator activity	6	6/739	0.000848599	0.00723329	KWMTBOMO03559;KWMTBOMO03644;KWMTBOMO04903;KWMTBOMO11735;KWMTBOMO15337;KWMTBOMO15352
Biological Process	GO:0019538	protein metabolic process	58	58/739	0.000555515	0.00913514	KWMTBOMO00708;KWMTBOMO02235;KWMTBOMO02702;KWMTBOMO03303;KWMTBOMO03328;KWMTBOMO03334;KWMTBOMO03609;KWMTBOMO03996;KWMTBOMO04031;KWMTBOMO04161;KWMTBOMO04173;KWMTBOMO05090;KWMTBOMO05230;KWMTBOMO05339;KWMTBOMO05730;KWMTBOMO05764;KWMTBOMO05766;KWMTBOMO05861;KWMTBOMO06136;KWMTBOMO06279;KWMTBOMO06700;KWMTBOMO07132;KWMTBOMO07223;KWMTBOMO08908;KWMTBOMO09416;KWMTBOMO09504;KWMTBOMO09516;KWMTBOMO09690;KWMTBOM…
Cellular Component	GO:0031012	extracellular matrix	4	4/739	0.000530591	0.00995469	KWMTBOMO00406;KWMTBOMO03172;KWMTBOMO11490;KWMTBOMO15337
Cellular Component	GO:0005783	endoplasmic reticulum	6	6/739	0.000765349	0.00995469	KWMTBOMO03002;KWMTBOMO06427;KWMTBOMO06524;KWMTBOMO09755;KWMTBOMO11479;KWMTBOMO14815
Cellular Component	GO:0005578	proteinaceous extracellular matrix	3	3/739	0.00077771	0.00995469	KWMTBOMO00406;KWMTBOMO03172;KWMTBOMO15337
Molecular Function	GO:0004061	arylformamidase activity	2	2/739	0.00138036	0.0107428	KWMTBOMO03398;KWMTBOMO08836
Molecular Function	GO:0004531	deoxyribonuclease II activity	2	2/739	0.00138036	0.0107428	KWMTBOMO10945;NEWGENE01140
Molecular Function	GO:0031409	pigment binding	3	3/739	0.00159795	0.0119181	KWMTBOMO09837;KWMTBOMO15031;KWMTBOMO15033
Biological Process	GO:0019725	cellular homeostasis	7	7/739	0.00124142	0.01934	KWMTBOMO00256;KWMTBOMO02468;KWMTBOMO03002;KWMTBOMO05276;KWMTBOMO06524;KWMTBOMO07442;KWMTBOMO14600
Molecular Function	GO:0005044	scavenger receptor activity	3	3/739	0.00362755	0.0240991	KWMTBOMO09522;KWMTBOMO11859;KWMTBOMO15580
Molecular Function	GO:0038024	cargo receptor activity	3	3/739	0.00362755	0.0240991	KWMTBOMO09522;KWMTBOMO11859;KWMTBOMO15580
Molecular Function	GO:0004857	enzyme inhibitor activity	6	6/739	0.0037924	0.0240991	KWMTBOMO03559;KWMTBOMO03644;KWMTBOMO04903;KWMTBOMO11735;KWMTBOMO15337;KWMTBOMO15352
Molecular Function	GO:0001871	pattern binding	2	2/739	0.00403896	0.0240991	KWMTBOMO09522;KWMTBOMO11859
Molecular Function	GO:0016889	endodeoxyribonuclease activity, producing 3'-phosphomonoesters	2	2/739	0.00403896	0.0240991	KWMTBOMO10945;NEWGENE01140
Molecular Function	GO:0030247	polysaccharide binding	2	2/739	0.00403896	0.0240991	KWMTBOMO09522;KWMTBOMO11859
Cellular Component	GO:0005615	extracellular space	4	4/739	0.00266008	0.0283742	KWMTBOMO03172;KWMTBOMO09734;KWMTBOMO09736;KWMTBOMO13908
Biological Process	GO:0030203	glycosaminoglycan metabolic process	4	4/739	0.00206033	0.0304929	KWMTBOMO04838;KWMTBOMO09649;KWMTBOMO09650;KWMTBOMO09652
Biological Process	GO:0045454	cell redox homeostasis	6	6/739	0.00249839	0.0352155	KWMTBOMO00256;KWMTBOMO02468;KWMTBOMO03002;KWMTBOMO05276;KWMTBOMO06524;KWMTBOMO07442
Biological Process	GO:0019441	tryptophan catabolic process to kynurenine	2	2/739	0.00327903	0.0404413	KWMTBOMO03398;KWMTBOMO08836
Biological Process	GO:0042537	benzene-containing compound metabolic process	2	2/739	0.00327903	0.0404413	KWMTBOMO03398;KWMTBOMO08836
Biological Process	GO:0070189	kynurenine metabolic process	2	2/739	0.00327903	0.0404413	KWMTBOMO03398;KWMTBOMO08836
Biological Process	GO:0071704	organic substance metabolic process	119	119/739	0.00353141	0.041812	KWMTBOMO00094;KWMTBOMO00703;KWMTBOMO00708;KWMTBOMO00803;KWMTBOMO01924;KWMTBOMO02225;KWMTBOMO02235;KWMTBOMO02257;KWMTBOMO02302;KWMTBOMO02623;KWMTBOMO02702;KWMTBOMO02819;KWMTBOMO03129;KWMTBOMO03303;KWMTBOMO03328;KWMTBOMO03334;KWMTBOMO03398;KWMTBOMO03609;KWMTBOMO03761;KWMTBOMO03996;KWMTBOMO04031;KWMTBOMO04135;KWMTBOMO04161;KWMTBOMO04173;KWMTBOMO04397;KWMTBOMO04771;KWMTBOMO04838;KWMTBOMO05090;KWMTBOM…
Molecular Function	GO:0004555	alpha,alpha-trehalase activity	2	2/739	0.00787933	0.044075	KWMTBOMO10092;KWMTBOMO10093
Molecular Function	GO:0015927	trehalase activity	2	2/739	0.00787933	0.044075	KWMTBOMO10092;KWMTBOMO10093
Molecular Function	GO:0016791	phosphatase activity	8	8/739	0.00952628	0.0516729	KWMTBOMO01834;KWMTBOMO04269;KWMTBOMO08187;KWMTBOMO10492;KWMTBOMO13063;KWMTBOMO13810;KWMTBOMO14113;KWMTBOMO16121
Molecular Function	GO:0008234	cysteine-type peptidase activity	5	5/739	0.0101048	0.0518012	KWMTBOMO05861;KWMTBOMO10376;KWMTBOMO11859;KWMTBOMO12258;KWMTBOMO12335
Molecular Function	GO:0008238	exopeptidase activity	7	7/739	0.0101287	0.0518012	KWMTBOMO00708;KWMTBOMO02235;KWMTBOMO05339;KWMTBOMO05730;KWMTBOMO09416;KWMTBOMO11439;KWMTBOMO13084
Molecular Function	GO:0004180	carboxypeptidase activity	5	5/739	0.0126669	0.0604128	KWMTBOMO02235;KWMTBOMO05730;KWMTBOMO09416;KWMTBOMO11439;KWMTBOMO13084
Molecular Function	GO:0004866	endopeptidase inhibitor activity	4	4/739	0.0128251	0.0604128	KWMTBOMO03644;KWMTBOMO11735;KWMTBOMO15337;KWMTBOMO15352
Molecular Function	GO:0061135	endopeptidase regulator activity	4	4/739	0.0128251	0.0604128	KWMTBOMO03644;KWMTBOMO11735;KWMTBOMO15337;KWMTBOMO15352
Molecular Function	GO:0008237	metallopeptidase activity	10	10/739	0.0161887	0.0743018	KWMTBOMO00708;KWMTBOMO05230;KWMTBOMO05339;KWMTBOMO05730;KWMTBOMO07223;KWMTBOMO08908;KWMTBOMO11439;KWMTBOMO11490;KWMTBOMO13084;KWMTBOMO15337
Cellular Component	GO:0012505	endomembrane system	7	7/739	0.00893204	0.0816643	KWMTBOMO01804;KWMTBOMO03002;KWMTBOMO06427;KWMTBOMO06524;KWMTBOMO09755;KWMTBOMO11479;KWMTBOMO14815
Molecular Function	GO:0004520	endodeoxyribonuclease activity	2	2/739	0.0187461	0.0818426	KWMTBOMO10945;NEWGENE01140
Molecular Function	GO:0016894	endonuclease activity, active with either ribo- or deoxyribonucleic acids and producing 3'-phosphomonoesters	2	2/739	0.0187461	0.0818426	KWMTBOMO10945;NEWGENE01140
Molecular Function	GO:0005509	calcium ion binding	12	12/739	0.0192391	0.0819953	KWMTBOMO00406;KWMTBOMO02617;KWMTBOMO03172;KWMTBOMO04614;KWMTBOMO05552;KWMTBOMO07046;KWMTBOMO07122;KWMTBOMO07498;KWMTBOMO12932;KWMTBOMO15985;KWMTBOMO16072;NEWGENE01017
Biological Process	GO:0007156	homophilic cell adhesion via plasma membrane adhesion molecules	4	4/739	0.00888781	0.0836353	KWMTBOMO07046;KWMTBOMO07122;KWMTBOMO12932;NEWGENE01017
Biological Process	GO:0098609	cell-cell adhesion	4	4/739	0.00888781	0.0836353	KWMTBOMO07046;KWMTBOMO07122;KWMTBOMO12932;NEWGENE01017
Biological Process	GO:0098742	cell-cell adhesion via plasma-membrane adhesion molecules	4	4/739	0.00888781	0.0836353	KWMTBOMO07046;KWMTBOMO07122;KWMTBOMO12932;NEWGENE01017
Biological Process	GO:0005984	disaccharide metabolic process	2	2/739	0.0104544	0.0836353	KWMTBOMO10092;KWMTBOMO10093
Biological Process	GO:0005991	trehalose metabolic process	2	2/739	0.0104544	0.0836353	KWMTBOMO10092;KWMTBOMO10093
Biological Process	GO:0006568	tryptophan metabolic process	2	2/739	0.0104544	0.0836353	KWMTBOMO03398;KWMTBOMO08836
Biological Process	GO:0006569	tryptophan catabolic process	2	2/739	0.0104544	0.0836353	KWMTBOMO03398;KWMTBOMO08836
Biological Process	GO:0006586	indolalkylamine metabolic process	2	2/739	0.0104544	0.0836353	KWMTBOMO03398;KWMTBOMO08836
Biological Process	GO:0009310	amine catabolic process	2	2/739	0.0104544	0.0836353	KWMTBOMO03398;KWMTBOMO08836
Biological Process	GO:0042402	cellular biogenic amine catabolic process	2	2/739	0.0104544	0.0836353	KWMTBOMO03398;KWMTBOMO08836
Biological Process	GO:0042436	indole-containing compound catabolic process	2	2/739	0.0104544	0.0836353	KWMTBOMO03398;KWMTBOMO08836
Biological Process	GO:0046218	indolalkylamine catabolic process	2	2/739	0.0104544	0.0836353	KWMTBOMO03398;KWMTBOMO08836
Biological Process	GO:0007155	cell adhesion	6	6/739	0.0124163	0.0942363	KWMTBOMO07041;KWMTBOMO07046;KWMTBOMO07122;KWMTBOMO07498;KWMTBOMO12932;NEWGENE01017
Biological Process	GO:0022610	biological adhesion	6	6/739	0.0124163	0.0942363	KWMTBOMO07041;KWMTBOMO07046;KWMTBOMO07122;KWMTBOMO07498;KWMTBOMO12932;NEWGENE01017
Molecular Function	GO:0042578	phosphoric ester hydrolase activity	9	9/739	0.0247138	0.102878	KWMTBOMO01834;KWMTBOMO04269;KWMTBOMO08187;KWMTBOMO09030;KWMTBOMO10492;KWMTBOMO13063;KWMTBOMO13810;KWMTBOMO14113;KWMTBOMO16121
Molecular Function	GO:0004536	deoxyribonuclease activity	2	2/739	0.0256053	0.104167	KWMTBOMO10945;NEWGENE01140
Molecular Function	GO:0016788	hydrolase activity, acting on ester bonds	21	21/739	0.0266323	0.105937	KWMTBOMO01834;KWMTBOMO02807;KWMTBOMO04269;KWMTBOMO05106;KWMTBOMO05361;KWMTBOMO08114;KWMTBOMO08187;KWMTBOMO08746;KWMTBOMO09030;KWMTBOMO09111;KWMTBOMO09765;KWMTBOMO10042;KWMTBOMO10231;KWMTBOMO10492;KWMTBOMO10945;KWMTBOMO12317;KWMTBOMO13063;KWMTBOMO13810;KWMTBOMO14113;KWMTBOMO16121;NEWGENE01140
Molecular Function	GO:0004867	serine-type endopeptidase inhibitor activity	3	3/739	0.0275077	0.107041	KWMTBOMO03644;KWMTBOMO15337;KWMTBOMO15352
Biological Process	GO:0006665	sphingolipid metabolic process	2	2/739	0.015338	0.108096	KWMTBOMO07114;KWMTBOMO09833
Biological Process	GO:0006801	superoxide metabolic process	2	2/739	0.015338	0.108096	KWMTBOMO05948;KWMTBOMO05949
Biological Process	GO:0042430	indole-containing compound metabolic process	2	2/739	0.015338	0.108096	KWMTBOMO03398;KWMTBOMO08836
Biological Process	GO:0006869	lipid transport	4	4/739	0.0169157	0.116443	KWMTBOMO09765;KWMTBOMO12317;KWMTBOMO14648;KWMTBOMO16057
Molecular Function	GO:0004185	serine-type carboxypeptidase activity	2	2/739	0.0333116	0.121689	KWMTBOMO02235;KWMTBOMO09416
Molecular Function	GO:0004563	beta-N-acetylhexosaminidase activity	2	2/739	0.0333116	0.121689	KWMTBOMO06535;KWMTBOMO11738
Molecular Function	GO:0070008	serine-type exopeptidase activity	2	2/739	0.0333116	0.121689	KWMTBOMO02235;KWMTBOMO09416
Molecular Function	GO:0003923	GPI-anchor transamidase activity	1	1/739	0.0372072	0.123335	KWMTBOMO11479
Molecular Function	GO:0004560	alpha-L-fucosidase activity	1	1/739	0.0372072	0.123335	KWMTBOMO05834
Molecular Function	GO:0005520	insulin-like growth factor binding	1	1/739	0.0372072	0.123335	KWMTBOMO03323
Molecular Function	GO:0015928	fucosidase activity	1	1/739	0.0372072	0.123335	KWMTBOMO05834
Molecular Function	GO:0031419	cobalamin binding	1	1/739	0.0372072	0.123335	KWMTBOMO09931
Biological Process	GO:0010876	lipid localization	4	4/739	0.0189269	0.127326	KWMTBOMO09765;KWMTBOMO12317;KWMTBOMO14648;KWMTBOMO16057
Biological Process	GO:0006643	membrane lipid metabolic process	3	3/739	0.0208534	0.13228	KWMTBOMO07114;KWMTBOMO09833;KWMTBOMO11479
Biological Process	GO:0009074	aromatic amino acid family catabolic process	2	2/739	0.021004	0.13228	KWMTBOMO03398;KWMTBOMO08836
Biological Process	GO:0009311	oligosaccharide metabolic process	2	2/739	0.021004	0.13228	KWMTBOMO10092;KWMTBOMO10093
Molecular Function	GO:0008241	peptidyl-dipeptidase activity	2	2/739	0.0417927	0.133587	KWMTBOMO00708;KWMTBOMO05339
Molecular Function	GO:0015929	hexosaminidase activity	2	2/739	0.0417927	0.133587	KWMTBOMO06535;KWMTBOMO11738
Biological Process	GO:1901564	organonitrogen compound metabolic process	26	26/739	0.0241747	0.149077	KWMTBOMO00703;KWMTBOMO00803;KWMTBOMO01924;KWMTBOMO02225;KWMTBOMO03398;KWMTBOMO03761;KWMTBOMO04135;KWMTBOMO04771;KWMTBOMO04838;KWMTBOMO05735;KWMTBOMO07114;KWMTBOMO07206;KWMTBOMO07223;KWMTBOMO07908;KWMTBOMO08751;KWMTBOMO08753;KWMTBOMO08754;KWMTBOMO08836;KWMTBOMO08845;KWMTBOMO09649;KWMTBOMO09650;KWMTBOMO09652;KWMTBOMO09833;KWMTBOMO10061;KWMTBOMO13035;KWMTBOMO16453
Biological Process	GO:0006576	cellular biogenic amine metabolic process	2	2/739	0.027395	0.165488	KWMTBOMO03398;KWMTBOMO08836
Cellular Component	GO:0044432	endoplasmic reticulum part	3	3/739	0.0235162	0.178562	KWMTBOMO06427;KWMTBOMO09755;KWMTBOMO11479
Cellular Component	GO:0005788	endoplasmic reticulum lumen	1	1/739	0.0251103	0.178562	KWMTBOMO09755
Biological Process	GO:0042592	homeostatic process	7	7/739	0.0304761	0.180419	KWMTBOMO00256;KWMTBOMO02468;KWMTBOMO03002;KWMTBOMO05276;KWMTBOMO06524;KWMTBOMO07442;KWMTBOMO14600
Biological Process	GO:0006004	fucose metabolic process	1	1/739	0.033531	0.183799	KWMTBOMO05834
Biological Process	GO:0009306	protein secretion	1	1/739	0.033531	0.183799	KWMTBOMO09755
Biological Process	GO:0015889	cobalamin transport	1	1/739	0.033531	0.183799	KWMTBOMO09931
Biological Process	GO:0019428	allantoin biosynthetic process	1	1/739	0.033531	0.183799	KWMTBOMO07908
Biological Process	GO:0072593	reactive oxygen species metabolic process	2	2/739	0.0344567	0.18544	KWMTBOMO05948;KWMTBOMO05949
Molecular Function	GO:0030246	carbohydrate binding	4	4/739	0.0601854	0.189003	KWMTBOMO06106;KWMTBOMO06450;KWMTBOMO09522;KWMTBOMO11859
Biological Process	GO:0009057	macromolecule catabolic process	8	8/739	0.0399848	0.211348	KWMTBOMO00803;KWMTBOMO04135;KWMTBOMO04771;KWMTBOMO04838;KWMTBOMO05735;KWMTBOMO09649;KWMTBOMO09650;KWMTBOMO09652
Biological Process	GO:0009308	amine metabolic process	2	2/739	0.0421375	0.215047	KWMTBOMO03398;KWMTBOMO08836
Biological Process	GO:0044106	cellular amine metabolic process	2	2/739	0.0421375	0.215047	KWMTBOMO03398;KWMTBOMO08836
Molecular Function	GO:0019838	growth factor binding	1	1/739	0.0730341	0.225398	KWMTBOMO03323
Molecular Function	GO:0004623	phospholipase A2 activity	2	2/739	0.0821651	0.237219	KWMTBOMO09765;KWMTBOMO12317
Molecular Function	GO:0005319	lipid transporter activity	2	2/739	0.0821651	0.237219	KWMTBOMO14648;KWMTBOMO16057
Molecular Function	GO:0005507	copper ion binding	2	2/739	0.0821651	0.237219	KWMTBOMO15580;KWMTBOMO16289
Molecular Function	GO:0019239	deaminase activity	2	2/739	0.0821651	0.237219	KWMTBOMO09734;KWMTBOMO09736
Molecular Function	GO:0004181	metallocarboxypeptidase activity	3	3/739	0.0843179	0.23957	KWMTBOMO05730;KWMTBOMO11439;KWMTBOMO13084
Biological Process	GO:0042180	cellular ketone metabolic process	2	2/739	0.0503885	0.252796	KWMTBOMO03398;KWMTBOMO08836
Cellular Component	GO:0000323	lytic vacuole	1	1/739	0.0495983	0.264525	KWMTBOMO07114
Cellular Component	GO:0005581	collagen trimer	1	1/739	0.0495983	0.264525	KWMTBOMO01975
Cellular Component	GO:0005764	lysosome	1	1/739	0.0495983	0.264525	KWMTBOMO07114
Biological Process	GO:0001558	regulation of cell growth	1	1/739	0.0659443	0.26647	KWMTBOMO03323
Biological Process	GO:0006879	cellular iron ion homeostasis	1	1/739	0.0659443	0.26647	KWMTBOMO14600
Biological Process	GO:0007160	cell-matrix adhesion	1	1/739	0.0659443	0.26647	KWMTBOMO07498
Biological Process	GO:0031589	cell-substrate adhesion	1	1/739	0.0659443	0.26647	KWMTBOMO07498
Biological Process	GO:0040008	regulation of growth	1	1/739	0.0659443	0.26647	KWMTBOMO03323
Biological Process	GO:0046916	cellular transition metal ion homeostasis	1	1/739	0.0659443	0.26647	KWMTBOMO14600
Biological Process	GO:0051180	vitamin transport	1	1/739	0.0659443	0.26647	KWMTBOMO09931
Biological Process	GO:0055072	iron ion homeostasis	1	1/739	0.0659443	0.26647	KWMTBOMO14600
Biological Process	GO:0065008	regulation of biological quality	7	7/739	0.066735	0.26647	KWMTBOMO00256;KWMTBOMO02468;KWMTBOMO03002;KWMTBOMO05276;KWMTBOMO06524;KWMTBOMO07442;KWMTBOMO14600
Biological Process	GO:0015908	fatty acid transport	2	2/739	0.0684179	0.26647	KWMTBOMO09765;KWMTBOMO12317
Biological Process	GO:0015909	long-chain fatty acid transport	2	2/739	0.0684179	0.26647	KWMTBOMO09765;KWMTBOMO12317
Biological Process	GO:0032309	icosanoid secretion	2	2/739	0.0684179	0.26647	KWMTBOMO09765;KWMTBOMO12317
Biological Process	GO:0046717	acid secretion	2	2/739	0.0684179	0.26647	KWMTBOMO09765;KWMTBOMO12317
Biological Process	GO:0050482	arachidonic acid secretion	2	2/739	0.0684179	0.26647	KWMTBOMO09765;KWMTBOMO12317
Biological Process	GO:0071715	icosanoid transport	2	2/739	0.0684179	0.26647	KWMTBOMO09765;KWMTBOMO12317
Biological Process	GO:1901571	fatty acid derivative transport	2	2/739	0.0684179	0.26647	KWMTBOMO09765;KWMTBOMO12317
Biological Process	GO:1903963	arachidonate transport	2	2/739	0.0684179	0.26647	KWMTBOMO09765;KWMTBOMO12317
Molecular Function	GO:0004348	glucosylceramidase activity	1	1/739	0.107532	0.283031	KWMTBOMO09833
Molecular Function	GO:0004784	superoxide dismutase activity	1	1/739	0.107532	0.283031	KWMTBOMO05948
Molecular Function	GO:0008199	ferric iron binding	1	1/739	0.107532	0.283031	KWMTBOMO14600
Molecular Function	GO:0016721	oxidoreductase activity, acting on superoxide radicals as acceptor	1	1/739	0.107532	0.283031	KWMTBOMO05948
Molecular Function	GO:0004222	metalloendopeptidase activity	4	4/739	0.108228	0.283031	KWMTBOMO05230;KWMTBOMO08908;KWMTBOMO11490;KWMTBOMO15337
Molecular Function	GO:0030234	enzyme regulator activity	6	6/739	0.109101	0.283031	KWMTBOMO03559;KWMTBOMO03644;KWMTBOMO04903;KWMTBOMO11735;KWMTBOMO15337;KWMTBOMO15352
Biological Process	GO:0046903	secretion	3	3/739	0.0776381	0.29642	KWMTBOMO09755;KWMTBOMO09765;KWMTBOMO12317
Biological Process	GO:0009072	aromatic amino acid family metabolic process	2	2/739	0.0781108	0.29642	KWMTBOMO03398;KWMTBOMO08836
Cellular Component	GO:0071944	cell periphery	6	6/739	0.0621866	0.306149	KWMTBOMO07041;KWMTBOMO07046;KWMTBOMO07122;KWMTBOMO12932;NEWGENE00087;NEWGENE00088
Biological Process	GO:0006629	lipid metabolic process	10	10/739	0.0860178	0.31839	KWMTBOMO02302;KWMTBOMO07114;KWMTBOMO08746;KWMTBOMO09030;KWMTBOMO09169;KWMTBOMO09765;KWMTBOMO09833;KWMTBOMO11479;KWMTBOMO12317;KWMTBOMO13292
Biological Process	GO:0015718	monocarboxylic acid transport	2	2/739	0.0882026	0.31839	KWMTBOMO09765;KWMTBOMO12317
Biological Process	GO:0015849	organic acid transport	2	2/739	0.0882026	0.31839	KWMTBOMO09765;KWMTBOMO12317
Biological Process	GO:0046942	carboxylic acid transport	2	2/739	0.0882026	0.31839	KWMTBOMO09765;KWMTBOMO12317
Biological Process	GO:0016049	cell growth	1	1/739	0.0972769	0.335657	KWMTBOMO03323
Biological Process	GO:0055076	transition metal ion homeostasis	1	1/739	0.0972769	0.335657	KWMTBOMO14600
Biological Process	GO:0002376	immune system process	2	2/739	0.098656	0.335657	KWMTBOMO09522;KWMTBOMO11859
Biological Process	GO:0006955	immune response	2	2/739	0.098656	0.335657	KWMTBOMO09522;KWMTBOMO11859
Biological Process	GO:1901606	alpha-amino acid catabolic process	2	2/739	0.098656	0.335657	KWMTBOMO03398;KWMTBOMO08836
Molecular Function	GO:0003796	lysozyme activity	1	1/739	0.140749	0.349918	KWMTBOMO07068
Molecular Function	GO:0005201	extracellular matrix structural constituent	1	1/739	0.140749	0.349918	KWMTBOMO01975
Molecular Function	GO:0051920	peroxiredoxin activity	1	1/739	0.140749	0.349918	KWMTBOMO05276
Biological Process	GO:0009063	cellular amino acid catabolic process	2	2/739	0.109436	0.368102	KWMTBOMO03398;KWMTBOMO08836
Biological Process	GO:1901575	organic substance catabolic process	10	10/739	0.112144	0.372972	KWMTBOMO00803;KWMTBOMO03398;KWMTBOMO04135;KWMTBOMO04771;KWMTBOMO04838;KWMTBOMO05735;KWMTBOMO08836;KWMTBOMO09649;KWMTBOMO09650;KWMTBOMO09652
Biological Process	GO:0009056	catabolic process	10	10/739	0.114982	0.378162	KWMTBOMO00803;KWMTBOMO03398;KWMTBOMO04135;KWMTBOMO04771;KWMTBOMO04838;KWMTBOMO05735;KWMTBOMO08836;KWMTBOMO09649;KWMTBOMO09650;KWMTBOMO09652
Molecular Function	GO:0008235	metalloexopeptidase activity	3	3/739	0.15767	0.386615	KWMTBOMO05730;KWMTBOMO11439;KWMTBOMO13084
Cellular Component	GO:0042765	GPI-anchor transamidase complex	1	1/739	0.11948	0.401785	KWMTBOMO11479
Cellular Component	GO:0005789	endoplasmic reticulum membrane	2	2/739	0.120493	0.401785	KWMTBOMO06427;KWMTBOMO11479
Cellular Component	GO:0042175	nuclear outer membrane-endoplasmic reticulum membrane network	2	2/739	0.120493	0.401785	KWMTBOMO06427;KWMTBOMO11479
Cellular Component	GO:0005886	plasma membrane	4	4/739	0.135056	0.401785	KWMTBOMO07041;KWMTBOMO07046;KWMTBOMO07122;KWMTBOMO12932
Cellular Component	GO:0030176	integral component of endoplasmic reticulum membrane	1	1/739	0.141627	0.401785	KWMTBOMO11479
Cellular Component	GO:0031227	intrinsic component of endoplasmic reticulum membrane	1	1/739	0.141627	0.401785	KWMTBOMO11479
Cellular Component	GO:0030312	external encapsulating structure	2	2/739	0.154987	0.401785	NEWGENE00087;NEWGENE00088
Cellular Component	GO:0042600	chorion	2	2/739	0.154987	0.401785	NEWGENE00087;NEWGENE00088
Cellular Component	GO:0005773	vacuole	1	1/739	0.163225	0.401785	KWMTBOMO07114
Cellular Component	GO:0008305	integrin complex	1	1/739	0.163225	0.401785	KWMTBOMO07041
Cellular Component	GO:0043235	receptor complex	1	1/739	0.163225	0.401785	KWMTBOMO07041
Cellular Component	GO:0098636	protein complex involved in cell adhesion	1	1/739	0.163225	0.401785	KWMTBOMO07041
Cellular Component	GO:0098802	plasma membrane receptor complex	1	1/739	0.163225	0.401785	KWMTBOMO07041
Molecular Function	GO:0004620	phospholipase activity	2	2/739	0.169379	0.409715	KWMTBOMO09765;KWMTBOMO12317
Biological Process	GO:0000255	allantoin metabolic process	1	1/739	0.127565	0.410425	KWMTBOMO07908
Biological Process	GO:0016255	attachment of GPI anchor to protein	1	1/739	0.127565	0.410425	KWMTBOMO11479
Molecular Function	GO:0016641	oxidoreductase activity, acting on the CH-NH2 group of donors, oxygen as acceptor	1	1/739	0.172734	0.412258	KWMTBOMO15580
Biological Process	GO:0044238	primary metabolic process	105	105/739	0.141572	0.450593	KWMTBOMO00094;KWMTBOMO00708;KWMTBOMO00803;KWMTBOMO01924;KWMTBOMO02235;KWMTBOMO02257;KWMTBOMO02302;KWMTBOMO02623;KWMTBOMO02702;KWMTBOMO02819;KWMTBOMO03129;KWMTBOMO03303;KWMTBOMO03328;KWMTBOMO03334;KWMTBOMO03398;KWMTBOMO03609;KWMTBOMO03996;KWMTBOMO04031;KWMTBOMO04135;KWMTBOMO04161;KWMTBOMO04173;KWMTBOMO04397;KWMTBOMO04771;KWMTBOMO05090;KWMTBOMO05183;KWMTBOMO05230;KWMTBOMO05339;KWMTBOMO05730;KWMTBOM…
Molecular Function	GO:0052689	carboxylic ester hydrolase activity	2	2/739	0.196488	0.46278	KWMTBOMO09765;KWMTBOMO12317
Molecular Function	GO:0004046	aminoacylase activity	1	1/739	0.203531	0.473144	KWMTBOMO07223
Biological Process	GO:0006575	cellular modified amino acid metabolic process	2	2/739	0.155179	0.473727	KWMTBOMO03398;KWMTBOMO08836
Biological Process	GO:0015711	organic anion transport	2	2/739	0.155179	0.473727	KWMTBOMO09765;KWMTBOMO12317
Biological Process	GO:0006873	cellular ion homeostasis	1	1/739	0.156842	0.473727	KWMTBOMO14600
Biological Process	GO:0006875	cellular metal ion homeostasis	1	1/739	0.156842	0.473727	KWMTBOMO14600
Biological Process	GO:0030003	cellular cation homeostasis	1	1/739	0.156842	0.473727	KWMTBOMO14600
Cellular Component	GO:0098588	bounding membrane of organelle	3	3/739	0.202784	0.480674	KWMTBOMO01804;KWMTBOMO06427;KWMTBOMO11479
Biological Process	GO:0044262	cellular carbohydrate metabolic process	2	2/739	0.167127	0.499692	KWMTBOMO10092;KWMTBOMO10093
Biological Process	GO:0051704	multi-organism process	3	3/739	0.173659	0.51403	KWMTBOMO13741;NEWGENE00087;NEWGENE00088
Molecular Function	GO:0016298	lipase activity	2	2/739	0.224077	0.514227	KWMTBOMO09765;KWMTBOMO12317
Biological Process	GO:0019318	hexose metabolic process	2	2/739	0.179227	0.525258	KWMTBOMO05834;KWMTBOMO06106
Molecular Function	GO:0008374	O-acyltransferase activity	1	1/739	0.233186	0.528357	KWMTBOMO02302
Biological Process	GO:0006144	purine nucleobase metabolic process	1	1/739	0.185143	0.532061	KWMTBOMO16453
Biological Process	GO:0055065	metal ion homeostasis	1	1/739	0.185143	0.532061	KWMTBOMO14600
Molecular Function	GO:0008083	growth factor activity	2	2/739	0.237983	0.532488	KWMTBOMO00192;KWMTBOMO16098
Biological Process	GO:0005996	monosaccharide metabolic process	2	2/739	0.191455	0.544912	KWMTBOMO05834;KWMTBOMO06106
Biological Process	GO:0006013	mannose metabolic process	1	1/739	0.2125	0.545091	KWMTBOMO06106
Biological Process	GO:0002064	epithelial cell development	2	2/739	0.216214	0.545091	NEWGENE00087;NEWGENE00088
Biological Process	GO:0002065	columnar/cuboidal epithelial cell differentiation	2	2/739	0.216214	0.545091	NEWGENE00087;NEWGENE00088
Biological Process	GO:0002066	columnar/cuboidal epithelial cell development	2	2/739	0.216214	0.545091	NEWGENE00087;NEWGENE00088
Biological Process	GO:0007304	chorion-containing eggshell formation	2	2/739	0.216214	0.545091	NEWGENE00087;NEWGENE00088
Biological Process	GO:0016054	organic acid catabolic process	2	2/739	0.216214	0.545091	KWMTBOMO03398;KWMTBOMO08836
Biological Process	GO:0030703	eggshell formation	2	2/739	0.216214	0.545091	NEWGENE00087;NEWGENE00088
Biological Process	GO:0030707	ovarian follicle cell development	2	2/739	0.216214	0.545091	NEWGENE00087;NEWGENE00088
Biological Process	GO:0030855	epithelial cell differentiation	2	2/739	0.216214	0.545091	NEWGENE00087;NEWGENE00088
Biological Process	GO:0046395	carboxylic acid catabolic process	2	2/739	0.216214	0.545091	KWMTBOMO03398;KWMTBOMO08836
Biological Process	GO:0060429	epithelium development	2	2/739	0.216214	0.545091	NEWGENE00087;NEWGENE00088
Biological Process	GO:0003006	developmental process involved in reproduction	2	2/739	0.228702	0.545091	NEWGENE00087;NEWGENE00088
Biological Process	GO:0007281	germ cell development	2	2/739	0.228702	0.545091	NEWGENE00087;NEWGENE00088
Biological Process	GO:0007292	female gamete generation	2	2/739	0.228702	0.545091	NEWGENE00087;NEWGENE00088
Biological Process	GO:0009187	cyclic nucleotide metabolic process	2	2/739	0.228702	0.545091	KWMTBOMO05764;KWMTBOMO05766
Biological Process	GO:0009190	cyclic nucleotide biosynthetic process	2	2/739	0.228702	0.545091	KWMTBOMO05764;KWMTBOMO05766
Biological Process	GO:0022412	cellular process involved in reproduction in multicellular organism	2	2/739	0.228702	0.545091	NEWGENE00087;NEWGENE00088
Biological Process	GO:0048477	oogenesis	2	2/739	0.228702	0.545091	NEWGENE00087;NEWGENE00088
Biological Process	GO:0048646	anatomical structure formation involved in morphogenesis	2	2/739	0.228702	0.545091	NEWGENE00087;NEWGENE00088
Biological Process	GO:0040007	growth	1	1/739	0.238943	0.545091	KWMTBOMO03323
Biological Process	GO:0055082	cellular chemical homeostasis	1	1/739	0.238943	0.545091	KWMTBOMO14600
Biological Process	GO:0007276	gamete generation	2	2/739	0.24124	0.545091	NEWGENE00087;NEWGENE00088
Biological Process	GO:0009888	tissue development	2	2/739	0.24124	0.545091	NEWGENE00087;NEWGENE00088
Biological Process	GO:0019953	sexual reproduction	2	2/739	0.24124	0.545091	NEWGENE00087;NEWGENE00088
Biological Process	GO:0032504	multicellular organism reproduction	2	2/739	0.24124	0.545091	NEWGENE00087;NEWGENE00088
Biological Process	GO:0044703	multi-organism reproductive process	2	2/739	0.24124	0.545091	NEWGENE00087;NEWGENE00088
Biological Process	GO:0048609	multicellular organismal reproductive process	2	2/739	0.24124	0.545091	NEWGENE00087;NEWGENE00088
Biological Process	GO:0000003	reproduction	2	2/739	0.253808	0.556497	NEWGENE00087;NEWGENE00088
Biological Process	GO:0022414	reproductive process	2	2/739	0.253808	0.556497	NEWGENE00087;NEWGENE00088
Biological Process	GO:0044702	single organism reproductive process	2	2/739	0.253808	0.556497	NEWGENE00087;NEWGENE00088
Biological Process	GO:0048468	cell development	2	2/739	0.253808	0.556497	NEWGENE00087;NEWGENE00088
Molecular Function	GO:0005213	structural constituent of chorion	2	2/739	0.251932	0.556739	NEWGENE00087;NEWGENE00088
Biological Process	GO:0050801	ion homeostasis	1	1/739	0.264504	0.56728	KWMTBOMO14600
Biological Process	GO:0055080	cation homeostasis	1	1/739	0.264504	0.56728	KWMTBOMO14600
Biological Process	GO:0098771	inorganic ion homeostasis	1	1/739	0.264504	0.56728	KWMTBOMO14600
Biological Process	GO:0009653	anatomical structure morphogenesis	2	2/739	0.266392	0.56728	NEWGENE00087;NEWGENE00088
Molecular Function	GO:0016638	oxidoreductase activity, acting on the CH-NH2 group of donors	1	1/739	0.261739	0.571357	KWMTBOMO15580
Molecular Function	GO:0016849	phosphorus-oxygen lyase activity	2	2/739	0.265901	0.573449	KWMTBOMO05764;KWMTBOMO05766
Cellular Component	GO:0031300	intrinsic component of organelle membrane	1	1/739	0.263429	0.58136	KWMTBOMO11479
Cellular Component	GO:0031301	integral component of organelle membrane	1	1/739	0.263429	0.58136	KWMTBOMO11479
Biological Process	GO:0030154	cell differentiation	2	2/739	0.278975	0.589833	NEWGENE00087;NEWGENE00088
Molecular Function	GO:0005549	odorant binding	7	7/739	0.277252	0.590811	KWMTBOMO09926;KWMTBOMO10879;KWMTBOMO10880;KWMTBOMO10882;KWMTBOMO13892;NEWGENE00885;NEWGENE01102
Molecular Function	GO:0016853	isomerase activity	7	7/739	0.294901	0.613905	KWMTBOMO02468;KWMTBOMO03002;KWMTBOMO06524;KWMTBOMO11511;NEWGENE00916;NEWGENE01502;NEWGENE01601
Molecular Function	GO:0016209	antioxidant activity	3	3/739	0.294949	0.613905	KWMTBOMO03454;KWMTBOMO05276;KWMTBOMO05948
Biological Process	GO:0044282	small molecule catabolic process	2	2/739	0.304087	0.637876	KWMTBOMO03398;KWMTBOMO08836
Biological Process	GO:0044255	cellular lipid metabolic process	5	5/739	0.308708	0.637876	KWMTBOMO07114;KWMTBOMO09765;KWMTBOMO09833;KWMTBOMO11479;KWMTBOMO12317
Biological Process	GO:0009112	nucleobase metabolic process	1	1/739	0.313093	0.637876	KWMTBOMO16453
Biological Process	GO:0048869	cellular developmental process	2	2/739	0.329043	0.637876	NEWGENE00087;NEWGENE00088
Biological Process	GO:0006505	GPI anchor metabolic process	1	1/739	0.336178	0.637876	KWMTBOMO11479
Biological Process	GO:0006506	GPI anchor biosynthetic process	1	1/739	0.336178	0.637876	KWMTBOMO11479
Biological Process	GO:0006661	phosphatidylinositol biosynthetic process	1	1/739	0.336178	0.637876	KWMTBOMO11479
Biological Process	GO:0006664	glycolipid metabolic process	1	1/739	0.336178	0.637876	KWMTBOMO11479
Biological Process	GO:0009247	glycolipid biosynthetic process	1	1/739	0.336178	0.637876	KWMTBOMO11479
Biological Process	GO:0009607	response to biotic stimulus	1	1/739	0.336178	0.637876	KWMTBOMO13741
Biological Process	GO:0009617	response to bacterium	1	1/739	0.336178	0.637876	KWMTBOMO13741
Biological Process	GO:0042742	defense response to bacterium	1	1/739	0.336178	0.637876	KWMTBOMO13741
Biological Process	GO:0043207	response to external biotic stimulus	1	1/739	0.336178	0.637876	KWMTBOMO13741
Biological Process	GO:0051707	response to other organism	1	1/739	0.336178	0.637876	KWMTBOMO13741
Biological Process	GO:0098542	defense response to other organism	1	1/739	0.336178	0.637876	KWMTBOMO13741
Biological Process	GO:1903509	liposaccharide metabolic process	1	1/739	0.336178	0.637876	KWMTBOMO11479
Cellular Component	GO:0000139	Golgi membrane	1	1/739	0.300109	0.640233	KWMTBOMO01804
Biological Process	GO:0043170	macromolecule metabolic process	84	84/739	0.344253	0.649037	KWMTBOMO00094;KWMTBOMO00703;KWMTBOMO00708;KWMTBOMO00803;KWMTBOMO01924;KWMTBOMO02225;KWMTBOMO02235;KWMTBOMO02702;KWMTBOMO03303;KWMTBOMO03328;KWMTBOMO03334;KWMTBOMO03609;KWMTBOMO03761;KWMTBOMO03996;KWMTBOMO04031;KWMTBOMO04135;KWMTBOMO04161;KWMTBOMO04173;KWMTBOMO04771;KWMTBOMO04838;KWMTBOMO05090;KWMTBOMO05230;KWMTBOMO05339;KWMTBOMO05730;KWMTBOMO05735;KWMTBOMO05764;KWMTBOMO05766;KWMTBOMO05861;KWMTBOM…
Molecular Function	GO:0010181	FMN binding	1	1/739	0.315705	0.649553	KWMTBOMO03349
Biological Process	GO:0006644	phospholipid metabolic process	3	3/739	0.354364	0.651003	KWMTBOMO09765;KWMTBOMO11479;KWMTBOMO12317
Biological Process	GO:0006497	protein lipidation	1	1/739	0.358491	0.651003	KWMTBOMO11479
Biological Process	GO:0042158	lipoprotein biosynthetic process	1	1/739	0.358491	0.651003	KWMTBOMO11479
Biological Process	GO:0046467	membrane lipid biosynthetic process	1	1/739	0.358491	0.651003	KWMTBOMO11479
Biological Process	GO:0046474	glycerophospholipid biosynthetic process	1	1/739	0.358491	0.651003	KWMTBOMO11479
Biological Process	GO:0048878	chemical homeostasis	1	1/739	0.358491	0.651003	KWMTBOMO14600
Biological Process	GO:0044723	single-organism carbohydrate metabolic process	4	4/739	0.364472	0.656569	KWMTBOMO05834;KWMTBOMO06106;KWMTBOMO10092;KWMTBOMO10093
Biological Process	GO:0048856	anatomical structure development	2	2/739	0.365993	0.656569	NEWGENE00087;NEWGENE00088
Biological Process	GO:0006820	anion transport	2	2/739	0.378144	0.669628	KWMTBOMO09765;KWMTBOMO12317
Biological Process	GO:0042157	lipoprotein metabolic process	1	1/739	0.380059	0.669628	KWMTBOMO11479
Biological Process	GO:0045017	glycerolipid biosynthetic process	1	1/739	0.380059	0.669628	KWMTBOMO11479
Biological Process	GO:0071702	organic substance transport	6	6/739	0.389289	0.681832	KWMTBOMO09755;KWMTBOMO09765;KWMTBOMO09931;KWMTBOMO12317;KWMTBOMO14648;KWMTBOMO16057
Biological Process	GO:0009605	response to external stimulus	1	1/739	0.400906	0.693966	KWMTBOMO13741
Biological Process	GO:0071705	nitrogen compound transport	1	1/739	0.400906	0.693966	KWMTBOMO09931
Molecular Function	GO:0016829	lyase activity	4	4/739	0.364396	0.735583	KWMTBOMO05764;KWMTBOMO05766;KWMTBOMO15043;KWMTBOMO15045
Molecular Function	GO:0004559	alpha-mannosidase activity	1	1/739	0.365737	0.735583	KWMTBOMO06106
Molecular Function	GO:0098772	molecular function regulator	6	6/739	0.374698	0.745232	KWMTBOMO03559;KWMTBOMO03644;KWMTBOMO04903;KWMTBOMO11735;KWMTBOMO15337;KWMTBOMO15352
Biological Process	GO:0006952	defense response	1	1/739	0.440532	0.753743	KWMTBOMO13741
Biological Process	GO:0032940	secretion by cell	1	1/739	0.440532	0.753743	KWMTBOMO09755
Cellular Component	GO:0044431	Golgi apparatus part	1	1/739	0.384111	0.793003	KWMTBOMO01804
Biological Process	GO:0019439	aromatic compound catabolic process	2	2/739	0.471337	0.801815	KWMTBOMO03398;KWMTBOMO08836
Molecular Function	GO:0019842	vitamin binding	1	1/739	0.412121	0.810655	KWMTBOMO09931
Molecular Function	GO:0004197	cysteine-type endopeptidase activity	1	1/739	0.434028	0.835388	KWMTBOMO10376
Molecular Function	GO:0015923	mannosidase activity	1	1/739	0.434028	0.835388	KWMTBOMO06106
Biological Process	GO:0051128	regulation of cellular component organization	1	1/739	0.495139	0.837492	KWMTBOMO03323
Biological Process	GO:0044270	cellular nitrogen compound catabolic process	2	2/739	0.50411	0.843032	KWMTBOMO03398;KWMTBOMO08836
Biological Process	GO:0046700	heterocycle catabolic process	2	2/739	0.50411	0.843032	KWMTBOMO03398;KWMTBOMO08836
Biological Process	GO:1901361	organic cyclic compound catabolic process	2	2/739	0.525223	0.873405	KWMTBOMO03398;KWMTBOMO08836
Biological Process	GO:1901605	alpha-amino acid metabolic process	2	2/739	0.535552	0.885606	KWMTBOMO03398;KWMTBOMO08836
Molecular Function	GO:0005102	receptor binding	3	3/739	0.476579	0.907527	KWMTBOMO00192;KWMTBOMO07877;KWMTBOMO16098
Cellular Component	GO:0005794	Golgi apparatus	1	1/739	0.485243	0.934398	KWMTBOMO01804
Cellular Component	GO:0031090	organelle membrane	3	3/739	0.489065	0.934398	KWMTBOMO01804;KWMTBOMO06427;KWMTBOMO11479
Cellular Component	GO:0005887	integral component of plasma membrane	1	1/739	0.510999	0.934398	KWMTBOMO07041
Cellular Component	GO:0031226	intrinsic component of plasma membrane	1	1/739	0.510999	0.934398	KWMTBOMO07041
Biological Process	GO:0008654	phospholipid biosynthetic process	1	1/739	0.574626	0.937631	KWMTBOMO11479
Biological Process	GO:0007275	multicellular organism development	2	2/739	0.575318	0.937631	NEWGENE00087;NEWGENE00088
Biological Process	GO:0033036	macromolecule localization	5	5/739	0.576516	0.937631	KWMTBOMO09755;KWMTBOMO09765;KWMTBOMO12317;KWMTBOMO14648;KWMTBOMO16057
Molecular Function	GO:0016684	oxidoreductase activity, acting on peroxide as acceptor	2	2/739	0.515048	0.970459	KWMTBOMO03454;KWMTBOMO05276
Biological Process	GO:0044707	single-multicellular organism process	2	2/739	0.603489	0.976136	NEWGENE00087;NEWGENE00088
Biological Process	GO:0006457	protein folding	2	2/739	0.621479	0.99977	KWMTBOMO11511;KWMTBOMO12844
Biological Process	GO:0032502	developmental process	2	2/739	0.630237	1	NEWGENE00087;NEWGENE00088
Biological Process	GO:0044767	single-organism developmental process	2	2/739	0.630237	1	NEWGENE00087;NEWGENE00088
Biological Process	GO:0000413	protein peptidyl-prolyl isomerization	1	1/739	0.641662	1	KWMTBOMO11511
Biological Process	GO:0018208	peptidyl-proline modification	1	1/739	0.641662	1	KWMTBOMO11511
Biological Process	GO:0050790	regulation of catalytic activity	1	1/739	0.641662	1	KWMTBOMO10376
Biological Process	GO:0065009	regulation of molecular function	1	1/739	0.653752	1	KWMTBOMO10376
Biological Process	GO:0046488	phosphatidylinositol metabolic process	1	1/739	0.687641	1	KWMTBOMO11479
Biological Process	GO:0044712	single-organism catabolic process	2	2/739	0.702079	1	KWMTBOMO03398;KWMTBOMO08836
Biological Process	GO:0006470	protein dephosphorylation	1	1/739	0.708381	1	KWMTBOMO16121
Biological Process	GO:0006650	glycerophospholipid metabolic process	1	1/739	0.718232	1	KWMTBOMO11479
Biological Process	GO:0046486	glycerolipid metabolic process	1	1/739	0.727752	1	KWMTBOMO11479
Biological Process	GO:0090407	organophosphate biosynthetic process	3	3/739	0.753717	1	KWMTBOMO05764;KWMTBOMO05766;KWMTBOMO11479
Biological Process	GO:0006979	response to oxidative stress	1	1/739	0.762739	1	KWMTBOMO03454
Biological Process	GO:0009165	nucleotide biosynthetic process	2	2/739	0.785136	1	KWMTBOMO05764;KWMTBOMO05766
Biological Process	GO:1901293	nucleoside phosphate biosynthetic process	2	2/739	0.785136	1	KWMTBOMO05764;KWMTBOMO05766
Biological Process	GO:0006520	cellular amino acid metabolic process	3	3/739	0.792782	1	KWMTBOMO03398;KWMTBOMO07223;KWMTBOMO08836
Biological Process	GO:0006397	mRNA processing	1	1/739	0.800253	1	KWMTBOMO10231
Biological Process	GO:0018193	peptidyl-amino acid modification	1	1/739	0.81355	1	KWMTBOMO11511
Biological Process	GO:0016311	dephosphorylation	1	1/739	0.819865	1	KWMTBOMO16121
Biological Process	GO:0006278	RNA-dependent DNA replication	3	3/739	0.822634	1	NEWGENE00830;NEWGENE01627;NEWGENE01675
Biological Process	GO:0008610	lipid biosynthetic process	1	1/739	0.825968	1	KWMTBOMO11479
Biological Process	GO:0009593	detection of chemical stimulus	1	1/739	0.825968	1	NEWGENE01102
Biological Process	GO:0050907	detection of chemical stimulus involved in sensory perception	1	1/739	0.825968	1	NEWGENE01102
Biological Process	GO:0050911	detection of chemical stimulus involved in sensory perception of smell	1	1/739	0.825968	1	NEWGENE01102
Biological Process	GO:0050906	detection of stimulus involved in sensory perception	1	1/739	0.831865	1	NEWGENE01102
Biological Process	GO:0019637	organophosphate metabolic process	5	5/739	0.847167	1	KWMTBOMO05764;KWMTBOMO05766;KWMTBOMO09765;KWMTBOMO11479;KWMTBOMO12317
Biological Process	GO:0051606	detection of stimulus	1	1/739	0.84839	1	NEWGENE01102
Biological Process	GO:0044710	single-organism metabolic process	21	21/739	0.874616	1	KWMTBOMO02302;KWMTBOMO03398;KWMTBOMO05764;KWMTBOMO05766;KWMTBOMO05834;KWMTBOMO06106;KWMTBOMO07114;KWMTBOMO07223;KWMTBOMO08746;KWMTBOMO08836;KWMTBOMO09030;KWMTBOMO09169;KWMTBOMO09765;KWMTBOMO09833;KWMTBOMO10092;KWMTBOMO10093;KWMTBOMO11479;KWMTBOMO12317;KWMTBOMO13292;KWMTBOMO16453;NEWGENE00520
Biological Process	GO:0016071	mRNA metabolic process	1	1/739	0.880937	1	KWMTBOMO10231
Biological Process	GO:0055114	oxidation-reduction process	1	1/739	0.89631	1	NEWGENE00520
Biological Process	GO:0055086	nucleobase-containing small molecule metabolic process	3	3/739	0.901206	1	KWMTBOMO05764;KWMTBOMO05766;KWMTBOMO16453
Biological Process	GO:0006950	response to stress	3	3/739	0.936746	1	KWMTBOMO03454;KWMTBOMO12844;KWMTBOMO13741
Biological Process	GO:0006396	RNA processing	2	2/739	0.942206	1	KWMTBOMO07471;KWMTBOMO10231
Biological Process	GO:0042221	response to chemical	1	1/739	0.94442	1	NEWGENE01102
Biological Process	GO:0009117	nucleotide metabolic process	2	2/739	0.945433	1	KWMTBOMO05764;KWMTBOMO05766
Biological Process	GO:0006753	nucleoside phosphate metabolic process	2	2/739	0.946982	1	KWMTBOMO05764;KWMTBOMO05766
Biological Process	GO:0006260	DNA replication	3	3/739	0.948412	1	NEWGENE00830;NEWGENE01627;NEWGENE01675
Biological Process	GO:0044248	cellular catabolic process	2	2/739	0.952771	1	KWMTBOMO03398;KWMTBOMO08836
Biological Process	GO:0044281	small molecule metabolic process	8	8/739	0.956402	1	KWMTBOMO03398;KWMTBOMO05764;KWMTBOMO05766;KWMTBOMO05834;KWMTBOMO06106;KWMTBOMO07223;KWMTBOMO08836;KWMTBOMO16453
Biological Process	GO:0072521	purine-containing compound metabolic process	1	1/739	0.956416	1	KWMTBOMO16453
Biological Process	GO:0032501	multicellular organismal process	3	3/739	0.96321	1	NEWGENE00087;NEWGENE00088;NEWGENE01102
Biological Process	GO:0019752	carboxylic acid metabolic process	3	3/739	0.965099	1	KWMTBOMO03398;KWMTBOMO07223;KWMTBOMO08836
Biological Process	GO:0006082	organic acid metabolic process	3	3/739	0.968608	1	KWMTBOMO03398;KWMTBOMO07223;KWMTBOMO08836
Biological Process	GO:0043436	oxoacid metabolic process	3	3/739	0.968608	1	KWMTBOMO03398;KWMTBOMO07223;KWMTBOMO08836
Biological Process	GO:0015031	protein transport	1	1/739	0.971296	1	KWMTBOMO09755
Biological Process	GO:0045184	establishment of protein localization	1	1/739	0.972279	1	KWMTBOMO09755
Biological Process	GO:0008104	protein localization	1	1/739	0.978285	1	KWMTBOMO09755
Biological Process	GO:1901137	carbohydrate derivative biosynthetic process	1	1/739	0.97903	1	KWMTBOMO11479
Biological Process	GO:0044711	single-organism biosynthetic process	3	3/739	0.979592	1	KWMTBOMO05764;KWMTBOMO05766;KWMTBOMO11479
Biological Process	GO:0007608	sensory perception of smell	1	1/739	0.981116	1	NEWGENE01102
Biological Process	GO:0007606	sensory perception of chemical stimulus	1	1/739	0.98843	1	NEWGENE01102
Biological Process	GO:0006468	protein phosphorylation	3	3/739	0.989202	1	KWMTBOMO05764;KWMTBOMO05766;KWMTBOMO10231
Biological Process	GO:0007600	sensory perception	1	1/739	0.99029	1	NEWGENE01102
Biological Process	GO:0003008	system process	1	1/739	0.990625	1	NEWGENE01102
Biological Process	GO:0050877	neurological system process	1	1/739	0.990625	1	NEWGENE01102
Biological Process	GO:0044765	single-organism transport	6	6/739	0.992231	1	KWMTBOMO09755;KWMTBOMO09765;KWMTBOMO09931;KWMTBOMO12317;KWMTBOMO14648;KWMTBOMO16057
Biological Process	GO:1902578	single-organism localization	6	6/739	0.993285	1	KWMTBOMO09755;KWMTBOMO09765;KWMTBOMO09931;KWMTBOMO12317;KWMTBOMO14648;KWMTBOMO16057
Biological Process	GO:0051649	establishment of localization in cell	1	1/739	0.994657	1	KWMTBOMO09755
Biological Process	GO:0051641	cellular localization	1	1/739	0.996244	1	KWMTBOMO09755
Biological Process	GO:0016310	phosphorylation	3	3/739	0.997047	1	KWMTBOMO05764;KWMTBOMO05766;KWMTBOMO10231
Biological Process	GO:0006796	phosphate-containing compound metabolic process	7	7/739	0.998436	1	KWMTBOMO05764;KWMTBOMO05766;KWMTBOMO09765;KWMTBOMO10231;KWMTBOMO11479;KWMTBOMO12317;KWMTBOMO16121
Biological Process	GO:0006793	phosphorus metabolic process	7	7/739	0.998587	1	KWMTBOMO05764;KWMTBOMO05766;KWMTBOMO09765;KWMTBOMO10231;KWMTBOMO11479;KWMTBOMO12317;KWMTBOMO16121
Biological Process	GO:0006811	ion transport	2	2/739	0.998722	1	KWMTBOMO09765;KWMTBOMO12317
Biological Process	GO:0006464	cellular protein modification process	6	6/739	0.998781	1	KWMTBOMO05764;KWMTBOMO05766;KWMTBOMO10231;KWMTBOMO11479;KWMTBOMO11511;KWMTBOMO16121
Biological Process	GO:0036211	protein modification process	6	6/739	0.998781	1	KWMTBOMO05764;KWMTBOMO05766;KWMTBOMO10231;KWMTBOMO11479;KWMTBOMO11511;KWMTBOMO16121
Biological Process	GO:0043604	amide biosynthetic process	1	1/739	0.99879	1	KWMTBOMO07908
Biological Process	GO:0016043	cellular component organization	1	1/739	0.999407	1	KWMTBOMO03323
Biological Process	GO:0043603	cellular amide metabolic process	1	1/739	0.999427	1	KWMTBOMO07908
Biological Process	GO:0043412	macromolecule modification	6	6/739	0.999456	1	KWMTBOMO05764;KWMTBOMO05766;KWMTBOMO10231;KWMTBOMO11479;KWMTBOMO11511;KWMTBOMO16121
Biological Process	GO:0071840	cellular component organization or biogenesis	1	1/739	0.999818	1	KWMTBOMO03323
Biological Process	GO:0050896	response to stimulus	9	9/739	0.999925	1	KWMTBOMO00406;KWMTBOMO03172;KWMTBOMO03454;KWMTBOMO09522;KWMTBOMO11859;KWMTBOMO12844;KWMTBOMO12855;KWMTBOMO13741;NEWGENE01102
Biological Process	GO:0044763	single-organism cellular process	27	27/739	0.999933	1	KWMTBOMO00256;KWMTBOMO00406;KWMTBOMO02468;KWMTBOMO03002;KWMTBOMO03172;KWMTBOMO03323;KWMTBOMO03398;KWMTBOMO05276;KWMTBOMO05764;KWMTBOMO05766;KWMTBOMO06524;KWMTBOMO07114;KWMTBOMO07223;KWMTBOMO07442;KWMTBOMO08836;KWMTBOMO09755;KWMTBOMO09765;KWMTBOMO09833;KWMTBOMO10092;KWMTBOMO10093;KWMTBOMO11479;KWMTBOMO12317;KWMTBOMO12855;KWMTBOMO14600;KWMTBOMO16453;NEWGENE00087;NEWGENE00088
Biological Process	GO:0044699	single-organism process	38	38/739	0.999972	1	KWMTBOMO00256;KWMTBOMO00406;KWMTBOMO02302;KWMTBOMO02468;KWMTBOMO03002;KWMTBOMO03172;KWMTBOMO03323;KWMTBOMO03398;KWMTBOMO05276;KWMTBOMO05764;KWMTBOMO05766;KWMTBOMO05834;KWMTBOMO06106;KWMTBOMO06524;KWMTBOMO07114;KWMTBOMO07223;KWMTBOMO07442;KWMTBOMO08746;KWMTBOMO08836;KWMTBOMO09030;KWMTBOMO09169;KWMTBOMO09755;KWMTBOMO09765;KWMTBOMO09833;KWMTBOMO09931;KWMTBOMO10092;KWMTBOMO10093;KWMTBOMO11479;KWMTBOM…
Biological Process	GO:0006807	nitrogen compound metabolic process	38	38/739	0.999974	1	KWMTBOMO00094;KWMTBOMO00703;KWMTBOMO00803;KWMTBOMO01924;KWMTBOMO02225;KWMTBOMO03398;KWMTBOMO03761;KWMTBOMO04135;KWMTBOMO04771;KWMTBOMO04838;KWMTBOMO05735;KWMTBOMO05764;KWMTBOMO05766;KWMTBOMO07114;KWMTBOMO07206;KWMTBOMO07223;KWMTBOMO07471;KWMTBOMO07908;KWMTBOMO08751;KWMTBOMO08753;KWMTBOMO08754;KWMTBOMO08836;KWMTBOMO08845;KWMTBOMO09593;KWMTBOMO09649;KWMTBOMO09650;KWMTBOMO09652;KWMTBOMO09833;KWMTBOM…
Biological Process	GO:0006810	transport	6	6/739	0.99998	1	KWMTBOMO09755;KWMTBOMO09765;KWMTBOMO09931;KWMTBOMO12317;KWMTBOMO14648;KWMTBOMO16057
Biological Process	GO:0051234	establishment of localization	6	6/739	0.999981	1	KWMTBOMO09755;KWMTBOMO09765;KWMTBOMO09931;KWMTBOMO12317;KWMTBOMO14648;KWMTBOMO16057
Biological Process	GO:0051179	localization	6	6/739	0.999986	1	KWMTBOMO09755;KWMTBOMO09765;KWMTBOMO09931;KWMTBOMO12317;KWMTBOMO14648;KWMTBOMO16057
Biological Process	GO:1901566	organonitrogen compound biosynthetic process	1	1/739	0.999989	1	KWMTBOMO07908
Biological Process	GO:0007165	signal transduction	3	3/739	0.999992	1	KWMTBOMO00406;KWMTBOMO03172;KWMTBOMO12855
Biological Process	GO:0023052	signaling	3	3/739	0.999994	1	KWMTBOMO00406;KWMTBOMO03172;KWMTBOMO12855
Biological Process	GO:0044700	single organism signaling	3	3/739	0.999994	1	KWMTBOMO00406;KWMTBOMO03172;KWMTBOMO12855
Biological Process	GO:0007154	cell communication	3	3/739	0.999994	1	KWMTBOMO00406;KWMTBOMO03172;KWMTBOMO12855
Biological Process	GO:0050789	regulation of biological process	11	11/739	0.999995	1	KWMTBOMO00256;KWMTBOMO00406;KWMTBOMO02468;KWMTBOMO03002;KWMTBOMO03172;KWMTBOMO03323;KWMTBOMO05276;KWMTBOMO06524;KWMTBOMO07442;KWMTBOMO10376;KWMTBOMO12855
Biological Process	GO:0015074	DNA integration	1	1/739	0.999995	1	KWMTBOMO00094
Biological Process	GO:0065007	biological regulation	12	12/739	0.999996	1	KWMTBOMO00256;KWMTBOMO00406;KWMTBOMO02468;KWMTBOMO03002;KWMTBOMO03172;KWMTBOMO03323;KWMTBOMO05276;KWMTBOMO06524;KWMTBOMO07442;KWMTBOMO10376;KWMTBOMO12855;KWMTBOMO14600
Biological Process	GO:0006259	DNA metabolic process	6	6/739	0.999997	1	KWMTBOMO00094;KWMTBOMO10945;NEWGENE00830;NEWGENE01140;NEWGENE01627;NEWGENE01675
Biological Process	GO:0050794	regulation of cellular process	10	10/739	0.999998	1	KWMTBOMO00256;KWMTBOMO00406;KWMTBOMO02468;KWMTBOMO03002;KWMTBOMO03172;KWMTBOMO03323;KWMTBOMO05276;KWMTBOMO06524;KWMTBOMO07442;KWMTBOMO12855
Biological Process	GO:0019222	regulation of metabolic process	1	1/739	0.999998	1	KWMTBOMO10376
Biological Process	GO:0018130	heterocycle biosynthetic process	3	3/739	0.999999	1	KWMTBOMO05764;KWMTBOMO05766;KWMTBOMO07908
Biological Process	GO:1901362	organic cyclic compound biosynthetic process	3	3/739	0.999999	1	KWMTBOMO05764;KWMTBOMO05766;KWMTBOMO07908
Biological Process	GO:0044267	cellular protein metabolic process	6	6/739	0.999999	1	KWMTBOMO05764;KWMTBOMO05766;KWMTBOMO10231;KWMTBOMO11479;KWMTBOMO11511;KWMTBOMO16121
Biological Process	GO:0034654	nucleobase-containing compound biosynthetic process	2	2/739	0.999999	1	KWMTBOMO05764;KWMTBOMO05766
Biological Process	GO:0019438	aromatic compound biosynthetic process	2	2/739	1	1	KWMTBOMO05764;KWMTBOMO05766
Biological Process	GO:0051716	cellular response to stimulus	3	3/739	1	1	KWMTBOMO00406;KWMTBOMO03172;KWMTBOMO12855
Biological Process	GO:0016070	RNA metabolic process	2	2/739	1	1	KWMTBOMO07471;KWMTBOMO10231
Biological Process	GO:0044271	cellular nitrogen compound biosynthetic process	3	3/739	1	1	KWMTBOMO05764;KWMTBOMO05766;KWMTBOMO07908
Biological Process	GO:0034645	cellular macromolecule biosynthetic process	4	4/739	1	1	KWMTBOMO11479;NEWGENE00830;NEWGENE01627;NEWGENE01675
Biological Process	GO:0009059	macromolecule biosynthetic process	4	4/739	1	1	KWMTBOMO11479;NEWGENE00830;NEWGENE01627;NEWGENE01675
Biological Process	GO:0044249	cellular biosynthetic process	7	7/739	1	1	KWMTBOMO05764;KWMTBOMO05766;KWMTBOMO07908;KWMTBOMO11479;NEWGENE00830;NEWGENE01627;NEWGENE01675
Biological Process	GO:1901576	organic substance biosynthetic process	7	7/739	1	1	KWMTBOMO05764;KWMTBOMO05766;KWMTBOMO07908;KWMTBOMO11479;NEWGENE00830;NEWGENE01627;NEWGENE01675
Biological Process	GO:0010467	gene expression	2	2/739	1	1	KWMTBOMO07471;KWMTBOMO10231
Biological Process	GO:0009058	biosynthetic process	7	7/739	1	1	KWMTBOMO05764;KWMTBOMO05766;KWMTBOMO07908;KWMTBOMO11479;NEWGENE00830;NEWGENE01627;NEWGENE01675
Biological Process	GO:0046483	heterocycle metabolic process	14	14/739	1	1	KWMTBOMO00094;KWMTBOMO03398;KWMTBOMO05764;KWMTBOMO05766;KWMTBOMO07471;KWMTBOMO07908;KWMTBOMO08836;KWMTBOMO10231;KWMTBOMO10945;KWMTBOMO16453;NEWGENE00830;NEWGENE01140;NEWGENE01627;NEWGENE01675
Biological Process	GO:1901360	organic cyclic compound metabolic process	14	14/739	1	1	KWMTBOMO00094;KWMTBOMO03398;KWMTBOMO05764;KWMTBOMO05766;KWMTBOMO07471;KWMTBOMO07908;KWMTBOMO08836;KWMTBOMO10231;KWMTBOMO10945;KWMTBOMO16453;NEWGENE00830;NEWGENE01140;NEWGENE01627;NEWGENE01675
Biological Process	GO:0006725	cellular aromatic compound metabolic process	13	13/739	1	1	KWMTBOMO00094;KWMTBOMO03398;KWMTBOMO05764;KWMTBOMO05766;KWMTBOMO07471;KWMTBOMO08836;KWMTBOMO10231;KWMTBOMO10945;KWMTBOMO16453;NEWGENE00830;NEWGENE01140;NEWGENE01627;NEWGENE01675
Biological Process	GO:0090304	nucleic acid metabolic process	8	8/739	1	1	KWMTBOMO00094;KWMTBOMO07471;KWMTBOMO10231;KWMTBOMO10945;NEWGENE00830;NEWGENE01140;NEWGENE01627;NEWGENE01675
Biological Process	GO:0006139	nucleobase-containing compound metabolic process	11	11/739	1	1	KWMTBOMO00094;KWMTBOMO05764;KWMTBOMO05766;KWMTBOMO07471;KWMTBOMO10231;KWMTBOMO10945;KWMTBOMO16453;NEWGENE00830;NEWGENE01140;NEWGENE01627;NEWGENE01675
Biological Process	GO:0034641	cellular nitrogen compound metabolic process	14	14/739	1	1	KWMTBOMO00094;KWMTBOMO03398;KWMTBOMO05764;KWMTBOMO05766;KWMTBOMO07471;KWMTBOMO07908;KWMTBOMO08836;KWMTBOMO10231;KWMTBOMO10945;KWMTBOMO16453;NEWGENE00830;NEWGENE01140;NEWGENE01627;NEWGENE01675
Biological Process	GO:0008150	biological_process	164	164/739	1	1	KWMTBOMO00094;KWMTBOMO00256;KWMTBOMO00342;KWMTBOMO00406;KWMTBOMO00703;KWMTBOMO00708;KWMTBOMO00803;KWMTBOMO01477;KWMTBOMO01924;KWMTBOMO02225;KWMTBOMO02235;KWMTBOMO02257;KWMTBOMO02302;KWMTBOMO02468;KWMTBOMO02623;KWMTBOMO02702;KWMTBOMO02819;KWMTBOMO03002;KWMTBOMO03129;KWMTBOMO03172;KWMTBOMO03303;KWMTBOMO03323;KWMTBOMO03328;KWMTBOMO03334;KWMTBOMO03398;KWMTBOMO03454;KWMTBOMO03609;KWMTBOMO03761;KWMTBOM…
Biological Process	GO:0009987	cellular process	41	41/739	1	1	KWMTBOMO00094;KWMTBOMO00256;KWMTBOMO00406;KWMTBOMO02468;KWMTBOMO03002;KWMTBOMO03172;KWMTBOMO03323;KWMTBOMO03398;KWMTBOMO05276;KWMTBOMO05764;KWMTBOMO05766;KWMTBOMO05948;KWMTBOMO05949;KWMTBOMO06524;KWMTBOMO07114;KWMTBOMO07223;KWMTBOMO07442;KWMTBOMO07471;KWMTBOMO07908;KWMTBOMO08836;KWMTBOMO09755;KWMTBOMO09765;KWMTBOMO09833;KWMTBOMO10092;KWMTBOMO10093;KWMTBOMO10231;KWMTBOMO10945;KWMTBOMO11479;KWMTBOM…
Biological Process	GO:0044237	cellular metabolic process	26	26/739	1	1	KWMTBOMO00094;KWMTBOMO03398;KWMTBOMO05764;KWMTBOMO05766;KWMTBOMO05948;KWMTBOMO05949;KWMTBOMO07114;KWMTBOMO07223;KWMTBOMO07471;KWMTBOMO07908;KWMTBOMO08836;KWMTBOMO09765;KWMTBOMO09833;KWMTBOMO10092;KWMTBOMO10093;KWMTBOMO10231;KWMTBOMO10945;KWMTBOMO11479;KWMTBOMO11511;KWMTBOMO12317;KWMTBOMO16121;KWMTBOMO16453;NEWGENE00830;NEWGENE01140;NEWGENE01627;NEWGENE01675
Biological Process	GO:0044260	cellular macromolecule metabolic process	13	13/739	1	1	KWMTBOMO00094;KWMTBOMO05764;KWMTBOMO05766;KWMTBOMO07471;KWMTBOMO10231;KWMTBOMO10945;KWMTBOMO11479;KWMTBOMO11511;KWMTBOMO16121;NEWGENE00830;NEWGENE01140;NEWGENE01627;NEWGENE01675
Molecular Function	GO:0016614	oxidoreductase activity, acting on CH-OH group of donors	4	4/739	0.544968	1	KWMTBOMO01477;KWMTBOMO07236;KWMTBOMO08860;KWMTBOMO10515
Molecular Function	GO:0051287	NAD binding	1	1/739	0.61296	1	KWMTBOMO01477
Molecular Function	GO:0050662	coenzyme binding	5	5/739	0.631956	1	KWMTBOMO01477;KWMTBOMO03349;KWMTBOMO07236;KWMTBOMO08860;KWMTBOMO10515
Molecular Function	GO:0008081	phosphoric diester hydrolase activity	1	1/739	0.66758	1	KWMTBOMO09030
Molecular Function	GO:0051082	unfolded protein binding	1	1/739	0.66758	1	KWMTBOMO12844
Molecular Function	GO:0003755	peptidyl-prolyl cis-trans isomerase activity	1	1/739	0.679989	1	KWMTBOMO11511
Molecular Function	GO:0016859	cis-trans isomerase activity	1	1/739	0.679989	1	KWMTBOMO11511
Molecular Function	GO:0050660	flavin adenine dinucleotide binding	3	3/739	0.685394	1	KWMTBOMO07236;KWMTBOMO08860;KWMTBOMO10515
Molecular Function	GO:0005179	hormone activity	1	1/739	0.714512	1	KWMTBOMO07877
Molecular Function	GO:0004725	protein tyrosine phosphatase activity	1	1/739	0.725174	1	KWMTBOMO16121
Molecular Function	GO:0004601	peroxidase activity	1	1/739	0.797347	1	KWMTBOMO03454
Molecular Function	GO:0004721	phosphoprotein phosphatase activity	1	1/739	0.797347	1	KWMTBOMO16121
Molecular Function	GO:0016616	oxidoreductase activity, acting on the CH-OH group of donors, NAD or NADP as acceptor	1	1/739	0.797347	1	KWMTBOMO01477
Molecular Function	GO:0048037	cofactor binding	5	5/739	0.813236	1	KWMTBOMO01477;KWMTBOMO03349;KWMTBOMO07236;KWMTBOMO08860;KWMTBOMO10515
Molecular Function	GO:0046906	tetrapyrrole binding	4	4/739	0.826841	1	KWMTBOMO03454;KWMTBOMO05795;KWMTBOMO09329;KWMTBOMO09931
Molecular Function	GO:0005506	iron ion binding	3	3/739	0.829644	1	KWMTBOMO05795;KWMTBOMO09329;KWMTBOMO14600
Molecular Function	GO:0008289	lipid binding	1	1/739	0.83877	1	KWMTBOMO09216
Molecular Function	GO:0016758	transferase activity, transferring hexosyl groups	2	2/739	0.840286	1	KWMTBOMO07080;KWMTBOMO15290
Molecular Function	GO:0003779	actin binding	1	1/739	0.844801	1	KWMTBOMO06150
Molecular Function	GO:0003964	RNA-directed DNA polymerase activity	3	3/739	0.871132	1	NEWGENE00830;NEWGENE01627;NEWGENE01675
Molecular Function	GO:0034061	DNA polymerase activity	3	3/739	0.903451	1	NEWGENE00830;NEWGENE01627;NEWGENE01675
Molecular Function	GO:0016747	transferase activity, transferring acyl groups other than amino-acyl groups	1	1/739	0.909034	1	KWMTBOMO02302
Molecular Function	GO:0016491	oxidoreductase activity	16	16/739	0.915083	1	KWMTBOMO00985;KWMTBOMO01477;KWMTBOMO03349;KWMTBOMO03454;KWMTBOMO05024;KWMTBOMO05276;KWMTBOMO05795;KWMTBOMO05948;KWMTBOMO07236;KWMTBOMO08860;KWMTBOMO09329;KWMTBOMO10187;KWMTBOMO10515;KWMTBOMO15580;KWMTBOMO16289;NEWGENE00520
Molecular Function	GO:0020037	heme binding	3	3/739	0.926292	1	KWMTBOMO03454;KWMTBOMO05795;KWMTBOMO09329
Molecular Function	GO:0016757	transferase activity, transferring glycosyl groups	2	2/739	0.945163	1	KWMTBOMO07080;KWMTBOMO15290
Molecular Function	GO:0004518	nuclease activity	3	3/739	0.956616	1	KWMTBOMO10231;KWMTBOMO10945;NEWGENE01140
Molecular Function	GO:0016705	oxidoreductase activity, acting on paired donors, with incorporation or reduction of molecular oxygen	2	2/739	0.95747	1	KWMTBOMO05795;KWMTBOMO09329
Molecular Function	GO:0004519	endonuclease activity	2	2/739	0.96711	1	KWMTBOMO10945;NEWGENE01140
Molecular Function	GO:0004540	ribonuclease activity	1	1/739	0.967613	1	KWMTBOMO10231
Molecular Function	GO:0008092	cytoskeletal protein binding	1	1/739	0.97326	1	KWMTBOMO06150
Molecular Function	GO:0016746	transferase activity, transferring acyl groups	1	1/739	0.97326	1	KWMTBOMO02302
Molecular Function	GO:0016779	nucleotidyltransferase activity	3	3/739	0.973442	1	NEWGENE00830;NEWGENE01627;NEWGENE01675
Molecular Function	GO:0004190	aspartic-type endopeptidase activity	1	1/739	0.984372	1	KWMTBOMO13814
Molecular Function	GO:0070001	aspartic-type peptidase activity	1	1/739	0.984372	1	KWMTBOMO13814
Molecular Function	GO:0004984	olfactory receptor activity	1	1/739	0.98496	1	NEWGENE01102
Molecular Function	GO:0005515	protein binding	62	62/739	0.991729	1	KWMTBOMO00094;KWMTBOMO00187;KWMTBOMO00192;KWMTBOMO00406;KWMTBOMO00709;KWMTBOMO01422;KWMTBOMO01484;KWMTBOMO01924;KWMTBOMO02605;KWMTBOMO02617;KWMTBOMO02997;KWMTBOMO03117;KWMTBOMO03172;KWMTBOMO03323;KWMTBOMO03559;KWMTBOMO03804;KWMTBOMO04035;KWMTBOMO04614;KWMTBOMO05270;KWMTBOMO05348;KWMTBOMO05440;KWMTBOMO05547;KWMTBOMO05680;KWMTBOMO06058;KWMTBOMO06060;KWMTBOMO06150;KWMTBOMO06807;KWMTBOMO07314;KWMTBOM…
Molecular Function	GO:0004672	protein kinase activity	3	3/739	0.99501	1	KWMTBOMO05764;KWMTBOMO05766;KWMTBOMO10231
Molecular Function	GO:0016887	ATPase activity	1	1/739	0.995774	1	NEWGENE00821
Molecular Function	GO:0097367	carbohydrate derivative binding	20	20/739	0.997027	1	KWMTBOMO00703;KWMTBOMO01924;KWMTBOMO02225;KWMTBOMO03349;KWMTBOMO03761;KWMTBOMO03953;KWMTBOMO04771;KWMTBOMO05735;KWMTBOMO05764;KWMTBOMO05766;KWMTBOMO07206;KWMTBOMO08751;KWMTBOMO08753;KWMTBOMO08754;KWMTBOMO08845;KWMTBOMO10061;KWMTBOMO10231;KWMTBOMO12844;KWMTBOMO13035;NEWGENE00821
Molecular Function	GO:0005525	GTP binding	1	1/739	0.99789	1	KWMTBOMO03953
Molecular Function	GO:0032561	guanyl ribonucleotide binding	1	1/739	0.99789	1	KWMTBOMO03953
Molecular Function	GO:0019001	guanyl nucleotide binding	1	1/739	0.998047	1	KWMTBOMO03953
Molecular Function	GO:0016773	phosphotransferase activity, alcohol group as acceptor	3	3/739	0.999061	1	KWMTBOMO05764;KWMTBOMO05766;KWMTBOMO10231
Molecular Function	GO:0004872	receptor activity	4	4/739	0.999271	1	KWMTBOMO09522;KWMTBOMO11859;KWMTBOMO15580;NEWGENE01102
Molecular Function	GO:0060089	molecular transducer activity	4	4/739	0.999271	1	KWMTBOMO09522;KWMTBOMO11859;KWMTBOMO15580;NEWGENE01102
Molecular Function	GO:0016301	kinase activity	3	3/739	0.999616	1	KWMTBOMO05764;KWMTBOMO05766;KWMTBOMO10231
Molecular Function	GO:0003723	RNA binding	1	1/739	0.999809	1	KWMTBOMO07471
Molecular Function	GO:0016772	transferase activity, transferring phosphorus-containing groups	6	6/739	0.999957	1	KWMTBOMO05764;KWMTBOMO05766;KWMTBOMO10231;NEWGENE00830;NEWGENE01627;NEWGENE01675
Molecular Function	GO:0022892	substrate-specific transporter activity	2	2/739	0.999988	1	KWMTBOMO14648;KWMTBOMO16057
Molecular Function	GO:0004888	transmembrane signaling receptor activity	1	1/739	0.999989	1	NEWGENE01102
Molecular Function	GO:0017111	nucleoside-triphosphatase activity	1	1/739	0.999992	1	NEWGENE00821
Molecular Function	GO:0016462	pyrophosphatase activity	1	1/739	0.999994	1	NEWGENE00821
Molecular Function	GO:0038023	signaling receptor activity	1	1/739	0.999995	1	NEWGENE01102
Molecular Function	GO:0016818	hydrolase activity, acting on acid anhydrides, in phosphorus-containing anhydrides	1	1/739	0.999995	1	NEWGENE00821
Molecular Function	GO:0099600	transmembrane receptor activity	1	1/739	0.999996	1	NEWGENE01102
Molecular Function	GO:0043169	cation binding	35	35/739	0.999997	1	KWMTBOMO00406;KWMTBOMO01023;KWMTBOMO02617;KWMTBOMO03172;KWMTBOMO04397;KWMTBOMO04614;KWMTBOMO04838;KWMTBOMO05552;KWMTBOMO05730;KWMTBOMO05795;KWMTBOMO05948;KWMTBOMO05949;KWMTBOMO06106;KWMTBOMO06928;KWMTBOMO07046;KWMTBOMO07122;KWMTBOMO07498;KWMTBOMO08908;KWMTBOMO09329;KWMTBOMO09649;KWMTBOMO09650;KWMTBOMO09652;KWMTBOMO10187;KWMTBOMO11412;KWMTBOMO11439;KWMTBOMO12932;KWMTBOMO13084;KWMTBOMO13449;KWMTBOM…
Molecular Function	GO:0016817	hydrolase activity, acting on acid anhydrides	1	1/739	0.999997	1	NEWGENE00821
Molecular Function	GO:0046914	transition metal ion binding	18	18/739	0.999998	1	KWMTBOMO01023;KWMTBOMO04838;KWMTBOMO05730;KWMTBOMO05795;KWMTBOMO06106;KWMTBOMO08908;KWMTBOMO09329;KWMTBOMO09649;KWMTBOMO09650;KWMTBOMO09652;KWMTBOMO10187;KWMTBOMO11439;KWMTBOMO13084;KWMTBOMO13449;KWMTBOMO14600;KWMTBOMO15337;KWMTBOMO15580;KWMTBOMO16289
Molecular Function	GO:0004871	signal transducer activity	1	1/739	0.999998	1	NEWGENE01102
Molecular Function	GO:0046872	metal ion binding	33	33/739	0.999999	1	KWMTBOMO00406;KWMTBOMO01023;KWMTBOMO02617;KWMTBOMO03172;KWMTBOMO04614;KWMTBOMO04838;KWMTBOMO05552;KWMTBOMO05730;KWMTBOMO05795;KWMTBOMO05948;KWMTBOMO05949;KWMTBOMO06106;KWMTBOMO06928;KWMTBOMO07046;KWMTBOMO07122;KWMTBOMO07498;KWMTBOMO08908;KWMTBOMO09329;KWMTBOMO09649;KWMTBOMO09650;KWMTBOMO09652;KWMTBOMO10187;KWMTBOMO11439;KWMTBOMO12932;KWMTBOMO13084;KWMTBOMO13449;KWMTBOMO14600;KWMTBOMO15337;KWMTBOM…
Molecular Function	GO:0008270	zinc ion binding	13	13/739	1	1	KWMTBOMO01023;KWMTBOMO04838;KWMTBOMO05730;KWMTBOMO06106;KWMTBOMO08908;KWMTBOMO09649;KWMTBOMO09650;KWMTBOMO09652;KWMTBOMO10187;KWMTBOMO11439;KWMTBOMO13084;KWMTBOMO13449;KWMTBOMO15337
Molecular Function	GO:0005524	ATP binding	5	5/739	1	1	KWMTBOMO05764;KWMTBOMO05766;KWMTBOMO10231;KWMTBOMO12844;NEWGENE00821
Molecular Function	GO:0032559	adenyl ribonucleotide binding	5	5/739	1	1	KWMTBOMO05764;KWMTBOMO05766;KWMTBOMO10231;KWMTBOMO12844;NEWGENE00821
Molecular Function	GO:0030554	adenyl nucleotide binding	5	5/739	1	1	KWMTBOMO05764;KWMTBOMO05766;KWMTBOMO10231;KWMTBOMO12844;NEWGENE00821
Molecular Function	GO:0032553	ribonucleotide binding	7	7/739	1	1	KWMTBOMO03349;KWMTBOMO03953;KWMTBOMO05764;KWMTBOMO05766;KWMTBOMO10231;KWMTBOMO12844;NEWGENE00821
Molecular Function	GO:0016740	transferase activity	9	9/739	1	1	KWMTBOMO02302;KWMTBOMO05764;KWMTBOMO05766;KWMTBOMO07080;KWMTBOMO10231;KWMTBOMO15290;NEWGENE00830;NEWGENE01627;NEWGENE01675
Molecular Function	GO:0036094	small molecule binding	13	13/739	1	1	KWMTBOMO01477;KWMTBOMO03349;KWMTBOMO03953;KWMTBOMO05764;KWMTBOMO05766;KWMTBOMO07236;KWMTBOMO07471;KWMTBOMO08860;KWMTBOMO09931;KWMTBOMO10231;KWMTBOMO10515;KWMTBOMO12844;NEWGENE00821
Molecular Function	GO:0043168	anion binding	10	10/739	1	1	KWMTBOMO03349;KWMTBOMO03953;KWMTBOMO05764;KWMTBOMO05766;KWMTBOMO07236;KWMTBOMO08860;KWMTBOMO10231;KWMTBOMO10515;KWMTBOMO12844;NEWGENE00821
Molecular Function	GO:0035639	purine ribonucleoside triphosphate binding	6	6/739	1	1	KWMTBOMO03953;KWMTBOMO05764;KWMTBOMO05766;KWMTBOMO10231;KWMTBOMO12844;NEWGENE00821
Molecular Function	GO:0001883	purine nucleoside binding	6	6/739	1	1	KWMTBOMO03953;KWMTBOMO05764;KWMTBOMO05766;KWMTBOMO10231;KWMTBOMO12844;NEWGENE00821
Molecular Function	GO:0032550	purine ribonucleoside binding	6	6/739	1	1	KWMTBOMO03953;KWMTBOMO05764;KWMTBOMO05766;KWMTBOMO10231;KWMTBOMO12844;NEWGENE00821
Molecular Function	GO:0032555	purine ribonucleotide binding	6	6/739	1	1	KWMTBOMO03953;KWMTBOMO05764;KWMTBOMO05766;KWMTBOMO10231;KWMTBOMO12844;NEWGENE00821
Molecular Function	GO:0032549	ribonucleoside binding	6	6/739	1	1	KWMTBOMO03953;KWMTBOMO05764;KWMTBOMO05766;KWMTBOMO10231;KWMTBOMO12844;NEWGENE00821
Molecular Function	GO:0001882	nucleoside binding	6	6/739	1	1	KWMTBOMO03953;KWMTBOMO05764;KWMTBOMO05766;KWMTBOMO10231;KWMTBOMO12844;NEWGENE00821
Molecular Function	GO:0017076	purine nucleotide binding	6	6/739	1	1	KWMTBOMO03953;KWMTBOMO05764;KWMTBOMO05766;KWMTBOMO10231;KWMTBOMO12844;NEWGENE00821
Molecular Function	GO:0005215	transporter activity	2	2/739	1	1	KWMTBOMO14648;KWMTBOMO16057
Molecular Function	GO:0000166	nucleotide binding	12	12/739	1	1	KWMTBOMO01477;KWMTBOMO03349;KWMTBOMO03953;KWMTBOMO05764;KWMTBOMO05766;KWMTBOMO07236;KWMTBOMO07471;KWMTBOMO08860;KWMTBOMO10231;KWMTBOMO10515;KWMTBOMO12844;NEWGENE00821
Molecular Function	GO:1901265	nucleoside phosphate binding	12	12/739	1	1	KWMTBOMO01477;KWMTBOMO03349;KWMTBOMO03953;KWMTBOMO05764;KWMTBOMO05766;KWMTBOMO07236;KWMTBOMO07471;KWMTBOMO08860;KWMTBOMO10231;KWMTBOMO10515;KWMTBOMO12844;NEWGENE00821
Molecular Function	GO:0043167	ion binding	45	45/739	1	1	KWMTBOMO00406;KWMTBOMO01023;KWMTBOMO02617;KWMTBOMO03172;KWMTBOMO03349;KWMTBOMO03953;KWMTBOMO04397;KWMTBOMO04614;KWMTBOMO04838;KWMTBOMO05552;KWMTBOMO05730;KWMTBOMO05764;KWMTBOMO05766;KWMTBOMO05795;KWMTBOMO05948;KWMTBOMO05949;KWMTBOMO06106;KWMTBOMO06928;KWMTBOMO07046;KWMTBOMO07122;KWMTBOMO07236;KWMTBOMO07498;KWMTBOMO08860;KWMTBOMO08908;KWMTBOMO09329;KWMTBOMO09649;KWMTBOMO09650;KWMTBOMO09652;KWMTBOM…
Molecular Function	GO:0003674	molecular_function	332	332/739	1	1	KWMTBOMO00094;KWMTBOMO00187;KWMTBOMO00192;KWMTBOMO00342;KWMTBOMO00406;KWMTBOMO00703;KWMTBOMO00708;KWMTBOMO00709;KWMTBOMO00772;KWMTBOMO00803;KWMTBOMO00985;KWMTBOMO01023;KWMTBOMO01422;KWMTBOMO01477;KWMTBOMO01484;KWMTBOMO01834;KWMTBOMO01924;KWMTBOMO01975;KWMTBOMO02225;KWMTBOMO02235;KWMTBOMO02257;KWMTBOMO02259;KWMTBOMO02263;KWMTBOMO02265;KWMTBOMO02302;KWMTBOMO02468;KWMTBOMO02605;KWMTBOMO02607;KWMTBOM…
Molecular Function	GO:0005488	binding	133	133/739	1	1	KWMTBOMO00094;KWMTBOMO00187;KWMTBOMO00192;KWMTBOMO00406;KWMTBOMO00703;KWMTBOMO00709;KWMTBOMO01023;KWMTBOMO01422;KWMTBOMO01477;KWMTBOMO01484;KWMTBOMO01924;KWMTBOMO02225;KWMTBOMO02605;KWMTBOMO02617;KWMTBOMO02997;KWMTBOMO03117;KWMTBOMO03172;KWMTBOMO03323;KWMTBOMO03349;KWMTBOMO03454;KWMTBOMO03559;KWMTBOMO03761;KWMTBOMO03804;KWMTBOMO03953;KWMTBOMO04035;KWMTBOMO04397;KWMTBOMO04614;KWMTBOMO04771;KWMTBOM…
Molecular Function	GO:0097159	organic cyclic compound binding	24	24/739	1	1	KWMTBOMO00094;KWMTBOMO01023;KWMTBOMO01477;KWMTBOMO03349;KWMTBOMO03454;KWMTBOMO03953;KWMTBOMO05764;KWMTBOMO05766;KWMTBOMO05795;KWMTBOMO06928;KWMTBOMO07236;KWMTBOMO07471;KWMTBOMO08860;KWMTBOMO09329;KWMTBOMO09931;KWMTBOMO10231;KWMTBOMO10515;KWMTBOMO12844;KWMTBOMO13449;NEWGENE00821;NEWGENE00916;NEWGENE01502;NEWGENE01601;NEWGENE01627
Molecular Function	GO:1901363	heterocyclic compound binding	24	24/739	1	1	KWMTBOMO00094;KWMTBOMO01023;KWMTBOMO01477;KWMTBOMO03349;KWMTBOMO03454;KWMTBOMO03953;KWMTBOMO05764;KWMTBOMO05766;KWMTBOMO05795;KWMTBOMO06928;KWMTBOMO07236;KWMTBOMO07471;KWMTBOMO08860;KWMTBOMO09329;KWMTBOMO09931;KWMTBOMO10231;KWMTBOMO10515;KWMTBOMO12844;KWMTBOMO13449;NEWGENE00821;NEWGENE00916;NEWGENE01502;NEWGENE01601;NEWGENE01627
Molecular Function	GO:0003676	nucleic acid binding	9	9/739	1	1	KWMTBOMO00094;KWMTBOMO01023;KWMTBOMO06928;KWMTBOMO07471;KWMTBOMO13449;NEWGENE00916;NEWGENE01502;NEWGENE01601;NEWGENE01627
Cellular Component	GO:0098797	plasma membrane protein complex	1	1/739	0.631509	1	KWMTBOMO07041
Cellular Component	GO:0044444	cytoplasmic part	8	8/739	0.705359	1	KWMTBOMO01804;KWMTBOMO03002;KWMTBOMO06427;KWMTBOMO06524;KWMTBOMO07114;KWMTBOMO09755;KWMTBOMO11479;KWMTBOMO14815
Cellular Component	GO:0044459	plasma membrane part	1	1/739	0.743347	1	KWMTBOMO07041
Cellular Component	GO:0098796	membrane protein complex	2	2/739	0.820011	1	KWMTBOMO07041;KWMTBOMO11479
Cellular Component	GO:0043233	organelle lumen	1	1/739	0.866056	1	KWMTBOMO09755
Cellular Component	GO:0070013	intracellular organelle lumen	1	1/739	0.866056	1	KWMTBOMO09755
Cellular Component	GO:0031974	membrane-enclosed lumen	1	1/739	0.869511	1	KWMTBOMO09755
Cellular Component	GO:0005737	cytoplasm	9	9/739	0.918537	1	KWMTBOMO01804;KWMTBOMO03002;KWMTBOMO06427;KWMTBOMO06524;KWMTBOMO07114;KWMTBOMO07223;KWMTBOMO09755;KWMTBOMO11479;KWMTBOMO14815
Cellular Component	GO:1902494	catalytic complex	1	1/739	0.942222	1	KWMTBOMO11479
Cellular Component	GO:0044422	organelle part	4	4/739	0.978617	1	KWMTBOMO01804;KWMTBOMO06427;KWMTBOMO09755;KWMTBOMO11479
Cellular Component	GO:0044446	intracellular organelle part	4	4/739	0.978617	1	KWMTBOMO01804;KWMTBOMO06427;KWMTBOMO09755;KWMTBOMO11479
Cellular Component	GO:0030529	intracellular ribonucleoprotein complex	1	1/739	0.981116	1	KWMTBOMO07471
Cellular Component	GO:1990904	ribonucleoprotein complex	1	1/739	0.981116	1	KWMTBOMO07471
Cellular Component	GO:0043231	intracellular membrane-bounded organelle	9	9/739	0.991836	1	KWMTBOMO01804;KWMTBOMO03002;KWMTBOMO06427;KWMTBOMO06524;KWMTBOMO07114;KWMTBOMO07471;KWMTBOMO09755;KWMTBOMO11479;KWMTBOMO14815
Cellular Component	GO:0043227	membrane-bounded organelle	9	9/739	0.991983	1	KWMTBOMO01804;KWMTBOMO03002;KWMTBOMO06427;KWMTBOMO06524;KWMTBOMO07114;KWMTBOMO07471;KWMTBOMO09755;KWMTBOMO11479;KWMTBOMO14815
Cellular Component	GO:0043234	protein complex	3	3/739	0.998122	1	KWMTBOMO01975;KWMTBOMO07041;KWMTBOMO11479
Cellular Component	GO:0032991	macromolecular complex	4	4/739	0.999768	1	KWMTBOMO01975;KWMTBOMO07041;KWMTBOMO07471;KWMTBOMO11479
Cellular Component	GO:0043229	intracellular organelle	9	9/739	0.999942	1	KWMTBOMO01804;KWMTBOMO03002;KWMTBOMO06427;KWMTBOMO06524;KWMTBOMO07114;KWMTBOMO07471;KWMTBOMO09755;KWMTBOMO11479;KWMTBOMO14815
Cellular Component	GO:0043226	organelle	9	9/739	0.999948	1	KWMTBOMO01804;KWMTBOMO03002;KWMTBOMO06427;KWMTBOMO06524;KWMTBOMO07114;KWMTBOMO07471;KWMTBOMO09755;KWMTBOMO11479;KWMTBOMO14815
Cellular Component	GO:0005623	cell	16	16/739	0.999997	1	KWMTBOMO01804;KWMTBOMO03002;KWMTBOMO06427;KWMTBOMO06524;KWMTBOMO07041;KWMTBOMO07046;KWMTBOMO07114;KWMTBOMO07122;KWMTBOMO07223;KWMTBOMO07471;KWMTBOMO09755;KWMTBOMO11479;KWMTBOMO12932;KWMTBOMO14815;NEWGENE00087;NEWGENE00088
Cellular Component	GO:0044464	cell part	16	16/739	0.999997	1	KWMTBOMO01804;KWMTBOMO03002;KWMTBOMO06427;KWMTBOMO06524;KWMTBOMO07041;KWMTBOMO07046;KWMTBOMO07114;KWMTBOMO07122;KWMTBOMO07223;KWMTBOMO07471;KWMTBOMO09755;KWMTBOMO11479;KWMTBOMO12932;KWMTBOMO14815;NEWGENE00087;NEWGENE00088
Cellular Component	GO:0005634	nucleus	1	1/739	0.999997	1	KWMTBOMO07471
Cellular Component	GO:0044424	intracellular part	10	10/739	1	1	KWMTBOMO01804;KWMTBOMO03002;KWMTBOMO06427;KWMTBOMO06524;KWMTBOMO07114;KWMTBOMO07223;KWMTBOMO07471;KWMTBOMO09755;KWMTBOMO11479;KWMTBOMO14815
Cellular Component	GO:0016021	integral component of membrane	5	5/739	1	1	KWMTBOMO07041;KWMTBOMO11479;KWMTBOMO14815;NEWGENE00368;NEWGENE00821
Cellular Component	GO:0031224	intrinsic component of membrane	5	5/739	1	1	KWMTBOMO07041;KWMTBOMO11479;KWMTBOMO14815;NEWGENE00368;NEWGENE00821
Cellular Component	GO:0044425	membrane part	6	6/739	1	1	KWMTBOMO06427;KWMTBOMO07041;KWMTBOMO11479;KWMTBOMO14815;NEWGENE00368;NEWGENE00821
Cellular Component	GO:0005622	intracellular	10	10/739	1	1	KWMTBOMO01804;KWMTBOMO03002;KWMTBOMO06427;KWMTBOMO06524;KWMTBOMO07114;KWMTBOMO07223;KWMTBOMO07471;KWMTBOMO09755;KWMTBOMO11479;KWMTBOMO14815
Cellular Component	GO:0016020	membrane	16	16/739	1	1	KWMTBOMO00708;KWMTBOMO01804;KWMTBOMO05339;KWMTBOMO06427;KWMTBOMO07041;KWMTBOMO07046;KWMTBOMO07122;KWMTBOMO11479;KWMTBOMO12932;KWMTBOMO14815;KWMTBOMO15580;NEWGENE00368;NEWGENE00426;NEWGENE00821;NEWGENE01017;NEWGENE01102
Cellular Component	GO:0005575	cellular_component	74	74/739	1	1	KWMTBOMO00406;KWMTBOMO00703;KWMTBOMO00708;KWMTBOMO01804;KWMTBOMO01924;KWMTBOMO01975;KWMTBOMO02027;KWMTBOMO02225;KWMTBOMO03002;KWMTBOMO03172;KWMTBOMO03323;KWMTBOMO03559;KWMTBOMO03709;KWMTBOMO03710;KWMTBOMO03761;KWMTBOMO04771;KWMTBOMO04903;KWMTBOMO05080;KWMTBOMO05339;KWMTBOMO05735;KWMTBOMO06427;KWMTBOMO06524;KWMTBOMO07041;KWMTBOMO07046;KWMTBOMO07114;KWMTBOMO07122;KWMTBOMO07206;KWMTBOMO07223;KWMTBOM…

## Sheet: 4M0h
Type	GO ID	Description	Count	GeneRatio	pvalue	qvalue	Genes
Molecular Function	GO:0042302	structural constituent of cuticle	38	38/487	1.92386e-28	3.23208e-26	KWMTBOMO00772;KWMTBOMO02265;KWMTBOMO02607;KWMTBOMO03697;KWMTBOMO04384;KWMTBOMO04385;KWMTBOMO04410;KWMTBOMO05376;KWMTBOMO09890;KWMTBOMO10974;KWMTBOMO11214;KWMTBOMO11221;KWMTBOMO11223;KWMTBOMO12563;KWMTBOMO12980;KWMTBOMO13005;KWMTBOMO13006;KWMTBOMO13017;KWMTBOMO13018;KWMTBOMO13100;KWMTBOMO13136;KWMTBOMO13138;KWMTBOMO13140;KWMTBOMO13141;KWMTBOMO13144;KWMTBOMO13146;KWMTBOMO13151;KWMTBOMO13152;KWMTBOM…
Cellular Component	GO:0005576	extracellular region	31	31/487	5.21783e-24	2.60891e-22	KWMTBOMO00268;KWMTBOMO01924;KWMTBOMO03172;KWMTBOMO03559;KWMTBOMO03709;KWMTBOMO03710;KWMTBOMO04771;KWMTBOMO04903;KWMTBOMO05080;KWMTBOMO05735;KWMTBOMO07206;KWMTBOMO08751;KWMTBOMO08753;KWMTBOMO08754;KWMTBOMO08845;KWMTBOMO09734;KWMTBOMO10061;KWMTBOMO11893;KWMTBOMO11900;KWMTBOMO11902;KWMTBOMO11906;KWMTBOMO11934;KWMTBOMO11935;KWMTBOMO11940;KWMTBOMO12585;KWMTBOMO13035;KWMTBOMO13741;KWMTBOMO13908;KWMTBOM…
Molecular Function	GO:0016787	hydrolase activity	87	87/487	7.42055e-19	6.23326e-17	KWMTBOMO00315;KWMTBOMO00708;KWMTBOMO00803;KWMTBOMO01834;KWMTBOMO01844;KWMTBOMO01924;KWMTBOMO02235;KWMTBOMO02623;KWMTBOMO02702;KWMTBOMO02819;KWMTBOMO03129;KWMTBOMO03303;KWMTBOMO03334;KWMTBOMO03398;KWMTBOMO03609;KWMTBOMO04135;KWMTBOMO04161;KWMTBOMO04269;KWMTBOMO04441;KWMTBOMO04771;KWMTBOMO04838;KWMTBOMO04967;KWMTBOMO05106;KWMTBOMO05230;KWMTBOMO05361;KWMTBOMO05729;KWMTBOMO05730;KWMTBOMO05735;KWMTBOM…
Molecular Function	GO:0005198	structural molecule activity	40	40/487	1.31037e-17	7.33808e-16	KWMTBOMO00772;KWMTBOMO01973;KWMTBOMO01975;KWMTBOMO02265;KWMTBOMO02607;KWMTBOMO03697;KWMTBOMO04384;KWMTBOMO04385;KWMTBOMO04410;KWMTBOMO05376;KWMTBOMO09890;KWMTBOMO10974;KWMTBOMO11214;KWMTBOMO11221;KWMTBOMO11223;KWMTBOMO12563;KWMTBOMO12980;KWMTBOMO13005;KWMTBOMO13006;KWMTBOMO13017;KWMTBOMO13018;KWMTBOMO13100;KWMTBOMO13136;KWMTBOMO13138;KWMTBOMO13140;KWMTBOMO13141;KWMTBOMO13144;KWMTBOMO13146;KWMTBOM…
Molecular Function	GO:0008236	serine-type peptidase activity	29	29/487	3.159e-14	1.06142e-12	KWMTBOMO01844;KWMTBOMO02235;KWMTBOMO02702;KWMTBOMO03303;KWMTBOMO03334;KWMTBOMO03609;KWMTBOMO04161;KWMTBOMO04441;KWMTBOMO06136;KWMTBOMO06279;KWMTBOMO06700;KWMTBOMO07132;KWMTBOMO09416;KWMTBOMO09504;KWMTBOMO09508;KWMTBOMO09510;KWMTBOMO09516;KWMTBOMO10872;KWMTBOMO12393;KWMTBOMO12405;KWMTBOMO12406;KWMTBOMO12407;KWMTBOMO12408;KWMTBOMO13112;KWMTBOMO14032;KWMTBOMO14542;KWMTBOMO14619;KWMTBOMO16386;KWMTBOM…
Molecular Function	GO:0017171	serine hydrolase activity	29	29/487	3.159e-14	1.06142e-12	KWMTBOMO01844;KWMTBOMO02235;KWMTBOMO02702;KWMTBOMO03303;KWMTBOMO03334;KWMTBOMO03609;KWMTBOMO04161;KWMTBOMO04441;KWMTBOMO06136;KWMTBOMO06279;KWMTBOMO06700;KWMTBOMO07132;KWMTBOMO09416;KWMTBOMO09504;KWMTBOMO09508;KWMTBOMO09510;KWMTBOMO09516;KWMTBOMO10872;KWMTBOMO12393;KWMTBOMO12405;KWMTBOMO12406;KWMTBOMO12407;KWMTBOMO12408;KWMTBOMO13112;KWMTBOMO14032;KWMTBOMO14542;KWMTBOMO14619;KWMTBOMO16386;KWMTBOM…
Molecular Function	GO:0070011	peptidase activity, acting on L-amino acid peptides	43	43/487	1.45264e-13	4.06739e-12	KWMTBOMO00708;KWMTBOMO01844;KWMTBOMO02235;KWMTBOMO02702;KWMTBOMO03303;KWMTBOMO03334;KWMTBOMO03609;KWMTBOMO04161;KWMTBOMO04441;KWMTBOMO05230;KWMTBOMO05730;KWMTBOMO06136;KWMTBOMO06279;KWMTBOMO06700;KWMTBOMO07132;KWMTBOMO07223;KWMTBOMO09416;KWMTBOMO09504;KWMTBOMO09508;KWMTBOMO09510;KWMTBOMO09516;KWMTBOMO10376;KWMTBOMO10872;KWMTBOMO11439;KWMTBOMO11490;KWMTBOMO11859;KWMTBOMO12258;KWMTBOMO12335;KWMTBOM…
Molecular Function	GO:0008233	peptidase activity	43	43/487	2.16463e-13	5.19512e-12	KWMTBOMO00708;KWMTBOMO01844;KWMTBOMO02235;KWMTBOMO02702;KWMTBOMO03303;KWMTBOMO03334;KWMTBOMO03609;KWMTBOMO04161;KWMTBOMO04441;KWMTBOMO05230;KWMTBOMO05730;KWMTBOMO06136;KWMTBOMO06279;KWMTBOMO06700;KWMTBOMO07132;KWMTBOMO07223;KWMTBOMO09416;KWMTBOMO09504;KWMTBOMO09508;KWMTBOMO09510;KWMTBOMO09516;KWMTBOMO10376;KWMTBOMO10872;KWMTBOMO11439;KWMTBOMO11490;KWMTBOMO11859;KWMTBOMO12258;KWMTBOMO12335;KWMTBOM…
Molecular Function	GO:0004252	serine-type endopeptidase activity	26	26/487	4.75881e-13	9.15224e-12	KWMTBOMO02702;KWMTBOMO03303;KWMTBOMO03334;KWMTBOMO03609;KWMTBOMO04161;KWMTBOMO04441;KWMTBOMO06136;KWMTBOMO06279;KWMTBOMO06700;KWMTBOMO07132;KWMTBOMO09504;KWMTBOMO09508;KWMTBOMO09510;KWMTBOMO09516;KWMTBOMO10872;KWMTBOMO12393;KWMTBOMO12405;KWMTBOMO12406;KWMTBOMO12407;KWMTBOMO12408;KWMTBOMO13112;KWMTBOMO14032;KWMTBOMO14542;KWMTBOMO14619;KWMTBOMO16386;KWMTBOMO16394
Molecular Function	GO:0004553	hydrolase activity, hydrolyzing O-glycosyl compounds	19	19/487	4.90298e-13	9.15224e-12	KWMTBOMO00315;KWMTBOMO00803;KWMTBOMO02623;KWMTBOMO02819;KWMTBOMO03129;KWMTBOMO04135;KWMTBOMO04771;KWMTBOMO05729;KWMTBOMO05735;KWMTBOMO05834;KWMTBOMO06106;KWMTBOMO06450;KWMTBOMO06535;KWMTBOMO07068;KWMTBOMO08248;KWMTBOMO09833;KWMTBOMO10092;KWMTBOMO11646;KWMTBOMO11738
Molecular Function	GO:0016798	hydrolase activity, acting on glycosyl bonds	19	19/487	1.28496e-12	2.15873e-11	KWMTBOMO00315;KWMTBOMO00803;KWMTBOMO02623;KWMTBOMO02819;KWMTBOMO03129;KWMTBOMO04135;KWMTBOMO04771;KWMTBOMO05729;KWMTBOMO05735;KWMTBOMO05834;KWMTBOMO06106;KWMTBOMO06450;KWMTBOMO06535;KWMTBOMO07068;KWMTBOMO08248;KWMTBOMO09833;KWMTBOMO10092;KWMTBOMO11646;KWMTBOMO11738
Biological Process	GO:0006508	proteolysis	41	41/487	1.256e-12	2.87625e-10	KWMTBOMO00708;KWMTBOMO01844;KWMTBOMO02235;KWMTBOMO02702;KWMTBOMO03303;KWMTBOMO03334;KWMTBOMO03609;KWMTBOMO04161;KWMTBOMO04441;KWMTBOMO05230;KWMTBOMO05730;KWMTBOMO06136;KWMTBOMO06279;KWMTBOMO06700;KWMTBOMO07132;KWMTBOMO07223;KWMTBOMO09416;KWMTBOMO09504;KWMTBOMO09508;KWMTBOMO09510;KWMTBOMO09516;KWMTBOMO10376;KWMTBOMO10872;KWMTBOMO11439;KWMTBOMO11859;KWMTBOMO12258;KWMTBOMO12335;KWMTBOMO12393;KWMTBOM…
Molecular Function	GO:0004175	endopeptidase activity	30	30/487	4.65272e-09	7.10597e-08	KWMTBOMO02702;KWMTBOMO03303;KWMTBOMO03334;KWMTBOMO03609;KWMTBOMO04161;KWMTBOMO04441;KWMTBOMO05230;KWMTBOMO06136;KWMTBOMO06279;KWMTBOMO06700;KWMTBOMO07132;KWMTBOMO09504;KWMTBOMO09508;KWMTBOMO09510;KWMTBOMO09516;KWMTBOMO10376;KWMTBOMO10872;KWMTBOMO11490;KWMTBOMO12393;KWMTBOMO12405;KWMTBOMO12406;KWMTBOMO12407;KWMTBOMO12408;KWMTBOMO12585;KWMTBOMO13112;KWMTBOMO14032;KWMTBOMO14542;KWMTBOMO14619;KWMTBOM…
Biological Process	GO:0006022	aminoglycan metabolic process	14	14/487	7.29906e-10	8.35742e-08	KWMTBOMO00803;KWMTBOMO01924;KWMTBOMO04135;KWMTBOMO04771;KWMTBOMO04838;KWMTBOMO04967;KWMTBOMO05735;KWMTBOMO07206;KWMTBOMO08751;KWMTBOMO08753;KWMTBOMO08754;KWMTBOMO08845;KWMTBOMO10061;KWMTBOMO13035
Biological Process	GO:0005975	carbohydrate metabolic process	23	23/487	1.11996e-09	8.54906e-08	KWMTBOMO00803;KWMTBOMO01924;KWMTBOMO02257;KWMTBOMO02623;KWMTBOMO02819;KWMTBOMO03129;KWMTBOMO04135;KWMTBOMO04397;KWMTBOMO04771;KWMTBOMO05729;KWMTBOMO05735;KWMTBOMO05834;KWMTBOMO06106;KWMTBOMO06450;KWMTBOMO06535;KWMTBOMO07206;KWMTBOMO08248;KWMTBOMO09076;KWMTBOMO09833;KWMTBOMO10092;KWMTBOMO11646;KWMTBOMO11738;KWMTBOMO15523
Biological Process	GO:0006030	chitin metabolic process	12	12/487	3.38554e-09	1.60504e-07	KWMTBOMO00803;KWMTBOMO01924;KWMTBOMO04135;KWMTBOMO04771;KWMTBOMO05735;KWMTBOMO07206;KWMTBOMO08751;KWMTBOMO08753;KWMTBOMO08754;KWMTBOMO08845;KWMTBOMO10061;KWMTBOMO13035
Biological Process	GO:0006040	amino sugar metabolic process	12	12/487	4.20535e-09	1.60504e-07	KWMTBOMO00803;KWMTBOMO01924;KWMTBOMO04135;KWMTBOMO04771;KWMTBOMO05735;KWMTBOMO07206;KWMTBOMO08751;KWMTBOMO08753;KWMTBOMO08754;KWMTBOMO08845;KWMTBOMO10061;KWMTBOMO13035
Biological Process	GO:1901071	glucosamine-containing compound metabolic process	12	12/487	4.20535e-09	1.60504e-07	KWMTBOMO00803;KWMTBOMO01924;KWMTBOMO04135;KWMTBOMO04771;KWMTBOMO05735;KWMTBOMO07206;KWMTBOMO08751;KWMTBOMO08753;KWMTBOMO08754;KWMTBOMO08845;KWMTBOMO10061;KWMTBOMO13035
Molecular Function	GO:0008061	chitin binding	10	10/487	2.11852e-07	2.96592e-06	KWMTBOMO01924;KWMTBOMO04771;KWMTBOMO05735;KWMTBOMO07206;KWMTBOMO08751;KWMTBOMO08753;KWMTBOMO08754;KWMTBOMO08845;KWMTBOMO10061;KWMTBOMO13035
Molecular Function	GO:0003824	catalytic activity	114	114/487	4.77162e-07	6.1664e-06	KWMTBOMO00315;KWMTBOMO00708;KWMTBOMO00803;KWMTBOMO00985;KWMTBOMO01477;KWMTBOMO01834;KWMTBOMO01844;KWMTBOMO01924;KWMTBOMO01955;KWMTBOMO02235;KWMTBOMO02257;KWMTBOMO02302;KWMTBOMO02468;KWMTBOMO02623;KWMTBOMO02702;KWMTBOMO02819;KWMTBOMO03002;KWMTBOMO03129;KWMTBOMO03303;KWMTBOMO03309;KWMTBOMO03334;KWMTBOMO03349;KWMTBOMO03398;KWMTBOMO03609;KWMTBOMO04135;KWMTBOMO04161;KWMTBOMO04269;KWMTBOMO04397;KWMTBOM…
Molecular Function	GO:0003993	acid phosphatase activity	6	6/487	3.14368e-06	3.77242e-05	KWMTBOMO01834;KWMTBOMO04269;KWMTBOMO08187;KWMTBOMO10492;KWMTBOMO13063;KWMTBOMO14109
Biological Process	GO:0006026	aminoglycan catabolic process	6	6/487	4.17374e-06	0.000136541	KWMTBOMO00803;KWMTBOMO04135;KWMTBOMO04771;KWMTBOMO04838;KWMTBOMO04967;KWMTBOMO05735
Biological Process	GO:1901565	organonitrogen compound catabolic process	8	8/487	1.00339e-05	0.00028722	KWMTBOMO00803;KWMTBOMO03398;KWMTBOMO04135;KWMTBOMO04771;KWMTBOMO04838;KWMTBOMO04967;KWMTBOMO05735;KWMTBOMO08836
Molecular Function	GO:0004568	chitinase activity	4	4/487	3.29783e-05	0.000369357	KWMTBOMO00803;KWMTBOMO04135;KWMTBOMO04771;KWMTBOMO05735
Biological Process	GO:1901136	carbohydrate derivative catabolic process	6	6/487	2.2113e-05	0.000562653	KWMTBOMO00803;KWMTBOMO04135;KWMTBOMO04771;KWMTBOMO04838;KWMTBOMO04967;KWMTBOMO05735
Biological Process	GO:0006032	chitin catabolic process	4	4/487	3.22424e-05	0.000615292	KWMTBOMO00803;KWMTBOMO04135;KWMTBOMO04771;KWMTBOMO05735
Biological Process	GO:0046348	amino sugar catabolic process	4	4/487	3.22424e-05	0.000615292	KWMTBOMO00803;KWMTBOMO04135;KWMTBOMO04771;KWMTBOMO05735
Biological Process	GO:1901072	glucosamine-containing compound catabolic process	4	4/487	3.22424e-05	0.000615292	KWMTBOMO00803;KWMTBOMO04135;KWMTBOMO04771;KWMTBOMO05735
Biological Process	GO:0019538	protein metabolic process	45	45/487	0.000142255	0.00250588	KWMTBOMO00708;KWMTBOMO01844;KWMTBOMO02235;KWMTBOMO02702;KWMTBOMO03303;KWMTBOMO03309;KWMTBOMO03334;KWMTBOMO03609;KWMTBOMO04161;KWMTBOMO04441;KWMTBOMO05230;KWMTBOMO05730;KWMTBOMO05766;KWMTBOMO06136;KWMTBOMO06279;KWMTBOMO06700;KWMTBOMO07132;KWMTBOMO07223;KWMTBOMO09076;KWMTBOMO09416;KWMTBOMO09504;KWMTBOMO09508;KWMTBOMO09510;KWMTBOMO09516;KWMTBOMO10376;KWMTBOMO10872;KWMTBOMO11439;KWMTBOMO11511;KWMTBOM…
Biological Process	GO:0071704	organic substance metabolic process	89	89/487	0.000222496	0.0036394	KWMTBOMO00094;KWMTBOMO00708;KWMTBOMO00803;KWMTBOMO01844;KWMTBOMO01924;KWMTBOMO02235;KWMTBOMO02257;KWMTBOMO02302;KWMTBOMO02623;KWMTBOMO02702;KWMTBOMO02819;KWMTBOMO03129;KWMTBOMO03303;KWMTBOMO03309;KWMTBOMO03334;KWMTBOMO03398;KWMTBOMO03609;KWMTBOMO04135;KWMTBOMO04161;KWMTBOMO04397;KWMTBOMO04441;KWMTBOMO04771;KWMTBOMO04838;KWMTBOMO04967;KWMTBOMO05230;KWMTBOMO05729;KWMTBOMO05730;KWMTBOMO05735;KWMTBOM…
Molecular Function	GO:0016811	hydrolase activity, acting on carbon-nitrogen (but not peptide) bonds, in linear amides	5	5/487	0.000348488	0.00365913	KWMTBOMO03398;KWMTBOMO04838;KWMTBOMO04967;KWMTBOMO07223;KWMTBOMO08836
Molecular Function	GO:0031409	pigment binding	3	3/487	0.000407782	0.00402984	KWMTBOMO09837;KWMTBOMO15031;KWMTBOMO15033
Molecular Function	GO:0004061	arylformamidase activity	2	2/487	0.00054083	0.00504774	KWMTBOMO03398;KWMTBOMO08836
Biological Process	GO:0045454	cell redox homeostasis	6	6/487	0.000371768	0.00542979	KWMTBOMO00256;KWMTBOMO02468;KWMTBOMO03002;KWMTBOMO05276;KWMTBOMO06524;KWMTBOMO07442
Biological Process	GO:0008152	metabolic process	95	95/487	0.000379374	0.00542979	KWMTBOMO00094;KWMTBOMO00708;KWMTBOMO00803;KWMTBOMO01477;KWMTBOMO01844;KWMTBOMO01924;KWMTBOMO02235;KWMTBOMO02257;KWMTBOMO02302;KWMTBOMO02623;KWMTBOMO02702;KWMTBOMO02819;KWMTBOMO03129;KWMTBOMO03303;KWMTBOMO03309;KWMTBOMO03334;KWMTBOMO03398;KWMTBOMO03609;KWMTBOMO04135;KWMTBOMO04161;KWMTBOMO04397;KWMTBOMO04441;KWMTBOMO04771;KWMTBOMO04838;KWMTBOMO04967;KWMTBOMO05106;KWMTBOMO05230;KWMTBOMO05729;KWMTBOM…
Molecular Function	GO:0016810	hydrolase activity, acting on carbon-nitrogen (but not peptide) bonds	7	7/487	0.000618389	0.00546786	KWMTBOMO01924;KWMTBOMO03398;KWMTBOMO04838;KWMTBOMO04967;KWMTBOMO07206;KWMTBOMO07223;KWMTBOMO08836
Biological Process	GO:1901135	carbohydrate derivative metabolic process	15	15/487	0.000514963	0.00693686	KWMTBOMO00803;KWMTBOMO01924;KWMTBOMO04135;KWMTBOMO04771;KWMTBOMO04838;KWMTBOMO04967;KWMTBOMO05735;KWMTBOMO07206;KWMTBOMO08751;KWMTBOMO08753;KWMTBOMO08754;KWMTBOMO08845;KWMTBOMO09076;KWMTBOMO10061;KWMTBOMO13035
Molecular Function	GO:0005044	scavenger receptor activity	3	3/487	0.000945391	0.00721935	KWMTBOMO09522;KWMTBOMO11859;KWMTBOMO15580
Molecular Function	GO:0008484	sulfuric ester hydrolase activity	3	3/487	0.000945391	0.00721935	KWMTBOMO05106;KWMTBOMO08114;KWMTBOMO10042
Molecular Function	GO:0038024	cargo receptor activity	3	3/487	0.000945391	0.00721935	KWMTBOMO09522;KWMTBOMO11859;KWMTBOMO15580
Cellular Component	GO:0005581	collagen trimer	2	2/487	0.000293716	0.00734289	KWMTBOMO01973;KWMTBOMO01975
Molecular Function	GO:0008234	cysteine-type peptidase activity	5	5/487	0.00137274	0.010027	KWMTBOMO10376;KWMTBOMO11859;KWMTBOMO12258;KWMTBOMO12335;KWMTBOMO13997
Molecular Function	GO:0001871	pattern binding	2	2/487	0.00159751	0.0107353	KWMTBOMO09522;KWMTBOMO11859
Molecular Function	GO:0030247	polysaccharide binding	2	2/487	0.00159751	0.0107353	KWMTBOMO09522;KWMTBOMO11859
Molecular Function	GO:0004180	carboxypeptidase activity	5	5/487	0.0017601	0.0113729	KWMTBOMO02235;KWMTBOMO05730;KWMTBOMO09416;KWMTBOMO11439;KWMTBOMO13084
Biological Process	GO:0019725	cellular homeostasis	6	6/487	0.000967879	0.0123136	KWMTBOMO00256;KWMTBOMO02468;KWMTBOMO03002;KWMTBOMO05276;KWMTBOMO06524;KWMTBOMO07442
Molecular Function	GO:0008237	metallopeptidase activity	9	9/487	0.00226808	0.0141125	KWMTBOMO00708;KWMTBOMO05230;KWMTBOMO05730;KWMTBOMO07223;KWMTBOMO11439;KWMTBOMO11490;KWMTBOMO12585;KWMTBOMO13084;KWMTBOMO15492
Molecular Function	GO:0016791	phosphatase activity	7	7/487	0.00254515	0.0152709	KWMTBOMO01834;KWMTBOMO04269;KWMTBOMO08187;KWMTBOMO10492;KWMTBOMO13063;KWMTBOMO13810;KWMTBOMO14109
Cellular Component	GO:0005783	endoplasmic reticulum	5	5/487	0.000921017	0.0153503	KWMTBOMO03002;KWMTBOMO06427;KWMTBOMO06524;KWMTBOMO09755;KWMTBOMO14815
Biological Process	GO:0019441	tryptophan catabolic process to kynurenine	2	2/487	0.00159116	0.0173512	KWMTBOMO03398;KWMTBOMO08836
Biological Process	GO:0042537	benzene-containing compound metabolic process	2	2/487	0.00159116	0.0173512	KWMTBOMO03398;KWMTBOMO08836
Biological Process	GO:0070189	kynurenine metabolic process	2	2/487	0.00159116	0.0173512	KWMTBOMO03398;KWMTBOMO08836
Molecular Function	GO:0005201	extracellular matrix structural constituent	2	2/487	0.00314593	0.0182247	KWMTBOMO01973;KWMTBOMO01975
Molecular Function	GO:0008238	exopeptidase activity	6	6/487	0.0039276	0.0219945	KWMTBOMO00708;KWMTBOMO02235;KWMTBOMO05730;KWMTBOMO09416;KWMTBOMO11439;KWMTBOMO13084
Cellular Component	GO:0044421	extracellular region part	4	4/487	0.00177392	0.022174	KWMTBOMO03172;KWMTBOMO09734;KWMTBOMO12585;KWMTBOMO13908
Cellular Component	GO:0031012	extracellular matrix	3	3/487	0.00233345	0.0233345	KWMTBOMO03172;KWMTBOMO11490;KWMTBOMO12585
Molecular Function	GO:0042578	phosphoric ester hydrolase activity	8	8/487	0.00481111	0.0260731	KWMTBOMO01834;KWMTBOMO04269;KWMTBOMO08187;KWMTBOMO09030;KWMTBOMO10492;KWMTBOMO13063;KWMTBOMO13810;KWMTBOMO14109
Biological Process	GO:0009072	aromatic amino acid family metabolic process	3	3/487	0.00372159	0.0387384	KWMTBOMO03398;KWMTBOMO08833;KWMTBOMO08836
Biological Process	GO:1901564	organonitrogen compound metabolic process	22	22/487	0.00392543	0.0390837	KWMTBOMO00803;KWMTBOMO01924;KWMTBOMO03398;KWMTBOMO04135;KWMTBOMO04771;KWMTBOMO04838;KWMTBOMO04967;KWMTBOMO05735;KWMTBOMO07114;KWMTBOMO07206;KWMTBOMO07223;KWMTBOMO07908;KWMTBOMO08751;KWMTBOMO08753;KWMTBOMO08754;KWMTBOMO08833;KWMTBOMO08836;KWMTBOMO08845;KWMTBOMO09833;KWMTBOMO10061;KWMTBOMO13035;KWMTBOMO16453
Biological Process	GO:0006568	tryptophan metabolic process	2	2/487	0.00514353	0.0392623	KWMTBOMO03398;KWMTBOMO08836
Biological Process	GO:0006569	tryptophan catabolic process	2	2/487	0.00514353	0.0392623	KWMTBOMO03398;KWMTBOMO08836
Biological Process	GO:0006586	indolalkylamine metabolic process	2	2/487	0.00514353	0.0392623	KWMTBOMO03398;KWMTBOMO08836
Biological Process	GO:0009310	amine catabolic process	2	2/487	0.00514353	0.0392623	KWMTBOMO03398;KWMTBOMO08836
Biological Process	GO:0042402	cellular biogenic amine catabolic process	2	2/487	0.00514353	0.0392623	KWMTBOMO03398;KWMTBOMO08836
Biological Process	GO:0042436	indole-containing compound catabolic process	2	2/487	0.00514353	0.0392623	KWMTBOMO03398;KWMTBOMO08836
Biological Process	GO:0046218	indolalkylamine catabolic process	2	2/487	0.00514353	0.0392623	KWMTBOMO03398;KWMTBOMO08836
Molecular Function	GO:0016788	hydrolase activity, acting on ester bonds	16	16/487	0.00968304	0.0508359	KWMTBOMO01834;KWMTBOMO04269;KWMTBOMO05106;KWMTBOMO05361;KWMTBOMO08114;KWMTBOMO08187;KWMTBOMO09030;KWMTBOMO09269;KWMTBOMO10042;KWMTBOMO10492;KWMTBOMO10945;KWMTBOMO12317;KWMTBOMO13063;KWMTBOMO13810;KWMTBOMO14109;NEWGENE00460
Biological Process	GO:0006665	sphingolipid metabolic process	2	2/487	0.0075981	0.0543739	KWMTBOMO07114;KWMTBOMO09833
Biological Process	GO:0042430	indole-containing compound metabolic process	2	2/487	0.0075981	0.0543739	KWMTBOMO03398;KWMTBOMO08836
Cellular Component	GO:0005615	extracellular space	3	3/487	0.00765044	0.0549511	KWMTBOMO03172;KWMTBOMO09734;KWMTBOMO13908
Cellular Component	GO:0005578	proteinaceous extracellular matrix	2	2/487	0.00769315	0.0549511	KWMTBOMO03172;KWMTBOMO12585
Molecular Function	GO:0030246	carbohydrate binding	4	4/487	0.0136069	0.0644155	KWMTBOMO06106;KWMTBOMO06450;KWMTBOMO09522;KWMTBOMO11859
Molecular Function	GO:0004185	serine-type carboxypeptidase activity	2	2/487	0.0138033	0.0644155	KWMTBOMO02235;KWMTBOMO09416
Molecular Function	GO:0004563	beta-N-acetylhexosaminidase activity	2	2/487	0.0138033	0.0644155	KWMTBOMO06535;KWMTBOMO11738
Molecular Function	GO:0070008	serine-type exopeptidase activity	2	2/487	0.0138033	0.0644155	KWMTBOMO02235;KWMTBOMO09416
Biological Process	GO:0009074	aromatic amino acid family catabolic process	2	2/487	0.010476	0.0726974	KWMTBOMO03398;KWMTBOMO08836
Molecular Function	GO:0015929	hexosaminidase activity	2	2/487	0.017477	0.0793552	KWMTBOMO06535;KWMTBOMO11738
Biological Process	GO:0044238	primary metabolic process	80	80/487	0.0123654	0.0832846	KWMTBOMO00094;KWMTBOMO00708;KWMTBOMO00803;KWMTBOMO01844;KWMTBOMO01924;KWMTBOMO02235;KWMTBOMO02257;KWMTBOMO02302;KWMTBOMO02623;KWMTBOMO02702;KWMTBOMO02819;KWMTBOMO03129;KWMTBOMO03303;KWMTBOMO03309;KWMTBOMO03334;KWMTBOMO03398;KWMTBOMO03609;KWMTBOMO04135;KWMTBOMO04161;KWMTBOMO04397;KWMTBOMO04441;KWMTBOMO04771;KWMTBOMO05230;KWMTBOMO05729;KWMTBOMO05730;KWMTBOMO05735;KWMTBOMO05766;KWMTBOMO05834;KWMTBOM…
Biological Process	GO:0006576	cellular biogenic amine metabolic process	2	2/487	0.0137567	0.0900079	KWMTBOMO03398;KWMTBOMO08836
Molecular Function	GO:0004560	alpha-L-fucosidase activity	1	1/487	0.0233105	0.0955164	KWMTBOMO05834
Molecular Function	GO:0004565	beta-galactosidase activity	1	1/487	0.0233105	0.0955164	KWMTBOMO05729
Molecular Function	GO:0015925	galactosidase activity	1	1/487	0.0233105	0.0955164	KWMTBOMO05729
Molecular Function	GO:0015928	fucosidase activity	1	1/487	0.0233105	0.0955164	KWMTBOMO05834
Molecular Function	GO:0008745	N-acetylmuramoyl-L-alanine amidase activity	2	2/487	0.0258967	0.103587	KWMTBOMO04838;KWMTBOMO04967
Molecular Function	GO:0004181	metallocarboxypeptidase activity	3	3/487	0.0266464	0.104107	KWMTBOMO05730;KWMTBOMO11439;KWMTBOMO13084
Cellular Component	GO:0005788	endoplasmic reticulum lumen	1	1/487	0.0173057	0.108161	KWMTBOMO09755
Biological Process	GO:0042592	homeostatic process	6	6/487	0.0178912	0.113808	KWMTBOMO00256;KWMTBOMO02468;KWMTBOMO03002;KWMTBOMO05276;KWMTBOMO06524;KWMTBOMO07442
Molecular Function	GO:0004559	alpha-mannosidase activity	2	2/487	0.0306059	0.116859	KWMTBOMO00315;KWMTBOMO06106
Cellular Component	GO:0012505	endomembrane system	5	5/487	0.0228042	0.12669	KWMTBOMO03002;KWMTBOMO06427;KWMTBOMO06524;KWMTBOMO09755;KWMTBOMO14815
Molecular Function	GO:0030414	peptidase inhibitor activity	3	3/487	0.0347577	0.126941	KWMTBOMO03559;KWMTBOMO04903;KWMTBOMO15352
Molecular Function	GO:0061134	peptidase regulator activity	3	3/487	0.0347577	0.126941	KWMTBOMO03559;KWMTBOMO04903;KWMTBOMO15352
Biological Process	GO:0009308	amine metabolic process	2	2/487	0.0214466	0.129244	KWMTBOMO03398;KWMTBOMO08836
Biological Process	GO:0044106	cellular amine metabolic process	2	2/487	0.0214466	0.129244	KWMTBOMO03398;KWMTBOMO08836
Biological Process	GO:0006004	fucose metabolic process	1	1/487	0.0233081	0.130184	KWMTBOMO05834
Biological Process	GO:0009306	protein secretion	1	1/487	0.0233081	0.130184	KWMTBOMO09755
Biological Process	GO:0019428	allantoin biosynthetic process	1	1/487	0.0233081	0.130184	KWMTBOMO07908
Biological Process	GO:0000270	peptidoglycan metabolic process	2	2/487	0.025818	0.131385	KWMTBOMO04838;KWMTBOMO04967
Biological Process	GO:0006027	glycosaminoglycan catabolic process	2	2/487	0.025818	0.131385	KWMTBOMO04838;KWMTBOMO04967
Biological Process	GO:0009253	peptidoglycan catabolic process	2	2/487	0.025818	0.131385	KWMTBOMO04838;KWMTBOMO04967
Biological Process	GO:0042180	cellular ketone metabolic process	2	2/487	0.025818	0.131385	KWMTBOMO03398;KWMTBOMO08836
Cellular Component	GO:0000323	lytic vacuole	1	1/487	0.0343178	0.15599	KWMTBOMO07114
Cellular Component	GO:0005764	lysosome	1	1/487	0.0343178	0.15599	KWMTBOMO07114
Molecular Function	GO:0003980	UDP-glucose:glycoprotein glucosyltransferase activity	1	1/487	0.0460803	0.156316	KWMTBOMO09076
Molecular Function	GO:0004104	cholinesterase activity	1	1/487	0.0460803	0.156316	KWMTBOMO09269
Molecular Function	GO:0004531	deoxyribonuclease II activity	1	1/487	0.0460803	0.156316	KWMTBOMO10945
Molecular Function	GO:0015923	mannosidase activity	2	2/487	0.0465226	0.156316	KWMTBOMO00315;KWMTBOMO06106
Biological Process	GO:1901575	organic substance catabolic process	9	9/487	0.0351452	0.174962	KWMTBOMO00803;KWMTBOMO03398;KWMTBOMO04135;KWMTBOMO04771;KWMTBOMO04838;KWMTBOMO04967;KWMTBOMO05735;KWMTBOMO08836;NEWGENE00460
Biological Process	GO:0009056	catabolic process	9	9/487	0.0361548	0.176158	KWMTBOMO00803;KWMTBOMO03398;KWMTBOMO04135;KWMTBOMO04771;KWMTBOMO04838;KWMTBOMO04967;KWMTBOMO05735;KWMTBOMO08836;NEWGENE00460
Molecular Function	GO:0008235	metalloexopeptidase activity	3	3/487	0.0543307	0.178972	KWMTBOMO05730;KWMTBOMO11439;KWMTBOMO13084
Biological Process	GO:0065008	regulation of biological quality	6	6/487	0.037872	0.180681	KWMTBOMO00256;KWMTBOMO02468;KWMTBOMO03002;KWMTBOMO05276;KWMTBOMO06524;KWMTBOMO07442
Biological Process	GO:0007160	cell-matrix adhesion	1	1/487	0.0460776	0.188425	KWMTBOMO07498
Biological Process	GO:0015850	organic hydroxy compound transport	1	1/487	0.0460776	0.188425	KWMTBOMO10746
Biological Process	GO:0015918	sterol transport	1	1/487	0.0460776	0.188425	KWMTBOMO10746
Biological Process	GO:0030301	cholesterol transport	1	1/487	0.0460776	0.188425	KWMTBOMO10746
Biological Process	GO:0031589	cell-substrate adhesion	1	1/487	0.0460776	0.188425	KWMTBOMO07498
Biological Process	GO:0032365	intracellular lipid transport	1	1/487	0.0460776	0.188425	KWMTBOMO10746
Biological Process	GO:0032366	intracellular sterol transport	1	1/487	0.0460776	0.188425	KWMTBOMO10746
Biological Process	GO:0032367	intracellular cholesterol transport	1	1/487	0.0460776	0.188425	KWMTBOMO10746
Biological Process	GO:0002376	immune system process	2	2/487	0.0522392	0.200986	KWMTBOMO09522;KWMTBOMO11859
Biological Process	GO:0006955	immune response	2	2/487	0.0522392	0.200986	KWMTBOMO09522;KWMTBOMO11859
Biological Process	GO:1901606	alpha-amino acid catabolic process	2	2/487	0.0522392	0.200986	KWMTBOMO03398;KWMTBOMO08836
Biological Process	GO:0009057	macromolecule catabolic process	6	6/487	0.0526601	0.200986	KWMTBOMO00803;KWMTBOMO04135;KWMTBOMO04771;KWMTBOMO04838;KWMTBOMO04967;KWMTBOMO05735
Molecular Function	GO:0004348	glucosylceramidase activity	1	1/487	0.0683216	0.208692	KWMTBOMO09833
Molecular Function	GO:0004784	superoxide dismutase activity	1	1/487	0.0683216	0.208692	KWMTBOMO05948
Molecular Function	GO:0016721	oxidoreductase activity, acting on superoxide radicals as acceptor	1	1/487	0.0683216	0.208692	KWMTBOMO05948
Molecular Function	GO:0016889	endodeoxyribonuclease activity, producing 3'-phosphomonoesters	1	1/487	0.0683216	0.208692	KWMTBOMO10945
Molecular Function	GO:0004857	enzyme inhibitor activity	3	3/487	0.0697332	0.2092	KWMTBOMO03559;KWMTBOMO04903;KWMTBOMO15352
Biological Process	GO:0009063	cellular amino acid catabolic process	2	2/487	0.0583234	0.21542	KWMTBOMO03398;KWMTBOMO08836
Biological Process	GO:0030203	glycosaminoglycan metabolic process	2	2/487	0.0583234	0.21542	KWMTBOMO04838;KWMTBOMO04967
Molecular Function	GO:0005102	receptor binding	4	4/487	0.0769341	0.226753	KWMTBOMO00192;KWMTBOMO00268;KWMTBOMO16098;NEWGENE00714
Biological Process	GO:0006643	membrane lipid metabolic process	2	2/487	0.0646393	0.234959	KWMTBOMO07114;KWMTBOMO09833
Molecular Function	GO:0005509	calcium ion binding	7	7/487	0.0886936	0.243998	KWMTBOMO00315;KWMTBOMO02617;KWMTBOMO03172;KWMTBOMO04614;KWMTBOMO07498;KWMTBOMO12932;KWMTBOMO16072
Molecular Function	GO:0003796	lysozyme activity	1	1/487	0.0900469	0.243998	KWMTBOMO07068
Molecular Function	GO:0004555	alpha,alpha-trehalase activity	1	1/487	0.0900469	0.243998	KWMTBOMO10092
Molecular Function	GO:0015927	trehalase activity	1	1/487	0.0900469	0.243998	KWMTBOMO10092
Molecular Function	GO:0051920	peroxiredoxin activity	1	1/487	0.0900469	0.243998	KWMTBOMO05276
Molecular Function	GO:0052689	carboxylic ester hydrolase activity	2	2/487	0.0921262	0.24567	KWMTBOMO09269;KWMTBOMO12317
Molecular Function	GO:0004222	metalloendopeptidase activity	3	3/487	0.105596	0.274897	KWMTBOMO05230;KWMTBOMO11490;KWMTBOMO12585
Molecular Function	GO:0004571	mannosyl-oligosaccharide 1,2-alpha-mannosidase activity	1	1/487	0.111268	0.274897	KWMTBOMO00315
Molecular Function	GO:0015924	mannosyl-oligosaccharide mannosidase activity	1	1/487	0.111268	0.274897	KWMTBOMO00315
Molecular Function	GO:0016641	oxidoreductase activity, acting on the CH-NH2 group of donors, oxygen as acceptor	1	1/487	0.111268	0.274897	KWMTBOMO15580
Molecular Function	GO:0035251	UDP-glucosyltransferase activity	1	1/487	0.111268	0.274897	KWMTBOMO09076
Molecular Function	GO:0008083	growth factor activity	2	2/487	0.114421	0.277207	KWMTBOMO00192;KWMTBOMO16098
Molecular Function	GO:0016209	antioxidant activity	3	3/487	0.115503	0.277207	KWMTBOMO05276;KWMTBOMO05948;KWMTBOMO12890
Cellular Component	GO:0044432	endoplasmic reticulum part	2	2/487	0.0684049	0.28502	KWMTBOMO06427;KWMTBOMO09755
Molecular Function	GO:0004046	aminoacylase activity	1	1/487	0.131996	0.299667	KWMTBOMO07223
Molecular Function	GO:0004520	endodeoxyribonuclease activity	1	1/487	0.131996	0.299667	KWMTBOMO10945
Molecular Function	GO:0016894	endonuclease activity, active with either ribo- or deoxyribonucleic acids and producing 3'-phosphomonoesters	1	1/487	0.131996	0.299667	KWMTBOMO10945
Molecular Function	GO:0046527	glucosyltransferase activity	1	1/487	0.131996	0.299667	KWMTBOMO09076
Biological Process	GO:0006575	cellular modified amino acid metabolic process	2	2/487	0.0848411	0.303572	KWMTBOMO03398;KWMTBOMO08836
Biological Process	GO:0000255	allantoin metabolic process	1	1/487	0.0900499	0.317253	KWMTBOMO07908
Molecular Function	GO:0004096	catalase activity	1	1/487	0.152244	0.332168	KWMTBOMO12890
Molecular Function	GO:0004536	deoxyribonuclease activity	1	1/487	0.152244	0.332168	KWMTBOMO10945
Molecular Function	GO:0008374	O-acyltransferase activity	1	1/487	0.152244	0.332168	KWMTBOMO02302
Cellular Component	GO:0005773	vacuole	1	1/487	0.11514	0.338648	KWMTBOMO07114
Cellular Component	GO:0008305	integrin complex	1	1/487	0.11514	0.338648	KWMTBOMO07041
Cellular Component	GO:0043235	receptor complex	1	1/487	0.11514	0.338648	KWMTBOMO07041
Cellular Component	GO:0098636	protein complex involved in cell adhesion	1	1/487	0.11514	0.338648	KWMTBOMO07041
Cellular Component	GO:0098802	plasma membrane receptor complex	1	1/487	0.11514	0.338648	KWMTBOMO07041
Biological Process	GO:0019318	hexose metabolic process	2	2/487	0.0992261	0.344285	KWMTBOMO05834;KWMTBOMO06106
Biological Process	GO:0005996	monosaccharide metabolic process	2	2/487	0.106658	0.364547	KWMTBOMO05834;KWMTBOMO06106
Biological Process	GO:0005984	disaccharide metabolic process	1	1/487	0.111276	0.369309	KWMTBOMO10092
Biological Process	GO:0005991	trehalose metabolic process	1	1/487	0.111276	0.369309	KWMTBOMO10092
Molecular Function	GO:0016638	oxidoreductase activity, acting on the CH-NH2 group of donors	1	1/487	0.172021	0.370506	KWMTBOMO15580
Molecular Function	GO:0005179	hormone activity	2	2/487	0.179032	0.380726	KWMTBOMO00268;NEWGENE00714
Biological Process	GO:0016054	organic acid catabolic process	2	2/487	0.121945	0.393316	KWMTBOMO03398;KWMTBOMO08836
Biological Process	GO:0046395	carboxylic acid catabolic process	2	2/487	0.121945	0.393316	KWMTBOMO03398;KWMTBOMO08836
Molecular Function	GO:0008241	peptidyl-dipeptidase activity	1	1/487	0.191339	0.401811	KWMTBOMO00708
Biological Process	GO:0006144	purine nucleobase metabolic process	1	1/487	0.132012	0.41385	KWMTBOMO16453
Biological Process	GO:0006801	superoxide metabolic process	1	1/487	0.132012	0.41385	KWMTBOMO05948
Biological Process	GO:0006629	lipid metabolic process	7	7/487	0.133733	0.41385	KWMTBOMO02302;KWMTBOMO07114;KWMTBOMO09030;KWMTBOMO09833;KWMTBOMO12317;KWMTBOMO13286;NEWGENE00460
Molecular Function	GO:0010181	FMN binding	1	1/487	0.210208	0.435987	KWMTBOMO03349
Biological Process	GO:0007155	cell adhesion	3	3/487	0.152207	0.440622	KWMTBOMO07041;KWMTBOMO07498;KWMTBOMO12932
Biological Process	GO:0022610	biological adhesion	3	3/487	0.152207	0.440622	KWMTBOMO07041;KWMTBOMO07498;KWMTBOMO12932
Biological Process	GO:0006013	mannose metabolic process	1	1/487	0.152268	0.440622	KWMTBOMO06106
Biological Process	GO:0009311	oligosaccharide metabolic process	1	1/487	0.152268	0.440622	KWMTBOMO10092
Biological Process	GO:0006869	lipid transport	2	2/487	0.153929	0.440622	KWMTBOMO10746;KWMTBOMO12317
Biological Process	GO:0046903	secretion	2	2/487	0.153929	0.440622	KWMTBOMO09755;KWMTBOMO12317
Biological Process	GO:0043170	macromolecule metabolic process	62	62/487	0.161642	0.447417	KWMTBOMO00094;KWMTBOMO00708;KWMTBOMO00803;KWMTBOMO01844;KWMTBOMO01924;KWMTBOMO02235;KWMTBOMO02702;KWMTBOMO03303;KWMTBOMO03309;KWMTBOMO03334;KWMTBOMO03609;KWMTBOMO04135;KWMTBOMO04161;KWMTBOMO04441;KWMTBOMO04771;KWMTBOMO04838;KWMTBOMO04967;KWMTBOMO05230;KWMTBOMO05730;KWMTBOMO05735;KWMTBOMO05766;KWMTBOMO06136;KWMTBOMO06279;KWMTBOMO06700;KWMTBOMO07132;KWMTBOMO07206;KWMTBOMO07223;KWMTBOMO08751;KWMTBOM…
Biological Process	GO:0044723	single-organism carbohydrate metabolic process	4	4/487	0.161721	0.447417	KWMTBOMO05834;KWMTBOMO06106;KWMTBOMO09076;KWMTBOMO10092
Biological Process	GO:0010876	lipid localization	2	2/487	0.162164	0.447417	KWMTBOMO10746;KWMTBOMO12317
Molecular Function	GO:0016614	oxidoreductase activity, acting on CH-OH group of donors	4	4/487	0.224175	0.459284	KWMTBOMO01477;KWMTBOMO04830;KWMTBOMO07236;KWMTBOMO09577
Biological Process	GO:0044282	small molecule catabolic process	2	2/487	0.178861	0.48761	KWMTBOMO03398;KWMTBOMO08836
Molecular Function	GO:0050662	coenzyme binding	5	5/487	0.24975	0.505518	KWMTBOMO01477;KWMTBOMO03349;KWMTBOMO04830;KWMTBOMO07236;KWMTBOMO09577
Biological Process	GO:0072593	reactive oxygen species metabolic process	1	1/487	0.191385	0.515614	KWMTBOMO05948
Molecular Function	GO:0004623	phospholipase A2 activity	1	1/487	0.264227	0.516165	KWMTBOMO12317
Molecular Function	GO:0005507	copper ion binding	1	1/487	0.264227	0.516165	KWMTBOMO15580
Molecular Function	GO:0019239	deaminase activity	1	1/487	0.264227	0.516165	KWMTBOMO09734
Molecular Function	GO:0016684	oxidoreductase activity, acting on peroxide as acceptor	2	2/487	0.291156	0.562232	KWMTBOMO05276;KWMTBOMO12890
Molecular Function	GO:0004197	cysteine-type endopeptidase activity	1	1/487	0.298181	0.562858	KWMTBOMO10376
Molecular Function	GO:0008194	UDP-glycosyltransferase activity	1	1/487	0.298181	0.562858	KWMTBOMO09076
Biological Process	GO:0009112	nucleobase metabolic process	1	1/487	0.228712	0.599323	KWMTBOMO16453
Biological Process	GO:0044712	single-organism catabolic process	3	3/487	0.235324	0.599323	KWMTBOMO03398;KWMTBOMO08836;NEWGENE00460
Biological Process	GO:0009607	response to biotic stimulus	1	1/487	0.24673	0.599323	KWMTBOMO13741
Biological Process	GO:0009617	response to bacterium	1	1/487	0.24673	0.599323	KWMTBOMO13741
Biological Process	GO:0042742	defense response to bacterium	1	1/487	0.24673	0.599323	KWMTBOMO13741
Biological Process	GO:0043207	response to external biotic stimulus	1	1/487	0.24673	0.599323	KWMTBOMO13741
Biological Process	GO:0051707	response to other organism	1	1/487	0.24673	0.599323	KWMTBOMO13741
Biological Process	GO:0098542	defense response to other organism	1	1/487	0.24673	0.599323	KWMTBOMO13741
Biological Process	GO:0015908	fatty acid transport	1	1/487	0.26433	0.599323	KWMTBOMO12317
Biological Process	GO:0015909	long-chain fatty acid transport	1	1/487	0.26433	0.599323	KWMTBOMO12317
Biological Process	GO:0032309	icosanoid secretion	1	1/487	0.26433	0.599323	KWMTBOMO12317
Biological Process	GO:0046717	acid secretion	1	1/487	0.26433	0.599323	KWMTBOMO12317
Biological Process	GO:0050482	arachidonic acid secretion	1	1/487	0.26433	0.599323	KWMTBOMO12317
Biological Process	GO:0071715	icosanoid transport	1	1/487	0.26433	0.599323	KWMTBOMO12317
Biological Process	GO:1901571	fatty acid derivative transport	1	1/487	0.26433	0.599323	KWMTBOMO12317
Biological Process	GO:1903963	arachidonate transport	1	1/487	0.26433	0.599323	KWMTBOMO12317
Molecular Function	GO:0030234	enzyme regulator activity	3	3/487	0.337402	0.629817	KWMTBOMO03559;KWMTBOMO04903;KWMTBOMO15352
Molecular Function	GO:0004867	serine-type endopeptidase inhibitor activity	1	1/487	0.346209	0.639155	KWMTBOMO15352
Biological Process	GO:0009605	response to external stimulus	1	1/487	0.298317	0.641718	KWMTBOMO13741
Biological Process	GO:0015718	monocarboxylic acid transport	1	1/487	0.298317	0.641718	KWMTBOMO12317
Biological Process	GO:0015849	organic acid transport	1	1/487	0.298317	0.641718	KWMTBOMO12317
Biological Process	GO:0016042	lipid catabolic process	1	1/487	0.298317	0.641718	NEWGENE00460
Biological Process	GO:0046942	carboxylic acid transport	1	1/487	0.298317	0.641718	KWMTBOMO12317
Biological Process	GO:0019439	aromatic compound catabolic process	2	2/487	0.299842	0.641718	KWMTBOMO03398;KWMTBOMO08836
Biological Process	GO:0044270	cellular nitrogen compound catabolic process	2	2/487	0.3258	0.676261	KWMTBOMO03398;KWMTBOMO08836
Biological Process	GO:0046700	heterocycle catabolic process	2	2/487	0.3258	0.676261	KWMTBOMO03398;KWMTBOMO08836
Biological Process	GO:0006520	cellular amino acid metabolic process	4	4/487	0.327483	0.676261	KWMTBOMO03398;KWMTBOMO07223;KWMTBOMO08833;KWMTBOMO08836
Biological Process	GO:0006952	defense response	1	1/487	0.330748	0.676261	KWMTBOMO13741
Biological Process	GO:0032940	secretion by cell	1	1/487	0.330748	0.676261	KWMTBOMO09755
Molecular Function	GO:0050660	flavin adenine dinucleotide binding	3	3/487	0.37576	0.679941	KWMTBOMO04830;KWMTBOMO07236;KWMTBOMO09577
Molecular Function	GO:0004620	phospholipase activity	1	1/487	0.376396	0.679941	KWMTBOMO12317
Biological Process	GO:1901361	organic cyclic compound catabolic process	2	2/487	0.342973	0.695052	KWMTBOMO03398;KWMTBOMO08836
Biological Process	GO:1901605	alpha-amino acid metabolic process	2	2/487	0.35151	0.706104	KWMTBOMO03398;KWMTBOMO08836
Molecular Function	GO:0048037	cofactor binding	5	5/487	0.41942	0.749602	KWMTBOMO01477;KWMTBOMO03349;KWMTBOMO04830;KWMTBOMO07236;KWMTBOMO09577
Molecular Function	GO:0016298	lipase activity	1	1/487	0.432671	0.756733	KWMTBOMO12317
Molecular Function	GO:0016853	isomerase activity	4	4/487	0.438897	0.756733	KWMTBOMO02468;KWMTBOMO03002;KWMTBOMO06524;KWMTBOMO11511
Molecular Function	GO:0004866	endopeptidase inhibitor activity	1	1/487	0.445932	0.756733	KWMTBOMO15352
Molecular Function	GO:0051287	NAD binding	1	1/487	0.445932	0.756733	KWMTBOMO01477
Molecular Function	GO:0061135	endopeptidase regulator activity	1	1/487	0.445932	0.756733	KWMTBOMO15352
Biological Process	GO:0015711	organic anion transport	1	1/487	0.391216	0.779031	KWMTBOMO12317
Molecular Function	GO:0016849	phosphorus-oxygen lyase activity	1	1/487	0.471534	0.792177	KWMTBOMO05766
Biological Process	GO:0044262	cellular carbohydrate metabolic process	1	1/487	0.405467	0.800448	KWMTBOMO10092
Molecular Function	GO:0008081	phosphoric diester hydrolase activity	1	1/487	0.495959	0.816874	KWMTBOMO09030
Molecular Function	GO:0051082	unfolded protein binding	1	1/487	0.495959	0.816874	KWMTBOMO12844
Molecular Function	GO:0003755	peptidyl-prolyl cis-trans isomerase activity	1	1/487	0.507747	0.820206	KWMTBOMO11511
Molecular Function	GO:0016859	cis-trans isomerase activity	1	1/487	0.507747	0.820206	KWMTBOMO11511
Biological Process	GO:0006457	protein folding	2	2/487	0.426349	0.834479	KWMTBOMO11511;KWMTBOMO12844
Biological Process	GO:0007156	homophilic cell adhesion via plasma membrane adhesion molecules	1	1/487	0.446265	0.851623	KWMTBOMO12932
Biological Process	GO:0098609	cell-cell adhesion	1	1/487	0.446265	0.851623	KWMTBOMO12932
Biological Process	GO:0098742	cell-cell adhesion via plasma-membrane adhesion molecules	1	1/487	0.446265	0.851623	KWMTBOMO12932
Molecular Function	GO:0016757	transferase activity, transferring glycosyl groups	3	3/487	0.544632	0.87141	KWMTBOMO01955;KWMTBOMO09076;KWMTBOMO15523
Biological Process	GO:0009187	cyclic nucleotide metabolic process	1	1/487	0.47191	0.885701	KWMTBOMO05766
Biological Process	GO:0009190	cyclic nucleotide biosynthetic process	1	1/487	0.47191	0.885701	KWMTBOMO05766
Biological Process	GO:0044255	cellular lipid metabolic process	3	3/487	0.475726	0.885701	KWMTBOMO07114;KWMTBOMO09833;KWMTBOMO12317
Molecular Function	GO:0004713	protein tyrosine kinase activity	1	1/487	0.562695	0.891818	KWMTBOMO03309
Cellular Component	GO:0005789	endoplasmic reticulum membrane	1	1/487	0.343368	0.9036	KWMTBOMO06427
Cellular Component	GO:0042175	nuclear outer membrane-endoplasmic reticulum membrane network	1	1/487	0.343368	0.9036	KWMTBOMO06427
Cellular Component	GO:0005887	integral component of plasma membrane	1	1/487	0.388032	0.908082	KWMTBOMO07041
Cellular Component	GO:0031226	intrinsic component of plasma membrane	1	1/487	0.388032	0.908082	KWMTBOMO07041
Cellular Component	GO:0005886	plasma membrane	2	2/487	0.399556	0.908082	KWMTBOMO07041;KWMTBOMO12932
Biological Process	GO:0000413	protein peptidyl-prolyl isomerization	1	1/487	0.508185	0.923606	KWMTBOMO11511
Biological Process	GO:0018208	peptidyl-proline modification	1	1/487	0.508185	0.923606	KWMTBOMO11511
Biological Process	GO:0050790	regulation of catalytic activity	1	1/487	0.508185	0.923606	KWMTBOMO10376
Biological Process	GO:0065009	regulation of molecular function	1	1/487	0.519719	0.937131	KWMTBOMO10376
Molecular Function	GO:0098772	molecular function regulator	3	3/487	0.603484	0.947526	KWMTBOMO03559;KWMTBOMO04903;KWMTBOMO15352
Molecular Function	GO:0004601	peroxidase activity	1	1/487	0.629516	0.970263	KWMTBOMO12890
Molecular Function	GO:0016616	oxidoreductase activity, acting on the CH-OH group of donors, NAD or NADP as acceptor	1	1/487	0.629516	0.970263	KWMTBOMO01477
Biological Process	GO:0006486	protein glycosylation	1	1/487	0.552737	0.973667	KWMTBOMO09076
Biological Process	GO:0043413	macromolecule glycosylation	1	1/487	0.552737	0.973667	KWMTBOMO09076
Biological Process	GO:0070085	glycosylation	1	1/487	0.552737	0.973667	KWMTBOMO09076
Molecular Function	GO:0005549	odorant binding	3	3/487	0.647775	0.989329	KWMTBOMO10882;KWMTBOMO13921;NEWGENE01102
Cellular Component	GO:0098797	plasma membrane protein complex	1	1/487	0.496061	1	KWMTBOMO07041
Cellular Component	GO:0071944	cell periphery	2	2/487	0.589258	1	KWMTBOMO07041;KWMTBOMO12932
Cellular Component	GO:0044459	plasma membrane part	1	1/487	0.606851	1	KWMTBOMO07041
Cellular Component	GO:0044444	cytoplasmic part	6	6/487	0.610255	1	KWMTBOMO03002;KWMTBOMO06427;KWMTBOMO06524;KWMTBOMO07114;KWMTBOMO09755;KWMTBOMO14815
Cellular Component	GO:0098588	bounding membrane of organelle	1	1/487	0.665062	1	KWMTBOMO06427
Cellular Component	GO:0005737	cytoplasm	8	8/487	0.685386	1	KWMTBOMO03002;KWMTBOMO06427;KWMTBOMO06524;KWMTBOMO07114;KWMTBOMO07223;KWMTBOMO08833;KWMTBOMO09755;KWMTBOMO14815
Cellular Component	GO:0043233	organelle lumen	1	1/487	0.748405	1	KWMTBOMO09755
Cellular Component	GO:0070013	intracellular organelle lumen	1	1/487	0.748405	1	KWMTBOMO09755
Cellular Component	GO:0031974	membrane-enclosed lumen	1	1/487	0.752877	1	KWMTBOMO09755
Cellular Component	GO:0031090	organelle membrane	1	1/487	0.842501	1	KWMTBOMO06427
Cellular Component	GO:0098796	membrane protein complex	1	1/487	0.886409	1	KWMTBOMO07041
Cellular Component	GO:0043234	protein complex	3	3/487	0.973354	1	KWMTBOMO01973;KWMTBOMO01975;KWMTBOMO07041
Cellular Component	GO:0043231	intracellular membrane-bounded organelle	6	6/487	0.982931	1	KWMTBOMO03002;KWMTBOMO06427;KWMTBOMO06524;KWMTBOMO07114;KWMTBOMO09755;KWMTBOMO14815
Cellular Component	GO:0043227	membrane-bounded organelle	6	6/487	0.98316	1	KWMTBOMO03002;KWMTBOMO06427;KWMTBOMO06524;KWMTBOMO07114;KWMTBOMO09755;KWMTBOMO14815
Cellular Component	GO:0044422	organelle part	2	2/487	0.986077	1	KWMTBOMO06427;KWMTBOMO09755
Cellular Component	GO:0044446	intracellular organelle part	2	2/487	0.986077	1	KWMTBOMO06427;KWMTBOMO09755
Cellular Component	GO:0032991	macromolecular complex	3	3/487	0.997713	1	KWMTBOMO01973;KWMTBOMO01975;KWMTBOMO07041
Cellular Component	GO:0043229	intracellular organelle	6	6/487	0.999547	1	KWMTBOMO03002;KWMTBOMO06427;KWMTBOMO06524;KWMTBOMO07114;KWMTBOMO09755;KWMTBOMO14815
Cellular Component	GO:0043226	organelle	6	6/487	0.999577	1	KWMTBOMO03002;KWMTBOMO06427;KWMTBOMO06524;KWMTBOMO07114;KWMTBOMO09755;KWMTBOMO14815
Cellular Component	GO:0044424	intracellular part	8	8/487	0.999945	1	KWMTBOMO03002;KWMTBOMO06427;KWMTBOMO06524;KWMTBOMO07114;KWMTBOMO07223;KWMTBOMO08833;KWMTBOMO09755;KWMTBOMO14815
Cellular Component	GO:0005623	cell	10	10/487	0.999983	1	KWMTBOMO03002;KWMTBOMO06427;KWMTBOMO06524;KWMTBOMO07041;KWMTBOMO07114;KWMTBOMO07223;KWMTBOMO08833;KWMTBOMO09755;KWMTBOMO12932;KWMTBOMO14815
Cellular Component	GO:0044464	cell part	10	10/487	0.999983	1	KWMTBOMO03002;KWMTBOMO06427;KWMTBOMO06524;KWMTBOMO07041;KWMTBOMO07114;KWMTBOMO07223;KWMTBOMO08833;KWMTBOMO09755;KWMTBOMO12932;KWMTBOMO14815
Cellular Component	GO:0016021	integral component of membrane	4	4/487	0.99999	1	KWMTBOMO07041;KWMTBOMO14815;NEWGENE00009;NEWGENE00821
Cellular Component	GO:0031224	intrinsic component of membrane	4	4/487	0.99999	1	KWMTBOMO07041;KWMTBOMO14815;NEWGENE00009;NEWGENE00821
Cellular Component	GO:0044425	membrane part	5	5/487	0.999991	1	KWMTBOMO06427;KWMTBOMO07041;KWMTBOMO14815;NEWGENE00009;NEWGENE00821
Cellular Component	GO:0005622	intracellular	8	8/487	0.999991	1	KWMTBOMO03002;KWMTBOMO06427;KWMTBOMO06524;KWMTBOMO07114;KWMTBOMO07223;KWMTBOMO08833;KWMTBOMO09755;KWMTBOMO14815
Cellular Component	GO:0016020	membrane	11	11/487	1	1	KWMTBOMO00315;KWMTBOMO00708;KWMTBOMO03995;KWMTBOMO06427;KWMTBOMO07041;KWMTBOMO12932;KWMTBOMO14815;KWMTBOMO15580;NEWGENE00009;NEWGENE00821;NEWGENE01102
Cellular Component	GO:0005575	cellular_component	51	51/487	1	1	KWMTBOMO00268;KWMTBOMO00315;KWMTBOMO00708;KWMTBOMO01924;KWMTBOMO01973;KWMTBOMO01975;KWMTBOMO03002;KWMTBOMO03172;KWMTBOMO03559;KWMTBOMO03709;KWMTBOMO03710;KWMTBOMO03995;KWMTBOMO04771;KWMTBOMO04903;KWMTBOMO05080;KWMTBOMO05735;KWMTBOMO06427;KWMTBOMO06524;KWMTBOMO07041;KWMTBOMO07114;KWMTBOMO07206;KWMTBOMO07223;KWMTBOMO08751;KWMTBOMO08753;KWMTBOMO08754;KWMTBOMO08833;KWMTBOMO08845;KWMTBOMO09734;KWMTBOM…
Molecular Function	GO:0020037	heme binding	3	3/487	0.692763	1	KWMTBOMO05795;KWMTBOMO09329;KWMTBOMO12890
Molecular Function	GO:0016491	oxidoreductase activity	12	12/487	0.696794	1	KWMTBOMO00985;KWMTBOMO01477;KWMTBOMO03349;KWMTBOMO04830;KWMTBOMO05276;KWMTBOMO05795;KWMTBOMO05948;KWMTBOMO07236;KWMTBOMO09329;KWMTBOMO09577;KWMTBOMO12890;KWMTBOMO15580
Molecular Function	GO:0046906	tetrapyrrole binding	3	3/487	0.697017	1	KWMTBOMO05795;KWMTBOMO09329;KWMTBOMO12890
Molecular Function	GO:0005506	iron ion binding	2	2/487	0.774117	1	KWMTBOMO05795;KWMTBOMO09329
Molecular Function	GO:0016747	transferase activity, transferring acyl groups other than amino-acyl groups	1	1/487	0.774898	1	KWMTBOMO02302
Molecular Function	GO:0016705	oxidoreductase activity, acting on paired donors, with incorporation or reduction of molecular oxygen	2	2/487	0.81099	1	KWMTBOMO05795;KWMTBOMO09329
Molecular Function	GO:0016829	lyase activity	1	1/487	0.856731	1	KWMTBOMO05766
Molecular Function	GO:0016758	transferase activity, transferring hexosyl groups	1	1/487	0.872813	1	KWMTBOMO09076
Molecular Function	GO:0016746	transferase activity, transferring acyl groups	1	1/487	0.89489	1	KWMTBOMO02302
Molecular Function	GO:0004984	olfactory receptor activity	1	1/487	0.926516	1	NEWGENE01102
Molecular Function	GO:0097367	carbohydrate derivative binding	15	15/487	0.938876	1	KWMTBOMO01924;KWMTBOMO03309;KWMTBOMO03349;KWMTBOMO04771;KWMTBOMO05735;KWMTBOMO05766;KWMTBOMO07206;KWMTBOMO08751;KWMTBOMO08753;KWMTBOMO08754;KWMTBOMO08845;KWMTBOMO10061;KWMTBOMO12844;KWMTBOMO13035;NEWGENE00821
Molecular Function	GO:0003964	RNA-directed DNA polymerase activity	1	1/487	0.955525	1	NEWGENE01675
Molecular Function	GO:0005515	protein binding	40	40/487	0.956354	1	KWMTBOMO00094;KWMTBOMO00187;KWMTBOMO00192;KWMTBOMO00268;KWMTBOMO00709;KWMTBOMO01422;KWMTBOMO01484;KWMTBOMO01924;KWMTBOMO02617;KWMTBOMO03172;KWMTBOMO03559;KWMTBOMO03995;KWMTBOMO04035;KWMTBOMO04614;KWMTBOMO05050;KWMTBOMO05270;KWMTBOMO05348;KWMTBOMO05680;KWMTBOMO06060;KWMTBOMO06807;KWMTBOMO07498;KWMTBOMO07794;KWMTBOMO08833;KWMTBOMO09022;KWMTBOMO10272;KWMTBOMO10273;KWMTBOMO10775;KWMTBOMO11789;KWMTBOM…
Molecular Function	GO:0004519	endonuclease activity	1	1/487	0.96239	1	KWMTBOMO10945
Molecular Function	GO:0034061	DNA polymerase activity	1	1/487	0.965828	1	NEWGENE01675
Molecular Function	GO:0004872	receptor activity	4	4/487	0.966604	1	KWMTBOMO09522;KWMTBOMO11859;KWMTBOMO15580;NEWGENE01102
Molecular Function	GO:0060089	molecular transducer activity	4	4/487	0.966604	1	KWMTBOMO09522;KWMTBOMO11859;KWMTBOMO15580;NEWGENE01102
Molecular Function	GO:0016887	ATPase activity	1	1/487	0.966638	1	NEWGENE00821
Molecular Function	GO:0004672	protein kinase activity	2	2/487	0.979156	1	KWMTBOMO03309;KWMTBOMO05766
Molecular Function	GO:0004518	nuclease activity	1	1/487	0.982968	1	KWMTBOMO10945
Molecular Function	GO:0016779	nucleotidyltransferase activity	1	1/487	0.988689	1	NEWGENE01675
Molecular Function	GO:0016773	phosphotransferase activity, alcohol group as acceptor	2	2/487	0.993001	1	KWMTBOMO03309;KWMTBOMO05766
Molecular Function	GO:0016301	kinase activity	2	2/487	0.99608	1	KWMTBOMO03309;KWMTBOMO05766
Molecular Function	GO:0004888	transmembrane signaling receptor activity	1	1/487	0.999196	1	NEWGENE01102
Molecular Function	GO:0017111	nucleoside-triphosphatase activity	1	1/487	0.999338	1	NEWGENE00821
Molecular Function	GO:0016462	pyrophosphatase activity	1	1/487	0.999456	1	NEWGENE00821
Molecular Function	GO:0038023	signaling receptor activity	1	1/487	0.999482	1	NEWGENE01102
Molecular Function	GO:0016818	hydrolase activity, acting on acid anhydrides, in phosphorus-containing anhydrides	1	1/487	0.999519	1	NEWGENE00821
Molecular Function	GO:0099600	transmembrane receptor activity	1	1/487	0.999574	1	NEWGENE01102
Molecular Function	GO:0016817	hydrolase activity, acting on acid anhydrides	1	1/487	0.999604	1	NEWGENE00821
Molecular Function	GO:0004871	signal transducer activity	1	1/487	0.999712	1	NEWGENE01102
Molecular Function	GO:0046914	transition metal ion binding	12	12/487	0.999735	1	KWMTBOMO04838;KWMTBOMO04967;KWMTBOMO05730;KWMTBOMO05795;KWMTBOMO06106;KWMTBOMO09329;KWMTBOMO11439;KWMTBOMO12585;KWMTBOMO13084;KWMTBOMO13449;KWMTBOMO15492;KWMTBOMO15580
Molecular Function	GO:0016772	transferase activity, transferring phosphorus-containing groups	3	3/487	0.999763	1	KWMTBOMO03309;KWMTBOMO05766;NEWGENE01675
Molecular Function	GO:0043169	cation binding	22	22/487	0.99981	1	KWMTBOMO00315;KWMTBOMO02617;KWMTBOMO03172;KWMTBOMO04397;KWMTBOMO04614;KWMTBOMO04838;KWMTBOMO04967;KWMTBOMO05730;KWMTBOMO05795;KWMTBOMO05948;KWMTBOMO06106;KWMTBOMO06928;KWMTBOMO07498;KWMTBOMO09329;KWMTBOMO11439;KWMTBOMO12585;KWMTBOMO12932;KWMTBOMO13084;KWMTBOMO13449;KWMTBOMO15492;KWMTBOMO15580;KWMTBOMO16072
Molecular Function	GO:0008270	zinc ion binding	9	9/487	0.999872	1	KWMTBOMO04838;KWMTBOMO04967;KWMTBOMO05730;KWMTBOMO06106;KWMTBOMO11439;KWMTBOMO12585;KWMTBOMO13084;KWMTBOMO13449;KWMTBOMO15492
Molecular Function	GO:0046872	metal ion binding	21	21/487	0.999894	1	KWMTBOMO00315;KWMTBOMO02617;KWMTBOMO03172;KWMTBOMO04614;KWMTBOMO04838;KWMTBOMO04967;KWMTBOMO05730;KWMTBOMO05795;KWMTBOMO05948;KWMTBOMO06106;KWMTBOMO06928;KWMTBOMO07498;KWMTBOMO09329;KWMTBOMO11439;KWMTBOMO12585;KWMTBOMO12932;KWMTBOMO13084;KWMTBOMO13449;KWMTBOMO15492;KWMTBOMO15580;KWMTBOMO16072
Molecular Function	GO:0005524	ATP binding	4	4/487	0.999914	1	KWMTBOMO03309;KWMTBOMO05766;KWMTBOMO12844;NEWGENE00821
Molecular Function	GO:0032559	adenyl ribonucleotide binding	4	4/487	0.999918	1	KWMTBOMO03309;KWMTBOMO05766;KWMTBOMO12844;NEWGENE00821
Molecular Function	GO:0030554	adenyl nucleotide binding	4	4/487	0.999921	1	KWMTBOMO03309;KWMTBOMO05766;KWMTBOMO12844;NEWGENE00821
Molecular Function	GO:0043168	anion binding	8	8/487	0.999975	1	KWMTBOMO03309;KWMTBOMO03349;KWMTBOMO04830;KWMTBOMO05766;KWMTBOMO07236;KWMTBOMO09577;KWMTBOMO12844;NEWGENE00821
Molecular Function	GO:0016740	transferase activity	7	7/487	0.999975	1	KWMTBOMO01955;KWMTBOMO02302;KWMTBOMO03309;KWMTBOMO05766;KWMTBOMO09076;KWMTBOMO15523;NEWGENE01675
Molecular Function	GO:0032553	ribonucleotide binding	5	5/487	0.999989	1	KWMTBOMO03309;KWMTBOMO03349;KWMTBOMO05766;KWMTBOMO12844;NEWGENE00821
Molecular Function	GO:0000166	nucleotide binding	9	9/487	0.99999	1	KWMTBOMO01477;KWMTBOMO03309;KWMTBOMO03349;KWMTBOMO04830;KWMTBOMO05766;KWMTBOMO07236;KWMTBOMO09577;KWMTBOMO12844;NEWGENE00821
Molecular Function	GO:1901265	nucleoside phosphate binding	9	9/487	0.99999	1	KWMTBOMO01477;KWMTBOMO03309;KWMTBOMO03349;KWMTBOMO04830;KWMTBOMO05766;KWMTBOMO07236;KWMTBOMO09577;KWMTBOMO12844;NEWGENE00821
Molecular Function	GO:0036094	small molecule binding	9	9/487	0.999993	1	KWMTBOMO01477;KWMTBOMO03309;KWMTBOMO03349;KWMTBOMO04830;KWMTBOMO05766;KWMTBOMO07236;KWMTBOMO09577;KWMTBOMO12844;NEWGENE00821
Molecular Function	GO:0035639	purine ribonucleoside triphosphate binding	4	4/487	0.999997	1	KWMTBOMO03309;KWMTBOMO05766;KWMTBOMO12844;NEWGENE00821
Molecular Function	GO:0001883	purine nucleoside binding	4	4/487	0.999997	1	KWMTBOMO03309;KWMTBOMO05766;KWMTBOMO12844;NEWGENE00821
Molecular Function	GO:0032550	purine ribonucleoside binding	4	4/487	0.999997	1	KWMTBOMO03309;KWMTBOMO05766;KWMTBOMO12844;NEWGENE00821
Molecular Function	GO:0032555	purine ribonucleotide binding	4	4/487	0.999998	1	KWMTBOMO03309;KWMTBOMO05766;KWMTBOMO12844;NEWGENE00821
Molecular Function	GO:0032549	ribonucleoside binding	4	4/487	0.999998	1	KWMTBOMO03309;KWMTBOMO05766;KWMTBOMO12844;NEWGENE00821
Molecular Function	GO:0001882	nucleoside binding	4	4/487	0.999998	1	KWMTBOMO03309;KWMTBOMO05766;KWMTBOMO12844;NEWGENE00821
Molecular Function	GO:0017076	purine nucleotide binding	4	4/487	0.999998	1	KWMTBOMO03309;KWMTBOMO05766;KWMTBOMO12844;NEWGENE00821
Molecular Function	GO:0043167	ion binding	30	30/487	1	1	KWMTBOMO00315;KWMTBOMO02617;KWMTBOMO03172;KWMTBOMO03309;KWMTBOMO03349;KWMTBOMO04397;KWMTBOMO04614;KWMTBOMO04830;KWMTBOMO04838;KWMTBOMO04967;KWMTBOMO05730;KWMTBOMO05766;KWMTBOMO05795;KWMTBOMO05948;KWMTBOMO06106;KWMTBOMO06928;KWMTBOMO07236;KWMTBOMO07498;KWMTBOMO09329;KWMTBOMO09577;KWMTBOMO11439;KWMTBOMO12585;KWMTBOMO12844;KWMTBOMO12932;KWMTBOMO13084;KWMTBOMO13449;KWMTBOMO15492;KWMTBOMO15580;KWMTBOM…
Molecular Function	GO:0003674	molecular_function	208	208/487	1	1	KWMTBOMO00094;KWMTBOMO00187;KWMTBOMO00192;KWMTBOMO00268;KWMTBOMO00315;KWMTBOMO00708;KWMTBOMO00709;KWMTBOMO00772;KWMTBOMO00803;KWMTBOMO00985;KWMTBOMO01422;KWMTBOMO01477;KWMTBOMO01484;KWMTBOMO01834;KWMTBOMO01844;KWMTBOMO01924;KWMTBOMO01955;KWMTBOMO01973;KWMTBOMO01975;KWMTBOMO02235;KWMTBOMO02257;KWMTBOMO02265;KWMTBOMO02302;KWMTBOMO02468;KWMTBOMO02607;KWMTBOMO02617;KWMTBOMO02623;KWMTBOMO02702;KWMTBOM…
Molecular Function	GO:0005488	binding	83	83/487	1	1	KWMTBOMO00094;KWMTBOMO00187;KWMTBOMO00192;KWMTBOMO00268;KWMTBOMO00315;KWMTBOMO00709;KWMTBOMO01422;KWMTBOMO01477;KWMTBOMO01484;KWMTBOMO01924;KWMTBOMO02617;KWMTBOMO03172;KWMTBOMO03309;KWMTBOMO03349;KWMTBOMO03559;KWMTBOMO03995;KWMTBOMO04035;KWMTBOMO04397;KWMTBOMO04614;KWMTBOMO04771;KWMTBOMO04830;KWMTBOMO04838;KWMTBOMO04967;KWMTBOMO05050;KWMTBOMO05270;KWMTBOMO05348;KWMTBOMO05680;KWMTBOMO05730;KWMTBOM…
Molecular Function	GO:0097159	organic cyclic compound binding	15	15/487	1	1	KWMTBOMO00094;KWMTBOMO01477;KWMTBOMO03309;KWMTBOMO03349;KWMTBOMO04830;KWMTBOMO05766;KWMTBOMO05795;KWMTBOMO06928;KWMTBOMO07236;KWMTBOMO09329;KWMTBOMO09577;KWMTBOMO12844;KWMTBOMO12890;KWMTBOMO13449;NEWGENE00821
Molecular Function	GO:1901363	heterocyclic compound binding	15	15/487	1	1	KWMTBOMO00094;KWMTBOMO01477;KWMTBOMO03309;KWMTBOMO03349;KWMTBOMO04830;KWMTBOMO05766;KWMTBOMO05795;KWMTBOMO06928;KWMTBOMO07236;KWMTBOMO09329;KWMTBOMO09577;KWMTBOMO12844;KWMTBOMO12890;KWMTBOMO13449;NEWGENE00821
Molecular Function	GO:0003676	nucleic acid binding	3	3/487	1	1	KWMTBOMO00094;KWMTBOMO06928;KWMTBOMO13449
Biological Process	GO:0009101	glycoprotein biosynthetic process	1	1/487	0.583503	1	KWMTBOMO09076
Biological Process	GO:0009100	glycoprotein metabolic process	1	1/487	0.593285	1	KWMTBOMO09076
Biological Process	GO:0006820	anion transport	1	1/487	0.602839	1	KWMTBOMO12317
Biological Process	GO:0006979	response to oxidative stress	1	1/487	0.630186	1	KWMTBOMO12890
Biological Process	GO:0044710	single-organism metabolic process	17	17/487	0.630625	1	KWMTBOMO02302;KWMTBOMO03398;KWMTBOMO05766;KWMTBOMO05834;KWMTBOMO06106;KWMTBOMO07114;KWMTBOMO07223;KWMTBOMO08833;KWMTBOMO08836;KWMTBOMO09030;KWMTBOMO09076;KWMTBOMO09833;KWMTBOMO10092;KWMTBOMO12317;KWMTBOMO13286;KWMTBOMO16453;NEWGENE00460
Biological Process	GO:0051704	multi-organism process	1	1/487	0.63888	1	KWMTBOMO13741
Biological Process	GO:0019752	carboxylic acid metabolic process	4	4/487	0.681334	1	KWMTBOMO03398;KWMTBOMO07223;KWMTBOMO08833;KWMTBOMO08836
Biological Process	GO:0071702	organic substance transport	3	3/487	0.686009	1	KWMTBOMO09755;KWMTBOMO10746;KWMTBOMO12317
Biological Process	GO:0018193	peptidyl-amino acid modification	1	1/487	0.686951	1	KWMTBOMO11511
Biological Process	GO:0033036	macromolecule localization	3	3/487	0.690375	1	KWMTBOMO09755;KWMTBOMO10746;KWMTBOMO12317
Biological Process	GO:0044281	small molecule metabolic process	8	8/487	0.696588	1	KWMTBOMO03398;KWMTBOMO05766;KWMTBOMO05834;KWMTBOMO06106;KWMTBOMO07223;KWMTBOMO08833;KWMTBOMO08836;KWMTBOMO16453
Biological Process	GO:0006082	organic acid metabolic process	4	4/487	0.69665	1	KWMTBOMO03398;KWMTBOMO07223;KWMTBOMO08833;KWMTBOMO08836
Biological Process	GO:0043436	oxoacid metabolic process	4	4/487	0.69665	1	KWMTBOMO03398;KWMTBOMO07223;KWMTBOMO08833;KWMTBOMO08836
Biological Process	GO:0009593	detection of chemical stimulus	1	1/487	0.70152	1	NEWGENE01102
Biological Process	GO:0050907	detection of chemical stimulus involved in sensory perception	1	1/487	0.70152	1	NEWGENE01102
Biological Process	GO:0050911	detection of chemical stimulus involved in sensory perception of smell	1	1/487	0.70152	1	NEWGENE01102
Biological Process	GO:0050906	detection of stimulus involved in sensory perception	1	1/487	0.70855	1	NEWGENE01102
Biological Process	GO:0051606	detection of stimulus	1	1/487	0.728671	1	NEWGENE01102
Biological Process	GO:0006644	phospholipid metabolic process	1	1/487	0.775843	1	KWMTBOMO12317
Biological Process	GO:0006950	response to stress	3	3/487	0.778634	1	KWMTBOMO12844;KWMTBOMO12890;KWMTBOMO13741
Biological Process	GO:1902582	single-organism intracellular transport	1	1/487	0.805798	1	KWMTBOMO10746
Biological Process	GO:0044248	cellular catabolic process	2	2/487	0.844213	1	KWMTBOMO03398;KWMTBOMO08836
Biological Process	GO:0042221	response to chemical	1	1/487	0.86443	1	NEWGENE01102
Biological Process	GO:0009165	nucleotide biosynthetic process	1	1/487	0.867645	1	KWMTBOMO05766
Biological Process	GO:1901293	nucleoside phosphate biosynthetic process	1	1/487	0.867645	1	KWMTBOMO05766
Biological Process	GO:0051649	establishment of localization in cell	2	2/487	0.873276	1	KWMTBOMO09755;KWMTBOMO10746
Biological Process	GO:0055086	nucleobase-containing small molecule metabolic process	2	2/487	0.884778	1	KWMTBOMO05766;KWMTBOMO16453
Biological Process	GO:0072521	purine-containing compound metabolic process	1	1/487	0.885409	1	KWMTBOMO16453
Biological Process	GO:0051641	cellular localization	2	2/487	0.895317	1	KWMTBOMO09755;KWMTBOMO10746
Biological Process	GO:0015031	protein transport	1	1/487	0.91415	1	KWMTBOMO09755
Biological Process	GO:0045184	establishment of protein localization	1	1/487	0.916194	1	KWMTBOMO09755
Biological Process	GO:0008104	protein localization	1	1/487	0.929213	1	KWMTBOMO09755
Biological Process	GO:1901137	carbohydrate derivative biosynthetic process	1	1/487	0.930901	1	KWMTBOMO09076
Biological Process	GO:0007608	sensory perception of smell	1	1/487	0.93573	1	NEWGENE01102
Biological Process	GO:0090407	organophosphate biosynthetic process	1	1/487	0.937264	1	KWMTBOMO05766
Biological Process	GO:0007606	sensory perception of chemical stimulus	1	1/487	0.954195	1	NEWGENE01102
Biological Process	GO:0006278	RNA-dependent DNA replication	1	1/487	0.956362	1	NEWGENE01675
Biological Process	GO:0007600	sensory perception	1	1/487	0.959423	1	NEWGENE01102
Biological Process	GO:0046907	intracellular transport	1	1/487	0.959423	1	KWMTBOMO10746
Biological Process	GO:0003008	system process	1	1/487	0.960396	1	NEWGENE01102
Biological Process	GO:0009117	nucleotide metabolic process	1	1/487	0.960396	1	KWMTBOMO05766
Biological Process	GO:0050877	neurological system process	1	1/487	0.960396	1	NEWGENE01102
Biological Process	GO:0006753	nucleoside phosphate metabolic process	1	1/487	0.961345	1	KWMTBOMO05766
Biological Process	GO:0019637	organophosphate metabolic process	2	2/487	0.9621	1	KWMTBOMO05766;KWMTBOMO12317
Biological Process	GO:0006468	protein phosphorylation	2	2/487	0.978823	1	KWMTBOMO03309;KWMTBOMO05766
Biological Process	GO:0006260	DNA replication	1	1/487	0.987408	1	NEWGENE01675
Biological Process	GO:0050896	response to stimulus	9	9/487	0.988011	1	KWMTBOMO03172;KWMTBOMO09522;KWMTBOMO11859;KWMTBOMO12844;KWMTBOMO12855;KWMTBOMO12890;KWMTBOMO13741;NEWGENE00714;NEWGENE01102
Biological Process	GO:0043604	amide biosynthetic process	1	1/487	0.990387	1	KWMTBOMO07908
Biological Process	GO:0032501	multicellular organismal process	1	1/487	0.990848	1	NEWGENE01102
Biological Process	GO:0016310	phosphorylation	2	2/487	0.991926	1	KWMTBOMO03309;KWMTBOMO05766
Biological Process	GO:0043603	cellular amide metabolic process	1	1/487	0.994267	1	KWMTBOMO07908
Biological Process	GO:0044711	single-organism biosynthetic process	1	1/487	0.994676	1	KWMTBOMO05766
Biological Process	GO:0044765	single-organism transport	3	3/487	0.995585	1	KWMTBOMO09755;KWMTBOMO10746;KWMTBOMO12317
Biological Process	GO:0006464	cellular protein modification process	4	4/487	0.995882	1	KWMTBOMO03309;KWMTBOMO05766;KWMTBOMO09076;KWMTBOMO11511
Biological Process	GO:0036211	protein modification process	4	4/487	0.995882	1	KWMTBOMO03309;KWMTBOMO05766;KWMTBOMO09076;KWMTBOMO11511
Biological Process	GO:1902578	single-organism localization	3	3/487	0.996099	1	KWMTBOMO09755;KWMTBOMO10746;KWMTBOMO12317
Biological Process	GO:0044763	single-organism cellular process	21	21/487	0.996278	1	KWMTBOMO00256;KWMTBOMO02468;KWMTBOMO03002;KWMTBOMO03172;KWMTBOMO03398;KWMTBOMO05276;KWMTBOMO05766;KWMTBOMO06524;KWMTBOMO07114;KWMTBOMO07223;KWMTBOMO07442;KWMTBOMO08833;KWMTBOMO08836;KWMTBOMO09076;KWMTBOMO09755;KWMTBOMO09833;KWMTBOMO10092;KWMTBOMO12317;KWMTBOMO12855;KWMTBOMO16453;NEWGENE00714
Biological Process	GO:0043412	macromolecule modification	4	4/487	0.997722	1	KWMTBOMO03309;KWMTBOMO05766;KWMTBOMO09076;KWMTBOMO11511
Biological Process	GO:0006811	ion transport	1	1/487	0.998026	1	KWMTBOMO12317
Biological Process	GO:0050789	regulation of biological process	10	10/487	0.998514	1	KWMTBOMO00256;KWMTBOMO02468;KWMTBOMO03002;KWMTBOMO03172;KWMTBOMO05276;KWMTBOMO06524;KWMTBOMO07442;KWMTBOMO10376;KWMTBOMO12855;NEWGENE00714
Biological Process	GO:0044699	single-organism process	28	28/487	0.998798	1	KWMTBOMO00256;KWMTBOMO02302;KWMTBOMO02468;KWMTBOMO03002;KWMTBOMO03172;KWMTBOMO03398;KWMTBOMO05276;KWMTBOMO05766;KWMTBOMO05834;KWMTBOMO06106;KWMTBOMO06524;KWMTBOMO07114;KWMTBOMO07223;KWMTBOMO07442;KWMTBOMO08833;KWMTBOMO08836;KWMTBOMO09030;KWMTBOMO09076;KWMTBOMO09755;KWMTBOMO09833;KWMTBOMO10092;KWMTBOMO10746;KWMTBOMO12317;KWMTBOMO12855;KWMTBOMO13286;KWMTBOMO16453;NEWGENE00460;NEWGENE00714
Biological Process	GO:0007165	signal transduction	3	3/487	0.999288	1	KWMTBOMO03172;KWMTBOMO12855;NEWGENE00714
Biological Process	GO:0050794	regulation of cellular process	9	9/487	0.999295	1	KWMTBOMO00256;KWMTBOMO02468;KWMTBOMO03002;KWMTBOMO03172;KWMTBOMO05276;KWMTBOMO06524;KWMTBOMO07442;KWMTBOMO12855;NEWGENE00714
Biological Process	GO:0023052	signaling	3	3/487	0.99939	1	KWMTBOMO03172;KWMTBOMO12855;NEWGENE00714
Biological Process	GO:0044700	single organism signaling	3	3/487	0.99939	1	KWMTBOMO03172;KWMTBOMO12855;NEWGENE00714
Biological Process	GO:0007154	cell communication	3	3/487	0.999403	1	KWMTBOMO03172;KWMTBOMO12855;NEWGENE00714
Biological Process	GO:0065007	biological regulation	10	10/487	0.999433	1	KWMTBOMO00256;KWMTBOMO02468;KWMTBOMO03002;KWMTBOMO03172;KWMTBOMO05276;KWMTBOMO06524;KWMTBOMO07442;KWMTBOMO10376;KWMTBOMO12855;NEWGENE00714
Biological Process	GO:0006796	phosphate-containing compound metabolic process	3	3/487	0.999561	1	KWMTBOMO03309;KWMTBOMO05766;KWMTBOMO12317
Biological Process	GO:0006793	phosphorus metabolic process	3	3/487	0.999598	1	KWMTBOMO03309;KWMTBOMO05766;KWMTBOMO12317
Biological Process	GO:1901566	organonitrogen compound biosynthetic process	1	1/487	0.999632	1	KWMTBOMO07908
Biological Process	GO:0006807	nitrogen compound metabolic process	26	26/487	0.999746	1	KWMTBOMO00094;KWMTBOMO00803;KWMTBOMO01924;KWMTBOMO03398;KWMTBOMO04135;KWMTBOMO04771;KWMTBOMO04838;KWMTBOMO04967;KWMTBOMO05735;KWMTBOMO05766;KWMTBOMO07114;KWMTBOMO07206;KWMTBOMO07223;KWMTBOMO07908;KWMTBOMO08751;KWMTBOMO08753;KWMTBOMO08754;KWMTBOMO08833;KWMTBOMO08836;KWMTBOMO08845;KWMTBOMO09833;KWMTBOMO10061;KWMTBOMO10945;KWMTBOMO13035;KWMTBOMO16453;NEWGENE01675
Biological Process	GO:0015074	DNA integration	1	1/487	0.999795	1	KWMTBOMO00094
Biological Process	GO:0019222	regulation of metabolic process	1	1/487	0.999897	1	KWMTBOMO10376
Biological Process	GO:0051716	cellular response to stimulus	3	3/487	0.999934	1	KWMTBOMO03172;KWMTBOMO12855;NEWGENE00714
Biological Process	GO:0006810	transport	3	3/487	0.999964	1	KWMTBOMO09755;KWMTBOMO10746;KWMTBOMO12317
Biological Process	GO:0051234	establishment of localization	3	3/487	0.999965	1	KWMTBOMO09755;KWMTBOMO10746;KWMTBOMO12317
Biological Process	GO:0018130	heterocycle biosynthetic process	2	2/487	0.999967	1	KWMTBOMO05766;KWMTBOMO07908
Biological Process	GO:1901362	organic cyclic compound biosynthetic process	2	2/487	0.999969	1	KWMTBOMO05766;KWMTBOMO07908
Biological Process	GO:0044267	cellular protein metabolic process	4	4/487	0.999971	1	KWMTBOMO03309;KWMTBOMO05766;KWMTBOMO09076;KWMTBOMO11511
Biological Process	GO:0051179	localization	3	3/487	0.999974	1	KWMTBOMO09755;KWMTBOMO10746;KWMTBOMO12317
Biological Process	GO:0006259	DNA metabolic process	3	3/487	0.999992	1	KWMTBOMO00094;KWMTBOMO10945;NEWGENE01675
Biological Process	GO:0034654	nucleobase-containing compound biosynthetic process	1	1/487	0.999994	1	KWMTBOMO05766
Biological Process	GO:0019438	aromatic compound biosynthetic process	1	1/487	0.999997	1	KWMTBOMO05766
Biological Process	GO:0044271	cellular nitrogen compound biosynthetic process	2	2/487	1	1	KWMTBOMO05766;KWMTBOMO07908
Biological Process	GO:0034645	cellular macromolecule biosynthetic process	2	2/487	1	1	KWMTBOMO09076;NEWGENE01675
Biological Process	GO:0009059	macromolecule biosynthetic process	2	2/487	1	1	KWMTBOMO09076;NEWGENE01675
Biological Process	GO:0044249	cellular biosynthetic process	4	4/487	1	1	KWMTBOMO05766;KWMTBOMO07908;KWMTBOMO09076;NEWGENE01675
Biological Process	GO:1901576	organic substance biosynthetic process	4	4/487	1	1	KWMTBOMO05766;KWMTBOMO07908;KWMTBOMO09076;NEWGENE01675
Biological Process	GO:0009058	biosynthetic process	4	4/487	1	1	KWMTBOMO05766;KWMTBOMO07908;KWMTBOMO09076;NEWGENE01675
Biological Process	GO:1901360	organic cyclic compound metabolic process	9	9/487	1	1	KWMTBOMO00094;KWMTBOMO03398;KWMTBOMO05766;KWMTBOMO07908;KWMTBOMO08833;KWMTBOMO08836;KWMTBOMO10945;KWMTBOMO16453;NEWGENE01675
Biological Process	GO:0006725	cellular aromatic compound metabolic process	8	8/487	1	1	KWMTBOMO00094;KWMTBOMO03398;KWMTBOMO05766;KWMTBOMO08833;KWMTBOMO08836;KWMTBOMO10945;KWMTBOMO16453;NEWGENE01675
Biological Process	GO:0046483	heterocycle metabolic process	8	8/487	1	1	KWMTBOMO00094;KWMTBOMO03398;KWMTBOMO05766;KWMTBOMO07908;KWMTBOMO08836;KWMTBOMO10945;KWMTBOMO16453;NEWGENE01675
Biological Process	GO:0034641	cellular nitrogen compound metabolic process	8	8/487	1	1	KWMTBOMO00094;KWMTBOMO03398;KWMTBOMO05766;KWMTBOMO07908;KWMTBOMO08836;KWMTBOMO10945;KWMTBOMO16453;NEWGENE01675
Biological Process	GO:0006139	nucleobase-containing compound metabolic process	5	5/487	1	1	KWMTBOMO00094;KWMTBOMO05766;KWMTBOMO10945;KWMTBOMO16453;NEWGENE01675
Biological Process	GO:0090304	nucleic acid metabolic process	3	3/487	1	1	KWMTBOMO00094;KWMTBOMO10945;NEWGENE01675
Biological Process	GO:0044237	cellular metabolic process	18	18/487	1	1	KWMTBOMO00094;KWMTBOMO03309;KWMTBOMO03398;KWMTBOMO05766;KWMTBOMO05948;KWMTBOMO07114;KWMTBOMO07223;KWMTBOMO07908;KWMTBOMO08833;KWMTBOMO08836;KWMTBOMO09076;KWMTBOMO09833;KWMTBOMO10092;KWMTBOMO10945;KWMTBOMO11511;KWMTBOMO12317;KWMTBOMO16453;NEWGENE01675
Biological Process	GO:0008150	biological_process	114	114/487	1	1	KWMTBOMO00094;KWMTBOMO00256;KWMTBOMO00708;KWMTBOMO00803;KWMTBOMO01477;KWMTBOMO01844;KWMTBOMO01924;KWMTBOMO02235;KWMTBOMO02257;KWMTBOMO02302;KWMTBOMO02468;KWMTBOMO02623;KWMTBOMO02702;KWMTBOMO02819;KWMTBOMO03002;KWMTBOMO03129;KWMTBOMO03172;KWMTBOMO03303;KWMTBOMO03309;KWMTBOMO03334;KWMTBOMO03398;KWMTBOMO03609;KWMTBOMO04135;KWMTBOMO04161;KWMTBOMO04397;KWMTBOMO04441;KWMTBOMO04771;KWMTBOMO04838;KWMTBOM…
Biological Process	GO:0009987	cellular process	29	29/487	1	1	KWMTBOMO00094;KWMTBOMO00256;KWMTBOMO02468;KWMTBOMO03002;KWMTBOMO03172;KWMTBOMO03309;KWMTBOMO03398;KWMTBOMO05276;KWMTBOMO05766;KWMTBOMO05948;KWMTBOMO06524;KWMTBOMO07114;KWMTBOMO07223;KWMTBOMO07442;KWMTBOMO07908;KWMTBOMO08833;KWMTBOMO08836;KWMTBOMO09076;KWMTBOMO09755;KWMTBOMO09833;KWMTBOMO10092;KWMTBOMO10945;KWMTBOMO11511;KWMTBOMO12317;KWMTBOMO12844;KWMTBOMO12855;KWMTBOMO16453;NEWGENE00714;NEWGENE0…
Biological Process	GO:0044260	cellular macromolecule metabolic process	7	7/487	1	1	KWMTBOMO00094;KWMTBOMO03309;KWMTBOMO05766;KWMTBOMO09076;KWMTBOMO10945;KWMTBOMO11511;NEWGENE01675

## Sheet: 4M12h
Type	GO ID	Description	Count	GeneRatio	pvalue	qvalue	Genes
Molecular Function	GO:0042302	structural constituent of cuticle	84	84/576	1.02536e-89	1.67134e-87	KWMTBOMO00772;KWMTBOMO02263;KWMTBOMO02265;KWMTBOMO02607;KWMTBOMO03697;KWMTBOMO03942;KWMTBOMO04384;KWMTBOMO04385;KWMTBOMO04410;KWMTBOMO05376;KWMTBOMO06990;KWMTBOMO06992;KWMTBOMO09890;KWMTBOMO10433;KWMTBOMO10435;KWMTBOMO10974;KWMTBOMO11214;KWMTBOMO11216;KWMTBOMO11217;KWMTBOMO11219;KWMTBOMO11221;KWMTBOMO11223;KWMTBOMO12452;KWMTBOMO12453;KWMTBOMO12454;KWMTBOMO12455;KWMTBOMO12456;KWMTBOMO12563;KWMTBOM…
Molecular Function	GO:0005198	structural molecule activity	88	88/576	9.56766e-61	7.79765e-59	KWMTBOMO00767;KWMTBOMO00772;KWMTBOMO01973;KWMTBOMO01975;KWMTBOMO02263;KWMTBOMO02265;KWMTBOMO02607;KWMTBOMO03697;KWMTBOMO03942;KWMTBOMO04384;KWMTBOMO04385;KWMTBOMO04410;KWMTBOMO05376;KWMTBOMO06990;KWMTBOMO06992;KWMTBOMO09890;KWMTBOMO10433;KWMTBOMO10435;KWMTBOMO10974;KWMTBOMO11214;KWMTBOMO11216;KWMTBOMO11217;KWMTBOMO11219;KWMTBOMO11221;KWMTBOMO11223;KWMTBOMO12452;KWMTBOMO12453;KWMTBOMO12454;KWMTBOM…
Cellular Component	GO:0005576	extracellular region	35	35/576	2.79986e-27	1.45592e-25	KWMTBOMO00268;KWMTBOMO00703;KWMTBOMO01924;KWMTBOMO03172;KWMTBOMO03559;KWMTBOMO03709;KWMTBOMO03710;KWMTBOMO03761;KWMTBOMO04771;KWMTBOMO04903;KWMTBOMO05080;KWMTBOMO07206;KWMTBOMO08751;KWMTBOMO08753;KWMTBOMO08754;KWMTBOMO08845;KWMTBOMO08846;KWMTBOMO09734;KWMTBOMO10061;KWMTBOMO11365;KWMTBOMO11893;KWMTBOMO11900;KWMTBOMO11901;KWMTBOMO11902;KWMTBOMO11906;KWMTBOMO11934;KWMTBOMO11935;KWMTBOMO11940;KWMTBOM…
Molecular Function	GO:0004553	hydrolase activity, hydrolyzing O-glycosyl compounds	20	20/576	3.47083e-12	1.88582e-10	KWMTBOMO00315;KWMTBOMO00803;KWMTBOMO02623;KWMTBOMO02819;KWMTBOMO03129;KWMTBOMO04135;KWMTBOMO04771;KWMTBOMO05183;KWMTBOMO05729;KWMTBOMO05834;KWMTBOMO06106;KWMTBOMO06450;KWMTBOMO06535;KWMTBOMO07068;KWMTBOMO08248;KWMTBOMO09833;KWMTBOMO10092;KWMTBOMO10093;KWMTBOMO11646;KWMTBOMO11738
Biological Process	GO:0006022	aminoglycan metabolic process	17	17/576	8.67384e-13	1.9219e-10	KWMTBOMO00703;KWMTBOMO00803;KWMTBOMO01924;KWMTBOMO03761;KWMTBOMO04135;KWMTBOMO04771;KWMTBOMO04838;KWMTBOMO04967;KWMTBOMO07206;KWMTBOMO08751;KWMTBOMO08753;KWMTBOMO08754;KWMTBOMO08845;KWMTBOMO08846;KWMTBOMO10061;KWMTBOMO11365;KWMTBOMO13035
Biological Process	GO:0006030	chitin metabolic process	15	15/576	2.29481e-12	1.9219e-10	KWMTBOMO00703;KWMTBOMO00803;KWMTBOMO01924;KWMTBOMO03761;KWMTBOMO04135;KWMTBOMO04771;KWMTBOMO07206;KWMTBOMO08751;KWMTBOMO08753;KWMTBOMO08754;KWMTBOMO08845;KWMTBOMO08846;KWMTBOMO10061;KWMTBOMO11365;KWMTBOMO13035
Biological Process	GO:0006040	amino sugar metabolic process	15	15/576	3.05064e-12	1.9219e-10	KWMTBOMO00703;KWMTBOMO00803;KWMTBOMO01924;KWMTBOMO03761;KWMTBOMO04135;KWMTBOMO04771;KWMTBOMO07206;KWMTBOMO08751;KWMTBOMO08753;KWMTBOMO08754;KWMTBOMO08845;KWMTBOMO08846;KWMTBOMO10061;KWMTBOMO11365;KWMTBOMO13035
Biological Process	GO:1901071	glucosamine-containing compound metabolic process	15	15/576	3.05064e-12	1.9219e-10	KWMTBOMO00703;KWMTBOMO00803;KWMTBOMO01924;KWMTBOMO03761;KWMTBOMO04135;KWMTBOMO04771;KWMTBOMO07206;KWMTBOMO08751;KWMTBOMO08753;KWMTBOMO08754;KWMTBOMO08845;KWMTBOMO08846;KWMTBOMO10061;KWMTBOMO11365;KWMTBOMO13035
Molecular Function	GO:0016787	hydrolase activity	87	87/576	8.37368e-12	3.06509e-10	KWMTBOMO00315;KWMTBOMO00803;KWMTBOMO01834;KWMTBOMO01844;KWMTBOMO01924;KWMTBOMO02235;KWMTBOMO02623;KWMTBOMO02702;KWMTBOMO02819;KWMTBOMO03129;KWMTBOMO03303;KWMTBOMO03334;KWMTBOMO03398;KWMTBOMO03609;KWMTBOMO04135;KWMTBOMO04161;KWMTBOMO04173;KWMTBOMO04269;KWMTBOMO04441;KWMTBOMO04771;KWMTBOMO04838;KWMTBOMO04967;KWMTBOMO05106;KWMTBOMO05183;KWMTBOMO05230;KWMTBOMO05361;KWMTBOMO05729;KWMTBOMO05834;KWMTBOM…
Molecular Function	GO:0016798	hydrolase activity, acting on glycosyl bonds	20	20/576	9.40213e-12	3.06509e-10	KWMTBOMO00315;KWMTBOMO00803;KWMTBOMO02623;KWMTBOMO02819;KWMTBOMO03129;KWMTBOMO04135;KWMTBOMO04771;KWMTBOMO05183;KWMTBOMO05729;KWMTBOMO05834;KWMTBOMO06106;KWMTBOMO06450;KWMTBOMO06535;KWMTBOMO07068;KWMTBOMO08248;KWMTBOMO09833;KWMTBOMO10092;KWMTBOMO10093;KWMTBOMO11646;KWMTBOMO11738
Molecular Function	GO:0008236	serine-type peptidase activity	29	29/576	1.3407e-11	3.12191e-10	KWMTBOMO01844;KWMTBOMO02235;KWMTBOMO02702;KWMTBOMO03303;KWMTBOMO03334;KWMTBOMO03609;KWMTBOMO04161;KWMTBOMO04173;KWMTBOMO04441;KWMTBOMO06136;KWMTBOMO06279;KWMTBOMO06700;KWMTBOMO07132;KWMTBOMO09416;KWMTBOMO09504;KWMTBOMO09508;KWMTBOMO09510;KWMTBOMO09516;KWMTBOMO10872;KWMTBOMO12393;KWMTBOMO12405;KWMTBOMO12406;KWMTBOMO12407;KWMTBOMO12408;KWMTBOMO14032;KWMTBOMO14542;KWMTBOMO14619;KWMTBOMO16361;KWMTBOM…
Molecular Function	GO:0017171	serine hydrolase activity	29	29/576	1.3407e-11	3.12191e-10	KWMTBOMO01844;KWMTBOMO02235;KWMTBOMO02702;KWMTBOMO03303;KWMTBOMO03334;KWMTBOMO03609;KWMTBOMO04161;KWMTBOMO04173;KWMTBOMO04441;KWMTBOMO06136;KWMTBOMO06279;KWMTBOMO06700;KWMTBOMO07132;KWMTBOMO09416;KWMTBOMO09504;KWMTBOMO09508;KWMTBOMO09510;KWMTBOMO09516;KWMTBOMO10872;KWMTBOMO12393;KWMTBOMO12405;KWMTBOMO12406;KWMTBOMO12407;KWMTBOMO12408;KWMTBOMO14032;KWMTBOMO14542;KWMTBOMO14619;KWMTBOMO16361;KWMTBOM…
Molecular Function	GO:0004252	serine-type endopeptidase activity	26	26/576	1.06237e-10	2.16458e-09	KWMTBOMO02702;KWMTBOMO03303;KWMTBOMO03334;KWMTBOMO03609;KWMTBOMO04161;KWMTBOMO04173;KWMTBOMO04441;KWMTBOMO06136;KWMTBOMO06279;KWMTBOMO06700;KWMTBOMO07132;KWMTBOMO09504;KWMTBOMO09508;KWMTBOMO09510;KWMTBOMO09516;KWMTBOMO10872;KWMTBOMO12393;KWMTBOMO12405;KWMTBOMO12406;KWMTBOMO12407;KWMTBOMO12408;KWMTBOMO14032;KWMTBOMO14542;KWMTBOMO14619;KWMTBOMO16361;KWMTBOMO16394
Biological Process	GO:0006508	proteolysis	39	39/576	2.13398e-10	1.07553e-08	KWMTBOMO01844;KWMTBOMO02235;KWMTBOMO02702;KWMTBOMO03303;KWMTBOMO03334;KWMTBOMO03609;KWMTBOMO04161;KWMTBOMO04173;KWMTBOMO04441;KWMTBOMO05230;KWMTBOMO06136;KWMTBOMO06279;KWMTBOMO06700;KWMTBOMO07132;KWMTBOMO07223;KWMTBOMO08722;KWMTBOMO09416;KWMTBOMO09504;KWMTBOMO09508;KWMTBOMO09510;KWMTBOMO09516;KWMTBOMO10376;KWMTBOMO10872;KWMTBOMO11859;KWMTBOMO12258;KWMTBOMO12335;KWMTBOMO12393;KWMTBOMO12405;KWMTBOM…
Biological Process	GO:0005975	carbohydrate metabolic process	24	24/576	6.86995e-10	2.88538e-08	KWMTBOMO00803;KWMTBOMO01924;KWMTBOMO02257;KWMTBOMO02623;KWMTBOMO02819;KWMTBOMO03129;KWMTBOMO04135;KWMTBOMO04397;KWMTBOMO04771;KWMTBOMO05183;KWMTBOMO05729;KWMTBOMO05834;KWMTBOMO06106;KWMTBOMO06450;KWMTBOMO06535;KWMTBOMO07206;KWMTBOMO08248;KWMTBOMO09076;KWMTBOMO09833;KWMTBOMO10092;KWMTBOMO10093;KWMTBOMO11646;KWMTBOMO11738;KWMTBOMO15523
Molecular Function	GO:0008061	chitin binding	13	13/576	1.65261e-09	2.99306e-08	KWMTBOMO00703;KWMTBOMO01924;KWMTBOMO03761;KWMTBOMO04771;KWMTBOMO07206;KWMTBOMO08751;KWMTBOMO08753;KWMTBOMO08754;KWMTBOMO08845;KWMTBOMO08846;KWMTBOMO10061;KWMTBOMO11365;KWMTBOMO13035
Molecular Function	GO:0070011	peptidase activity, acting on L-amino acid peptides	41	41/576	5.36907e-09	8.75158e-08	KWMTBOMO01844;KWMTBOMO02235;KWMTBOMO02702;KWMTBOMO03303;KWMTBOMO03334;KWMTBOMO03609;KWMTBOMO04161;KWMTBOMO04173;KWMTBOMO04441;KWMTBOMO05230;KWMTBOMO06136;KWMTBOMO06279;KWMTBOMO06700;KWMTBOMO07132;KWMTBOMO07223;KWMTBOMO08722;KWMTBOMO09416;KWMTBOMO09504;KWMTBOMO09508;KWMTBOMO09510;KWMTBOMO09516;KWMTBOMO10376;KWMTBOMO10872;KWMTBOMO11490;KWMTBOMO11859;KWMTBOMO12258;KWMTBOMO12335;KWMTBOMO12393;KWMTBOM…
Molecular Function	GO:0008233	peptidase activity	41	41/576	7.50116e-09	1.11154e-07	KWMTBOMO01844;KWMTBOMO02235;KWMTBOMO02702;KWMTBOMO03303;KWMTBOMO03334;KWMTBOMO03609;KWMTBOMO04161;KWMTBOMO04173;KWMTBOMO04441;KWMTBOMO05230;KWMTBOMO06136;KWMTBOMO06279;KWMTBOMO06700;KWMTBOMO07132;KWMTBOMO07223;KWMTBOMO08722;KWMTBOMO09416;KWMTBOMO09504;KWMTBOMO09508;KWMTBOMO09510;KWMTBOMO09516;KWMTBOMO10376;KWMTBOMO10872;KWMTBOMO11490;KWMTBOMO11859;KWMTBOMO12258;KWMTBOMO12335;KWMTBOMO12393;KWMTBOM…
Molecular Function	GO:0004175	endopeptidase activity	31	31/576	3.0223e-07	4.10529e-06	KWMTBOMO02702;KWMTBOMO03303;KWMTBOMO03334;KWMTBOMO03609;KWMTBOMO04161;KWMTBOMO04173;KWMTBOMO04441;KWMTBOMO05230;KWMTBOMO06136;KWMTBOMO06279;KWMTBOMO06700;KWMTBOMO07132;KWMTBOMO08722;KWMTBOMO09504;KWMTBOMO09508;KWMTBOMO09510;KWMTBOMO09516;KWMTBOMO10376;KWMTBOMO10872;KWMTBOMO11490;KWMTBOMO12393;KWMTBOMO12405;KWMTBOMO12406;KWMTBOMO12407;KWMTBOMO12408;KWMTBOMO12585;KWMTBOMO14032;KWMTBOMO14542;KWMTBOM…
Molecular Function	GO:0003993	acid phosphatase activity	6	6/576	1.21643e-05	0.000152522	KWMTBOMO01834;KWMTBOMO04269;KWMTBOMO08187;KWMTBOMO10492;KWMTBOMO13063;KWMTBOMO14109
Biological Process	GO:1901135	carbohydrate derivative metabolic process	18	18/576	2.74268e-05	0.000987363	KWMTBOMO00703;KWMTBOMO00803;KWMTBOMO01924;KWMTBOMO03761;KWMTBOMO04135;KWMTBOMO04771;KWMTBOMO04838;KWMTBOMO04967;KWMTBOMO07206;KWMTBOMO08751;KWMTBOMO08753;KWMTBOMO08754;KWMTBOMO08845;KWMTBOMO08846;KWMTBOMO09076;KWMTBOMO10061;KWMTBOMO11365;KWMTBOMO13035
Biological Process	GO:0006026	aminoglycan catabolic process	5	5/576	9.82043e-05	0.00309343	KWMTBOMO00803;KWMTBOMO04135;KWMTBOMO04771;KWMTBOMO04838;KWMTBOMO04967
Biological Process	GO:1901565	organonitrogen compound catabolic process	7	7/576	0.000131865	0.00369222	KWMTBOMO00803;KWMTBOMO03398;KWMTBOMO04135;KWMTBOMO04771;KWMTBOMO04838;KWMTBOMO04967;KWMTBOMO08836
Biological Process	GO:0008152	metabolic process	101	101/576	0.000218232	0.00549944	KWMTBOMO00094;KWMTBOMO00703;KWMTBOMO00803;KWMTBOMO01477;KWMTBOMO01844;KWMTBOMO01924;KWMTBOMO02235;KWMTBOMO02257;KWMTBOMO02302;KWMTBOMO02623;KWMTBOMO02702;KWMTBOMO02819;KWMTBOMO03129;KWMTBOMO03303;KWMTBOMO03309;KWMTBOMO03334;KWMTBOMO03398;KWMTBOMO03609;KWMTBOMO03761;KWMTBOMO04135;KWMTBOMO04161;KWMTBOMO04173;KWMTBOMO04397;KWMTBOMO04441;KWMTBOMO04771;KWMTBOMO04838;KWMTBOMO04967;KWMTBOMO05106;KWMTBOM…
Biological Process	GO:1901136	carbohydrate derivative catabolic process	5	5/576	0.000369915	0.00847441	KWMTBOMO00803;KWMTBOMO04135;KWMTBOMO04771;KWMTBOMO04838;KWMTBOMO04967
Biological Process	GO:0071704	organic substance metabolic process	93	93/576	0.000441356	0.00926847	KWMTBOMO00094;KWMTBOMO00703;KWMTBOMO00803;KWMTBOMO01844;KWMTBOMO01924;KWMTBOMO02235;KWMTBOMO02257;KWMTBOMO02302;KWMTBOMO02623;KWMTBOMO02702;KWMTBOMO02819;KWMTBOMO03129;KWMTBOMO03303;KWMTBOMO03309;KWMTBOMO03334;KWMTBOMO03398;KWMTBOMO03609;KWMTBOMO03761;KWMTBOMO04135;KWMTBOMO04161;KWMTBOMO04173;KWMTBOMO04397;KWMTBOMO04441;KWMTBOMO04771;KWMTBOMO04838;KWMTBOMO04967;KWMTBOMO05183;KWMTBOMO05230;KWMTBOM…
Molecular Function	GO:0031409	pigment binding	3	3/576	0.000811453	0.00940547	KWMTBOMO09837;KWMTBOMO15031;KWMTBOMO15033
Molecular Function	GO:0004061	arylformamidase activity	2	2/576	0.000865534	0.00940547	KWMTBOMO03398;KWMTBOMO08836
Cellular Component	GO:0005581	collagen trimer	2	2/576	0.000367663	0.00955924	KWMTBOMO01973;KWMTBOMO01975
Biological Process	GO:0045454	cell redox homeostasis	6	6/576	0.000512427	0.00993319	KWMTBOMO00256;KWMTBOMO02468;KWMTBOMO03002;KWMTBOMO05276;KWMTBOMO06524;KWMTBOMO07442
Molecular Function	GO:0016811	hydrolase activity, acting on carbon-nitrogen (but not peptide) bonds, in linear amides	5	5/576	0.00101519	0.0103423	KWMTBOMO03398;KWMTBOMO04838;KWMTBOMO04967;KWMTBOMO07223;KWMTBOMO08836
Biological Process	GO:1901564	organonitrogen compound metabolic process	25	25/576	0.000786335	0.014154	KWMTBOMO00703;KWMTBOMO00803;KWMTBOMO01924;KWMTBOMO03398;KWMTBOMO03761;KWMTBOMO04135;KWMTBOMO04771;KWMTBOMO04838;KWMTBOMO04967;KWMTBOMO07114;KWMTBOMO07206;KWMTBOMO07223;KWMTBOMO07908;KWMTBOMO08751;KWMTBOMO08753;KWMTBOMO08754;KWMTBOMO08833;KWMTBOMO08836;KWMTBOMO08845;KWMTBOMO08846;KWMTBOMO09833;KWMTBOMO10061;KWMTBOMO11365;KWMTBOMO13035;KWMTBOMO16453
Molecular Function	GO:0004568	chitinase activity	3	3/576	0.0018638	0.01519	KWMTBOMO00803;KWMTBOMO04135;KWMTBOMO04771
Molecular Function	GO:0005044	scavenger receptor activity	3	3/576	0.0018638	0.01519	KWMTBOMO09522;KWMTBOMO11859;KWMTBOMO15580
Molecular Function	GO:0008484	sulfuric ester hydrolase activity	3	3/576	0.0018638	0.01519	KWMTBOMO05106;KWMTBOMO08114;KWMTBOMO10042
Molecular Function	GO:0038024	cargo receptor activity	3	3/576	0.0018638	0.01519	KWMTBOMO09522;KWMTBOMO11859;KWMTBOMO15580
Biological Process	GO:0006032	chitin catabolic process	3	3/576	0.00111272	0.0164944	KWMTBOMO00803;KWMTBOMO04135;KWMTBOMO04771
Biological Process	GO:0046348	amino sugar catabolic process	3	3/576	0.00111272	0.0164944	KWMTBOMO00803;KWMTBOMO04135;KWMTBOMO04771
Biological Process	GO:1901072	glucosamine-containing compound catabolic process	3	3/576	0.00111272	0.0164944	KWMTBOMO00803;KWMTBOMO04135;KWMTBOMO04771
Molecular Function	GO:0016810	hydrolase activity, acting on carbon-nitrogen (but not peptide) bonds	7	7/576	0.00241152	0.0180431	KWMTBOMO01924;KWMTBOMO03398;KWMTBOMO04838;KWMTBOMO04967;KWMTBOMO07206;KWMTBOMO07223;KWMTBOMO08836
Molecular Function	GO:0001871	pattern binding	2	2/576	0.00254596	0.0180431	KWMTBOMO09522;KWMTBOMO11859
Molecular Function	GO:0030247	polysaccharide binding	2	2/576	0.00254596	0.0180431	KWMTBOMO09522;KWMTBOMO11859
Biological Process	GO:0019725	cellular homeostasis	6	6/576	0.00132118	0.0184965	KWMTBOMO00256;KWMTBOMO02468;KWMTBOMO03002;KWMTBOMO05276;KWMTBOMO06524;KWMTBOMO07442
Biological Process	GO:0019441	tryptophan catabolic process to kynurenine	2	2/576	0.00179175	0.0215009	KWMTBOMO03398;KWMTBOMO08836
Biological Process	GO:0042537	benzene-containing compound metabolic process	2	2/576	0.00179175	0.0215009	KWMTBOMO03398;KWMTBOMO08836
Biological Process	GO:0070189	kynurenine metabolic process	2	2/576	0.00179175	0.0215009	KWMTBOMO03398;KWMTBOMO08836
Molecular Function	GO:0008234	cysteine-type peptidase activity	5	5/576	0.00382045	0.0259473	KWMTBOMO10376;KWMTBOMO11859;KWMTBOMO12258;KWMTBOMO12335;KWMTBOMO13997
Cellular Component	GO:0005783	endoplasmic reticulum	5	5/576	0.00153351	0.0265809	KWMTBOMO03002;KWMTBOMO06427;KWMTBOMO06524;KWMTBOMO09755;KWMTBOMO14815
Biological Process	GO:0019538	protein metabolic process	43	43/576	0.00250444	0.0286872	KWMTBOMO01844;KWMTBOMO02235;KWMTBOMO02702;KWMTBOMO03303;KWMTBOMO03309;KWMTBOMO03334;KWMTBOMO03609;KWMTBOMO04161;KWMTBOMO04173;KWMTBOMO04441;KWMTBOMO05230;KWMTBOMO05766;KWMTBOMO06136;KWMTBOMO06279;KWMTBOMO06700;KWMTBOMO07132;KWMTBOMO07223;KWMTBOMO08722;KWMTBOMO09076;KWMTBOMO09416;KWMTBOMO09504;KWMTBOMO09508;KWMTBOMO09510;KWMTBOMO09516;KWMTBOMO10376;KWMTBOMO10872;KWMTBOMO11511;KWMTBOMO11859;KWMTBOM…
Molecular Function	GO:0004555	alpha,alpha-trehalase activity	2	2/576	0.00499283	0.0301419	KWMTBOMO10092;KWMTBOMO10093
Molecular Function	GO:0005201	extracellular matrix structural constituent	2	2/576	0.00499283	0.0301419	KWMTBOMO01973;KWMTBOMO01975
Molecular Function	GO:0015927	trehalase activity	2	2/576	0.00499283	0.0301419	KWMTBOMO10092;KWMTBOMO10093
Cellular Component	GO:0044421	extracellular region part	4	4/576	0.00268302	0.0334241	KWMTBOMO03172;KWMTBOMO09734;KWMTBOMO12585;KWMTBOMO13908
Cellular Component	GO:0031012	extracellular matrix	3	3/576	0.00321385	0.0334241	KWMTBOMO03172;KWMTBOMO11490;KWMTBOMO12585
Biological Process	GO:0009072	aromatic amino acid family metabolic process	3	3/576	0.00440432	0.0455236	KWMTBOMO03398;KWMTBOMO08833;KWMTBOMO08836
Biological Process	GO:0005984	disaccharide metabolic process	2	2/576	0.00578077	0.0455236	KWMTBOMO10092;KWMTBOMO10093
Biological Process	GO:0005991	trehalose metabolic process	2	2/576	0.00578077	0.0455236	KWMTBOMO10092;KWMTBOMO10093
Biological Process	GO:0006568	tryptophan metabolic process	2	2/576	0.00578077	0.0455236	KWMTBOMO03398;KWMTBOMO08836
Biological Process	GO:0006569	tryptophan catabolic process	2	2/576	0.00578077	0.0455236	KWMTBOMO03398;KWMTBOMO08836
Biological Process	GO:0006586	indolalkylamine metabolic process	2	2/576	0.00578077	0.0455236	KWMTBOMO03398;KWMTBOMO08836
Biological Process	GO:0009310	amine catabolic process	2	2/576	0.00578077	0.0455236	KWMTBOMO03398;KWMTBOMO08836
Biological Process	GO:0042402	cellular biogenic amine catabolic process	2	2/576	0.00578077	0.0455236	KWMTBOMO03398;KWMTBOMO08836
Biological Process	GO:0042436	indole-containing compound catabolic process	2	2/576	0.00578077	0.0455236	KWMTBOMO03398;KWMTBOMO08836
Biological Process	GO:0046218	indolalkylamine catabolic process	2	2/576	0.00578077	0.0455236	KWMTBOMO03398;KWMTBOMO08836
Molecular Function	GO:0016791	phosphatase activity	7	7/576	0.00908038	0.0528608	KWMTBOMO01834;KWMTBOMO04269;KWMTBOMO08187;KWMTBOMO10492;KWMTBOMO13063;KWMTBOMO13810;KWMTBOMO14109
Biological Process	GO:0006665	sphingolipid metabolic process	2	2/576	0.00853126	0.0614251	KWMTBOMO07114;KWMTBOMO09833
Biological Process	GO:0006801	superoxide metabolic process	2	2/576	0.00853126	0.0614251	KWMTBOMO05948;KWMTBOMO05949
Biological Process	GO:0042430	indole-containing compound metabolic process	2	2/576	0.00853126	0.0614251	KWMTBOMO03398;KWMTBOMO08836
Molecular Function	GO:0003824	catalytic activity	118	118/576	0.01221	0.0686287	KWMTBOMO00315;KWMTBOMO00803;KWMTBOMO00985;KWMTBOMO01477;KWMTBOMO01834;KWMTBOMO01844;KWMTBOMO01924;KWMTBOMO01955;KWMTBOMO02235;KWMTBOMO02257;KWMTBOMO02302;KWMTBOMO02468;KWMTBOMO02623;KWMTBOMO02702;KWMTBOMO02819;KWMTBOMO03002;KWMTBOMO03129;KWMTBOMO03303;KWMTBOMO03309;KWMTBOMO03334;KWMTBOMO03349;KWMTBOMO03398;KWMTBOMO03609;KWMTBOMO04135;KWMTBOMO04161;KWMTBOMO04173;KWMTBOMO04269;KWMTBOMO04397;KWMTBOM…
Cellular Component	GO:0005578	proteinaceous extracellular matrix	2	2/576	0.00955148	0.0773355	KWMTBOMO03172;KWMTBOMO12585
Cellular Component	GO:0005615	extracellular space	3	3/576	0.0104105	0.0773355	KWMTBOMO03172;KWMTBOMO09734;KWMTBOMO13908
Biological Process	GO:0009074	aromatic amino acid family catabolic process	2	2/576	0.0117515	0.0800369	KWMTBOMO03398;KWMTBOMO08836
Biological Process	GO:0009311	oligosaccharide metabolic process	2	2/576	0.0117515	0.0800369	KWMTBOMO10092;KWMTBOMO10093
Molecular Function	GO:0042578	phosphoric ester hydrolase activity	8	8/576	0.0183004	0.0994319	KWMTBOMO01834;KWMTBOMO04269;KWMTBOMO08187;KWMTBOMO09030;KWMTBOMO10492;KWMTBOMO13063;KWMTBOMO13810;KWMTBOMO14109
Biological Process	GO:0006576	cellular biogenic amine metabolic process	2	2/576	0.0154168	0.102238	KWMTBOMO03398;KWMTBOMO08836
Molecular Function	GO:0004185	serine-type carboxypeptidase activity	2	2/576	0.0215491	0.106439	KWMTBOMO02235;KWMTBOMO09416
Molecular Function	GO:0004563	beta-N-acetylhexosaminidase activity	2	2/576	0.0215491	0.106439	KWMTBOMO06535;KWMTBOMO11738
Molecular Function	GO:0070008	serine-type exopeptidase activity	2	2/576	0.0215491	0.106439	KWMTBOMO02235;KWMTBOMO09416
Molecular Function	GO:0015929	hexosaminidase activity	2	2/576	0.0271734	0.123188	KWMTBOMO06535;KWMTBOMO11738
Molecular Function	GO:0030246	carbohydrate binding	4	4/576	0.0293614	0.123188	KWMTBOMO06106;KWMTBOMO06450;KWMTBOMO09522;KWMTBOMO11859
Molecular Function	GO:0004560	alpha-L-fucosidase activity	1	1/576	0.0294744	0.123188	KWMTBOMO05834
Molecular Function	GO:0004565	beta-galactosidase activity	1	1/576	0.0294744	0.123188	KWMTBOMO05729
Molecular Function	GO:0015925	galactosidase activity	1	1/576	0.0294744	0.123188	KWMTBOMO05729
Molecular Function	GO:0015928	fucosidase activity	1	1/576	0.0294744	0.123188	KWMTBOMO05834
Cellular Component	GO:0005788	endoplasmic reticulum lumen	1	1/576	0.0193417	0.125721	KWMTBOMO09755
Biological Process	GO:0072593	reactive oxygen species metabolic process	2	2/576	0.0195037	0.126024	KWMTBOMO05948;KWMTBOMO05949
Biological Process	GO:0042592	homeostatic process	6	6/576	0.0232923	0.13854	KWMTBOMO00256;KWMTBOMO02468;KWMTBOMO03002;KWMTBOMO05276;KWMTBOMO06524;KWMTBOMO07442
Biological Process	GO:0009308	amine metabolic process	2	2/576	0.0239893	0.13854	KWMTBOMO03398;KWMTBOMO08836
Biological Process	GO:0044106	cellular amine metabolic process	2	2/576	0.0239893	0.13854	KWMTBOMO03398;KWMTBOMO08836
Biological Process	GO:0006004	fucose metabolic process	1	1/576	0.0247393	0.13854	KWMTBOMO05834
Biological Process	GO:0009306	protein secretion	1	1/576	0.0247393	0.13854	KWMTBOMO09755
Biological Process	GO:0019428	allantoin biosynthetic process	1	1/576	0.0247393	0.13854	KWMTBOMO07908
Molecular Function	GO:0016788	hydrolase activity, acting on ester bonds	17	17/576	0.0364064	0.148356	KWMTBOMO01834;KWMTBOMO04269;KWMTBOMO05106;KWMTBOMO05361;KWMTBOMO08114;KWMTBOMO08187;KWMTBOMO09030;KWMTBOMO09269;KWMTBOMO10042;KWMTBOMO10492;KWMTBOMO10945;KWMTBOMO12317;KWMTBOMO13063;KWMTBOMO13810;KWMTBOMO14109;NEWGENE00460;NEWGENE00463
Biological Process	GO:0000270	peptidoglycan metabolic process	2	2/576	0.0288519	0.148381	KWMTBOMO04838;KWMTBOMO04967
Biological Process	GO:0006027	glycosaminoglycan catabolic process	2	2/576	0.0288519	0.148381	KWMTBOMO04838;KWMTBOMO04967
Biological Process	GO:0009253	peptidoglycan catabolic process	2	2/576	0.0288519	0.148381	KWMTBOMO04838;KWMTBOMO04967
Biological Process	GO:0042180	cellular ketone metabolic process	2	2/576	0.0288519	0.148381	KWMTBOMO03398;KWMTBOMO08836
Molecular Function	GO:0008745	N-acetylmuramoyl-L-alanine amidase activity	2	2/576	0.0399404	0.158787	KWMTBOMO04838;KWMTBOMO04967
Cellular Component	GO:0012505	endomembrane system	5	5/576	0.0349683	0.181129	KWMTBOMO03002;KWMTBOMO06427;KWMTBOMO06524;KWMTBOMO09755;KWMTBOMO14815
Cellular Component	GO:0000323	lytic vacuole	1	1/576	0.0383157	0.181129	KWMTBOMO07114
Cellular Component	GO:0005764	lysosome	1	1/576	0.0383157	0.181129	KWMTBOMO07114
Molecular Function	GO:0004559	alpha-mannosidase activity	2	2/576	0.0470142	0.18246	KWMTBOMO00315;KWMTBOMO06106
Molecular Function	GO:0005507	copper ion binding	2	2/576	0.054505	0.201438	KWMTBOMO15580;KWMTBOMO16289
Molecular Function	GO:0004222	metalloendopeptidase activity	4	4/576	0.0555697	0.201438	KWMTBOMO05230;KWMTBOMO08722;KWMTBOMO11490;KWMTBOMO12585
Molecular Function	GO:0003980	UDP-glucose:glycoprotein glucosyltransferase activity	1	1/576	0.0580833	0.201438	KWMTBOMO09076
Molecular Function	GO:0004104	cholinesterase activity	1	1/576	0.0580833	0.201438	KWMTBOMO09269
Molecular Function	GO:0004531	deoxyribonuclease II activity	1	1/576	0.0580833	0.201438	KWMTBOMO10945
Molecular Function	GO:0030414	peptidase inhibitor activity	3	3/576	0.0620653	0.206462	KWMTBOMO03559;KWMTBOMO04903;KWMTBOMO15352
Molecular Function	GO:0061134	peptidase regulator activity	3	3/576	0.0620653	0.206462	KWMTBOMO03559;KWMTBOMO04903;KWMTBOMO15352
Biological Process	GO:0065008	regulation of biological quality	6	6/576	0.0483568	0.212338	KWMTBOMO00256;KWMTBOMO02468;KWMTBOMO03002;KWMTBOMO05276;KWMTBOMO06524;KWMTBOMO07442
Biological Process	GO:0007160	cell-matrix adhesion	1	1/576	0.0488715	0.212338	KWMTBOMO07498
Biological Process	GO:0015850	organic hydroxy compound transport	1	1/576	0.0488715	0.212338	KWMTBOMO10746
Biological Process	GO:0015918	sterol transport	1	1/576	0.0488715	0.212338	KWMTBOMO10746
Biological Process	GO:0030301	cholesterol transport	1	1/576	0.0488715	0.212338	KWMTBOMO10746
Biological Process	GO:0031589	cell-substrate adhesion	1	1/576	0.0488715	0.212338	KWMTBOMO07498
Biological Process	GO:0032365	intracellular lipid transport	1	1/576	0.0488715	0.212338	KWMTBOMO10746
Biological Process	GO:0032366	intracellular sterol transport	1	1/576	0.0488715	0.212338	KWMTBOMO10746
Biological Process	GO:0032367	intracellular cholesterol transport	1	1/576	0.0488715	0.212338	KWMTBOMO10746
Molecular Function	GO:0015923	mannosidase activity	2	2/576	0.0706173	0.226997	KWMTBOMO00315;KWMTBOMO06106
Molecular Function	GO:0008237	metallopeptidase activity	7	7/576	0.0710236	0.226997	KWMTBOMO05230;KWMTBOMO07223;KWMTBOMO08722;KWMTBOMO11490;KWMTBOMO12585;KWMTBOMO13084;KWMTBOMO15492
Biological Process	GO:0002376	immune system process	2	2/576	0.058108	0.240053	KWMTBOMO09522;KWMTBOMO11859
Biological Process	GO:0006955	immune response	2	2/576	0.058108	0.240053	KWMTBOMO09522;KWMTBOMO11859
Biological Process	GO:1901606	alpha-amino acid catabolic process	2	2/576	0.058108	0.240053	KWMTBOMO03398;KWMTBOMO08836
Molecular Function	GO:0004348	glucosylceramidase activity	1	1/576	0.0858519	0.254434	KWMTBOMO09833
Molecular Function	GO:0004784	superoxide dismutase activity	1	1/576	0.0858519	0.254434	KWMTBOMO05948
Molecular Function	GO:0016721	oxidoreductase activity, acting on superoxide radicals as acceptor	1	1/576	0.0858519	0.254434	KWMTBOMO05948
Molecular Function	GO:0016889	endodeoxyribonuclease activity, producing 3'-phosphomonoesters	1	1/576	0.0858519	0.254434	KWMTBOMO10945
Biological Process	GO:0009063	cellular amino acid catabolic process	2	2/576	0.0648165	0.259266	KWMTBOMO03398;KWMTBOMO08836
Biological Process	GO:0030203	glycosaminoglycan metabolic process	2	2/576	0.0648165	0.259266	KWMTBOMO04838;KWMTBOMO04967
Biological Process	GO:0006643	membrane lipid metabolic process	2	2/576	0.0717702	0.282595	KWMTBOMO07114;KWMTBOMO09833
Biological Process	GO:0044723	single-organism carbohydrate metabolic process	5	5/576	0.0738292	0.28623	KWMTBOMO05834;KWMTBOMO06106;KWMTBOMO09076;KWMTBOMO10092;KWMTBOMO10093
Molecular Function	GO:0004180	carboxypeptidase activity	3	3/576	0.100522	0.292592	KWMTBOMO02235;KWMTBOMO09416;KWMTBOMO13084
Molecular Function	GO:0003796	lysozyme activity	1	1/576	0.112805	0.317021	KWMTBOMO07068
Molecular Function	GO:0051920	peroxiredoxin activity	1	1/576	0.112805	0.317021	KWMTBOMO05276
Biological Process	GO:0044238	primary metabolic process	80	80/576	0.0848331	0.323908	KWMTBOMO00094;KWMTBOMO00803;KWMTBOMO01844;KWMTBOMO01924;KWMTBOMO02235;KWMTBOMO02257;KWMTBOMO02302;KWMTBOMO02623;KWMTBOMO02702;KWMTBOMO02819;KWMTBOMO03129;KWMTBOMO03303;KWMTBOMO03309;KWMTBOMO03334;KWMTBOMO03398;KWMTBOMO03609;KWMTBOMO04135;KWMTBOMO04161;KWMTBOMO04173;KWMTBOMO04397;KWMTBOMO04441;KWMTBOMO04771;KWMTBOMO05183;KWMTBOMO05230;KWMTBOMO05729;KWMTBOMO05766;KWMTBOMO05834;KWMTBOMO06106;KWMTBOM…
Molecular Function	GO:0004857	enzyme inhibitor activity	3	3/576	0.119316	0.329636	KWMTBOMO03559;KWMTBOMO04903;KWMTBOMO15352
Biological Process	GO:0051704	multi-organism process	3	3/576	0.0892615	0.33573	KWMTBOMO00767;KWMTBOMO13741;NEWGENE00086
Biological Process	GO:0006575	cellular modified amino acid metabolic process	2	2/576	0.0939458	0.348152	KWMTBOMO03398;KWMTBOMO08836
Biological Process	GO:0000255	allantoin metabolic process	1	1/576	0.0953734	0.34832	KWMTBOMO07908
Cellular Component	GO:0044432	endoplasmic reticulum part	2	2/576	0.0830448	0.350061	KWMTBOMO06427;KWMTBOMO09755
Cellular Component	GO:0030312	external encapsulating structure	2	2/576	0.100904	0.350061	KWMTBOMO00767;NEWGENE00086
Cellular Component	GO:0042600	chorion	2	2/576	0.100904	0.350061	KWMTBOMO00767;NEWGENE00086
Cellular Component	GO:0005773	vacuole	1	1/576	0.127907	0.350061	KWMTBOMO07114
Cellular Component	GO:0008305	integrin complex	1	1/576	0.127907	0.350061	KWMTBOMO07041
Cellular Component	GO:0043235	receptor complex	1	1/576	0.127907	0.350061	KWMTBOMO07041
Cellular Component	GO:0098636	protein complex involved in cell adhesion	1	1/576	0.127907	0.350061	KWMTBOMO07041
Cellular Component	GO:0098802	plasma membrane receptor complex	1	1/576	0.127907	0.350061	KWMTBOMO07041
Molecular Function	GO:0052689	carboxylic ester hydrolase activity	2	2/576	0.136098	0.353929	KWMTBOMO09269;KWMTBOMO12317
Molecular Function	GO:0004571	mannosyl-oligosaccharide 1,2-alpha-mannosidase activity	1	1/576	0.138966	0.353929	KWMTBOMO00315
Molecular Function	GO:0015924	mannosyl-oligosaccharide mannosidase activity	1	1/576	0.138966	0.353929	KWMTBOMO00315
Molecular Function	GO:0016641	oxidoreductase activity, acting on the CH-NH2 group of donors, oxygen as acceptor	1	1/576	0.138966	0.353929	KWMTBOMO15580
Molecular Function	GO:0035251	UDP-glucosyltransferase activity	1	1/576	0.138966	0.353929	KWMTBOMO09076
Molecular Function	GO:0005102	receptor binding	4	4/576	0.145617	0.365163	KWMTBOMO00192;KWMTBOMO00268;KWMTBOMO16098;NEWGENE00714
Biological Process	GO:0044262	cellular carbohydrate metabolic process	2	2/576	0.101727	0.366216	KWMTBOMO10092;KWMTBOMO10093
Biological Process	GO:1901575	organic substance catabolic process	8	8/576	0.103989	0.369089	KWMTBOMO00803;KWMTBOMO03398;KWMTBOMO04135;KWMTBOMO04771;KWMTBOMO04838;KWMTBOMO04967;KWMTBOMO08836;NEWGENE00460
Biological Process	GO:0009056	catabolic process	8	8/576	0.106318	0.372113	KWMTBOMO00803;KWMTBOMO03398;KWMTBOMO04135;KWMTBOMO04771;KWMTBOMO04838;KWMTBOMO04967;KWMTBOMO08836;NEWGENE00460
Biological Process	GO:0019318	hexose metabolic process	2	2/576	0.109679	0.378617	KWMTBOMO05834;KWMTBOMO06106
Molecular Function	GO:0004046	aminoacylase activity	1	1/576	0.164359	0.388268	KWMTBOMO07223
Molecular Function	GO:0004520	endodeoxyribonuclease activity	1	1/576	0.164359	0.388268	KWMTBOMO10945
Molecular Function	GO:0016894	endonuclease activity, active with either ribo- or deoxyribonucleic acids and producing 3'-phosphomonoesters	1	1/576	0.164359	0.388268	KWMTBOMO10945
Molecular Function	GO:0046527	glucosyltransferase activity	1	1/576	0.164359	0.388268	KWMTBOMO09076
Molecular Function	GO:0008083	growth factor activity	2	2/576	0.167133	0.38918	KWMTBOMO00192;KWMTBOMO16098
Biological Process	GO:0005996	monosaccharide metabolic process	2	2/576	0.117789	0.393734	KWMTBOMO05834;KWMTBOMO06106
Biological Process	GO:0002064	epithelial cell development	2	2/576	0.134435	0.393734	KWMTBOMO00767;NEWGENE00086
Biological Process	GO:0002065	columnar/cuboidal epithelial cell differentiation	2	2/576	0.134435	0.393734	KWMTBOMO00767;NEWGENE00086
Biological Process	GO:0002066	columnar/cuboidal epithelial cell development	2	2/576	0.134435	0.393734	KWMTBOMO00767;NEWGENE00086
Biological Process	GO:0007304	chorion-containing eggshell formation	2	2/576	0.134435	0.393734	KWMTBOMO00767;NEWGENE00086
Biological Process	GO:0016054	organic acid catabolic process	2	2/576	0.134435	0.393734	KWMTBOMO03398;KWMTBOMO08836
Biological Process	GO:0030703	eggshell formation	2	2/576	0.134435	0.393734	KWMTBOMO00767;NEWGENE00086
Biological Process	GO:0030707	ovarian follicle cell development	2	2/576	0.134435	0.393734	KWMTBOMO00767;NEWGENE00086
Biological Process	GO:0030855	epithelial cell differentiation	2	2/576	0.134435	0.393734	KWMTBOMO00767;NEWGENE00086
Biological Process	GO:0046395	carboxylic acid catabolic process	2	2/576	0.134435	0.393734	KWMTBOMO03398;KWMTBOMO08836
Biological Process	GO:0060429	epithelium development	2	2/576	0.134435	0.393734	KWMTBOMO00767;NEWGENE00086
Biological Process	GO:0006144	purine nucleobase metabolic process	1	1/576	0.13962	0.393734	KWMTBOMO16453
Biological Process	GO:0003006	developmental process involved in reproduction	2	2/576	0.142947	0.393734	KWMTBOMO00767;NEWGENE00086
Biological Process	GO:0007281	germ cell development	2	2/576	0.142947	0.393734	KWMTBOMO00767;NEWGENE00086
Biological Process	GO:0007292	female gamete generation	2	2/576	0.142947	0.393734	KWMTBOMO00767;NEWGENE00086
Biological Process	GO:0022412	cellular process involved in reproduction in multicellular organism	2	2/576	0.142947	0.393734	KWMTBOMO00767;NEWGENE00086
Biological Process	GO:0048477	oogenesis	2	2/576	0.142947	0.393734	KWMTBOMO00767;NEWGENE00086
Biological Process	GO:0048646	anatomical structure formation involved in morphogenesis	2	2/576	0.142947	0.393734	KWMTBOMO00767;NEWGENE00086
Biological Process	GO:0007276	gamete generation	2	2/576	0.15157	0.393734	KWMTBOMO00767;NEWGENE00086
Biological Process	GO:0009888	tissue development	2	2/576	0.15157	0.393734	KWMTBOMO00767;NEWGENE00086
Biological Process	GO:0019953	sexual reproduction	2	2/576	0.15157	0.393734	KWMTBOMO00767;NEWGENE00086
Biological Process	GO:0032504	multicellular organism reproduction	2	2/576	0.15157	0.393734	KWMTBOMO00767;NEWGENE00086
Biological Process	GO:0044703	multi-organism reproductive process	2	2/576	0.15157	0.393734	KWMTBOMO00767;NEWGENE00086
Biological Process	GO:0048609	multicellular organismal reproductive process	2	2/576	0.15157	0.393734	KWMTBOMO00767;NEWGENE00086
Biological Process	GO:0009057	macromolecule catabolic process	5	5/576	0.158813	0.393734	KWMTBOMO00803;KWMTBOMO04135;KWMTBOMO04771;KWMTBOMO04838;KWMTBOMO04967
Biological Process	GO:0000003	reproduction	2	2/576	0.160293	0.393734	KWMTBOMO00767;NEWGENE00086
Biological Process	GO:0022414	reproductive process	2	2/576	0.160293	0.393734	KWMTBOMO00767;NEWGENE00086
Biological Process	GO:0044702	single organism reproductive process	2	2/576	0.160293	0.393734	KWMTBOMO00767;NEWGENE00086
Biological Process	GO:0048468	cell development	2	2/576	0.160293	0.393734	KWMTBOMO00767;NEWGENE00086
Biological Process	GO:0006013	mannose metabolic process	1	1/576	0.160931	0.393734	KWMTBOMO06106
Biological Process	GO:0006629	lipid metabolic process	7	7/576	0.166319	0.398271	KWMTBOMO02302;KWMTBOMO07114;KWMTBOMO09030;KWMTBOMO09833;KWMTBOMO12317;KWMTBOMO13286;NEWGENE00460
Biological Process	GO:0006869	lipid transport	2	2/576	0.169107	0.398271	KWMTBOMO10746;KWMTBOMO12317
Biological Process	GO:0009653	anatomical structure morphogenesis	2	2/576	0.169107	0.398271	KWMTBOMO00767;NEWGENE00086
Biological Process	GO:0046903	secretion	2	2/576	0.169107	0.398271	KWMTBOMO09755;KWMTBOMO12317
Biological Process	GO:0007155	cell adhesion	3	3/576	0.172357	0.398478	KWMTBOMO07041;KWMTBOMO07122;KWMTBOMO07498
Biological Process	GO:0022610	biological adhesion	3	3/576	0.172357	0.398478	KWMTBOMO07041;KWMTBOMO07122;KWMTBOMO07498
Biological Process	GO:0010876	lipid localization	2	2/576	0.178002	0.404112	KWMTBOMO10746;KWMTBOMO12317
Biological Process	GO:0030154	cell differentiation	2	2/576	0.178002	0.404112	KWMTBOMO00767;NEWGENE00086
Molecular Function	GO:0005213	structural constituent of chorion	2	2/576	0.177733	0.408035	KWMTBOMO00767;NEWGENE00086
Molecular Function	GO:0004096	catalase activity	1	1/576	0.189005	0.412208	KWMTBOMO12890
Molecular Function	GO:0004536	deoxyribonuclease activity	1	1/576	0.189005	0.412208	KWMTBOMO10945
Molecular Function	GO:0008374	O-acyltransferase activity	1	1/576	0.189005	0.412208	KWMTBOMO02302
Molecular Function	GO:0016209	antioxidant activity	3	3/576	0.189666	0.412208	KWMTBOMO05276;KWMTBOMO05948;KWMTBOMO12890
Molecular Function	GO:0016614	oxidoreductase activity, acting on CH-OH group of donors	5	5/576	0.192422	0.412695	KWMTBOMO01477;KWMTBOMO04830;KWMTBOMO07236;KWMTBOMO08860;KWMTBOMO09577
Biological Process	GO:0044282	small molecule catabolic process	2	2/576	0.195997	0.440992	KWMTBOMO03398;KWMTBOMO08836
Molecular Function	GO:0005509	calcium ion binding	7	7/576	0.209869	0.444268	KWMTBOMO00315;KWMTBOMO02617;KWMTBOMO03172;KWMTBOMO04614;KWMTBOMO07122;KWMTBOMO07498;KWMTBOMO16072
Molecular Function	GO:0016638	oxidoreductase activity, acting on the CH-NH2 group of donors	1	1/576	0.212928	0.444964	KWMTBOMO15580
Cellular Component	GO:0071944	cell periphery	4	4/576	0.173	0.4498	KWMTBOMO00767;KWMTBOMO07041;KWMTBOMO07122;NEWGENE00086
Biological Process	GO:0048869	cellular developmental process	2	2/576	0.214208	0.477703	KWMTBOMO00767;NEWGENE00086
Molecular Function	GO:0005179	hormone activity	2	2/576	0.253963	0.520561	KWMTBOMO00268;NEWGENE00714
Molecular Function	GO:0050662	coenzyme binding	6	6/576	0.256121	0.520561	KWMTBOMO01477;KWMTBOMO03349;KWMTBOMO04830;KWMTBOMO07236;KWMTBOMO08860;KWMTBOMO09577
Molecular Function	GO:0010181	FMN binding	1	1/576	0.258684	0.520561	KWMTBOMO03349
Biological Process	GO:0009112	nucleobase metabolic process	1	1/576	0.241066	0.529844	KWMTBOMO16453
Biological Process	GO:0048856	anatomical structure development	2	2/576	0.241794	0.529844	KWMTBOMO00767;NEWGENE00086
Biological Process	GO:0043170	macromolecule metabolic process	64	64/576	0.244703	0.531597	KWMTBOMO00094;KWMTBOMO00703;KWMTBOMO00803;KWMTBOMO01844;KWMTBOMO01924;KWMTBOMO02235;KWMTBOMO02702;KWMTBOMO03303;KWMTBOMO03309;KWMTBOMO03334;KWMTBOMO03609;KWMTBOMO03761;KWMTBOMO04135;KWMTBOMO04161;KWMTBOMO04173;KWMTBOMO04441;KWMTBOMO04771;KWMTBOMO04838;KWMTBOMO04967;KWMTBOMO05230;KWMTBOMO05766;KWMTBOMO06136;KWMTBOMO06279;KWMTBOMO06700;KWMTBOMO07132;KWMTBOMO07206;KWMTBOMO07223;KWMTBOMO08722;KWMTBOM…
Biological Process	GO:0009607	response to biotic stimulus	1	1/576	0.259884	0.535239	KWMTBOMO13741
Biological Process	GO:0009617	response to bacterium	1	1/576	0.259884	0.535239	KWMTBOMO13741
Biological Process	GO:0042742	defense response to bacterium	1	1/576	0.259884	0.535239	KWMTBOMO13741
Biological Process	GO:0043207	response to external biotic stimulus	1	1/576	0.259884	0.535239	KWMTBOMO13741
Biological Process	GO:0051707	response to other organism	1	1/576	0.259884	0.535239	KWMTBOMO13741
Biological Process	GO:0098542	defense response to other organism	1	1/576	0.259884	0.535239	KWMTBOMO13741
Biological Process	GO:0044712	single-organism catabolic process	3	3/576	0.263111	0.535239	KWMTBOMO03398;KWMTBOMO08836;NEWGENE00460
Biological Process	GO:0015908	fatty acid transport	1	1/576	0.278239	0.535239	KWMTBOMO12317
Biological Process	GO:0015909	long-chain fatty acid transport	1	1/576	0.278239	0.535239	KWMTBOMO12317
Biological Process	GO:0032309	icosanoid secretion	1	1/576	0.278239	0.535239	KWMTBOMO12317
Biological Process	GO:0046717	acid secretion	1	1/576	0.278239	0.535239	KWMTBOMO12317
Biological Process	GO:0050482	arachidonic acid secretion	1	1/576	0.278239	0.535239	KWMTBOMO12317
Biological Process	GO:0071715	icosanoid transport	1	1/576	0.278239	0.535239	KWMTBOMO12317
Biological Process	GO:1901571	fatty acid derivative transport	1	1/576	0.278239	0.535239	KWMTBOMO12317
Biological Process	GO:1903963	arachidonate transport	1	1/576	0.278239	0.535239	KWMTBOMO12317
Biological Process	GO:0009605	response to external stimulus	1	1/576	0.313606	0.581093	KWMTBOMO13741
Biological Process	GO:0015718	monocarboxylic acid transport	1	1/576	0.313606	0.581093	KWMTBOMO12317
Biological Process	GO:0015849	organic acid transport	1	1/576	0.313606	0.581093	KWMTBOMO12317
Biological Process	GO:0016042	lipid catabolic process	1	1/576	0.313606	0.581093	NEWGENE00460
Biological Process	GO:0046942	carboxylic acid transport	1	1/576	0.313606	0.581093	KWMTBOMO12317
Molecular Function	GO:0008238	exopeptidase activity	3	3/576	0.300077	0.590002	KWMTBOMO02235;KWMTBOMO09416;KWMTBOMO13084
Molecular Function	GO:0050660	flavin adenine dinucleotide binding	4	4/576	0.30043	0.590002	KWMTBOMO04830;KWMTBOMO07236;KWMTBOMO08860;KWMTBOMO09577
Biological Process	GO:0019439	aromatic compound catabolic process	2	2/576	0.324842	0.597519	KWMTBOMO03398;KWMTBOMO08836
Molecular Function	GO:0004623	phospholipase A2 activity	1	1/576	0.322397	0.618243	KWMTBOMO12317
Molecular Function	GO:0019239	deaminase activity	1	1/576	0.322397	0.618243	KWMTBOMO09734
Biological Process	GO:0006952	defense response	1	1/576	0.347253	0.629361	KWMTBOMO13741
Biological Process	GO:0032940	secretion by cell	1	1/576	0.347253	0.629361	KWMTBOMO09755
Biological Process	GO:0044270	cellular nitrogen compound catabolic process	2	2/576	0.352142	0.629361	KWMTBOMO03398;KWMTBOMO08836
Biological Process	GO:0046700	heterocycle catabolic process	2	2/576	0.352142	0.629361	KWMTBOMO03398;KWMTBOMO08836
Biological Process	GO:0006520	cellular amino acid metabolic process	4	4/576	0.36822	0.65227	KWMTBOMO03398;KWMTBOMO07223;KWMTBOMO08833;KWMTBOMO08836
Biological Process	GO:1901361	organic cyclic compound catabolic process	2	2/576	0.370137	0.65227	KWMTBOMO03398;KWMTBOMO08836
Biological Process	GO:1901605	alpha-amino acid metabolic process	2	2/576	0.379063	0.66336	KWMTBOMO03398;KWMTBOMO08836
Molecular Function	GO:0004197	cysteine-type endopeptidase activity	1	1/576	0.361811	0.677875	KWMTBOMO10376
Molecular Function	GO:0008194	UDP-glycosyltransferase activity	1	1/576	0.361811	0.677875	KWMTBOMO09076
Biological Process	GO:0015711	organic anion transport	1	1/576	0.409716	0.712059	KWMTBOMO12317
Biological Process	GO:0007275	multicellular organism development	2	2/576	0.414216	0.714948	KWMTBOMO00767;NEWGENE00086
Molecular Function	GO:0016684	oxidoreductase activity, acting on peroxide as acceptor	2	2/576	0.394973	0.731598	KWMTBOMO05276;KWMTBOMO12890
Biological Process	GO:0044707	single-multicellular organism process	2	2/576	0.439932	0.75417	KWMTBOMO00767;NEWGENE00086
Molecular Function	GO:0004867	serine-type endopeptidase inhibitor activity	1	1/576	0.41669	0.763151	KWMTBOMO15352
Biological Process	GO:0006457	protein folding	2	2/576	0.456736	0.767937	KWMTBOMO11511;KWMTBOMO12844
Biological Process	GO:0032502	developmental process	2	2/576	0.46503	0.767937	KWMTBOMO00767;NEWGENE00086
Biological Process	GO:0044767	single-organism developmental process	2	2/576	0.46503	0.767937	KWMTBOMO00767;NEWGENE00086
Biological Process	GO:0007156	homophilic cell adhesion via plasma membrane adhesion molecules	1	1/576	0.466248	0.767937	KWMTBOMO07122
Biological Process	GO:0098609	cell-cell adhesion	1	1/576	0.466248	0.767937	KWMTBOMO07122
Biological Process	GO:0098742	cell-cell adhesion via plasma-membrane adhesion molecules	1	1/576	0.466248	0.767937	KWMTBOMO07122
Biological Process	GO:0009187	cyclic nucleotide metabolic process	1	1/576	0.492465	0.800653	KWMTBOMO05766
Biological Process	GO:0009190	cyclic nucleotide biosynthetic process	1	1/576	0.492465	0.800653	KWMTBOMO05766
Molecular Function	GO:0048037	cofactor binding	6	6/576	0.449241	0.807187	KWMTBOMO01477;KWMTBOMO03349;KWMTBOMO04830;KWMTBOMO07236;KWMTBOMO08860;KWMTBOMO09577
Molecular Function	GO:0004620	phospholipase activity	1	1/576	0.450638	0.807187	KWMTBOMO12317
Biological Process	GO:0044255	cellular lipid metabolic process	3	3/576	0.515743	0.833123	KWMTBOMO07114;KWMTBOMO09833;KWMTBOMO12317
Biological Process	GO:0000413	protein peptidyl-prolyl isomerization	1	1/576	0.529415	0.839074	KWMTBOMO11511
Biological Process	GO:0018208	peptidyl-proline modification	1	1/576	0.529415	0.839074	KWMTBOMO11511
Biological Process	GO:0050790	regulation of catalytic activity	1	1/576	0.529415	0.839074	KWMTBOMO10376
Biological Process	GO:0044710	single-organism metabolic process	19	19/576	0.53695	0.845696	KWMTBOMO02302;KWMTBOMO03398;KWMTBOMO05766;KWMTBOMO05834;KWMTBOMO06106;KWMTBOMO07114;KWMTBOMO07223;KWMTBOMO08833;KWMTBOMO08836;KWMTBOMO09030;KWMTBOMO09076;KWMTBOMO09833;KWMTBOMO10092;KWMTBOMO10093;KWMTBOMO12317;KWMTBOMO13286;KWMTBOMO16453;NEWGENE00460;NEWGENE00520
Biological Process	GO:0065009	regulation of molecular function	1	1/576	0.541129	0.846985	KWMTBOMO10376
Molecular Function	GO:0030234	enzyme regulator activity	3	3/576	0.482946	0.855654	KWMTBOMO03559;KWMTBOMO04903;KWMTBOMO15352
Biological Process	GO:0006486	protein glycosylation	1	1/576	0.574563	0.882866	KWMTBOMO09076
Biological Process	GO:0043413	macromolecule glycosylation	1	1/576	0.574563	0.882866	KWMTBOMO09076
Biological Process	GO:0070085	glycosylation	1	1/576	0.574563	0.882866	KWMTBOMO09076
Cellular Component	GO:0005789	endoplasmic reticulum membrane	1	1/576	0.375376	0.887253	KWMTBOMO06427
Cellular Component	GO:0042175	nuclear outer membrane-endoplasmic reticulum membrane network	1	1/576	0.375376	0.887253	KWMTBOMO06427
Molecular Function	GO:0016298	lipase activity	1	1/576	0.512742	0.895043	KWMTBOMO12317
Molecular Function	GO:0004866	endopeptidase inhibitor activity	1	1/576	0.527142	0.895043	KWMTBOMO15352
Molecular Function	GO:0051287	NAD binding	1	1/576	0.527142	0.895043	KWMTBOMO01477
Molecular Function	GO:0061135	endopeptidase regulator activity	1	1/576	0.527142	0.895043	KWMTBOMO15352
Cellular Component	GO:0005887	integral component of plasma membrane	1	1/576	0.422715	0.915883	KWMTBOMO07041
Cellular Component	GO:0031226	intrinsic component of plasma membrane	1	1/576	0.422715	0.915883	KWMTBOMO07041
Biological Process	GO:0009101	glycoprotein biosynthetic process	1	1/576	0.60558	0.924886	KWMTBOMO09076
Molecular Function	GO:0016849	phosphorus-oxygen lyase activity	1	1/576	0.554683	0.932096	KWMTBOMO05766
Biological Process	GO:0009100	glycoprotein metabolic process	1	1/576	0.615412	0.93424	KWMTBOMO09076
Biological Process	GO:0006820	anion transport	1	1/576	0.625001	0.943115	KWMTBOMO12317
Molecular Function	GO:0004181	metallocarboxypeptidase activity	1	1/576	0.567848	0.944483	KWMTBOMO13084
Molecular Function	GO:0008081	phosphoric diester hydrolase activity	1	1/576	0.580626	0.94642	KWMTBOMO09030
Molecular Function	GO:0051082	unfolded protein binding	1	1/576	0.580626	0.94642	KWMTBOMO12844
Cellular Component	GO:0005886	plasma membrane	2	2/576	0.455524	0.94749	KWMTBOMO07041;KWMTBOMO07122
Molecular Function	GO:0003755	peptidyl-prolyl cis-trans isomerase activity	1	1/576	0.593027	0.94768	KWMTBOMO11511
Molecular Function	GO:0016859	cis-trans isomerase activity	1	1/576	0.593027	0.94768	KWMTBOMO11511
Molecular Function	GO:0005549	odorant binding	4	4/576	0.606932	0.960484	KWMTBOMO08517;KWMTBOMO10880;KWMTBOMO10882;KWMTBOMO13921
Molecular Function	GO:0016853	isomerase activity	4	4/576	0.623445	0.977131	KWMTBOMO02468;KWMTBOMO03002;KWMTBOMO06524;KWMTBOMO11511
Biological Process	GO:0006979	response to oxidative stress	1	1/576	0.652368	0.978552	KWMTBOMO12890
Molecular Function	GO:0016491	oxidoreductase activity	16	16/576	0.632412	0.981744	KWMTBOMO00985;KWMTBOMO01477;KWMTBOMO03349;KWMTBOMO04830;KWMTBOMO05024;KWMTBOMO05276;KWMTBOMO05795;KWMTBOMO05948;KWMTBOMO07236;KWMTBOMO08860;KWMTBOMO09329;KWMTBOMO09577;KWMTBOMO12890;KWMTBOMO15580;KWMTBOMO16289;NEWGENE00520
Molecular Function	GO:0004713	protein tyrosine kinase activity	1	1/576	0.649762	0.999162	KWMTBOMO03309
Biological Process	GO:0018193	peptidyl-amino acid modification	1	1/576	0.708762	1	KWMTBOMO11511
Biological Process	GO:0071702	organic substance transport	3	3/576	0.724465	1	KWMTBOMO09755;KWMTBOMO10746;KWMTBOMO12317
Biological Process	GO:0019752	carboxylic acid metabolic process	4	4/576	0.725896	1	KWMTBOMO03398;KWMTBOMO07223;KWMTBOMO08833;KWMTBOMO08836
Biological Process	GO:0033036	macromolecule localization	3	3/576	0.72866	1	KWMTBOMO09755;KWMTBOMO10746;KWMTBOMO12317
Biological Process	GO:0006082	organic acid metabolic process	4	4/576	0.740448	1	KWMTBOMO03398;KWMTBOMO07223;KWMTBOMO08833;KWMTBOMO08836
Biological Process	GO:0043436	oxoacid metabolic process	4	4/576	0.740448	1	KWMTBOMO03398;KWMTBOMO07223;KWMTBOMO08833;KWMTBOMO08836
Biological Process	GO:0044281	small molecule metabolic process	8	8/576	0.758124	1	KWMTBOMO03398;KWMTBOMO05766;KWMTBOMO05834;KWMTBOMO06106;KWMTBOMO07223;KWMTBOMO08833;KWMTBOMO08836;KWMTBOMO16453
Biological Process	GO:0006644	phospholipid metabolic process	1	1/576	0.795747	1	KWMTBOMO12317
Biological Process	GO:0055114	oxidation-reduction process	1	1/576	0.810726	1	NEWGENE00520
Biological Process	GO:0006950	response to stress	3	3/576	0.811986	1	KWMTBOMO12844;KWMTBOMO12890;KWMTBOMO13741
Biological Process	GO:1902582	single-organism intracellular transport	1	1/576	0.824614	1	KWMTBOMO10746
Biological Process	GO:0006278	RNA-dependent DNA replication	2	2/576	0.841391	1	NEWGENE00463;NEWGENE01675
Biological Process	GO:0044248	cellular catabolic process	2	2/576	0.867338	1	KWMTBOMO03398;KWMTBOMO08836
Biological Process	GO:0090305	nucleic acid phosphodiester bond hydrolysis	1	1/576	0.877181	1	NEWGENE00463
Biological Process	GO:0009165	nucleotide biosynthetic process	1	1/576	0.883286	1	KWMTBOMO05766
Biological Process	GO:1901293	nucleoside phosphate biosynthetic process	1	1/576	0.883286	1	KWMTBOMO05766
Biological Process	GO:0051649	establishment of localization in cell	2	2/576	0.893782	1	KWMTBOMO09755;KWMTBOMO10746
Biological Process	GO:0072521	purine-containing compound metabolic process	1	1/576	0.899851	1	KWMTBOMO16453
Biological Process	GO:0055086	nucleobase-containing small molecule metabolic process	2	2/576	0.904119	1	KWMTBOMO05766;KWMTBOMO16453
Biological Process	GO:0051641	cellular localization	2	2/576	0.913519	1	KWMTBOMO09755;KWMTBOMO10746
Biological Process	GO:0015031	protein transport	1	1/576	0.926306	1	KWMTBOMO09755
Biological Process	GO:0045184	establishment of protein localization	1	1/576	0.928168	1	KWMTBOMO09755
Biological Process	GO:0008104	protein localization	1	1/576	0.939961	1	KWMTBOMO09755
Biological Process	GO:1901137	carbohydrate derivative biosynthetic process	1	1/576	0.941481	1	KWMTBOMO09076
Biological Process	GO:0006260	DNA replication	2	2/576	0.944377	1	NEWGENE00463;NEWGENE01675
Biological Process	GO:0090407	organophosphate biosynthetic process	1	1/576	0.947188	1	KWMTBOMO05766
Biological Process	GO:0032501	multicellular organismal process	2	2/576	0.95792	1	KWMTBOMO00767;NEWGENE00086
Biological Process	GO:0046907	intracellular transport	1	1/576	0.966755	1	KWMTBOMO10746
Biological Process	GO:0009117	nucleotide metabolic process	1	1/576	0.967601	1	KWMTBOMO05766
Biological Process	GO:0006753	nucleoside phosphate metabolic process	1	1/576	0.968425	1	KWMTBOMO05766
Biological Process	GO:0019637	organophosphate metabolic process	2	2/576	0.970961	1	KWMTBOMO05766;KWMTBOMO12317
Biological Process	GO:0006468	protein phosphorylation	2	2/576	0.984443	1	KWMTBOMO03309;KWMTBOMO05766
Biological Process	GO:0044765	single-organism transport	4	4/576	0.989386	1	KWMTBOMO09755;KWMTBOMO10746;KWMTBOMO12317;NEWGENE00965
Biological Process	GO:0006811	ion transport	2	2/576	0.989427	1	KWMTBOMO12317;NEWGENE00965
Biological Process	GO:1902578	single-organism localization	4	4/576	0.990571	1	KWMTBOMO09755;KWMTBOMO10746;KWMTBOMO12317;NEWGENE00965
Biological Process	GO:0043604	amide biosynthetic process	1	1/576	0.992799	1	KWMTBOMO07908
Biological Process	GO:0016310	phosphorylation	2	2/576	0.994462	1	KWMTBOMO03309;KWMTBOMO05766
Biological Process	GO:0044763	single-organism cellular process	23	23/576	0.995262	1	KWMTBOMO00256;KWMTBOMO00767;KWMTBOMO02468;KWMTBOMO03002;KWMTBOMO03172;KWMTBOMO03398;KWMTBOMO05276;KWMTBOMO05766;KWMTBOMO06524;KWMTBOMO07114;KWMTBOMO07223;KWMTBOMO07442;KWMTBOMO08833;KWMTBOMO08836;KWMTBOMO09076;KWMTBOMO09755;KWMTBOMO09833;KWMTBOMO10092;KWMTBOMO10093;KWMTBOMO12317;KWMTBOMO16453;NEWGENE00086;NEWGENE00714
Biological Process	GO:0043603	cellular amide metabolic process	1	1/576	0.995842	1	KWMTBOMO07908
Biological Process	GO:0044699	single-organism process	32	32/576	0.996102	1	KWMTBOMO00256;KWMTBOMO00767;KWMTBOMO02302;KWMTBOMO02468;KWMTBOMO03002;KWMTBOMO03172;KWMTBOMO03398;KWMTBOMO05276;KWMTBOMO05766;KWMTBOMO05834;KWMTBOMO06106;KWMTBOMO06524;KWMTBOMO07114;KWMTBOMO07223;KWMTBOMO07442;KWMTBOMO08833;KWMTBOMO08836;KWMTBOMO09030;KWMTBOMO09076;KWMTBOMO09755;KWMTBOMO09833;KWMTBOMO10092;KWMTBOMO10093;KWMTBOMO10746;KWMTBOMO12317;KWMTBOMO13286;KWMTBOMO16453;NEWGENE00086;NEWGENE0…
Biological Process	GO:0044711	single-organism biosynthetic process	1	1/576	0.996156	1	KWMTBOMO05766
Biological Process	GO:0006464	cellular protein modification process	4	4/576	0.997604	1	KWMTBOMO03309;KWMTBOMO05766;KWMTBOMO09076;KWMTBOMO11511
Biological Process	GO:0036211	protein modification process	4	4/576	0.997604	1	KWMTBOMO03309;KWMTBOMO05766;KWMTBOMO09076;KWMTBOMO11511
Biological Process	GO:0043412	macromolecule modification	4	4/576	0.998737	1	KWMTBOMO03309;KWMTBOMO05766;KWMTBOMO09076;KWMTBOMO11511
Biological Process	GO:0006807	nitrogen compound metabolic process	30	30/576	0.99898	1	KWMTBOMO00094;KWMTBOMO00703;KWMTBOMO00803;KWMTBOMO01924;KWMTBOMO03398;KWMTBOMO03761;KWMTBOMO04135;KWMTBOMO04771;KWMTBOMO04838;KWMTBOMO04967;KWMTBOMO05766;KWMTBOMO07114;KWMTBOMO07206;KWMTBOMO07223;KWMTBOMO07908;KWMTBOMO08751;KWMTBOMO08753;KWMTBOMO08754;KWMTBOMO08833;KWMTBOMO08836;KWMTBOMO08845;KWMTBOMO08846;KWMTBOMO09833;KWMTBOMO10061;KWMTBOMO10945;KWMTBOMO11365;KWMTBOMO13035;KWMTBOMO16453;NEWGENE…
Biological Process	GO:0050896	response to stimulus	7	7/576	0.999197	1	KWMTBOMO03172;KWMTBOMO09522;KWMTBOMO11859;KWMTBOMO12844;KWMTBOMO12890;KWMTBOMO13741;NEWGENE00714
Biological Process	GO:0006796	phosphate-containing compound metabolic process	3	3/576	0.999772	1	KWMTBOMO03309;KWMTBOMO05766;KWMTBOMO12317
Biological Process	GO:1901566	organonitrogen compound biosynthetic process	1	1/576	0.999775	1	KWMTBOMO07908
Biological Process	GO:0006793	phosphorus metabolic process	3	3/576	0.999793	1	KWMTBOMO03309;KWMTBOMO05766;KWMTBOMO12317
Biological Process	GO:0050789	regulation of biological process	9	9/576	0.999798	1	KWMTBOMO00256;KWMTBOMO02468;KWMTBOMO03002;KWMTBOMO03172;KWMTBOMO05276;KWMTBOMO06524;KWMTBOMO07442;KWMTBOMO10376;NEWGENE00714
Biological Process	GO:0015074	DNA integration	1	1/576	0.999879	1	KWMTBOMO00094
Biological Process	GO:0006810	transport	4	4/576	0.999905	1	KWMTBOMO09755;KWMTBOMO10746;KWMTBOMO12317;NEWGENE00965
Biological Process	GO:0051234	establishment of localization	4	4/576	0.999907	1	KWMTBOMO09755;KWMTBOMO10746;KWMTBOMO12317;NEWGENE00965
Biological Process	GO:0050794	regulation of cellular process	8	8/576	0.999916	1	KWMTBOMO00256;KWMTBOMO02468;KWMTBOMO03002;KWMTBOMO03172;KWMTBOMO05276;KWMTBOMO06524;KWMTBOMO07442;NEWGENE00714
Biological Process	GO:0051179	localization	4	4/576	0.99993	1	KWMTBOMO09755;KWMTBOMO10746;KWMTBOMO12317;NEWGENE00965
Biological Process	GO:0065007	biological regulation	9	9/576	0.999935	1	KWMTBOMO00256;KWMTBOMO02468;KWMTBOMO03002;KWMTBOMO03172;KWMTBOMO05276;KWMTBOMO06524;KWMTBOMO07442;KWMTBOMO10376;NEWGENE00714
Biological Process	GO:0019222	regulation of metabolic process	1	1/576	0.999942	1	KWMTBOMO10376
Biological Process	GO:0007165	signal transduction	2	2/576	0.999946	1	KWMTBOMO03172;NEWGENE00714
Biological Process	GO:0023052	signaling	2	2/576	0.999955	1	KWMTBOMO03172;NEWGENE00714
Biological Process	GO:0044700	single organism signaling	2	2/576	0.999955	1	KWMTBOMO03172;NEWGENE00714
Biological Process	GO:0007154	cell communication	2	2/576	0.999956	1	KWMTBOMO03172;NEWGENE00714
Biological Process	GO:0006259	DNA metabolic process	4	4/576	0.999978	1	KWMTBOMO00094;KWMTBOMO10945;NEWGENE00463;NEWGENE01675
Biological Process	GO:0018130	heterocycle biosynthetic process	2	2/576	0.999984	1	KWMTBOMO05766;KWMTBOMO07908
Biological Process	GO:1901362	organic cyclic compound biosynthetic process	2	2/576	0.999985	1	KWMTBOMO05766;KWMTBOMO07908
Biological Process	GO:0044267	cellular protein metabolic process	4	4/576	0.999988	1	KWMTBOMO03309;KWMTBOMO05766;KWMTBOMO09076;KWMTBOMO11511
Biological Process	GO:0051716	cellular response to stimulus	2	2/576	0.999997	1	KWMTBOMO03172;NEWGENE00714
Biological Process	GO:0034654	nucleobase-containing compound biosynthetic process	1	1/576	0.999997	1	KWMTBOMO05766
Biological Process	GO:0019438	aromatic compound biosynthetic process	1	1/576	0.999998	1	KWMTBOMO05766
Biological Process	GO:0044271	cellular nitrogen compound biosynthetic process	2	2/576	1	1	KWMTBOMO05766;KWMTBOMO07908
Biological Process	GO:0034645	cellular macromolecule biosynthetic process	3	3/576	1	1	KWMTBOMO09076;NEWGENE00463;NEWGENE01675
Biological Process	GO:0009059	macromolecule biosynthetic process	3	3/576	1	1	KWMTBOMO09076;NEWGENE00463;NEWGENE01675
Biological Process	GO:0044249	cellular biosynthetic process	5	5/576	1	1	KWMTBOMO05766;KWMTBOMO07908;KWMTBOMO09076;NEWGENE00463;NEWGENE01675
Biological Process	GO:1901576	organic substance biosynthetic process	5	5/576	1	1	KWMTBOMO05766;KWMTBOMO07908;KWMTBOMO09076;NEWGENE00463;NEWGENE01675
Biological Process	GO:0009058	biosynthetic process	5	5/576	1	1	KWMTBOMO05766;KWMTBOMO07908;KWMTBOMO09076;NEWGENE00463;NEWGENE01675
Biological Process	GO:1901360	organic cyclic compound metabolic process	10	10/576	1	1	KWMTBOMO00094;KWMTBOMO03398;KWMTBOMO05766;KWMTBOMO07908;KWMTBOMO08833;KWMTBOMO08836;KWMTBOMO10945;KWMTBOMO16453;NEWGENE00463;NEWGENE01675
Biological Process	GO:0006725	cellular aromatic compound metabolic process	9	9/576	1	1	KWMTBOMO00094;KWMTBOMO03398;KWMTBOMO05766;KWMTBOMO08833;KWMTBOMO08836;KWMTBOMO10945;KWMTBOMO16453;NEWGENE00463;NEWGENE01675
Biological Process	GO:0046483	heterocycle metabolic process	9	9/576	1	1	KWMTBOMO00094;KWMTBOMO03398;KWMTBOMO05766;KWMTBOMO07908;KWMTBOMO08836;KWMTBOMO10945;KWMTBOMO16453;NEWGENE00463;NEWGENE01675
Biological Process	GO:0090304	nucleic acid metabolic process	4	4/576	1	1	KWMTBOMO00094;KWMTBOMO10945;NEWGENE00463;NEWGENE01675
Biological Process	GO:0006139	nucleobase-containing compound metabolic process	6	6/576	1	1	KWMTBOMO00094;KWMTBOMO05766;KWMTBOMO10945;KWMTBOMO16453;NEWGENE00463;NEWGENE01675
Biological Process	GO:0034641	cellular nitrogen compound metabolic process	9	9/576	1	1	KWMTBOMO00094;KWMTBOMO03398;KWMTBOMO05766;KWMTBOMO07908;KWMTBOMO08836;KWMTBOMO10945;KWMTBOMO16453;NEWGENE00463;NEWGENE01675
Biological Process	GO:0044237	cellular metabolic process	21	21/576	1	1	KWMTBOMO00094;KWMTBOMO03309;KWMTBOMO03398;KWMTBOMO05766;KWMTBOMO05948;KWMTBOMO05949;KWMTBOMO07114;KWMTBOMO07223;KWMTBOMO07908;KWMTBOMO08833;KWMTBOMO08836;KWMTBOMO09076;KWMTBOMO09833;KWMTBOMO10092;KWMTBOMO10093;KWMTBOMO10945;KWMTBOMO11511;KWMTBOMO12317;KWMTBOMO16453;NEWGENE00463;NEWGENE01675
Biological Process	GO:0008150	biological_process	121	121/576	1	1	KWMTBOMO00094;KWMTBOMO00256;KWMTBOMO00703;KWMTBOMO00767;KWMTBOMO00803;KWMTBOMO01477;KWMTBOMO01844;KWMTBOMO01924;KWMTBOMO02235;KWMTBOMO02257;KWMTBOMO02302;KWMTBOMO02468;KWMTBOMO02623;KWMTBOMO02702;KWMTBOMO02819;KWMTBOMO03002;KWMTBOMO03129;KWMTBOMO03172;KWMTBOMO03303;KWMTBOMO03309;KWMTBOMO03334;KWMTBOMO03398;KWMTBOMO03609;KWMTBOMO03761;KWMTBOMO04135;KWMTBOMO04161;KWMTBOMO04173;KWMTBOMO04397;KWMTBOM…
Biological Process	GO:0009987	cellular process	33	33/576	1	1	KWMTBOMO00094;KWMTBOMO00256;KWMTBOMO00767;KWMTBOMO02468;KWMTBOMO03002;KWMTBOMO03172;KWMTBOMO03309;KWMTBOMO03398;KWMTBOMO05276;KWMTBOMO05766;KWMTBOMO05948;KWMTBOMO05949;KWMTBOMO06524;KWMTBOMO07114;KWMTBOMO07223;KWMTBOMO07442;KWMTBOMO07908;KWMTBOMO08833;KWMTBOMO08836;KWMTBOMO09076;KWMTBOMO09755;KWMTBOMO09833;KWMTBOMO10092;KWMTBOMO10093;KWMTBOMO10945;KWMTBOMO11511;KWMTBOMO12317;KWMTBOMO12844;KWMTBOM…
Biological Process	GO:0044260	cellular macromolecule metabolic process	8	8/576	1	1	KWMTBOMO00094;KWMTBOMO03309;KWMTBOMO05766;KWMTBOMO09076;KWMTBOMO10945;KWMTBOMO11511;NEWGENE00463;NEWGENE01675
Molecular Function	GO:0008235	metalloexopeptidase activity	1	1/576	0.670184	1	KWMTBOMO13084
Molecular Function	GO:0016757	transferase activity, transferring glycosyl groups	3	3/576	0.702687	1	KWMTBOMO01955;KWMTBOMO09076;KWMTBOMO15523
Molecular Function	GO:0004601	peroxidase activity	1	1/576	0.716197	1	KWMTBOMO12890
Molecular Function	GO:0016616	oxidoreductase activity, acting on the CH-OH group of donors, NAD or NADP as acceptor	1	1/576	0.716197	1	KWMTBOMO01477
Molecular Function	GO:0098772	molecular function regulator	3	3/576	0.756501	1	KWMTBOMO03559;KWMTBOMO04903;KWMTBOMO15352
Molecular Function	GO:0020037	heme binding	3	3/576	0.830763	1	KWMTBOMO05795;KWMTBOMO09329;KWMTBOMO12890
Molecular Function	GO:0046906	tetrapyrrole binding	3	3/576	0.834072	1	KWMTBOMO05795;KWMTBOMO09329;KWMTBOMO12890
Molecular Function	GO:0016747	transferase activity, transferring acyl groups other than amino-acyl groups	1	1/576	0.849152	1	KWMTBOMO02302
Molecular Function	GO:0005506	iron ion binding	2	2/576	0.873574	1	KWMTBOMO05795;KWMTBOMO09329
Molecular Function	GO:0016705	oxidoreductase activity, acting on paired donors, with incorporation or reduction of molecular oxygen	2	2/576	0.900452	1	KWMTBOMO05795;KWMTBOMO09329
Molecular Function	GO:0003964	RNA-directed DNA polymerase activity	2	2/576	0.902825	1	NEWGENE00463;NEWGENE01675
Molecular Function	GO:0016829	lyase activity	1	1/576	0.914958	1	KWMTBOMO05766
Molecular Function	GO:0004519	endonuclease activity	2	2/576	0.918022	1	KWMTBOMO10945;NEWGENE00463
Molecular Function	GO:0034061	DNA polymerase activity	2	2/576	0.925676	1	NEWGENE00463;NEWGENE01675
Molecular Function	GO:0016758	transferase activity, transferring hexosyl groups	1	1/576	0.926879	1	KWMTBOMO09076
Molecular Function	GO:0016746	transferase activity, transferring acyl groups	1	1/576	0.942586	1	KWMTBOMO02302
Molecular Function	GO:0004518	nuclease activity	2	2/576	0.96406	1	KWMTBOMO10945;NEWGENE00463
Molecular Function	GO:0097367	carbohydrate derivative binding	18	18/576	0.974087	1	KWMTBOMO00703;KWMTBOMO01924;KWMTBOMO03309;KWMTBOMO03349;KWMTBOMO03761;KWMTBOMO04771;KWMTBOMO05766;KWMTBOMO07206;KWMTBOMO08751;KWMTBOMO08753;KWMTBOMO08754;KWMTBOMO08845;KWMTBOMO08846;KWMTBOMO10061;KWMTBOMO11365;KWMTBOMO12844;KWMTBOMO13035;NEWGENE00821
Molecular Function	GO:0016779	nucleotidyltransferase activity	2	2/576	0.976787	1	NEWGENE00463;NEWGENE01675
Molecular Function	GO:0016887	ATPase activity	1	1/576	0.986608	1	NEWGENE00821
Molecular Function	GO:0004672	protein kinase activity	2	2/576	0.994598	1	KWMTBOMO03309;KWMTBOMO05766
Molecular Function	GO:0004872	receptor activity	3	3/576	0.998371	1	KWMTBOMO09522;KWMTBOMO11859;KWMTBOMO15580
Molecular Function	GO:0060089	molecular transducer activity	3	3/576	0.998371	1	KWMTBOMO09522;KWMTBOMO11859;KWMTBOMO15580
Molecular Function	GO:0016773	phosphotransferase activity, alcohol group as acceptor	2	2/576	0.998702	1	KWMTBOMO03309;KWMTBOMO05766
Molecular Function	GO:0016301	kinase activity	2	2/576	0.99939	1	KWMTBOMO03309;KWMTBOMO05766
Molecular Function	GO:0017111	nucleoside-triphosphatase activity	1	1/576	0.999907	1	NEWGENE00821
Molecular Function	GO:0016462	pyrophosphatase activity	1	1/576	0.999928	1	NEWGENE00821
Molecular Function	GO:0016772	transferase activity, transferring phosphorus-containing groups	4	4/576	0.999931	1	KWMTBOMO03309;KWMTBOMO05766;NEWGENE00463;NEWGENE01675
Molecular Function	GO:0016818	hydrolase activity, acting on acid anhydrides, in phosphorus-containing anhydrides	1	1/576	0.999938	1	NEWGENE00821
Molecular Function	GO:0016817	hydrolase activity, acting on acid anhydrides	1	1/576	0.999952	1	NEWGENE00821
Molecular Function	GO:0005515	protein binding	37	37/576	0.999978	1	KWMTBOMO00094;KWMTBOMO00187;KWMTBOMO00192;KWMTBOMO00268;KWMTBOMO00709;KWMTBOMO01422;KWMTBOMO01484;KWMTBOMO01924;KWMTBOMO02617;KWMTBOMO03172;KWMTBOMO03559;KWMTBOMO03995;KWMTBOMO04035;KWMTBOMO04614;KWMTBOMO05050;KWMTBOMO05270;KWMTBOMO05348;KWMTBOMO06807;KWMTBOMO07498;KWMTBOMO07794;KWMTBOMO08833;KWMTBOMO09022;KWMTBOMO10272;KWMTBOMO10273;KWMTBOMO10775;KWMTBOMO11789;KWMTBOMO12844;KWMTBOMO13850;KWMTBOM…
Molecular Function	GO:0005524	ATP binding	4	4/576	0.999998	1	KWMTBOMO03309;KWMTBOMO05766;KWMTBOMO12844;NEWGENE00821
Molecular Function	GO:0032559	adenyl ribonucleotide binding	4	4/576	0.999998	1	KWMTBOMO03309;KWMTBOMO05766;KWMTBOMO12844;NEWGENE00821
Molecular Function	GO:0030554	adenyl nucleotide binding	4	4/576	0.999998	1	KWMTBOMO03309;KWMTBOMO05766;KWMTBOMO12844;NEWGENE00821
Molecular Function	GO:0016740	transferase activity	8	8/576	0.999999	1	KWMTBOMO01955;KWMTBOMO02302;KWMTBOMO03309;KWMTBOMO05766;KWMTBOMO09076;KWMTBOMO15523;NEWGENE00463;NEWGENE01675
Molecular Function	GO:0043168	anion binding	9	9/576	0.999999	1	KWMTBOMO03309;KWMTBOMO03349;KWMTBOMO04830;KWMTBOMO05766;KWMTBOMO07236;KWMTBOMO08860;KWMTBOMO09577;KWMTBOMO12844;NEWGENE00821
Molecular Function	GO:0046914	transition metal ion binding	11	11/576	1	1	KWMTBOMO04838;KWMTBOMO04967;KWMTBOMO05795;KWMTBOMO06106;KWMTBOMO08722;KWMTBOMO09329;KWMTBOMO12585;KWMTBOMO13084;KWMTBOMO15492;KWMTBOMO15580;KWMTBOMO16289
Molecular Function	GO:0043169	cation binding	22	22/576	1	1	KWMTBOMO00315;KWMTBOMO02617;KWMTBOMO03172;KWMTBOMO04397;KWMTBOMO04614;KWMTBOMO04838;KWMTBOMO04967;KWMTBOMO05795;KWMTBOMO05948;KWMTBOMO05949;KWMTBOMO06106;KWMTBOMO06928;KWMTBOMO07122;KWMTBOMO07498;KWMTBOMO08722;KWMTBOMO09329;KWMTBOMO12585;KWMTBOMO13084;KWMTBOMO15492;KWMTBOMO15580;KWMTBOMO16072;KWMTBOMO16289
Molecular Function	GO:0000166	nucleotide binding	10	10/576	1	1	KWMTBOMO01477;KWMTBOMO03309;KWMTBOMO03349;KWMTBOMO04830;KWMTBOMO05766;KWMTBOMO07236;KWMTBOMO08860;KWMTBOMO09577;KWMTBOMO12844;NEWGENE00821
Molecular Function	GO:1901265	nucleoside phosphate binding	10	10/576	1	1	KWMTBOMO01477;KWMTBOMO03309;KWMTBOMO03349;KWMTBOMO04830;KWMTBOMO05766;KWMTBOMO07236;KWMTBOMO08860;KWMTBOMO09577;KWMTBOMO12844;NEWGENE00821
Molecular Function	GO:0032553	ribonucleotide binding	5	5/576	1	1	KWMTBOMO03309;KWMTBOMO03349;KWMTBOMO05766;KWMTBOMO12844;NEWGENE00821
Molecular Function	GO:0036094	small molecule binding	10	10/576	1	1	KWMTBOMO01477;KWMTBOMO03309;KWMTBOMO03349;KWMTBOMO04830;KWMTBOMO05766;KWMTBOMO07236;KWMTBOMO08860;KWMTBOMO09577;KWMTBOMO12844;NEWGENE00821
Molecular Function	GO:0046872	metal ion binding	21	21/576	1	1	KWMTBOMO00315;KWMTBOMO02617;KWMTBOMO03172;KWMTBOMO04614;KWMTBOMO04838;KWMTBOMO04967;KWMTBOMO05795;KWMTBOMO05948;KWMTBOMO05949;KWMTBOMO06106;KWMTBOMO06928;KWMTBOMO07122;KWMTBOMO07498;KWMTBOMO08722;KWMTBOMO09329;KWMTBOMO12585;KWMTBOMO13084;KWMTBOMO15492;KWMTBOMO15580;KWMTBOMO16072;KWMTBOMO16289
Molecular Function	GO:0008270	zinc ion binding	7	7/576	1	1	KWMTBOMO04838;KWMTBOMO04967;KWMTBOMO06106;KWMTBOMO08722;KWMTBOMO12585;KWMTBOMO13084;KWMTBOMO15492
Molecular Function	GO:0035639	purine ribonucleoside triphosphate binding	4	4/576	1	1	KWMTBOMO03309;KWMTBOMO05766;KWMTBOMO12844;NEWGENE00821
Molecular Function	GO:0001883	purine nucleoside binding	4	4/576	1	1	KWMTBOMO03309;KWMTBOMO05766;KWMTBOMO12844;NEWGENE00821
Molecular Function	GO:0032550	purine ribonucleoside binding	4	4/576	1	1	KWMTBOMO03309;KWMTBOMO05766;KWMTBOMO12844;NEWGENE00821
Molecular Function	GO:0032555	purine ribonucleotide binding	4	4/576	1	1	KWMTBOMO03309;KWMTBOMO05766;KWMTBOMO12844;NEWGENE00821
Molecular Function	GO:0032549	ribonucleoside binding	4	4/576	1	1	KWMTBOMO03309;KWMTBOMO05766;KWMTBOMO12844;NEWGENE00821
Molecular Function	GO:0001882	nucleoside binding	4	4/576	1	1	KWMTBOMO03309;KWMTBOMO05766;KWMTBOMO12844;NEWGENE00821
Molecular Function	GO:0017076	purine nucleotide binding	4	4/576	1	1	KWMTBOMO03309;KWMTBOMO05766;KWMTBOMO12844;NEWGENE00821
Molecular Function	GO:0043167	ion binding	31	31/576	1	1	KWMTBOMO00315;KWMTBOMO02617;KWMTBOMO03172;KWMTBOMO03309;KWMTBOMO03349;KWMTBOMO04397;KWMTBOMO04614;KWMTBOMO04830;KWMTBOMO04838;KWMTBOMO04967;KWMTBOMO05766;KWMTBOMO05795;KWMTBOMO05948;KWMTBOMO05949;KWMTBOMO06106;KWMTBOMO06928;KWMTBOMO07122;KWMTBOMO07236;KWMTBOMO07498;KWMTBOMO08722;KWMTBOMO08860;KWMTBOMO09329;KWMTBOMO09577;KWMTBOMO12585;KWMTBOMO12844;KWMTBOMO13084;KWMTBOMO15492;KWMTBOMO15580;KWMTBOM…
Molecular Function	GO:0003674	molecular_function	263	263/576	1	1	KWMTBOMO00094;KWMTBOMO00187;KWMTBOMO00192;KWMTBOMO00268;KWMTBOMO00315;KWMTBOMO00703;KWMTBOMO00709;KWMTBOMO00767;KWMTBOMO00772;KWMTBOMO00803;KWMTBOMO00985;KWMTBOMO01422;KWMTBOMO01477;KWMTBOMO01484;KWMTBOMO01834;KWMTBOMO01844;KWMTBOMO01924;KWMTBOMO01955;KWMTBOMO01973;KWMTBOMO01975;KWMTBOMO02235;KWMTBOMO02257;KWMTBOMO02263;KWMTBOMO02265;KWMTBOMO02302;KWMTBOMO02468;KWMTBOMO02607;KWMTBOMO02617;KWMTBOM…
Molecular Function	GO:0005488	binding	86	86/576	1	1	KWMTBOMO00094;KWMTBOMO00187;KWMTBOMO00192;KWMTBOMO00268;KWMTBOMO00315;KWMTBOMO00703;KWMTBOMO00709;KWMTBOMO01422;KWMTBOMO01477;KWMTBOMO01484;KWMTBOMO01924;KWMTBOMO02617;KWMTBOMO03172;KWMTBOMO03309;KWMTBOMO03349;KWMTBOMO03559;KWMTBOMO03761;KWMTBOMO03995;KWMTBOMO04035;KWMTBOMO04397;KWMTBOMO04614;KWMTBOMO04771;KWMTBOMO04830;KWMTBOMO04838;KWMTBOMO04967;KWMTBOMO05050;KWMTBOMO05270;KWMTBOMO05348;KWMTBOM…
Molecular Function	GO:0097159	organic cyclic compound binding	15	15/576	1	1	KWMTBOMO00094;KWMTBOMO01477;KWMTBOMO03309;KWMTBOMO03349;KWMTBOMO04830;KWMTBOMO05766;KWMTBOMO05795;KWMTBOMO06928;KWMTBOMO07236;KWMTBOMO08860;KWMTBOMO09329;KWMTBOMO09577;KWMTBOMO12844;KWMTBOMO12890;NEWGENE00821
Molecular Function	GO:1901363	heterocyclic compound binding	15	15/576	1	1	KWMTBOMO00094;KWMTBOMO01477;KWMTBOMO03309;KWMTBOMO03349;KWMTBOMO04830;KWMTBOMO05766;KWMTBOMO05795;KWMTBOMO06928;KWMTBOMO07236;KWMTBOMO08860;KWMTBOMO09329;KWMTBOMO09577;KWMTBOMO12844;KWMTBOMO12890;NEWGENE00821
Molecular Function	GO:0003676	nucleic acid binding	2	2/576	1	1	KWMTBOMO00094;KWMTBOMO06928
Cellular Component	GO:0098797	plasma membrane protein complex	1	1/576	0.535466	1	KWMTBOMO07041
Cellular Component	GO:0044459	plasma membrane part	1	1/576	0.648128	1	KWMTBOMO07041
Cellular Component	GO:0098588	bounding membrane of organelle	1	1/576	0.705881	1	KWMTBOMO06427
Cellular Component	GO:0044444	cytoplasmic part	6	6/576	0.718751	1	KWMTBOMO03002;KWMTBOMO06427;KWMTBOMO06524;KWMTBOMO07114;KWMTBOMO09755;KWMTBOMO14815
Cellular Component	GO:0043233	organelle lumen	1	1/576	0.786452	1	KWMTBOMO09755
Cellular Component	GO:0070013	intracellular organelle lumen	1	1/576	0.786452	1	KWMTBOMO09755
Cellular Component	GO:0031974	membrane-enclosed lumen	1	1/576	0.790695	1	KWMTBOMO09755
Cellular Component	GO:0005737	cytoplasm	8	8/576	0.800829	1	KWMTBOMO03002;KWMTBOMO06427;KWMTBOMO06524;KWMTBOMO07114;KWMTBOMO07223;KWMTBOMO08833;KWMTBOMO09755;KWMTBOMO14815
Cellular Component	GO:0031090	organelle membrane	1	1/576	0.873557	1	KWMTBOMO06427
Cellular Component	GO:0098796	membrane protein complex	1	1/576	0.912281	1	KWMTBOMO07041
Cellular Component	GO:0043234	protein complex	3	3/576	0.98632	1	KWMTBOMO01973;KWMTBOMO01975;KWMTBOMO07041
Cellular Component	GO:0044422	organelle part	2	2/576	0.992751	1	KWMTBOMO06427;KWMTBOMO09755
Cellular Component	GO:0044446	intracellular organelle part	2	2/576	0.992751	1	KWMTBOMO06427;KWMTBOMO09755
Cellular Component	GO:0043231	intracellular membrane-bounded organelle	6	6/576	0.993744	1	KWMTBOMO03002;KWMTBOMO06427;KWMTBOMO06524;KWMTBOMO07114;KWMTBOMO09755;KWMTBOMO14815
Cellular Component	GO:0043227	membrane-bounded organelle	6	6/576	0.993844	1	KWMTBOMO03002;KWMTBOMO06427;KWMTBOMO06524;KWMTBOMO07114;KWMTBOMO09755;KWMTBOMO14815
Cellular Component	GO:0032991	macromolecular complex	3	3/576	0.999186	1	KWMTBOMO01973;KWMTBOMO01975;KWMTBOMO07041
Cellular Component	GO:0043229	intracellular organelle	6	6/576	0.999913	1	KWMTBOMO03002;KWMTBOMO06427;KWMTBOMO06524;KWMTBOMO07114;KWMTBOMO09755;KWMTBOMO14815
Cellular Component	GO:0043226	organelle	6	6/576	0.999919	1	KWMTBOMO03002;KWMTBOMO06427;KWMTBOMO06524;KWMTBOMO07114;KWMTBOMO09755;KWMTBOMO14815
Cellular Component	GO:0005623	cell	12	12/576	0.999981	1	KWMTBOMO00767;KWMTBOMO03002;KWMTBOMO06427;KWMTBOMO06524;KWMTBOMO07041;KWMTBOMO07114;KWMTBOMO07122;KWMTBOMO07223;KWMTBOMO08833;KWMTBOMO09755;KWMTBOMO14815;NEWGENE00086
Cellular Component	GO:0044464	cell part	12	12/576	0.999981	1	KWMTBOMO00767;KWMTBOMO03002;KWMTBOMO06427;KWMTBOMO06524;KWMTBOMO07041;KWMTBOMO07114;KWMTBOMO07122;KWMTBOMO07223;KWMTBOMO08833;KWMTBOMO09755;KWMTBOMO14815;NEWGENE00086
Cellular Component	GO:0044424	intracellular part	8	8/576	0.999994	1	KWMTBOMO03002;KWMTBOMO06427;KWMTBOMO06524;KWMTBOMO07114;KWMTBOMO07223;KWMTBOMO08833;KWMTBOMO09755;KWMTBOMO14815
Cellular Component	GO:0016021	integral component of membrane	4	4/576	0.999999	1	KWMTBOMO07041;KWMTBOMO14815;NEWGENE00009;NEWGENE00821
Cellular Component	GO:0031224	intrinsic component of membrane	4	4/576	0.999999	1	KWMTBOMO07041;KWMTBOMO14815;NEWGENE00009;NEWGENE00821
Cellular Component	GO:0044425	membrane part	5	5/576	0.999999	1	KWMTBOMO06427;KWMTBOMO07041;KWMTBOMO14815;NEWGENE00009;NEWGENE00821
Cellular Component	GO:0005622	intracellular	8	8/576	0.999999	1	KWMTBOMO03002;KWMTBOMO06427;KWMTBOMO06524;KWMTBOMO07114;KWMTBOMO07223;KWMTBOMO08833;KWMTBOMO09755;KWMTBOMO14815
Cellular Component	GO:0016020	membrane	11	11/576	1	1	KWMTBOMO00315;KWMTBOMO03995;KWMTBOMO06427;KWMTBOMO07041;KWMTBOMO07122;KWMTBOMO14815;KWMTBOMO15580;NEWGENE00009;NEWGENE00463;NEWGENE00821;NEWGENE00965
Cellular Component	GO:0005575	cellular_component	57	57/576	1	1	KWMTBOMO00268;KWMTBOMO00315;KWMTBOMO00703;KWMTBOMO00767;KWMTBOMO01924;KWMTBOMO01973;KWMTBOMO01975;KWMTBOMO03002;KWMTBOMO03172;KWMTBOMO03559;KWMTBOMO03709;KWMTBOMO03710;KWMTBOMO03761;KWMTBOMO03995;KWMTBOMO04771;KWMTBOMO04903;KWMTBOMO05080;KWMTBOMO06427;KWMTBOMO06524;KWMTBOMO07041;KWMTBOMO07114;KWMTBOMO07122;KWMTBOMO07206;KWMTBOMO07223;KWMTBOMO08751;KWMTBOMO08753;KWMTBOMO08754;KWMTBOMO08833;KWMTBOM…

## Sheet: 5L48h
Type	GO ID	Description	Count	GeneRatio	pvalue	qvalue	Genes
Molecular Function	GO:0042302	structural constituent of cuticle	38	38/428	9.82648e-31	1.46414e-28	KWMTBOMO00772;KWMTBOMO02265;KWMTBOMO02607;KWMTBOMO04384;KWMTBOMO04385;KWMTBOMO04410;KWMTBOMO05376;KWMTBOMO09890;KWMTBOMO10974;KWMTBOMO11219;KWMTBOMO11221;KWMTBOMO11223;KWMTBOMO12563;KWMTBOMO12979;KWMTBOMO12980;KWMTBOMO13015;KWMTBOMO13017;KWMTBOMO13100;KWMTBOMO13136;KWMTBOMO13137;KWMTBOMO13138;KWMTBOMO13139;KWMTBOMO13140;KWMTBOMO13141;KWMTBOMO13144;KWMTBOMO13146;KWMTBOMO13147;KWMTBOMO13149;KWMTBOM…
Cellular Component	GO:0005576	extracellular region	32	32/428	1.41725e-27	5.52728e-26	KWMTBOMO00268;KWMTBOMO01001;KWMTBOMO01924;KWMTBOMO03172;KWMTBOMO03559;KWMTBOMO03709;KWMTBOMO03710;KWMTBOMO04771;KWMTBOMO04903;KWMTBOMO05080;KWMTBOMO08464;KWMTBOMO08751;KWMTBOMO08753;KWMTBOMO08754;KWMTBOMO08845;KWMTBOMO08846;KWMTBOMO09734;KWMTBOMO10061;KWMTBOMO11893;KWMTBOMO11895;KWMTBOMO11900;KWMTBOMO11901;KWMTBOMO11902;KWMTBOMO11906;KWMTBOMO11934;KWMTBOMO11935;KWMTBOMO11940;KWMTBOMO12585;KWMTBOM…
Molecular Function	GO:0005198	structural molecule activity	41	41/428	1.03755e-20	7.72978e-19	KWMTBOMO00772;KWMTBOMO01001;KWMTBOMO01973;KWMTBOMO01975;KWMTBOMO02265;KWMTBOMO02607;KWMTBOMO04384;KWMTBOMO04385;KWMTBOMO04410;KWMTBOMO05376;KWMTBOMO09890;KWMTBOMO10974;KWMTBOMO11219;KWMTBOMO11221;KWMTBOMO11223;KWMTBOMO12563;KWMTBOMO12979;KWMTBOMO12980;KWMTBOMO13015;KWMTBOMO13017;KWMTBOMO13100;KWMTBOMO13136;KWMTBOMO13137;KWMTBOMO13138;KWMTBOMO13139;KWMTBOMO13140;KWMTBOMO13141;KWMTBOMO13144;KWMTBOM…
Molecular Function	GO:0016787	hydrolase activity	73	73/428	7.49296e-15	3.72151e-13	KWMTBOMO00315;KWMTBOMO00803;KWMTBOMO01834;KWMTBOMO01844;KWMTBOMO01924;KWMTBOMO02235;KWMTBOMO02623;KWMTBOMO02702;KWMTBOMO03129;KWMTBOMO03303;KWMTBOMO03398;KWMTBOMO04173;KWMTBOMO04269;KWMTBOMO04441;KWMTBOMO04771;KWMTBOMO04838;KWMTBOMO04967;KWMTBOMO05105;KWMTBOMO05106;KWMTBOMO05183;KWMTBOMO05230;KWMTBOMO05729;KWMTBOMO05834;KWMTBOMO06106;KWMTBOMO06136;KWMTBOMO06235;KWMTBOMO06279;KWMTBOMO06450;KWMTBOM…
Molecular Function	GO:0004553	hydrolase activity, hydrolyzing O-glycosyl compounds	18	18/428	5.50365e-13	2.05011e-11	KWMTBOMO00315;KWMTBOMO00803;KWMTBOMO02623;KWMTBOMO03129;KWMTBOMO04771;KWMTBOMO05183;KWMTBOMO05729;KWMTBOMO05834;KWMTBOMO06106;KWMTBOMO06450;KWMTBOMO06535;KWMTBOMO07068;KWMTBOMO08248;KWMTBOMO09833;KWMTBOMO10092;KWMTBOMO10093;KWMTBOMO11646;KWMTBOMO15560
Molecular Function	GO:0016798	hydrolase activity, acting on glycosyl bonds	18	18/428	1.37444e-12	4.09582e-11	KWMTBOMO00315;KWMTBOMO00803;KWMTBOMO02623;KWMTBOMO03129;KWMTBOMO04771;KWMTBOMO05183;KWMTBOMO05729;KWMTBOMO05834;KWMTBOMO06106;KWMTBOMO06450;KWMTBOMO06535;KWMTBOMO07068;KWMTBOMO08248;KWMTBOMO09833;KWMTBOMO10092;KWMTBOMO10093;KWMTBOMO11646;KWMTBOMO15560
Molecular Function	GO:0008236	serine-type peptidase activity	25	25/428	2.97836e-12	6.33965e-11	KWMTBOMO01844;KWMTBOMO02235;KWMTBOMO02702;KWMTBOMO03303;KWMTBOMO04173;KWMTBOMO04441;KWMTBOMO06136;KWMTBOMO06279;KWMTBOMO07132;KWMTBOMO09416;KWMTBOMO09504;KWMTBOMO09508;KWMTBOMO09510;KWMTBOMO09516;KWMTBOMO12393;KWMTBOMO12405;KWMTBOMO12406;KWMTBOMO12407;KWMTBOMO12408;KWMTBOMO14032;KWMTBOMO14542;KWMTBOMO14619;KWMTBOMO16361;KWMTBOMO16386;KWMTBOMO16394
Molecular Function	GO:0017171	serine hydrolase activity	25	25/428	2.97836e-12	6.33965e-11	KWMTBOMO01844;KWMTBOMO02235;KWMTBOMO02702;KWMTBOMO03303;KWMTBOMO04173;KWMTBOMO04441;KWMTBOMO06136;KWMTBOMO06279;KWMTBOMO07132;KWMTBOMO09416;KWMTBOMO09504;KWMTBOMO09508;KWMTBOMO09510;KWMTBOMO09516;KWMTBOMO12393;KWMTBOMO12405;KWMTBOMO12406;KWMTBOMO12407;KWMTBOMO12408;KWMTBOMO14032;KWMTBOMO14542;KWMTBOMO14619;KWMTBOMO16361;KWMTBOMO16386;KWMTBOMO16394
Molecular Function	GO:0004252	serine-type endopeptidase activity	22	22/428	6.59916e-11	1.22909e-09	KWMTBOMO02702;KWMTBOMO03303;KWMTBOMO04173;KWMTBOMO04441;KWMTBOMO06136;KWMTBOMO06279;KWMTBOMO07132;KWMTBOMO09504;KWMTBOMO09508;KWMTBOMO09510;KWMTBOMO09516;KWMTBOMO12393;KWMTBOMO12405;KWMTBOMO12406;KWMTBOMO12407;KWMTBOMO12408;KWMTBOMO14032;KWMTBOMO14542;KWMTBOMO14619;KWMTBOMO16361;KWMTBOMO16386;KWMTBOMO16394
Molecular Function	GO:0070011	peptidase activity, acting on L-amino acid peptides	33	33/428	3.87773e-09	6.41979e-08	KWMTBOMO01844;KWMTBOMO02235;KWMTBOMO02702;KWMTBOMO03303;KWMTBOMO04173;KWMTBOMO04441;KWMTBOMO05230;KWMTBOMO06136;KWMTBOMO06279;KWMTBOMO07132;KWMTBOMO09416;KWMTBOMO09504;KWMTBOMO09508;KWMTBOMO09510;KWMTBOMO09516;KWMTBOMO10376;KWMTBOMO11859;KWMTBOMO12258;KWMTBOMO12335;KWMTBOMO12393;KWMTBOMO12405;KWMTBOMO12406;KWMTBOMO12407;KWMTBOMO12408;KWMTBOMO12585;KWMTBOMO13084;KWMTBOMO13997;KWMTBOMO14032;KWMTBOM…
Molecular Function	GO:0008233	peptidase activity	33	33/428	5.17047e-09	7.704e-08	KWMTBOMO01844;KWMTBOMO02235;KWMTBOMO02702;KWMTBOMO03303;KWMTBOMO04173;KWMTBOMO04441;KWMTBOMO05230;KWMTBOMO06136;KWMTBOMO06279;KWMTBOMO07132;KWMTBOMO09416;KWMTBOMO09504;KWMTBOMO09508;KWMTBOMO09510;KWMTBOMO09516;KWMTBOMO10376;KWMTBOMO11859;KWMTBOMO12258;KWMTBOMO12335;KWMTBOMO12393;KWMTBOMO12405;KWMTBOMO12406;KWMTBOMO12407;KWMTBOMO12408;KWMTBOMO12585;KWMTBOMO13084;KWMTBOMO13997;KWMTBOMO14032;KWMTBOM…
Biological Process	GO:0006508	proteolysis	33	33/428	1.14764e-09	2.14609e-07	KWMTBOMO01844;KWMTBOMO02235;KWMTBOMO02702;KWMTBOMO03303;KWMTBOMO04173;KWMTBOMO04441;KWMTBOMO05230;KWMTBOMO06136;KWMTBOMO06279;KWMTBOMO07132;KWMTBOMO09416;KWMTBOMO09504;KWMTBOMO09508;KWMTBOMO09510;KWMTBOMO09516;KWMTBOMO10376;KWMTBOMO11859;KWMTBOMO12258;KWMTBOMO12335;KWMTBOMO12393;KWMTBOMO12405;KWMTBOMO12406;KWMTBOMO12407;KWMTBOMO12408;KWMTBOMO12585;KWMTBOMO13084;KWMTBOMO13997;KWMTBOMO14032;KWMTBOM…
Biological Process	GO:0005975	carbohydrate metabolic process	20	20/428	9.78469e-09	7.85223e-07	KWMTBOMO00803;KWMTBOMO01924;KWMTBOMO02257;KWMTBOMO02623;KWMTBOMO03129;KWMTBOMO04397;KWMTBOMO04771;KWMTBOMO05183;KWMTBOMO05729;KWMTBOMO05834;KWMTBOMO06106;KWMTBOMO06450;KWMTBOMO06535;KWMTBOMO08248;KWMTBOMO09076;KWMTBOMO09833;KWMTBOMO10092;KWMTBOMO10093;KWMTBOMO11646;KWMTBOMO15560
Biological Process	GO:0006022	aminoglycan metabolic process	12	12/428	1.25972e-08	7.85223e-07	KWMTBOMO00803;KWMTBOMO01924;KWMTBOMO04771;KWMTBOMO04838;KWMTBOMO04967;KWMTBOMO08751;KWMTBOMO08753;KWMTBOMO08754;KWMTBOMO08845;KWMTBOMO08846;KWMTBOMO09649;KWMTBOMO10061
Molecular Function	GO:0004175	endopeptidase activity	25	25/428	2.45426e-07	3.32441e-06	KWMTBOMO02702;KWMTBOMO03303;KWMTBOMO04173;KWMTBOMO04441;KWMTBOMO05230;KWMTBOMO06136;KWMTBOMO06279;KWMTBOMO07132;KWMTBOMO09504;KWMTBOMO09508;KWMTBOMO09510;KWMTBOMO09516;KWMTBOMO10376;KWMTBOMO12393;KWMTBOMO12405;KWMTBOMO12406;KWMTBOMO12407;KWMTBOMO12408;KWMTBOMO12585;KWMTBOMO14032;KWMTBOMO14542;KWMTBOMO14619;KWMTBOMO16361;KWMTBOMO16386;KWMTBOMO16394
Molecular Function	GO:0003993	acid phosphatase activity	6	6/428	1.4429e-06	1.79161e-05	KWMTBOMO01834;KWMTBOMO04269;KWMTBOMO08187;KWMTBOMO10492;KWMTBOMO13063;KWMTBOMO14109
Biological Process	GO:0006030	chitin metabolic process	9	9/428	1.14539e-06	4.17036e-05	KWMTBOMO00803;KWMTBOMO01924;KWMTBOMO04771;KWMTBOMO08751;KWMTBOMO08753;KWMTBOMO08754;KWMTBOMO08845;KWMTBOMO08846;KWMTBOMO10061
Biological Process	GO:0006040	amino sugar metabolic process	9	9/428	1.33808e-06	4.17036e-05	KWMTBOMO00803;KWMTBOMO01924;KWMTBOMO04771;KWMTBOMO08751;KWMTBOMO08753;KWMTBOMO08754;KWMTBOMO08845;KWMTBOMO08846;KWMTBOMO10061
Biological Process	GO:1901071	glucosamine-containing compound metabolic process	9	9/428	1.33808e-06	4.17036e-05	KWMTBOMO00803;KWMTBOMO01924;KWMTBOMO04771;KWMTBOMO08751;KWMTBOMO08753;KWMTBOMO08754;KWMTBOMO08845;KWMTBOMO08846;KWMTBOMO10061
Molecular Function	GO:0003824	catalytic activity	99	99/428	4.18287e-06	4.79421e-05	KWMTBOMO00315;KWMTBOMO00803;KWMTBOMO00985;KWMTBOMO01080;KWMTBOMO01477;KWMTBOMO01834;KWMTBOMO01844;KWMTBOMO01924;KWMTBOMO02235;KWMTBOMO02257;KWMTBOMO02302;KWMTBOMO02468;KWMTBOMO02623;KWMTBOMO02702;KWMTBOMO03002;KWMTBOMO03129;KWMTBOMO03303;KWMTBOMO03309;KWMTBOMO03349;KWMTBOMO03398;KWMTBOMO04173;KWMTBOMO04269;KWMTBOMO04397;KWMTBOMO04441;KWMTBOMO04771;KWMTBOMO04838;KWMTBOMO04967;KWMTBOMO05024;KWMTBOM…
Molecular Function	GO:0008061	chitin binding	8	8/428	7.72936e-06	8.22625e-05	KWMTBOMO01924;KWMTBOMO04771;KWMTBOMO08751;KWMTBOMO08753;KWMTBOMO08754;KWMTBOMO08845;KWMTBOMO08846;KWMTBOMO10061
Biological Process	GO:0008152	metabolic process	85	85/428	1.6142e-05	0.000431223	KWMTBOMO00803;KWMTBOMO01477;KWMTBOMO01844;KWMTBOMO01924;KWMTBOMO02235;KWMTBOMO02257;KWMTBOMO02302;KWMTBOMO02623;KWMTBOMO02702;KWMTBOMO03129;KWMTBOMO03303;KWMTBOMO03309;KWMTBOMO03398;KWMTBOMO04173;KWMTBOMO04397;KWMTBOMO04441;KWMTBOMO04771;KWMTBOMO04838;KWMTBOMO04967;KWMTBOMO05105;KWMTBOMO05106;KWMTBOMO05183;KWMTBOMO05230;KWMTBOMO05729;KWMTBOMO05834;KWMTBOMO05948;KWMTBOMO05949;KWMTBOMO06106;KWMTBOM…
Biological Process	GO:1901565	organonitrogen compound catabolic process	7	7/428	3.19151e-05	0.000703884	KWMTBOMO00803;KWMTBOMO03398;KWMTBOMO04771;KWMTBOMO04838;KWMTBOMO04967;KWMTBOMO08836;KWMTBOMO09649
Biological Process	GO:0006026	aminoglycan catabolic process	5	5/428	3.38768e-05	0.000703884	KWMTBOMO00803;KWMTBOMO04771;KWMTBOMO04838;KWMTBOMO04967;KWMTBOMO09649
Molecular Function	GO:0016811	hydrolase activity, acting on carbon-nitrogen (but not peptide) bonds, in linear amides	5	5/428	0.00018732	0.00186071	KWMTBOMO03398;KWMTBOMO04838;KWMTBOMO04967;KWMTBOMO08836;KWMTBOMO09649
Biological Process	GO:1901136	carbohydrate derivative catabolic process	5	5/428	0.000130784	0.00244567	KWMTBOMO00803;KWMTBOMO04771;KWMTBOMO04838;KWMTBOMO04967;KWMTBOMO09649
Biological Process	GO:0071704	organic substance metabolic process	77	77/428	0.000223766	0.00380402	KWMTBOMO00803;KWMTBOMO01844;KWMTBOMO01924;KWMTBOMO02235;KWMTBOMO02257;KWMTBOMO02302;KWMTBOMO02623;KWMTBOMO02702;KWMTBOMO03129;KWMTBOMO03303;KWMTBOMO03309;KWMTBOMO03398;KWMTBOMO04173;KWMTBOMO04397;KWMTBOMO04441;KWMTBOMO04771;KWMTBOMO04838;KWMTBOMO04967;KWMTBOMO05183;KWMTBOMO05230;KWMTBOMO05729;KWMTBOMO05834;KWMTBOMO06106;KWMTBOMO06136;KWMTBOMO06279;KWMTBOMO06450;KWMTBOMO06535;KWMTBOMO07114;KWMTBOM…
Molecular Function	GO:0004061	arylformamidase activity	2	2/428	0.000413787	0.00385339	KWMTBOMO03398;KWMTBOMO08836
Cellular Component	GO:0005581	collagen trimer	2	2/428	0.000238428	0.00464935	KWMTBOMO01973;KWMTBOMO01975
Molecular Function	GO:0008484	sulfuric ester hydrolase activity	3	3/428	0.00064046	0.00561344	KWMTBOMO05105;KWMTBOMO05106;KWMTBOMO10042
Molecular Function	GO:0008234	cysteine-type peptidase activity	5	5/428	0.000754035	0.00624173	KWMTBOMO10376;KWMTBOMO11859;KWMTBOMO12258;KWMTBOMO12335;KWMTBOMO13997
Cellular Component	GO:0005783	endoplasmic reticulum	5	5/428	0.000568868	0.00739529	KWMTBOMO03002;KWMTBOMO06427;KWMTBOMO06524;KWMTBOMO09755;KWMTBOMO14815
Molecular Function	GO:0008745	N-acetylmuramoyl-L-alanine amidase activity	3	3/428	0.00122069	0.00957279	KWMTBOMO04838;KWMTBOMO04967;KWMTBOMO09649
Cellular Component	GO:0044421	extracellular region part	4	4/428	0.00120175	0.0117171	KWMTBOMO03172;KWMTBOMO09734;KWMTBOMO12585;KWMTBOMO13908
Biological Process	GO:1901135	carbohydrate derivative metabolic process	13	13/428	0.00101602	0.0119774	KWMTBOMO00803;KWMTBOMO01924;KWMTBOMO04771;KWMTBOMO04838;KWMTBOMO04967;KWMTBOMO08751;KWMTBOMO08753;KWMTBOMO08754;KWMTBOMO08845;KWMTBOMO08846;KWMTBOMO09076;KWMTBOMO09649;KWMTBOMO10061
Biological Process	GO:0000270	peptidoglycan metabolic process	3	3/428	0.00111172	0.0119774	KWMTBOMO04838;KWMTBOMO04967;KWMTBOMO09649
Biological Process	GO:0006027	glycosaminoglycan catabolic process	3	3/428	0.00111172	0.0119774	KWMTBOMO04838;KWMTBOMO04967;KWMTBOMO09649
Biological Process	GO:0009253	peptidoglycan catabolic process	3	3/428	0.00111172	0.0119774	KWMTBOMO04838;KWMTBOMO04967;KWMTBOMO09649
Biological Process	GO:0019441	tryptophan catabolic process to kynurenine	2	2/428	0.00115291	0.0119774	KWMTBOMO03398;KWMTBOMO08836
Biological Process	GO:0042537	benzene-containing compound metabolic process	2	2/428	0.00115291	0.0119774	KWMTBOMO03398;KWMTBOMO08836
Biological Process	GO:0070189	kynurenine metabolic process	2	2/428	0.00115291	0.0119774	KWMTBOMO03398;KWMTBOMO08836
Molecular Function	GO:0016810	hydrolase activity, acting on carbon-nitrogen (but not peptide) bonds	6	6/428	0.00171839	0.012802	KWMTBOMO01924;KWMTBOMO03398;KWMTBOMO04838;KWMTBOMO04967;KWMTBOMO08836;KWMTBOMO09649
Biological Process	GO:0045454	cell redox homeostasis	5	5/428	0.00131611	0.0129533	KWMTBOMO00256;KWMTBOMO02468;KWMTBOMO03002;KWMTBOMO05276;KWMTBOMO06524
Molecular Function	GO:0004555	alpha,alpha-trehalase activity	2	2/428	0.00241643	0.0156543	KWMTBOMO10092;KWMTBOMO10093
Molecular Function	GO:0005201	extracellular matrix structural constituent	2	2/428	0.00241643	0.0156543	KWMTBOMO01973;KWMTBOMO01975
Molecular Function	GO:0015927	trehalase activity	2	2/428	0.00241643	0.0156543	KWMTBOMO10092;KWMTBOMO10093
Biological Process	GO:0009072	aromatic amino acid family metabolic process	3	3/428	0.00234869	0.0210161	KWMTBOMO03398;KWMTBOMO08833;KWMTBOMO08836
Biological Process	GO:0019538	protein metabolic process	36	36/428	0.0023601	0.0210161	KWMTBOMO01844;KWMTBOMO02235;KWMTBOMO02702;KWMTBOMO03303;KWMTBOMO03309;KWMTBOMO04173;KWMTBOMO04441;KWMTBOMO05230;KWMTBOMO06136;KWMTBOMO06279;KWMTBOMO07132;KWMTBOMO09076;KWMTBOMO09416;KWMTBOMO09504;KWMTBOMO09508;KWMTBOMO09510;KWMTBOMO09516;KWMTBOMO10376;KWMTBOMO11511;KWMTBOMO11859;KWMTBOMO12258;KWMTBOMO12335;KWMTBOMO12393;KWMTBOMO12405;KWMTBOMO12406;KWMTBOMO12407;KWMTBOMO12408;KWMTBOMO12585;KWMTBOM…
Biological Process	GO:0019725	cellular homeostasis	5	5/428	0.00289321	0.0225867	KWMTBOMO00256;KWMTBOMO02468;KWMTBOMO03002;KWMTBOMO05276;KWMTBOMO06524
Biological Process	GO:0005984	disaccharide metabolic process	2	2/428	0.00374433	0.0225867	KWMTBOMO10092;KWMTBOMO10093
Biological Process	GO:0005991	trehalose metabolic process	2	2/428	0.00374433	0.0225867	KWMTBOMO10092;KWMTBOMO10093
Biological Process	GO:0006568	tryptophan metabolic process	2	2/428	0.00374433	0.0225867	KWMTBOMO03398;KWMTBOMO08836
Biological Process	GO:0006569	tryptophan catabolic process	2	2/428	0.00374433	0.0225867	KWMTBOMO03398;KWMTBOMO08836
Biological Process	GO:0006586	indolalkylamine metabolic process	2	2/428	0.00374433	0.0225867	KWMTBOMO03398;KWMTBOMO08836
Biological Process	GO:0009310	amine catabolic process	2	2/428	0.00374433	0.0225867	KWMTBOMO03398;KWMTBOMO08836
Biological Process	GO:0042402	cellular biogenic amine catabolic process	2	2/428	0.00374433	0.0225867	KWMTBOMO03398;KWMTBOMO08836
Biological Process	GO:0042436	indole-containing compound catabolic process	2	2/428	0.00374433	0.0225867	KWMTBOMO03398;KWMTBOMO08836
Biological Process	GO:0046218	indolalkylamine catabolic process	2	2/428	0.00374433	0.0225867	KWMTBOMO03398;KWMTBOMO08836
Biological Process	GO:0030203	glycosaminoglycan metabolic process	3	3/428	0.00420238	0.0245577	KWMTBOMO04838;KWMTBOMO04967;KWMTBOMO09649
Biological Process	GO:0006665	sphingolipid metabolic process	2	2/428	0.00554406	0.0296211	KWMTBOMO07114;KWMTBOMO09833
Biological Process	GO:0006801	superoxide metabolic process	2	2/428	0.00554406	0.0296211	KWMTBOMO05948;KWMTBOMO05949
Biological Process	GO:0042430	indole-containing compound metabolic process	2	2/428	0.00554406	0.0296211	KWMTBOMO03398;KWMTBOMO08836
Biological Process	GO:1901564	organonitrogen compound metabolic process	19	19/428	0.00602345	0.0312885	KWMTBOMO00803;KWMTBOMO01924;KWMTBOMO03398;KWMTBOMO04771;KWMTBOMO04838;KWMTBOMO04967;KWMTBOMO07114;KWMTBOMO07908;KWMTBOMO08751;KWMTBOMO08753;KWMTBOMO08754;KWMTBOMO08833;KWMTBOMO08836;KWMTBOMO08845;KWMTBOMO08846;KWMTBOMO09649;KWMTBOMO09833;KWMTBOMO10061;KWMTBOMO16453
Molecular Function	GO:0016791	phosphatase activity	6	6/428	0.0057195	0.0355086	KWMTBOMO01834;KWMTBOMO04269;KWMTBOMO08187;KWMTBOMO10492;KWMTBOMO13063;KWMTBOMO14109
Biological Process	GO:0009074	aromatic amino acid family catabolic process	2	2/428	0.00766174	0.0377038	KWMTBOMO03398;KWMTBOMO08836
Biological Process	GO:0009311	oligosaccharide metabolic process	2	2/428	0.00766174	0.0377038	KWMTBOMO10092;KWMTBOMO10093
Cellular Component	GO:0005615	extracellular space	3	3/428	0.00572752	0.0408705	KWMTBOMO03172;KWMTBOMO09734;KWMTBOMO13908
Cellular Component	GO:0005578	proteinaceous extracellular matrix	2	2/428	0.00628778	0.0408705	KWMTBOMO03172;KWMTBOMO12585
Molecular Function	GO:0031409	pigment binding	2	2/428	0.00812241	0.0471874	KWMTBOMO09837;KWMTBOMO15033
Molecular Function	GO:0042578	phosphoric ester hydrolase activity	7	7/428	0.00823405	0.0471874	KWMTBOMO01834;KWMTBOMO04269;KWMTBOMO08187;KWMTBOMO09030;KWMTBOMO10492;KWMTBOMO13063;KWMTBOMO14109
Biological Process	GO:0006576	cellular biogenic amine metabolic process	2	2/428	0.0100843	0.048353	KWMTBOMO03398;KWMTBOMO08836
Biological Process	GO:0006032	chitin catabolic process	2	2/428	0.0127991	0.0556612	KWMTBOMO00803;KWMTBOMO04771
Biological Process	GO:0046348	amino sugar catabolic process	2	2/428	0.0127991	0.0556612	KWMTBOMO00803;KWMTBOMO04771
Biological Process	GO:0072593	reactive oxygen species metabolic process	2	2/428	0.0127991	0.0556612	KWMTBOMO05948;KWMTBOMO05949
Biological Process	GO:1901072	glucosamine-containing compound catabolic process	2	2/428	0.0127991	0.0556612	KWMTBOMO00803;KWMTBOMO04771
Molecular Function	GO:0004185	serine-type carboxypeptidase activity	2	2/428	0.0106854	0.0568615	KWMTBOMO02235;KWMTBOMO09416
Molecular Function	GO:0070008	serine-type exopeptidase activity	2	2/428	0.0106854	0.0568615	KWMTBOMO02235;KWMTBOMO09416
Molecular Function	GO:0004568	chitinase activity	2	2/428	0.0135554	0.0651532	KWMTBOMO00803;KWMTBOMO04771
Molecular Function	GO:0005044	scavenger receptor activity	2	2/428	0.0135554	0.0651532	KWMTBOMO11859;KWMTBOMO15580
Molecular Function	GO:0038024	cargo receptor activity	2	2/428	0.0135554	0.0651532	KWMTBOMO11859;KWMTBOMO15580
Biological Process	GO:0009308	amine metabolic process	2	2/428	0.0157938	0.065632	KWMTBOMO03398;KWMTBOMO08836
Biological Process	GO:0044106	cellular amine metabolic process	2	2/428	0.0157938	0.065632	KWMTBOMO03398;KWMTBOMO08836
Biological Process	GO:0042180	cellular ketone metabolic process	2	2/428	0.0190565	0.0756867	KWMTBOMO03398;KWMTBOMO08836
Biological Process	GO:0006004	fucose metabolic process	1	1/428	0.0198323	0.0756867	KWMTBOMO05834
Biological Process	GO:0009306	protein secretion	1	1/428	0.0198323	0.0756867	KWMTBOMO09755
Biological Process	GO:0019428	allantoin biosynthetic process	1	1/428	0.0198323	0.0756867	KWMTBOMO07908
Cellular Component	GO:0012505	endomembrane system	5	5/428	0.0150927	0.0760943	KWMTBOMO03002;KWMTBOMO06427;KWMTBOMO06524;KWMTBOMO09755;KWMTBOMO14815
Cellular Component	GO:0005788	endoplasmic reticulum lumen	1	1/428	0.0156091	0.0760943	KWMTBOMO09755
Molecular Function	GO:0004560	alpha-L-fucosidase activity	1	1/428	0.0203967	0.0868318	KWMTBOMO05834
Molecular Function	GO:0004565	beta-galactosidase activity	1	1/428	0.0203967	0.0868318	KWMTBOMO05729
Molecular Function	GO:0015925	galactosidase activity	1	1/428	0.0203967	0.0868318	KWMTBOMO05729
Molecular Function	GO:0015928	fucosidase activity	1	1/428	0.0203967	0.0868318	KWMTBOMO05834
Molecular Function	GO:0004559	alpha-mannosidase activity	2	2/428	0.0238749	0.0988155	KWMTBOMO00315;KWMTBOMO06106
Cellular Component	GO:0031012	extracellular matrix	2	2/428	0.0248932	0.10787	KWMTBOMO03172;KWMTBOMO12585
Cellular Component	GO:0000323	lytic vacuole	1	1/428	0.0309798	0.109837	KWMTBOMO07114
Cellular Component	GO:0005764	lysosome	1	1/428	0.0309798	0.109837	KWMTBOMO07114
Biological Process	GO:0042592	homeostatic process	5	5/428	0.032334	0.120401	KWMTBOMO00256;KWMTBOMO02468;KWMTBOMO03002;KWMTBOMO05276;KWMTBOMO06524
Biological Process	GO:0044723	single-organism carbohydrate metabolic process	5	5/428	0.0336936	0.120401	KWMTBOMO05834;KWMTBOMO06106;KWMTBOMO09076;KWMTBOMO10092;KWMTBOMO10093
Biological Process	GO:0044238	primary metabolic process	67	67/428	0.0344799	0.120401	KWMTBOMO00803;KWMTBOMO01844;KWMTBOMO01924;KWMTBOMO02235;KWMTBOMO02257;KWMTBOMO02302;KWMTBOMO02623;KWMTBOMO02702;KWMTBOMO03129;KWMTBOMO03303;KWMTBOMO03309;KWMTBOMO03398;KWMTBOMO04173;KWMTBOMO04397;KWMTBOMO04441;KWMTBOMO04771;KWMTBOMO05183;KWMTBOMO05230;KWMTBOMO05729;KWMTBOMO05834;KWMTBOMO06106;KWMTBOMO06136;KWMTBOMO06279;KWMTBOMO06450;KWMTBOMO06535;KWMTBOMO07114;KWMTBOMO07132;KWMTBOMO08248;KWMTBOM…
Biological Process	GO:1901606	alpha-amino acid catabolic process	2	2/428	0.0389962	0.120401	KWMTBOMO03398;KWMTBOMO08836
Biological Process	GO:0007160	cell-matrix adhesion	1	1/428	0.0392753	0.120401	KWMTBOMO07498
Biological Process	GO:0015850	organic hydroxy compound transport	1	1/428	0.0392753	0.120401	KWMTBOMO10746
Biological Process	GO:0015918	sterol transport	1	1/428	0.0392753	0.120401	KWMTBOMO10746
Biological Process	GO:0030301	cholesterol transport	1	1/428	0.0392753	0.120401	KWMTBOMO10746
Biological Process	GO:0031589	cell-substrate adhesion	1	1/428	0.0392753	0.120401	KWMTBOMO07498
Biological Process	GO:0032365	intracellular lipid transport	1	1/428	0.0392753	0.120401	KWMTBOMO10746
Biological Process	GO:0032366	intracellular sterol transport	1	1/428	0.0392753	0.120401	KWMTBOMO10746
Biological Process	GO:0032367	intracellular cholesterol transport	1	1/428	0.0392753	0.120401	KWMTBOMO10746
Biological Process	GO:0009063	cellular amino acid catabolic process	2	2/428	0.0436354	0.13161	KWMTBOMO03398;KWMTBOMO08836
Biological Process	GO:0006643	membrane lipid metabolic process	2	2/428	0.0484685	0.143867	KWMTBOMO07114;KWMTBOMO09833
Molecular Function	GO:0015923	mannosidase activity	2	2/428	0.0364976	0.146977	KWMTBOMO00315;KWMTBOMO06106
Molecular Function	GO:0003980	UDP-glucose:glycoprotein glucosyltransferase activity	1	1/428	0.0403797	0.154271	KWMTBOMO09076
Molecular Function	GO:0004531	deoxyribonuclease II activity	1	1/428	0.0403797	0.154271	KWMTBOMO10945
Molecular Function	GO:0004180	carboxypeptidase activity	3	3/428	0.0417927	0.155678	KWMTBOMO02235;KWMTBOMO09416;KWMTBOMO13084
Molecular Function	GO:0030246	carbohydrate binding	3	3/428	0.0475355	0.172751	KWMTBOMO06106;KWMTBOMO06450;KWMTBOMO11859
Biological Process	GO:0065008	regulation of biological quality	5	5/428	0.0603382	0.176301	KWMTBOMO00256;KWMTBOMO02468;KWMTBOMO03002;KWMTBOMO05276;KWMTBOMO06524
Biological Process	GO:0006575	cellular modified amino acid metabolic process	2	2/428	0.0640389	0.184235	KWMTBOMO03398;KWMTBOMO08836
Molecular Function	GO:0005102	receptor binding	4	4/428	0.0519919	0.184447	KWMTBOMO00192;KWMTBOMO00268;KWMTBOMO16098;NEWGENE00714
Cellular Component	GO:0044432	endoplasmic reticulum part	2	2/428	0.0569676	0.185145	KWMTBOMO06427;KWMTBOMO09755
Molecular Function	GO:0001871	pattern binding	1	1/428	0.0599572	0.186117	KWMTBOMO11859
Molecular Function	GO:0004348	glucosylceramidase activity	1	1/428	0.0599572	0.186117	KWMTBOMO09833
Molecular Function	GO:0004784	superoxide dismutase activity	1	1/428	0.0599572	0.186117	KWMTBOMO05948
Molecular Function	GO:0016721	oxidoreductase activity, acting on superoxide radicals as acceptor	1	1/428	0.0599572	0.186117	KWMTBOMO05948
Molecular Function	GO:0016889	endodeoxyribonuclease activity, producing 3'-phosphomonoesters	1	1/428	0.0599572	0.186117	KWMTBOMO10945
Molecular Function	GO:0030247	polysaccharide binding	1	1/428	0.0599572	0.186117	KWMTBOMO11859
Molecular Function	GO:0016788	hydrolase activity, acting on ester bonds	12	12/428	0.0632501	0.192332	KWMTBOMO01834;KWMTBOMO04269;KWMTBOMO05105;KWMTBOMO05106;KWMTBOMO08187;KWMTBOMO09030;KWMTBOMO10042;KWMTBOMO10492;KWMTBOMO10945;KWMTBOMO13063;KWMTBOMO14109;NEWGENE00463
Biological Process	GO:0044262	cellular carbohydrate metabolic process	2	2/428	0.0695569	0.197078	KWMTBOMO10092;KWMTBOMO10093
Biological Process	GO:0019318	hexose metabolic process	2	2/428	0.0752248	0.209956	KWMTBOMO05834;KWMTBOMO06106
Biological Process	GO:0000255	allantoin metabolic process	1	1/428	0.0770234	0.211814	KWMTBOMO07908
Biological Process	GO:0009057	macromolecule catabolic process	5	5/428	0.0794217	0.215244	KWMTBOMO00803;KWMTBOMO04771;KWMTBOMO04838;KWMTBOMO04967;KWMTBOMO09649
Biological Process	GO:0005996	monosaccharide metabolic process	2	2/428	0.0810348	0.216479	KWMTBOMO05834;KWMTBOMO06106
Biological Process	GO:1901575	organic substance catabolic process	7	7/428	0.0872532	0.229808	KWMTBOMO00803;KWMTBOMO03398;KWMTBOMO04771;KWMTBOMO04838;KWMTBOMO04967;KWMTBOMO08836;KWMTBOMO09649
Molecular Function	GO:0003796	lysozyme activity	1	1/428	0.0791374	0.231205	KWMTBOMO07068
Molecular Function	GO:0051920	peroxiredoxin activity	1	1/428	0.0791374	0.231205	KWMTBOMO05276
Biological Process	GO:0009056	catabolic process	7	7/428	0.0891106	0.23144	KWMTBOMO00803;KWMTBOMO03398;KWMTBOMO04771;KWMTBOMO04838;KWMTBOMO04967;KWMTBOMO08836;KWMTBOMO09649
Biological Process	GO:0016054	organic acid catabolic process	2	2/428	0.09305	0.23514	KWMTBOMO03398;KWMTBOMO08836
Biological Process	GO:0046395	carboxylic acid catabolic process	2	2/428	0.09305	0.23514	KWMTBOMO03398;KWMTBOMO08836
Molecular Function	GO:0008083	growth factor activity	2	2/428	0.0914334	0.26056	KWMTBOMO00192;KWMTBOMO16098
Molecular Function	GO:0004571	mannosyl-oligosaccharide 1,2-alpha-mannosidase activity	1	1/428	0.0979284	0.26056	KWMTBOMO00315
Molecular Function	GO:0015924	mannosyl-oligosaccharide mannosidase activity	1	1/428	0.0979284	0.26056	KWMTBOMO00315
Molecular Function	GO:0016641	oxidoreductase activity, acting on the CH-NH2 group of donors, oxygen as acceptor	1	1/428	0.0979284	0.26056	KWMTBOMO15580
Molecular Function	GO:0035251	UDP-glucosyltransferase activity	1	1/428	0.0979284	0.26056	KWMTBOMO09076
Biological Process	GO:0006144	purine nucleobase metabolic process	1	1/428	0.113303	0.282502	KWMTBOMO16453
Molecular Function	GO:0004520	endodeoxyribonuclease activity	1	1/428	0.116338	0.293803	KWMTBOMO10945
Molecular Function	GO:0016894	endonuclease activity, active with either ribo- or deoxyribonucleic acids and producing 3'-phosphomonoesters	1	1/428	0.116338	0.293803	KWMTBOMO10945
Molecular Function	GO:0046527	glucosyltransferase activity	1	1/428	0.116338	0.293803	KWMTBOMO09076
Cellular Component	GO:0005773	vacuole	1	1/428	0.10438	0.313139	KWMTBOMO07114
Molecular Function	GO:0030414	peptidase inhibitor activity	2	2/428	0.131121	0.317805	KWMTBOMO03559;KWMTBOMO04903
Molecular Function	GO:0061134	peptidase regulator activity	2	2/428	0.131121	0.317805	KWMTBOMO03559;KWMTBOMO04903
Molecular Function	GO:0004536	deoxyribonuclease activity	1	1/428	0.134374	0.317805	KWMTBOMO10945
Molecular Function	GO:0008374	O-acyltransferase activity	1	1/428	0.134374	0.317805	KWMTBOMO02302
Biological Process	GO:0006013	mannose metabolic process	1	1/428	0.13091	0.322107	KWMTBOMO06106
Molecular Function	GO:0005179	hormone activity	2	2/428	0.145104	0.336121	KWMTBOMO00268;NEWGENE00714
Molecular Function	GO:0008238	exopeptidase activity	3	3/428	0.14663	0.336121	KWMTBOMO02235;KWMTBOMO09416;KWMTBOMO13084
Biological Process	GO:0044282	small molecule catabolic process	2	2/428	0.138517	0.336399	KWMTBOMO03398;KWMTBOMO08836
Molecular Function	GO:0004563	beta-N-acetylhexosaminidase activity	1	1/428	0.152044	0.338127	KWMTBOMO06535
Molecular Function	GO:0016638	oxidoreductase activity, acting on the CH-NH2 group of donors	1	1/428	0.152044	0.338127	KWMTBOMO15580
Molecular Function	GO:0015929	hexosaminidase activity	1	1/428	0.169355	0.371086	KWMTBOMO06535
Molecular Function	GO:0010181	FMN binding	1	1/428	0.186314	0.402331	KWMTBOMO03349
Molecular Function	GO:0004857	enzyme inhibitor activity	2	2/428	0.203513	0.433192	KWMTBOMO03559;KWMTBOMO04903
Biological Process	GO:0009112	nucleobase metabolic process	1	1/428	0.197943	0.474556	KWMTBOMO16453
Biological Process	GO:0009607	response to biotic stimulus	1	1/428	0.213886	0.476151	KWMTBOMO13741
Biological Process	GO:0009617	response to bacterium	1	1/428	0.213886	0.476151	KWMTBOMO13741
Biological Process	GO:0042742	defense response to bacterium	1	1/428	0.213886	0.476151	KWMTBOMO13741
Biological Process	GO:0043207	response to external biotic stimulus	1	1/428	0.213886	0.476151	KWMTBOMO13741
Biological Process	GO:0051707	response to other organism	1	1/428	0.213886	0.476151	KWMTBOMO13741
Biological Process	GO:0098542	defense response to other organism	1	1/428	0.213886	0.476151	KWMTBOMO13741
Molecular Function	GO:0005507	copper ion binding	1	1/428	0.235154	0.486639	KWMTBOMO15580
Molecular Function	GO:0019239	deaminase activity	1	1/428	0.235154	0.486639	KWMTBOMO09734
Molecular Function	GO:0005509	calcium ion binding	5	5/428	0.243235	0.496465	KWMTBOMO00315;KWMTBOMO02617;KWMTBOMO03172;KWMTBOMO04614;KWMTBOMO07498
Biological Process	GO:0043170	macromolecule metabolic process	52	52/428	0.229841	0.505651	KWMTBOMO00803;KWMTBOMO01844;KWMTBOMO01924;KWMTBOMO02235;KWMTBOMO02702;KWMTBOMO03303;KWMTBOMO03309;KWMTBOMO04173;KWMTBOMO04441;KWMTBOMO04771;KWMTBOMO04838;KWMTBOMO04967;KWMTBOMO05230;KWMTBOMO06136;KWMTBOMO06279;KWMTBOMO07132;KWMTBOMO08751;KWMTBOMO08753;KWMTBOMO08754;KWMTBOMO08845;KWMTBOMO08846;KWMTBOMO09076;KWMTBOMO09416;KWMTBOMO09504;KWMTBOMO09508;KWMTBOMO09510;KWMTBOMO09516;KWMTBOMO09649;KWMTBOM…
Biological Process	GO:0019439	aromatic compound catabolic process	2	2/428	0.238865	0.519393	KWMTBOMO03398;KWMTBOMO08836
Molecular Function	GO:0004222	metalloendopeptidase activity	2	2/428	0.263997	0.521663	KWMTBOMO05230;KWMTBOMO12585
Molecular Function	GO:0004197	cysteine-type endopeptidase activity	1	1/428	0.266083	0.521663	KWMTBOMO10376
Molecular Function	GO:0008194	UDP-glycosyltransferase activity	1	1/428	0.266083	0.521663	KWMTBOMO09076
Molecular Function	GO:0016209	antioxidant activity	2	2/428	0.279199	0.540268	KWMTBOMO05276;KWMTBOMO05948
Biological Process	GO:0009605	response to external stimulus	1	1/428	0.259856	0.548512	KWMTBOMO13741
Biological Process	GO:0044270	cellular nitrogen compound catabolic process	2	2/428	0.261057	0.548512	KWMTBOMO03398;KWMTBOMO08836
Biological Process	GO:0046700	heterocycle catabolic process	2	2/428	0.261057	0.548512	KWMTBOMO03398;KWMTBOMO08836
Biological Process	GO:0002376	immune system process	1	1/428	0.27458	0.560737	KWMTBOMO11859
Biological Process	GO:0006955	immune response	1	1/428	0.27458	0.560737	KWMTBOMO11859
Biological Process	GO:1901361	organic cyclic compound catabolic process	2	2/428	0.275871	0.560737	KWMTBOMO03398;KWMTBOMO08836
Biological Process	GO:1901605	alpha-amino acid metabolic process	2	2/428	0.283274	0.5689	KWMTBOMO03398;KWMTBOMO08836
Biological Process	GO:0006952	defense response	1	1/428	0.289014	0.5689	KWMTBOMO13741
Biological Process	GO:0032940	secretion by cell	1	1/428	0.289014	0.5689	KWMTBOMO09755
Biological Process	GO:0006629	lipid metabolic process	5	5/428	0.296975	0.578483	KWMTBOMO02302;KWMTBOMO07114;KWMTBOMO09030;KWMTBOMO09833;KWMTBOMO13286
Molecular Function	GO:0016853	isomerase activity	4	4/428	0.343025	0.64697	KWMTBOMO02468;KWMTBOMO03002;KWMTBOMO06524;KWMTBOMO11511
Molecular Function	GO:0050662	coenzyme binding	4	4/428	0.343025	0.64697	KWMTBOMO01477;KWMTBOMO03349;KWMTBOMO08860;KWMTBOMO09577
Molecular Function	GO:0016614	oxidoreductase activity, acting on CH-OH group of donors	3	3/428	0.356595	0.664157	KWMTBOMO01477;KWMTBOMO08860;KWMTBOMO09577
Biological Process	GO:0006457	protein folding	2	2/428	0.349351	0.67349	KWMTBOMO11511;KWMTBOMO12844
Molecular Function	GO:0016491	oxidoreductase activity	13	13/428	0.391466	0.720104	KWMTBOMO00985;KWMTBOMO01080;KWMTBOMO01477;KWMTBOMO03349;KWMTBOMO05024;KWMTBOMO05276;KWMTBOMO05795;KWMTBOMO05948;KWMTBOMO08860;KWMTBOMO09577;KWMTBOMO09860;KWMTBOMO15580;NEWGENE00520
Molecular Function	GO:0051287	NAD binding	1	1/428	0.403032	0.732339	KWMTBOMO01477
Molecular Function	GO:0004181	metallocarboxypeptidase activity	1	1/428	0.438923	0.781657	KWMTBOMO13084
Molecular Function	GO:0008081	phosphoric diester hydrolase activity	1	1/428	0.450403	0.781657	KWMTBOMO09030
Molecular Function	GO:0051082	unfolded protein binding	1	1/428	0.450403	0.781657	KWMTBOMO12844
Molecular Function	GO:0008237	metallopeptidase activity	3	3/428	0.46066	0.781657	KWMTBOMO05230;KWMTBOMO12585;KWMTBOMO13084
Molecular Function	GO:0003755	peptidyl-prolyl cis-trans isomerase activity	1	1/428	0.46165	0.781657	KWMTBOMO11511
Molecular Function	GO:0016859	cis-trans isomerase activity	1	1/428	0.46165	0.781657	KWMTBOMO11511
Biological Process	GO:0044712	single-organism catabolic process	2	2/428	0.420283	0.801968	KWMTBOMO03398;KWMTBOMO08836
Biological Process	GO:0006520	cellular amino acid metabolic process	3	3/428	0.448341	0.813988	KWMTBOMO03398;KWMTBOMO08833;KWMTBOMO08836
Biological Process	GO:0000413	protein peptidyl-prolyl isomerization	1	1/428	0.452699	0.813988	KWMTBOMO11511
Biological Process	GO:0006869	lipid transport	1	1/428	0.452699	0.813988	KWMTBOMO10746
Biological Process	GO:0018208	peptidyl-proline modification	1	1/428	0.452699	0.813988	KWMTBOMO11511
Biological Process	GO:0046903	secretion	1	1/428	0.452699	0.813988	KWMTBOMO09755
Biological Process	GO:0050790	regulation of catalytic activity	1	1/428	0.452699	0.813988	KWMTBOMO10376
Biological Process	GO:0010876	lipid localization	1	1/428	0.46362	0.817896	KWMTBOMO10746
Biological Process	GO:0065009	regulation of molecular function	1	1/428	0.46362	0.817896	KWMTBOMO10376
Cellular Component	GO:0005789	endoplasmic reticulum membrane	1	1/428	0.315499	0.820299	KWMTBOMO06427
Cellular Component	GO:0042175	nuclear outer membrane-endoplasmic reticulum membrane network	1	1/428	0.315499	0.820299	KWMTBOMO06427
Biological Process	GO:0006486	protein glycosylation	1	1/428	0.495106	0.849403	KWMTBOMO09076
Biological Process	GO:0043413	macromolecule glycosylation	1	1/428	0.495106	0.849403	KWMTBOMO09076
Biological Process	GO:0070085	glycosylation	1	1/428	0.495106	0.849403	KWMTBOMO09076
Molecular Function	GO:0048037	cofactor binding	4	4/428	0.511421	0.85185	KWMTBOMO01477;KWMTBOMO03349;KWMTBOMO08860;KWMTBOMO09577
Molecular Function	GO:0004713	protein tyrosine kinase activity	1	1/428	0.51454	0.85185	KWMTBOMO03309
Molecular Function	GO:0016758	transferase activity, transferring hexosyl groups	2	2/428	0.533064	0.863957	KWMTBOMO09076;KWMTBOMO16421
Molecular Function	GO:0008235	metalloexopeptidase activity	1	1/428	0.534219	0.863957	KWMTBOMO13084
Molecular Function	GO:0030234	enzyme regulator activity	2	2/428	0.539248	0.863957	KWMTBOMO03559;KWMTBOMO04903
Molecular Function	GO:0005549	odorant binding	3	3/428	0.556974	0.882864	KWMTBOMO10879;KWMTBOMO10882;KWMTBOMO13921
Biological Process	GO:0009101	glycoprotein biosynthetic process	1	1/428	0.524762	0.892096	KWMTBOMO09076
Biological Process	GO:0009100	glycoprotein metabolic process	1	1/428	0.534259	0.900058	KWMTBOMO09076
Molecular Function	GO:0050660	flavin adenine dinucleotide binding	2	2/428	0.575162	0.900231	KWMTBOMO08860;KWMTBOMO09577
Molecular Function	GO:0016616	oxidoreductase activity, acting on the CH-OH group of donors, NAD or NADP as acceptor	1	1/428	0.580015	0.900231	KWMTBOMO01477
Molecular Function	GO:0016684	oxidoreductase activity, acting on peroxide as acceptor	1	1/428	0.613403	0.942238	KWMTBOMO05276
Biological Process	GO:0044710	single-organism metabolic process	15	15/428	0.567596	0.947683	KWMTBOMO02302;KWMTBOMO03398;KWMTBOMO05834;KWMTBOMO06106;KWMTBOMO07114;KWMTBOMO08833;KWMTBOMO08836;KWMTBOMO09030;KWMTBOMO09076;KWMTBOMO09833;KWMTBOMO10092;KWMTBOMO10093;KWMTBOMO13286;KWMTBOMO16453;NEWGENE00520
Biological Process	GO:0051704	multi-organism process	1	1/428	0.578998	0.958165	KWMTBOMO13741
Biological Process	GO:0018193	peptidyl-amino acid modification	1	1/428	0.627101	1	KWMTBOMO11511
Biological Process	GO:0044255	cellular lipid metabolic process	2	2/428	0.647106	1	KWMTBOMO07114;KWMTBOMO09833
Biological Process	GO:0007155	cell adhesion	1	1/428	0.689238	1	KWMTBOMO07498
Biological Process	GO:0022610	biological adhesion	1	1/428	0.689238	1	KWMTBOMO07498
Biological Process	GO:0055114	oxidation-reduction process	1	1/428	0.735798	1	NEWGENE00520
Biological Process	GO:0006278	RNA-dependent DNA replication	2	2/428	0.739483	1	NEWGENE00463;NEWGENE01675
Biological Process	GO:1902582	single-organism intracellular transport	1	1/428	0.751418	1	KWMTBOMO10746
Biological Process	GO:0019752	carboxylic acid metabolic process	3	3/428	0.75684	1	KWMTBOMO03398;KWMTBOMO08833;KWMTBOMO08836
Biological Process	GO:0006082	organic acid metabolic process	3	3/428	0.76891	1	KWMTBOMO03398;KWMTBOMO08833;KWMTBOMO08836
Biological Process	GO:0043436	oxoacid metabolic process	3	3/428	0.76891	1	KWMTBOMO03398;KWMTBOMO08833;KWMTBOMO08836
Biological Process	GO:0044248	cellular catabolic process	2	2/428	0.772379	1	KWMTBOMO03398;KWMTBOMO08836
Biological Process	GO:0044281	small molecule metabolic process	6	6/428	0.795312	1	KWMTBOMO03398;KWMTBOMO05834;KWMTBOMO06106;KWMTBOMO08833;KWMTBOMO08836;KWMTBOMO16453
Biological Process	GO:0071702	organic substance transport	2	2/428	0.804675	1	KWMTBOMO09755;KWMTBOMO10746
Biological Process	GO:0033036	macromolecule localization	2	2/428	0.807673	1	KWMTBOMO09755;KWMTBOMO10746
Biological Process	GO:0051649	establishment of localization in cell	2	2/428	0.807673	1	KWMTBOMO09755;KWMTBOMO10746
[truncated: 135 more rows]

## Sheet: W36h
Type	GO ID	Description	Count	GeneRatio	pvalue	qvalue	Genes
[truncated: 387 more rows]

[truncated: 5 more sheets: W52h, P12h, P84h, P144h, A0h]
