# Supplementary material for: A Blueprint of Microstructures and Stage-Specific Transcriptome Dynamics of Cuticle Formation in Bombyx mori
Source: Int J Mol Sci. 2022 May 5;23(9):5155. doi: 10.3390/ijms23095155 (PMC9101387; doi:10.3390/ijms23095155)
Supplement: Supplementary file 1 [file ijms-23-05155-s001.zip › Table S8.xlsx]

## Sheet: L-L molting
Functional categories	Gene ID	Length	Blast to nr	Pfam	Interpro	Blast to Flybase	Flybase gene name	Flybase gene snapshot	Flybase uniprot function	4 M 0 h	4 M 12 h	5 L 48 h
30 kDa lipoprotein	KWMTBOMO11900	261	low molecular 30 kDa lipoprotein PBMHPC-23 precursor [Bombyx mori]	PF03260: Lepidopteran low molecular weight (30 kD) lipoprotein;	IPR004943: Lepidopteran low molecular weight lipoprotein; IPR042046: Lepidopteran low molecular weight lipoprotein, N-terminal domain;	FBpp0076749	Jonah 65Aiii	-	-	1.82919	5.26912	7243.62
30 kDa lipoprotein	KWMTBOMO11906	256	low molecular 30 kDa lipoprotein PBMHPC-19 isoform X1 [Bombyx mori]	PF03260: Lepidopteran low molecular weight (30 kD) lipoprotein;	IPR004943: Lepidopteran low molecular weight lipoprotein; IPR042046: Lepidopteran low molecular weight lipoprotein, N-terminal domain;	FBpp0085263	-	-	-	4.16466	10.801	14080.6
30 kDa lipoprotein	KWMTBOMO11893	251	low molecular mass 30 kDa lipoprotein 19G1-like isoform X1 [Bombyx mori]	PF03260: Lepidopteran low molecular weight (30 kD) lipoprotein;	IPR004943: Lepidopteran low molecular weight lipoprotein; IPR042046: Lepidopteran low molecular weight lipoprotein, N-terminal domain;	FBpp0309003	-	-	-	7.03656	1.88498	34.4374
30 kDa lipoprotein	KWMTBOMO11902	264	low molecular 30 kDa lipoprotein PBMHP-12 isoform X1 [Bombyx mori]	PF03260: Lepidopteran low molecular weight (30 kD) lipoprotein;	IPR004943: Lepidopteran low molecular weight lipoprotein; IPR042046: Lepidopteran low molecular weight lipoprotein, N-terminal domain;	FBpp0089139	eukaryotic translation initiation factor 5	-	Catalyzes the hydrolysis of GTP bound to the 40S ribosomal initiation complex (40S.mRNA.Met-tRNA[F].eIF-2.GTP) with the subsequent joining of a 60S ribosomal subunit resulting in the release of eIF-2 and the guanine nucleotide. The subsequent joining of a 60S ribosomal subunit results in the formation of a functional 80S initiation complex (80S.mRNA.Met-tRNA[F]) (By similarity).	7.65589	17.813	20570.3
30 kDa lipoprotein	KWMTBOMO11935	266	LSP-T protein isoform X1 [Bombyx mori]	PF03260: Lepidopteran low molecular weight (30 kD) lipoprotein;	IPR004943: Lepidopteran low molecular weight lipoprotein; IPR035992: Ricin B-like lectins; IPR042046: Lepidopteran low molecular weight lipoprotein, N-terminal domain;	FBpp0112341	-	-	-	13.5817	12.0644	842.222
30 kDa lipoprotein	KWMTBOMO11934	262	hemolymph protein precursor [Bombyx mori]	PF03260: Lepidopteran low molecular weight (30 kD) lipoprotein;	IPR004943: Lepidopteran low molecular weight lipoprotein; IPR035992: Ricin B-like lectins; IPR042046: Lepidopteran low molecular weight lipoprotein, N-terminal domain;	FBpp0312015	-	-	-	22.5349	10.0466	1764.97
30 kDa lipoprotein	KWMTBOMO11901	255	low molecular mass 30 kDa lipoprotein 19G1-like precursor [Bombyx mori]	PF03260: Lepidopteran low molecular weight (30 kD) lipoprotein;	IPR004943: Lepidopteran low molecular weight lipoprotein; IPR042046: Lepidopteran low molecular weight lipoprotein, N-terminal domain;	FBpp0086282	-	-	-	0.748823	2.08746	2481.86
30 kDa lipoprotein	KWMTBOMO11895	254	low molecular mass 30 kDa lipoprotein 19G1-like precursor [Bombyx mori]	PF03260: Lepidopteran low molecular weight (30 kD) lipoprotein;	IPR042046: Lepidopteran low molecular weight lipoprotein, N-terminal domain; IPR004943: Lepidopteran low molecular weight lipoprotein;	FBpp0085006	-	-	-	0	0	2.04415
Histidine-rich protein	KWMTBOMO10674	133	histidine-rich protein [Bombyx mori]	-	-	FBpp0075924	-	-	-	0	12.1855	0.525673
Keratin	KWMTBOMO12437	199	keratin-associated protein 19-2 isoform X1 [Bombyx mori]	-	-	FBpp0074436	-	-	-	0.399372	22.5632	5.00125
Keratin	KWMTBOMO11220	326	filaggrin-2 [Bombyx mori]	-	-	FBpp0291859	Cuticular protein 47Ef	-	-	0.439676	66.3222	35.5001
Larval serum protein	KWMTBOMO01258	743	basic juvenile hormone-suppressible protein 2 [Bombyx mori]	PF03722: Hemocyanin, all-alpha domain; PF00372: Hemocyanin, copper containing domain; PF03723: Hemocyanin, ig-like domain;	IPR000896: Hemocyanin/hexamerin middle domain; IPR005203: Hemocyanin, C-terminal; IPR005204: Hemocyanin, N-terminal; IPR008922: Uncharacterised domain, di-copper centre; IPR013788: Hemocyanin/hexamerin; IPR014756: Immunoglobulin E-set; IPR036697: Hemocyanin, N-terminal domain superfamily; IPR037020: Hemocyanin, C-terminal domain superfamily;	FBpp0311765	Larval serum protein 1 beta	-	Larval storage protein (LSP) which may serve as a store of amino acids for synthesis of adult proteins.	32.7228	1.0375	3.55988
Larval serum protein	KWMTBOMO01263	696	silkworm storage protein [Bombyx mori]	PF00372: Hemocyanin, copper containing domain; PF03722: Hemocyanin, all-alpha domain; PF03723: Hemocyanin, ig-like domain;	IPR036697: Hemocyanin, N-terminal domain superfamily; IPR000896: Hemocyanin/hexamerin middle domain; IPR013788: Hemocyanin/hexamerin; IPR008922: Uncharacterised domain, di-copper centre; IPR005204: Hemocyanin, N-terminal; IPR005203: Hemocyanin, C-terminal; IPR014756: Immunoglobulin E-set;	FBpp0072365	Larval serum protein 1 gamma	-	Larval storage protein (LSP) which may serve as a store of amino acids for synthesis of adult proteins.	107.63	9.92452	6567.96
Larval serum protein	KWMTBOMO01259	897	arylphorin subunit beta [Bombyx mori]	PF00372: Hemocyanin, copper containing domain; PF03722: Hemocyanin, all-alpha domain; PF03723: Hemocyanin, ig-like domain;	IPR013788: Hemocyanin/hexamerin; IPR005204: Hemocyanin, N-terminal; IPR008922: Uncharacterised domain, di-copper centre; IPR014756: Immunoglobulin E-set; IPR037020: Hemocyanin, C-terminal domain superfamily; IPR005203: Hemocyanin, C-terminal; IPR036697: Hemocyanin, N-terminal domain superfamily; IPR000896: Hemocyanin/hexamerin middle domain;	FBpp0311765	Larval serum protein 1 beta	-	Larval storage protein (LSP) which may serve as a store of amino acids for synthesis of adult proteins.	187.465	1.50425	2.96508
Lipocalin	KWMTBOMO15031	204	apolipoprotein D [Bombyx mori]	PF00061: Lipocalin / cytosolic fatty-acid binding protein family;	IPR000566: Lipocalin/cytosolic fatty-acid binding domain; IPR012674: Calycin; IPR003057: Invertebrate colouration protein; IPR022271: Lipocalin, ApoD type;	FBpp0310390	Neural Lazarillo	Neural Lazarillo (NLaz) encodes an extracellular lipid binding protein of the Lipocalin family. It is regulated by JNK signaling and negatively regulates the IIS pathway. It contributes to longevity, stress resistance, and behavior. [Date last reviewed: 2019-03-14]	-	3.03913	28.1677	0.0687221
Lipocalin	KWMTBOMO15033	211	lopap [Bombyx mori]	PF00061: Lipocalin / cytosolic fatty-acid binding protein family;	IPR012674: Calycin; IPR003057: Invertebrate colouration protein; IPR012674: Calycin; IPR022271: Lipocalin, ApoD type; IPR000566: Lipocalin/cytosolic fatty-acid binding domain; IPR022272: Lipocalin family conserved site;	FBpp0310390	Neural Lazarillo	Neural Lazarillo (NLaz) encodes an extracellular lipid binding protein of the Lipocalin family. It is regulated by JNK signaling and negatively regulates the IIS pathway. It contributes to longevity, stress resistance, and behavior. [Date last reviewed: 2019-03-14]	-	66.6123	44.0424	196.701
Lipocalin	KWMTBOMO09837	269	apolipoprotein D [Bombyx mori]	PF00061: Lipocalin / cytosolic fatty-acid binding protein family;	IPR000566: Lipocalin/cytosolic fatty-acid binding domain; IPR003057: Invertebrate colouration protein; IPR012674: Calycin;	FBpp0301840	Glial Lazarillo	Glial Lazarillo (GLaz) encodes a lipid binding protein of the Lipocalin family, which are small extracellular proteins with a single-domain beta-barrel structure. It is expressed in subsets of central and peripheral glial cells and in hemocytes. It regulates longevity, stress resistance, and behavior. [Date last reviewed: 2018-10-11]	-	195.426	86.756	37.8812
Mucin	KWMTBOMO05680	3160	mucin-17 [Bombyx mandarina]	-	IPR001007: VWFC domain;	FBpp0296948	tenectin	-	-	19.1183	0.502476	0.503622
Mucin	KWMTBOMO16166	1750	mucin-5AC [Bombyx mori]	-	-	FBpp0085795	-	-	-	196.032	4.04379	0.201143
Ommochrome-binding protein	KWMTBOMO14295	271	ommochrome-binding protein [Bombyx mori]	-	IPR015943: WD40/YVTN repeat-like-containing domain superfamily;	FBpp0077305	-	-	-	2.64291	32.9628	11.6537
Ommochrome-binding protein	KWMTBOMO09104	276	ommochrome-binding protein [Bombyx mori]	-	-	FBpp0297744	-	-	-	9.16971	21.3821	7.12031
Ommochrome-binding protein	KWMTBOMO14297	274	ommochrome-binding protein [Bombyx mori]	-	IPR015943: WD40/YVTN repeat-like-containing domain superfamily;	FBpp0076068	-	-	-	36.1323	77.6756	355.428
Ommochrome-binding protein	KWMTBOMO10272	262	ommochrome-binding protein [Bombyx mori]	-	IPR015943: WD40/YVTN repeat-like-containing domain superfamily;	FBpp0082131	DNA polymerase theta	DNA polymerase theta (PolQ) encodes DNA polymerase theta, a dual-domain protein with helicase-like and translesion polymerase domains. It contributes to repair/tolerance of DNA interstrand crosslinks and alternative-end joining repair of DNA double-strand breaks. [Date last reviewed: 2019-10-03]	Multifunctional protein with both DNA polymerase and ATPase activities (PubMed:10343651, PubMed:15961355). Might have 3' to 5' exonuclease activity (PubMed:10343651). Plays a role in different DNA repair pathways such as DNA strand cross-link repair and microhomology-mediated end-joining (MMEJ), an alternative non-homologous end-joining (NHEJ) machinery triggered in response to double-strand brea…	251.711	38.2675	86.3495
Ommochrome-binding protein	KWMTBOMO10273	262	ommochrome-binding protein [Bombyx mori]	-	IPR015943: WD40/YVTN repeat-like-containing domain superfamily;	FBpp0111289	-	-	-	602.126	95.1608	781.484
Ommochrome-binding protein	KWMTBOMO08510	289	ommochrome-binding protein [Bombyx mori]	-	-	FBpp0112471	lethal (3) 80Fj	-	-	0.220343	0.358308	1.11733
Ommochrome-binding protein	KWMTBOMO14353	301	ommochrome-binding protein-like [Bombyx mori]	-	IPR015943: WD40/YVTN repeat-like-containing domain superfamily;	FBpp0309662	terribly reduced optic lobes	terribly reduced optic lobes (trol) encodes the extracellular matrix component Perlecan, a secreted heparan sulfate proteoglycan. It regulates cell-signaling by multiple growth factors including those in the hedgehog, wingless/WNT, FGF, TGFbeta, EGF, and VEGF families, thus playing a role in many developmental patterning decisions. [Date last reviewed: 2019-06-27]	-	0.52897	0.0983058	1.39947
Prisilkin	KWMTBOMO13099	155	prisilkin-39 [Bombyx mori]	-	-	FBpp0076847	-	-	-	0.409613	9.23004	0.903079
Pro-resilin	KWMTBOMO14299	79	pro-resilin [Bombyx mori]	-	-	FBpp0112194	-	-	-	0	5.00991	0.1761
Urbain	KWMTBOMO11107	547	urbain [Bombyx mori]	-	-	FBpp0073000	Ecdysone-inducible gene E2	-	Probably has an essential role in embryogenesis, induces morphogenesis of imaginal disks, and may participate in multimolecular aggregates.	3366.56	2.13995	0.359913
Cuticular protein	KWMTBOMO13154	123	cuticular protein RR-1 motif 31 precursor [Bombyx mori]	PF00379: Insect cuticle protein;	IPR000618: Insect cuticle protein;	FBpp0078117	Cuticular protein 78E	-	-	1.03064	0.718267	114.749
Cuticular protein	KWMTBOMO00896	280	Cuticular protein hypothetical 3 precursor [Bombyx mori]	-	-	FBpp0076481	-	-	-	1.08015	2.53566	27.4742
Cuticular protein	KWMTBOMO13156	115	endocuticle structural glycoprotein SgAbd-5-like [Bombyx mori]	PF00379: Insect cuticle protein;	IPR000618: Insect cuticle protein; IPR031311: Chitin-binding type R&R consensus;	FBpp0076729	Adult cuticle protein 65Aa	Adult cuticle protein 65Aa (Acp65Aa) encodes an adult-specific cuticle protein. Acp65Aa binds chitin and is only found in regions of flexible cuticle such as the abdominal intersegmental membranes, wing hinges and leg joints. [Date last reviewed: 2019-03-07]	-	1.10172	1453.83	6.07243
Cuticular protein	KWMTBOMO11223	180	cuticular protein RR-1 motif 19 precursor [Bombyx mori]	PF00379: Insect cuticle protein;	IPR000618: Insect cuticle protein; IPR031311: Chitin-binding type R&R consensus;	FBpp0087025	Cuticular protein 49Ab	-	-	1.14737	1610.55	22.3385
Cuticular protein	KWMTBOMO05341	359	cuticular protein glycine-rich 11 isoform X1 [Bombyx mori]	-	-	FBpp0080137	-	-	-	1.15374	192.273	0.0391334
Cuticular protein	KWMTBOMO13829	369	cuticular protein glycine-rich 23 precursor [Bombyx mori]	-	-	FBpp0074436	-	-	-	1.16574	3160.69	11.6893
Cuticular protein	KWMTBOMO04410	107	Cuticular protein hypothetical 5 precursor [Bombyx mori]	PF00379: Insect cuticle protein;	IPR000618: Insect cuticle protein;	FBpp0085613	Cuticular protein 56F	-	-	1.18333	504.84	51.5257
Cuticular protein	KWMTBOMO13018	197	cuticular protein RR-2 motif 83 precursor [Bombyx mori]	PF00379: Insect cuticle protein;	IPR000618: Insect cuticle protein; IPR031311: Chitin-binding type R&R consensus;	FBpp0305270	-	-	-	1.2909	3612.46	0.924972
Cuticular protein	KWMTBOMO08845	280	protein obstructor-E [Bombyx mori]	PF01607: Chitin binding Peritrophin-A domain;	IPR002557: Chitin binding domain; IPR036508: Chitin binding domain superfamily;	FBpp0078794	obstructor-E	-	Chitin-binding protein that is important for the longitudinal contraction and lateral expansion of the larval cuticle during its conversion into the oval-shaped puparium case. Essential for survival to the second instar larval stage. Confers the orientated contractility and expandability of the larval cuticle by regulating the arrangement of chitin and the formation of supracellular ridges on the…	1.30755	796.092	741.703
Cuticular protein	KWMTBOMO10974	281	Cuticular protein RR-1 motif 10 precursor [Bombyx mori]	PF00379: Insect cuticle protein;	IPR000618: Insect cuticle protein;	FBpp0085072	Cuticular protein 100A	-	-	1.35957	581.187	3.44707
Cuticular protein	KWMTBOMO00772	89	Cuticular protein hypothetical 1 precursor [Bombyx mori]	PF17223: Cuticle protein CPCFC;	IPR033778: Cuticle protein CPCFC;	FBpp0288719	-	-	-	1.41999	46.5118	39.603
Cuticular protein	KWMTBOMO13017	192	cuticular protein RR-2 motif 84 precursor [Bombyx mori]	PF00379: Insect cuticle protein;	IPR000618: Insect cuticle protein; IPR031311: Chitin-binding type R&R consensus;	FBpp0304919	Cuticular protein 62Bc	-	-	1.57266	2214.71	1.24092
Cuticular protein	KWMTBOMO13005	417	cuticular protein RR-2 motif 94 precursor [Bombyx mori]	PF00379: Insect cuticle protein;	IPR000618: Insect cuticle protein; IPR031311: Chitin-binding type R&R consensus;	FBpp0304919	Cuticular protein 62Bc	-	-	1.68157	196.099	0
Cuticular protein	KWMTBOMO00892	215	Cuticular protein hypothetical 2 precursor [Bombyx mori]	-	-	FBpp0113000	-	-	-	1.77499	1159.43	12.9793
Cuticular protein	KWMTBOMO13162	107	endocuticle structural glycoprotein ABD-5-like [Bombyx mandarina]	PF00379: Insect cuticle protein;	IPR000618: Insect cuticle protein;	FBpp0076729	Adult cuticle protein 65Aa	Adult cuticle protein 65Aa (Acp65Aa) encodes an adult-specific cuticle protein. Acp65Aa binds chitin and is only found in regions of flexible cuticle such as the abdominal intersegmental membranes, wing hinges and leg joints. [Date last reviewed: 2019-03-07]	-	2.21874	5.49785	46.9601
Cuticular protein	KWMTBOMO02546	167	Cuticular protein glycine-rich 10 precursor [Bombyx mori]	-	-	FBpp0291859	Cuticular protein 47Ef	-	-	2.37722	7.86388	442.431
Cuticular protein	KWMTBOMO13138	131	cuticular protein RR-1 motif 44 precursor [Bombyx mori]	PF00379: Insect cuticle protein;	IPR000618: Insect cuticle protein; IPR031311: Chitin-binding type R&R consensus;	FBpp0112271	Cuticular protein 49Aa	-	-	2.42044	12.9324	15.9024
Cuticular protein	KWMTBOMO13136	246	Cuticular protein RR-1 motif 53 precursor [Bombyx mori]	PF00379: Insect cuticle protein;	IPR000618: Insect cuticle protein; IPR031311: Chitin-binding type R&R consensus;	FBpp0087215	Cuticular protein 47Ee	-	-	3.36314	75.3628	1419.87
Cuticular protein	KWMTBOMO10770	174	putative cuticle protein CPG46 [Bombyx mori]	-	-	FBpp0074164	-	-	-	3.74269	0.169648	0.0805031
Cuticular protein	KWMTBOMO10673	101	cuticular protein glycine-rich 5 precursor [Bombyx mori]	-	-	FBpp0074436	-	-	-	4.38527	4242.53	7144.57
Cuticular protein	KWMTBOMO02265	203	Cuticular protein RR-2 motif 59 precursor [Bombyx mori]	PF00379: Insect cuticle protein;	IPR000618: Insect cuticle protein; IPR031311: Chitin-binding type R&R consensus;	FBpp0081187	Ccp84Ag	-	-	4.77681	35.073	69.7496
Cuticular protein	KWMTBOMO06697	240	Cuticular protein hypothetical 8 precursor [Bombyx mori]	-	-	FBpp0113000	-	-	-	5.10401	126.822	11.5159
Cuticular protein	KWMTBOMO13152	104	Cuticular protein RR-1 motif 33 isoform X1 [Bombyx mori]	PF00379: Insect cuticle protein;	IPR000618: Insect cuticle protein; IPR031311: Chitin-binding type R&R consensus;	FBpp0076704	Cuticular protein 65Az	-	-	5.62925	187.744	0.939202
Cuticular protein	KWMTBOMO13140	159	Cuticular protein RR-1 motif 42 precursor [Bombyx mori]	PF00379: Insect cuticle protein;	IPR000618: Insect cuticle protein; IPR031311: Chitin-binding type R&R consensus;	FBpp0077994	Cuticular protein 78Cc	-	-	5.7909	36.9249	5642.61
Cuticular protein	KWMTBOMO05342	351	cuticular protein glycine-rich 12 precursor [Bombyx mori]	-	-	FBpp0080137	-	-	-	6.4898	11069.2	1.96112
Cuticular protein	KWMTBOMO00298	476	Cuticular protein tweedle motif 1 precursor [Bombyx mori]	PF03103: Domain of unknown function (DUF243);	IPR004145: Domain of unknown function DUF243;	FBpp0079185	TweedleE	TweedleE (TwdlE) is one of 27 related insect-specific genes with a conserved domain, DUF243. TwdlE overexpression causes a Tubby-like phenotype similar to a mutant in the related TwdlD. [Date last reviewed: 2019-03-14]	-	6.96599	5.10366	206.27
Cuticular protein	KWMTBOMO11221	168	cuticular protein RR-1 motif 17 precursor [Bombyx mori]	PF00379: Insect cuticle protein;	IPR000618: Insect cuticle protein; IPR031311: Chitin-binding type R&R consensus;	FBpp0087286	Cuticular protein 47Ea	-	-	8.31829	16076.8	6.16873
Cuticular protein	KWMTBOMO11550	112	cuticular protein glycine-rich 19 precursor [Bombyx mori]	-	-	FBpp0082262	-	-	-	8.62362	1.8391	88.7671
Cuticular protein	KWMTBOMO06675	158	cuticular protein hypothetical 24 precursor [Bombyx mori]	-	-	FBpp0074164	-	-	-	8.94192	23.0598	22026.8
Cuticular protein	KWMTBOMO14312	463	Cuticular protein RR-2 motif 143 [Bombyx mori]	PF00379: Insect cuticle protein;	IPR000618: Insect cuticle protein; IPR031311: Chitin-binding type R&R consensus;	FBpp0086755	Cuticular protein 50Ca	-	-	9.15802	33.4314	0.182173
Cuticular protein	KWMTBOMO06674	257	cuticular protein hypothetical 25 precursor [Bombyx mori]	-	-	FBpp0312534	Vitelline membrane-like	Vitelline membrane-like (Vml) encodes a structural component of the vitelline membrane. It forms part of a localized structural signal that controls the formation and polarity of the dorsal-ventral axis of the embryo. [Date last reviewed: 2019-03-21]	-	9.22581	12.3126	7806.63
Cuticular protein	KWMTBOMO13167	347	uncharacterized protein LOC101738360 [Bombyx mori]	PF00379: Insect cuticle protein;	IPR000618: Insect cuticle protein;	FBpp0073059	-	-	-	9.54821	25.4228	22.7109
Cuticular protein	KWMTBOMO03697	267	uncharacterized protein LOC114253473 [Bombyx mandarina]	PF00379: Insect cuticle protein;	IPR000618: Insect cuticle protein; IPR031311: Chitin-binding type R&R consensus;	FBpp0080206	Cuticular protein 35B	-	-	9.71607	54.004	0.157702
Cuticular protein	KWMTBOMO13165	104	Cuticular protein RR-1 motif 23 precursor [Bombyx mori]	PF00379: Insect cuticle protein;	IPR000618: Insect cuticle protein; IPR031311: Chitin-binding type R&R consensus;	FBpp0305758	Lcp65Ad	-	-	9.73708	907.333	4578.88
Cuticular protein	KWMTBOMO10671	165	cuticular protein glycine-rich 1 precursor [Bombyx mori]	-	-	FBpp0074436	-	-	-	9.91213	20936.6	10.6085
Cuticular protein	KWMTBOMO12980	243	cuticular protein RR-2 motif 127 precursor [Bombyx mori]	PF00379: Insect cuticle protein;	IPR000618: Insect cuticle protein; IPR031311: Chitin-binding type R&R consensus;	FBpp0305097	Cuticular protein 62Bb	-	-	10.017	152.761	510.345
Cuticular protein	KWMTBOMO10672	409	cuticular protein glycine-rich 4 precursor [Bombyx mori]	-	-	FBpp0074164	-	-	-	10.9876	81.7154	7930.57
Cuticular protein	KWMTBOMO13158	114	cuticular protein RR-1 motif 28 precursor [Bombyx mori]	PF00379: Insect cuticle protein;	IPR000618: Insect cuticle protein; IPR031311: Chitin-binding type R&R consensus;	FBpp0076729	Adult cuticle protein 65Aa	Adult cuticle protein 65Aa (Acp65Aa) encodes an adult-specific cuticle protein. Acp65Aa binds chitin and is only found in regions of flexible cuticle such as the abdominal intersegmental membranes, wing hinges and leg joints. [Date last reviewed: 2019-03-07]	-	12.7799	68.5414	17084
Cuticular protein	KWMTBOMO10668	142	cuticular protein glycine-rich 28 precursor [Bombyx mori]	-	-	FBpp0291511	-	-	-	15.1929	23986	11.4281
Cuticular protein	KWMTBOMO13006	243	cuticular protein RR-2 motif 93 precursor [Bombyx mori]	PF00379: Insect cuticle protein;	IPR000618: Insect cuticle protein; IPR031311: Chitin-binding type R&R consensus;	FBpp0304919	Cuticular protein 62Bc	-	-	16.3677	272.975	0.173214
Cuticular protein	KWMTBOMO10670	134	cuticular protein glycine-rich 3 precursor [Bombyx mori]	-	-	FBpp0291511	-	-	-	17.8682	41979.5	13.1488
Cuticular protein	KWMTBOMO11214	1499	Cuticular protein RR-1 motif 11 isoform X1 [Bombyx mori]	PF00379: Insect cuticle protein;	IPR000618: Insect cuticle protein; IPR031311: Chitin-binding type R&R consensus;	FBpp0075850	Mucin 68D	-	-	21.1934	5.31422	0.619874
Cuticular protein	KWMTBOMO13144	220	Cuticular protein RR-1 motif 40 precursor [Bombyx mori]	PF00379: Insect cuticle protein;	IPR000618: Insect cuticle protein; IPR031311: Chitin-binding type R&R consensus;	FBpp0087025	Cuticular protein 49Ab	-	-	23.2034	1375.27	156.945
Cuticular protein	KWMTBOMO04385	137	Cuticular protein RR-1 motif 3 precursor [Bombyx mori]	PF00379: Insect cuticle protein;	IPR000618: Insect cuticle protein; IPR031311: Chitin-binding type R&R consensus;	FBpp0112271	Cuticular protein 49Aa	-	-	24.8884	23304.9	37116.8
Cuticular protein	KWMTBOMO09614	250	pupal cuticle protein precursor [Bombyx mori]	-	-	FBpp0312534	Vitelline membrane-like	Vitelline membrane-like (Vml) encodes a structural component of the vitelline membrane. It forms part of a localized structural signal that controls the formation and polarity of the dorsal-ventral axis of the embryo. [Date last reviewed: 2019-03-21]	-	27.1128	1046.37	7.35272
Cuticular protein	KWMTBOMO13141	239	larval cuticle protein LCP-30 precursor [Bombyx mori]	PF00379: Insect cuticle protein;	IPR000618: Insect cuticle protein; IPR031311: Chitin-binding type R&R consensus;	FBpp0087025	Cuticular protein 49Ab	-	-	32.7485	3649.69	34825.2
Cuticular protein	KWMTBOMO06673	268	cuticular protein hypothetical 34 precursor [Bombyx mori]	-	-	FBpp0312534	Vitelline membrane-like	Vitelline membrane-like (Vml) encodes a structural component of the vitelline membrane. It forms part of a localized structural signal that controls the formation and polarity of the dorsal-ventral axis of the embryo. [Date last reviewed: 2019-03-21]	-	33.7908	39.0143	24303.7
Cuticular protein	KWMTBOMO13151	207	Cuticular protein RR-1 motif 34 precursor [Bombyx mori]	PF00379: Insect cuticle protein;	IPR000618: Insect cuticle protein; IPR031311: Chitin-binding type R&R consensus;	FBpp0087035	Cuticular protein 49Ah	-	-	36.8651	8740.3	736.71
Cuticular protein	KWMTBOMO09890	183	cuticular protein RR-1 motif 56 precursor [Bombyx mori]	PF00379: Insect cuticle protein;	IPR000618: Insect cuticle protein;	FBpp0289081	Cuticular protein 57A	-	-	36.9854	192.168	435.504
Cuticular protein	KWMTBOMO04384	143	larval cuticle protein LCP-17 precursor [Bombyx mori]	PF00379: Insect cuticle protein;	IPR000618: Insect cuticle protein; IPR031311: Chitin-binding type R&R consensus;	FBpp0112271	Cuticular protein 49Aa	-	-	41.8232	4335.22	80774.2
Cuticular protein	KWMTBOMO13337	363	Cuticular protein RR-3 motif 148 precursor [Bombyx mori]	PF00379: Insect cuticle protein;	IPR000618: Insect cuticle protein;	FBpp0076183	Cuticular protein 67B	-	-	45.2037	39.3126	379.913
Cuticular protein	NEWGENE01346	168	Cuticular protein RR-3 motif 147 [Bombyx mori]	PF00379: Insect cuticle protein;	IPR000618: Insect cuticle protein;	FBpp0111680	-	-	-	52.6935	0.350995	0
Cuticular protein	KWMTBOMO16256	400	Cuticular protein glycine-rich 24 precursor [Bombyx mori]	-	-	FBpp0086118	-	-	-	81.5875	1977.79	0.702645
Cuticular protein	KWMTBOMO10865	209	Cuticular protein glycine-rich 9 precursor [Bombyx mori]	-	-	FBpp0070206	-	-	-	86.7969	1381.78	0.872117
Cuticular protein	KWMTBOMO13198	450	TPA: putative cuticle protein [Bombyx mori]	PF00379: Insect cuticle protein;	IPR000618: Insect cuticle protein;	FBpp0076294	Cuticular protein 66D	-	-	115.898	1.25073	0.124949
Cuticular protein	KWMTBOMO08754	237	protein obstructor-E [Bombyx mori]	PF01607: Chitin binding Peritrophin-A domain;	IPR002557: Chitin binding domain; IPR036508: Chitin binding domain superfamily;	FBpp0297663	obstructor-A	obstructor-A (obst-A) encodes a protein that forms a core complex with chitin and the chitin modifying proteins encoded by serp and knk. This complex is required for assembly, maturation and preservation of the chitinous cuticles at the end of embryogenesis and probably throughout larval development. [Date last reviewed: 2019-03-14]	-	116.389	7237.47	1133.08
Cuticular protein	KWMTBOMO13146	174	larval cuticle protein LCP-22 precursor [Bombyx mori]	PF00379: Insect cuticle protein;	IPR000618: Insect cuticle protein; IPR031311: Chitin-binding type R&R consensus;	FBpp0112271	Cuticular protein 49Aa	-	-	134.463	35179.5	63222.1
Cuticular protein	KWMTBOMO08753	239	protein obstructor-E [Bombyx mori]	PF01607: Chitin binding Peritrophin-A domain;	IPR002557: Chitin binding domain; IPR036508: Chitin binding domain superfamily;	FBpp0297663	obstructor-A	obstructor-A (obst-A) encodes a protein that forms a core complex with chitin and the chitin modifying proteins encoded by serp and knk. This complex is required for assembly, maturation and preservation of the chitinous cuticles at the end of embryogenesis and probably throughout larval development. [Date last reviewed: 2019-03-14]	-	138.915	112.321	10.8595
Cuticular protein	KWMTBOMO09645	210	Cuticular protein hypothetical 30 precursor [Bombyx mori]	-	-	FBpp0083327	Cuticular protein 92F	-	-	141.654	8582.61	127.861
Cuticular protein	KWMTBOMO05376	105	Cuticular protein RR-1 motif 4 precursor [Bombyx mori]	PF00379: Insect cuticle protein;	IPR000618: Insect cuticle protein; IPR031311: Chitin-binding type R&R consensus;	FBpp0076732	Cuticular protein 65Av	-	-	206.92	128765	205990
Cuticular protein	KWMTBOMO08751	290	protein obstructor-E [Bombyx mori]	PF01607: Chitin binding Peritrophin-A domain;	IPR002557: Chitin binding domain; IPR036508: Chitin binding domain superfamily;	FBpp0079524	obstructor-B	-	-	356.663	1683.72	373.357
Cuticular protein	KWMTBOMO12563	320	cuticular protein RR-1 motif 21 isoform X1 [Bombyx mori]	PF00379: Insect cuticle protein;	IPR031311: Chitin-binding type R&R consensus; IPR000618: Insect cuticle protein;	FBpp0076704	Cuticular protein 65Az	-	-	406.688	6.84405	91.287
Cuticular protein	KWMTBOMO02607	197	Cuticular protein RR-1 motif 1 precursor [Bombyx mori]	PF00379: Insect cuticle protein;	IPR000618: Insect cuticle protein; IPR031311: Chitin-binding type R&R consensus;	FBpp0311862	Cuticular protein 49Ac	-	-	501.192	105.709	268.313
Cuticular protein	KWMTBOMO10863	341	Cuticular protein glycine-rich 8 precursor [Bombyx mori]	-	-	FBpp0292115	-	-	-	531.936	113.762	1.68892
Cuticular protein	KWMTBOMO13100	2191	Collagen, partial [Bombyx mori]	PF00379: Insect cuticle protein; PF01391: Collagen triple helix repeat (20 copies);	IPR000618: Insect cuticle protein; IPR008160: Collagen triple helix repeat; IPR031311: Chitin-binding type R&R consensus;	FBpp0078642	Collagen type IV alpha 1	Collagen type IV alpha 1 (Col4a1) encodes a subunit of Collagen IV and a major component of basement membranes. It is required for muscle and epithelium integrity. [Date last reviewed: 2019-03-07]	Collagen type IV is specific for basement membranes.	670.071	21.9344	17.6679
Cuticular protein	KWMTBOMO05408	199	Cuticular protein glycine-rich 14 precursor [Bombyx mori]	-	-	FBpp0085218	-	-	-	3526.94	47683.2	52.7597
Cuticular protein	KWMTBOMO09333	218	cuticular protein glycine-rich 16 precursor [Bombyx mori]	-	-	FBpp0079716	-	-	-	4049.53	501.855	604.306
Cuticular protein	KWMTBOMO00354	309	Cuticular protein tweedle motif 2 precursor [Bombyx mori]	PF03103: Domain of unknown function (DUF243);	IPR004145: Domain of unknown function DUF243;	FBpp0084471	TweedleT	-	-	4644.78	13076	3.45384
Cuticular protein	KWMTBOMO04356	318	Cuticular protein tweedle motif 3 [Bombyx mori]	PF03103: Domain of unknown function (DUF243);	IPR004145: Domain of unknown function DUF243;	FBpp0084471	TweedleT	-	-	51917.5	86930	21.9491
Cuticular protein	NEWGENE01505	492	cuticular protein RR-2 motif 132 precursor [Bombyx mori]	PF00379: Insect cuticle protein;	IPR000618: Insect cuticle protein; IPR031311: Chitin-binding type R&R consensus;	FBpp0086756	Cuticular protein 50Cb	-	-	0.0839802	1.11852	0
Cuticular protein	KWMTBOMO06668	66	cuticular protein hypothetical 27 precursor [Bombyx mori]	-	-	FBpp0310801	-	-	-	0.953725	1.32933	125.531
Cuticular protein	KWMTBOMO11365	357	uncharacterized protein LOC101735358 isoform X4 [Bombyx mori]	PF01607: Chitin binding Peritrophin-A domain;	IPR036508: Chitin binding domain superfamily; IPR002557: Chitin binding domain;	FBpp0303036	-	-	-	0.0446226	1.90735	0
Cuticular protein	KWMTBOMO13910	404	putative cuticle protein CPG42 [Bombyx mori]	PF16009: Domain of unknown function (DUF4779);	IPR031959: Protein of unknown function DUF4779;	FBpp0291600	-	-	-	0.118333	2.23579	0.0695706
Cuticular protein	NEWGENE01169	201	cuticular protein RR-1 motif 16 precursor [Bombyx mori]	PF00379: Insect cuticle protein;	IPR000618: Insect cuticle protein;	FBpp0076704	Cuticular protein 65Az	-	-	0	2.32028	0
Cuticular protein	KWMTBOMO13149	303	cuticular protein RR-1 motif 36 precursor [Bombyx mori]	PF00379: Insect cuticle protein;	IPR000618: Insect cuticle protein; IPR031311: Chitin-binding type R&R consensus;	FBpp0112271	Cuticular protein 49Aa	-	-	0.105098	2.39265	206.316
Cuticular protein	KWMTBOMO08846	237	protein obstructor-E [Bombyx mori]	PF01607: Chitin binding Peritrophin-A domain;	IPR002557: Chitin binding domain; IPR036508: Chitin binding domain superfamily;	FBpp0078794	obstructor-E	-	Chitin-binding protein that is important for the longitudinal contraction and lateral expansion of the larval cuticle during its conversion into the oval-shaped puparium case. Essential for survival to the second instar larval stage. Confers the orientated contractility and expandability of the larval cuticle by regulating the arrangement of chitin and the formation of supracellular ridges on the…	0	2.68193	3.72919
Cuticular protein	KWMTBOMO10768	320	putative cuticle protein CPG39 [Bombyx mori]	-	-	FBpp0080135	-	-	-	0.348362	2.72837	0
Cuticular protein	NEWGENE01347	171	cuticular protein RR-2 motif 124 precursor [Bombyx mori]	PF00379: Insect cuticle protein;	IPR000618: Insect cuticle protein; IPR031311: Chitin-binding type R&R consensus;	FBpp0304919	Cuticular protein 62Bc	-	-	0	2.89719	0
Cuticular protein	KWMTBOMO13137	174	cuticular protein RR-1 motif 45 precursor [Bombyx mori]	PF00379: Insect cuticle protein;	IPR000618: Insect cuticle protein; IPR031311: Chitin-binding type R&R consensus;	FBpp0112271	Cuticular protein 49Aa	-	-	0	3.9019	5.71572
Cuticular protein	KWMTBOMO03761	1271	mucin-5AC isoform X2 [Bombyx mandarina]	PF01607: Chitin binding Peritrophin-A domain;	IPR002557: Chitin binding domain; IPR036508: Chitin binding domain superfamily;	FBpp0292311	thawb	-	-	0.866563	4.11949	0.365492
Cuticular protein	KWMTBOMO13159	114	cuticular protein RR-1 motif 27 isoform X1 [Bombyx mori]	PF00379: Insect cuticle protein;	IPR000618: Insect cuticle protein; IPR031311: Chitin-binding type R&R consensus;	FBpp0076729	Adult cuticle protein 65Aa	Adult cuticle protein 65Aa (Acp65Aa) encodes an adult-specific cuticle protein. Acp65Aa binds chitin and is only found in regions of flexible cuticle such as the abdominal intersegmental membranes, wing hinges and leg joints. [Date last reviewed: 2019-03-07]	-	0.833473	4.13055	28.7886
Cuticular protein	KWMTBOMO10435	232	cuticular protein RR-1 motif 9 precursor [Bombyx mori]	PF00379: Insect cuticle protein;	IPR000618: Insect cuticle protein; IPR031311: Chitin-binding type R&R consensus;	FBpp0291859	Cuticular protein 47Ef	-	-	0	4.14108	0.120927
Cuticular protein	KWMTBOMO10433	141	cuticular protein RR-1 motif 7 precursor [Bombyx mori]	PF00379: Insect cuticle protein;	IPR000618: Insect cuticle protein; IPR031311: Chitin-binding type R&R consensus;	FBpp0076704	Cuticular protein 65Az	-	-	0.112499	5.33136	0.0992115
Cuticular protein	KWMTBOMO06696	161	cuticular protein hypothetical 9 precursor [Bombyx mori]	-	-	FBpp0111313	-	-	-	0.295831	6.04763	5.82653
Cuticular protein	KWMTBOMO06671	124	cuticular protein hypothetical 26 precursor [Bombyx mori]	-	-	FBpp0312534	Vitelline membrane-like	Vitelline membrane-like (Vml) encodes a structural component of the vitelline membrane. It forms part of a localized structural signal that controls the formation and polarity of the dorsal-ventral axis of the embryo. [Date last reviewed: 2019-03-21]	-	0	6.17518	275.562
Cuticular protein	NEWGENE01356	121	cuticle protein 7-like [Bombyx mandarina]	PF00379: Insect cuticle protein;	IPR000618: Insect cuticle protein;	FBpp0076328	Cuticular protein 66Cb	-	-	0	6.18199	0
Cuticular protein	NEWGENE01351	131	cuticular protein RR-2 motif 119 precursor [Bombyx mori]	PF00379: Insect cuticle protein;	IPR000618: Insect cuticle protein; IPR031311: Chitin-binding type R&R consensus;	FBpp0076328	Cuticular protein 66Cb	-	-	0.97085	6.97102	0
Cuticular protein	NEWGENE01360	152	cuticular protein RR-2 motif 82 precursor [Bombyx mori]	PF00379: Insect cuticle protein;	IPR000618: Insect cuticle protein; IPR031311: Chitin-binding type R&R consensus;	FBpp0076328	Cuticular protein 66Cb	-	-	0.0655604	7.3104	0
Cuticular protein	KWMTBOMO13002	248	cuticular protein RR-2 motif 98 precursor [Bombyx mori]	PF00379: Insect cuticle protein;	IPR031311: Chitin-binding type R&R consensus; IPR000618: Insect cuticle protein;	FBpp0305270	-	-	-	0	8.28651	0
Cuticular protein	KWMTBOMO12985	138	cuticular protein RR-2 motif 121 precursor [Bombyx mori]	PF00379: Insect cuticle protein;	IPR000618: Insect cuticle protein;	FBpp0076328	Cuticular protein 66Cb	-	-	0	8.43662	0
Cuticular protein	KWMTBOMO03942	167	cuticular protein RR-2 motif 72 [Bombyx mori]	PF00379: Insect cuticle protein;	IPR000618: Insect cuticle protein; IPR031311: Chitin-binding type R&R consensus;	FBpp0083221	Cuticular protein 92A	-	-	0.0950887	13.2537	0
Cuticular protein	KWMTBOMO00703	136	U-scoloptoxin(01)-Cw1a [Bombyx mori]	PF01607: Chitin binding Peritrophin-A domain;	IPR002557: Chitin binding domain; IPR036508: Chitin binding domain superfamily;	FBpp0303120	-	-	-	0	16.5778	0
Cuticular protein	KWMTBOMO12997	222	cuticular protein RR-2 motif 102 precursor [Bombyx mori]	PF00379: Insect cuticle protein;	IPR000618: Insect cuticle protein; IPR031311: Chitin-binding type R&R consensus;	FBpp0305270	-	-	-	0	21.6339	0
Cuticular protein	KWMTBOMO06688	247	cuticular protein hypothetical 16 precursor [Bombyx mori]	-	-	FBpp0073711	-	-	-	0.25766	26.6357	1.47697
Cuticular protein	KWMTBOMO06699	170	cuticular protein hypothetical 6 precursor [Bombyx mori]	-	-	FBpp0302609	-	-	-	0.280261	27.0841	0.576703
Cuticular protein	KWMTBOMO06990	655	uncharacterized protein LOC101737072 [Bombyx mori]	PF00379: Insect cuticle protein;	IPR000618: Insect cuticle protein;	FBpp0304092	Cuticular protein 97Ea	-	-	0.024352	40.6178	0
Cuticular protein	NEWGENE01436	252	cuticular protein CPFL family 2 precursor [Bombyx mori]	-	-	FBpp0076541	-	-	-	0.617056	41.2834	0.0453478
Cuticular protein	NEWGENE01354	120	cuticular protein RR-2 motif 117 isoform X1 [Bombyx mori]	PF00379: Insect cuticle protein;	IPR000618: Insect cuticle protein;	FBpp0076328	Cuticular protein 66Cb	-	-	0	44.9013	0
Cuticular protein	KWMTBOMO13016	148	cuticular protein RR-2 motif 85 isoform X1 [Bombyx mori]	PF00379: Insect cuticle protein;	IPR000618: Insect cuticle protein; IPR031311: Chitin-binding type R&R consensus;	FBpp0304919	Cuticular protein 62Bc	-	-	0	57.2846	0.0945506
Cuticular protein	KWMTBOMO12990	170	cuticular protein RR-2 motif 111 precursor [Bombyx mori]	PF00379: Insect cuticle protein;	IPR000618: Insect cuticle protein; IPR031311: Chitin-binding type R&R consensus;	FBpp0080206	Cuticular protein 35B	-	-	0	57.3801	0
Cuticular protein	KWMTBOMO12454	182	cuticular protein RR-2 motif 138 precursor [Bombyx mori]	PF00379: Insect cuticle protein;	IPR000618: Insect cuticle protein;	FBpp0081187	Ccp84Ag	-	-	0	64.3248	0.0769838
Cuticular protein	KWMTBOMO12979	137	cuticular protein RR-2 motif 128 precursor [Bombyx mori]	PF00379: Insect cuticle protein;	IPR000618: Insect cuticle protein; IPR031311: Chitin-binding type R&R consensus;	FBpp0076328	Cuticular protein 66Cb	-	-	0.694561	68.3047	1.53131
Cuticular protein	KWMTBOMO11216	260	cuticular protein RR-1 motif 13 precursor [Bombyx mori]	PF00379: Insect cuticle protein;	IPR000618: Insect cuticle protein; IPR031311: Chitin-binding type R&R consensus;	FBpp0291859	Cuticular protein 47Ef	-	-	0	71.8322	0
Cuticular protein	KWMTBOMO12456	187	endonuclease/exonuclease/phosphatase family protein [Acinetobacter baumannii]	PF00379: Insect cuticle protein;	IPR000618: Insect cuticle protein;	FBpp0081187	Ccp84Ag	-	-	0.0849728	76.8265	0
Cuticular protein	NEWGENE01353	120	cuticular protein RR-2 motif 117 isoform X1 [Bombyx mori]	PF00379: Insect cuticle protein;	IPR000618: Insect cuticle protein;	FBpp0076328	Cuticular protein 66Cb	-	-	0	79.46	0
Cuticular protein	KWMTBOMO13001	248	cuticular protein RR-2 motif 99 precursor [Bombyx mori]	PF00379: Insect cuticle protein;	IPR000618: Insect cuticle protein; IPR031311: Chitin-binding type R&R consensus;	FBpp0305270	-	-	-	0.0641562	82.0305	0.226314
Cuticular protein	KWMTBOMO12455	182	cuticular protein RR-2 motif 138 precursor [Bombyx mori]	PF00379: Insect cuticle protein;	IPR000618: Insect cuticle protein;	FBpp0081187	Ccp84Ag	-	-	0.0872945	90.9308	0.0769838
Cuticular protein	KWMTBOMO12996	222	cuticular protein RR-2 motif 103 precursor [Bombyx mori]	PF00379: Insect cuticle protein;	IPR000618: Insect cuticle protein; IPR031311: Chitin-binding type R&R consensus;	FBpp0305270	-	-	-	0.0716363	98.6506	0
Cuticular protein	KWMTBOMO12452	173	cuticular protein RR-2 motif 75 precursor [Bombyx mori]	PF00379: Insect cuticle protein;	IPR000618: Insect cuticle protein;	FBpp0079492	Cuticular protein 30F	-	-	0.183619	109.71	0.0809657
Cuticular protein	KWMTBOMO11217	260	cuticular protein RR-1 motif 13 precursor [Bombyx mori]	PF00379: Insect cuticle protein;	IPR000618: Insect cuticle protein; IPR031311: Chitin-binding type R&R consensus;	FBpp0291859	Cuticular protein 47Ef	-	-	0	111.019	0.0539772
Cuticular protein	KWMTBOMO11219	280	cuticular protein RR-1 motif 15 precursor [Bombyx mori]	PF00379: Insect cuticle protein;	IPR000618: Insect cuticle protein; IPR031311: Chitin-binding type R&R consensus;	FBpp0291859	Cuticular protein 47Ef	-	-	0.17055	118.806	1.30352
Cuticular protein	KWMTBOMO12986	120	cuticular protein RR-2 motif 118 precursor [Bombyx mori]	PF00379: Insect cuticle protein;	IPR000618: Insect cuticle protein;	FBpp0076328	Cuticular protein 66Cb	-	-	0.132024	123.538	0
Cuticular protein	NEWGENE01355	121	cuticular protein RR-2 motif 110 isoform X1 [Bombyx mori]	PF00379: Insect cuticle protein;	IPR000618: Insect cuticle protein;	FBpp0076328	Cuticular protein 66Cb	-	-	0.0615208	142.344	0
Cuticular protein	KWMTBOMO13004	181	cuticular protein RR-2 motif 97 precursor [Bombyx mori]	PF00379: Insect cuticle protein;	IPR000618: Insect cuticle protein; IPR031311: Chitin-binding type R&R consensus;	FBpp0305270	-	-	-	0.351097	174.705	0.0774068
Cuticular protein	KWMTBOMO12988	101	cuticular protein RR-2 motif 113 isoform X1 [Bombyx mori]	PF00379: Insect cuticle protein;	IPR000618: Insect cuticle protein;	FBpp0076328	Cuticular protein 66Cb	-	-	0.156617	178.712	0
Cuticular protein	KWMTBOMO13147	136	cuticular protein RR-1 motif 37 precursor [Bombyx mori]	PF00379: Insect cuticle protein;	IPR000618: Insect cuticle protein; IPR031311: Chitin-binding type R&R consensus;	FBpp0087031	Cuticular protein 49Ae	-	-	0	187.99	5.34728
Cuticular protein	KWMTBOMO12453	182	cuticular protein RR-2 motif 138 precursor [Bombyx mori]	PF00379: Insect cuticle protein;	IPR000618: Insect cuticle protein;	FBpp0081187	Ccp84Ag	-	-	0	203.601	0.0769838
Cuticular protein	KWMTBOMO13139	131	cuticular protein RR-1 motif 43 precursor [Bombyx mori]	PF00379: Insect cuticle protein;	IPR000618: Insect cuticle protein; IPR031311: Chitin-binding type R&R consensus;	FBpp0112271	Cuticular protein 49Aa	-	-	0.121022	203.77	11.74
Cuticular protein	KWMTBOMO12995	222	cuticular protein RR-2 motif 104 precursor [Bombyx mori]	PF00379: Insect cuticle protein;	IPR000618: Insect cuticle protein; IPR031311: Chitin-binding type R&R consensus;	FBpp0305270	-	-	-	0.859636	226.923	0
Cuticular protein	KWMTBOMO12989	120	cuticular protein RR-2 motif 112 precursor [Bombyx mori]	PF00379: Insect cuticle protein;	IPR000618: Insect cuticle protein;	FBpp0076328	Cuticular protein 66Cb	-	-	0	267.686	0.11643
Cuticular protein	NEWGENE01352	131	cuticle protein 7-like [Bombyx mandarina]	PF00379: Insect cuticle protein;	IPR000618: Insect cuticle protein;	FBpp0076328	Cuticular protein 66Cb	-	-	0.0849728	280.855	0
Cuticular protein	KWMTBOMO12998	224	cuticular protein RR-2 motif 101 precursor [Bombyx mori]	PF00379: Insect cuticle protein;	IPR000618: Insect cuticle protein; IPR031311: Chitin-binding type R&R consensus;	FBpp0305270	-	-	-	0.709995	292.068	0.125227
Cuticular protein	KWMTBOMO12987	120	cuticular protein RR-2 motif 114 precursor [Bombyx mori]	PF00379: Insect cuticle protein;	IPR000618: Insect cuticle protein;	FBpp0076328	Cuticular protein 66Cb	-	-	0.264048	328.903	0
Cuticular protein	KWMTBOMO06992	287	cuticular protein RR-1 motif 55 precursor [Bombyx mori]	PF00379: Insect cuticle protein;	IPR000618: Insect cuticle protein;	FBpp0084505	Cuticular protein 97Eb	-	-	0.610152	422.338	0.782669
Cuticular protein	KWMTBOMO10675	118	cuticular protein hypothetical 32 precursor [Bombyx mori]	-	-	FBpp0075233	-	-	-	0.805457	430.855	3.07806
Cuticular protein	KWMTBOMO13000	181	cuticular protein RR-2 motif 100 precursor [Bombyx mori]	PF00379: Insect cuticle protein;	IPR000618: Insect cuticle protein; IPR031311: Chitin-binding type R&R consensus;	FBpp0305270	-	-	-	0.702193	475.993	0.154814
Cuticular protein	KWMTBOMO06683	423	cuticular protein hypothetical 22 precursor [Bombyx mori]	-	-	FBpp0302913	-	-	-	0.715856	505.787	0.166133
Cuticular protein	KWMTBOMO13011	334	cuticle protein-like [Bombyx mandarina]	PF00379: Insect cuticle protein;	IPR000618: Insect cuticle protein; IPR031311: Chitin-binding type R&R consensus;	FBpp0305270	-	-	-	0.524549	573.827	0.168215
Cuticular protein	KWMTBOMO13828	237	cuticular protein CPFL family 3 precursor [Bombyx mori]	PF11018: Pupal cuticle protein C1;	IPR022727: Pupal cuticle protein C1;	FBpp0312534	Vitelline membrane-like	Vitelline membrane-like (Vml) encodes a structural component of the vitelline membrane. It forms part of a localized structural signal that controls the formation and polarity of the dorsal-ventral axis of the embryo. [Date last reviewed: 2019-03-21]	-	0.402728	747.261	1.59822
Cuticular protein	KWMTBOMO02263	252	cuticular protein RR-2 motif 61 precursor [Bombyx mori]	PF00379: Insect cuticle protein;	IPR000618: Insect cuticle protein; IPR031311: Chitin-binding type R&R consensus;	FBpp0073110	Cuticular protein 64Aa	-	-	0.378851	1005.94	0.27842
Cuticular protein	KWMTBOMO13015	163	cuticular protein RR-2 motif 86 precursor [Bombyx mori]	PF00379: Insect cuticle protein;	IPR000618: Insect cuticle protein; IPR031311: Chitin-binding type R&R consensus;	FBpp0304919	Cuticular protein 62Bc	-	-	0.292224	1495.82	1.03083
Cuticular protein	KWMTBOMO13014	162	cuticular protein RR-2 motif 87 precursor [Bombyx mori]	PF00379: Insect cuticle protein;	IPR000618: Insect cuticle protein; IPR031311: Chitin-binding type R&R consensus;	FBpp0076328	Cuticular protein 66Cb	-	-	0.882049	1863.63	0.691437
Cuticular protein	KWMTBOMO13164	118	cuticular protein RR-1 motif 24 precursor [Bombyx mori]	PF00379: Insect cuticle protein;	IPR000618: Insect cuticle protein; IPR031311: Chitin-binding type R&R consensus;	FBpp0305758	Lcp65Ad	-	-	0	0.748446	4.85386
Antibacterial peptide	KWMTBOMO10108	173	gloverin 2 isoform X1 [Bombyx mori]	PF10793: Gloverin-like protein;	IPR019729: Gloverin-like protein;	FBpp0310352	metabotropic GABA-B receptor subtype 3	metabotropic GABA-B receptor subtype 3 (GABA-B-R3) encodes a G-protein coupled receptor for the GABA neurotransmitter that is coupled to the Go G protein and activation of phospholipase C. Activation of the product of GABA-B-R3 can inhibit neuronal activity. It functions in the olfactory system and in the regulation of sleep and circadian rhythms. [Date last reviewed: 2019-03-07]	-	5.60039	1.10905	0
Antibacterial peptide	KWMTBOMO16427	171	gloverin 4 precursor [Bombyx mori]	PF10793: Gloverin-like protein;	IPR019729: Gloverin-like protein;	FBpp0308937	Multiplexin	Multiplexin (Mp) encodes a Collagen XV/XVIII type protein that functions in motor axon pathfinding. It is required for normal calcium channel abundance, presynaptic calcium influx, and neurotransmitter release. [Date last reviewed: 2019-03-14]	-	11.2382	0.690427	0.327629
Antibacterial peptide	KWMTBOMO10105	173	gloverin 2 isoform X1 [Bombyx mori]	PF10793: Gloverin-like protein;	IPR019729: Gloverin-like protein;	FBpp0310352	metabotropic GABA-B receptor subtype 3	metabotropic GABA-B receptor subtype 3 (GABA-B-R3) encodes a G-protein coupled receptor for the GABA neurotransmitter that is coupled to the Go G protein and activation of phospholipase C. Activation of the product of GABA-B-R3 can inhibit neuronal activity. It functions in the olfactory system and in the regulation of sleep and circadian rhythms. [Date last reviewed: 2019-03-07]	-	11.6598	1.36498	0.323863
Antibacterial peptide	KWMTBOMO13741	66	moricin2 [Bombyx mori]	PF06451: Moricin;	IPR009456: Moricin family; IPR037043: Moricin domain superfamily;	FBpp0074063	-	-	-	118.977	41.8739	8.41077
Antibacterial peptide	KWMTBOMO05616	179	lebocin-3 precursor [Bombyx mori]	-	-	FBpp0304181	-	-	-	192.852	21.689	55.5695
Antibacterial peptide	KWMTBOMO16379	173	gloverin 3 [Bombyx mori]	PF10793: Gloverin-like protein;	IPR019729: Gloverin-like protein;	FBpp0290146	-	-	-	300.493	22.0957	56.9189
Antibacterial peptide	KWMTBOMO03710	214	attacin-like [Bombyx mori]	PF03768: Attacin, N-terminal region; PF03769: Attacin, C-terminal region;	IPR005520: Attacin, N-terminal; IPR005521: Attacin, C-terminal;	FBpp0086567	Attacin-A	Attacin-A (AttA) encodes an antibacterial peptide with activity against Gram-negative bacteria. It is expressed in the fat body and various epithelia under the regulation of the immune deficiency and, to a lesser extent, Toll pathways. [Date last reviewed: 2019-03-07]	Hemolymph antibacterial protein.	557.71	52.2653	19.5922
Antibacterial peptide	KWMTBOMO03709	214	attacin precursor [Bombyx mori]	PF03768: Attacin, N-terminal region; PF03769: Attacin, C-terminal region;	IPR005520: Attacin, N-terminal; IPR005521: Attacin, C-terminal;	FBpp0086567	Attacin-A	Attacin-A (AttA) encodes an antibacterial peptide with activity against Gram-negative bacteria. It is expressed in the fat body and various epithelia under the regulation of the immune deficiency and, to a lesser extent, Toll pathways. [Date last reviewed: 2019-03-07]	Hemolymph antibacterial protein.	2777.55	181.582	46.6543
Ataxin	KWMTBOMO03992	589	ataxin-2 homolog isoform X1 [Bombyx mori]	-	-	FBpp0075526	PAX transcription activation domain interacting protein	PAX transcription activation domain interacting protein (Ptip) encodes a component of a Histone H3K4 methyltransferase complex that contributes to Trithorax-mediated epigenetic imprinting during development. [Date last reviewed: 2018-11-15]	-	38.8	135.384	0.764097
Bromodomain-containing protein	KWMTBOMO10676	694	bromodomain-containing protein 4-like [Bombyx mori]	-	-	FBpp0073569	-	-	-	2.18362	280.651	0.0608117
Cadherin	KWMTBOMO12932	2190	protocadherin-like wing polarity protein stan [Bombyx mori]	PF00028: Cadherin domain; PF00008: EGF-like domain; PF02210: Laminin G domain; PF00053: Laminin EGF domain;	IPR000152: EGF-type aspartate/asparagine hydroxylation site; IPR000742: EGF-like domain; IPR001791: Laminin G domain; IPR001881: EGF-like calcium-binding domain; IPR002049: Laminin EGF domain; IPR002126: Cadherin-like; IPR013320: Concanavalin A-like lectin/glucanase domain superfamily; IPR015919: Cadherin-like superfamily; IPR020894: Cadherin conserved site;	FBpp0308549	starry night	starry night (stan) encodes the seven-pass transmembrane cadherin that controls planar cell polarity, neuronal dendrite morphogenesis, and axon guidance. [Date last reviewed: 2019-03-14]	Involved in the fz signaling pathway that controls wing tissue polarity. Also mediates homophilic cell adhesion. May play a role in initiating prehair morphogenesis. May play a critical role in tissue polarity and in formation of normal dendrite fields. During planar cell polarity, stabilizes asymmetric PCP domains together with ATP6AP2 (PubMed:23292348).	2.72689	0.535231	0.0771595
Cadherin	KWMTBOMO07122	1801	cadherin-86C [Bombyx mori]	PF00028: Cadherin domain;	IPR002126: Cadherin-like; IPR020894: Cadherin conserved site; IPR015919: Cadherin-like superfamily;	FBpp0293205	Cadherin 86C	Cadherin 86C (Cad86C) encodes a member of the cadherin superfamily of transmembrane proteins, which mediate cell-cell adhesion and/or cell-cell communication. [Date last reviewed: 2019-03-07]	Cadherins are calcium-dependent cell adhesion proteins. They preferentially interact with themselves in a homophilic manner in connecting cells (By similarity).	0.292548	1.03794	0.19545
Calumenin	KWMTBOMO08098	73	calumenin [Bombyx mandarina]	-	-	FBpp0088881	supercoiling factor	supercoiling factor (scf) encodes two polypeptides: DCB45 and its N-teminally truncated form Scf. Scf is a nuclear protein that introduces negative supercoils into DNA in conjunction with topoisomerase II. DCB45 is an endoplasmic reticulum-resident protein. [Date last reviewed: 2019-03-14]	-	471.259	240.716	111.752
Cell wall protein	KWMTBOMO02483	469	cell wall protein IFF6 [Bombyx mori]	-	-	FBpp0306738	Alhambra	Alhambra (Alh) encodes a zinc finger/leucine zipper nuclear protein. It is required in the nervous system for maintaining eve expression and normal growth. It is also involved in muscle development and male courtship behavior. [Date last reviewed: 2019-03-07]	-	9299.63	3.09517	1.79847
Cell wall protein	KWMTBOMO00971	210	glycine-rich cell wall structural protein 1.0-like [Bombyx mori]	-	-	FBpp0291859	Cuticular protein 47Ef	-	-	0	0	1.40213
Chemosensory protein	KWMTBOMO11541	124	chemosensory protein 8 precursor [Bombyx mori]	PF03392: Insect pheromone-binding family, A10/OS-D;	IPR005055: Insect odorant-binding protein A10/Ejaculatory bulb-specific protein 3; IPR036682: Insect odorant-binding protein A10/Ejaculatory bulb-specific protein 3 superfamily;	FBpp0310115	Pherokine 3	-	-	1.15019	1.66255	25.6966
Chemosensory protein	KWMTBOMO11528	191	uncharacterized protein LOC101743765 [Bombyx mori]	PF03392: Insect pheromone-binding family, A10/OS-D;	IPR005055: Insect odorant-binding protein A10/Ejaculatory bulb-specific protein 3; IPR036682: Insect odorant-binding protein A10/Ejaculatory bulb-specific protein 3 superfamily;	FBpp0310115	Pherokine 3	-	-	1.33124	436.976	0.366876
Chemosensory protein	KWMTBOMO11532	123	chemosensory protein 1 [Bombyx mori]	PF03392: Insect pheromone-binding family, A10/OS-D;	IPR005055: Insect odorant-binding protein A10/Ejaculatory bulb-specific protein 3; IPR036682: Insect odorant-binding protein A10/Ejaculatory bulb-specific protein 3 superfamily;	FBpp0309999	Ejaculatory bulb protein III	-	Protein component of the posterior mating plug.	1.67479	1.67596	1307.69
Chemosensory protein	KWMTBOMO11531	203	chemosensory protein 3 [Bombyx mori]	PF03392: Insect pheromone-binding family, A10/OS-D;	IPR005055: Insect odorant-binding protein A10/Ejaculatory bulb-specific protein 3; IPR036682: Insect odorant-binding protein A10/Ejaculatory bulb-specific protein 3 superfamily;	FBpp0309999	Ejaculatory bulb protein III	-	Protein component of the posterior mating plug.	5.55989	1.60084	14.2262
Chemosensory protein	KWMTBOMO11533	127	chemosensory protein 4 [Bombyx mori]	PF03392: Insect pheromone-binding family, A10/OS-D;	IPR005055: Insect odorant-binding protein A10/Ejaculatory bulb-specific protein 3; IPR036682: Insect odorant-binding protein A10/Ejaculatory bulb-specific protein 3 superfamily;	FBpp0309999	Ejaculatory bulb protein III	-	Protein component of the posterior mating plug.	40.4365	1324.15	1768.6
Chemosensory protein	KWMTBOMO11537	120	chemosensory protein 13 [Bombyx mori]	PF03392: Insect pheromone-binding family, A10/OS-D;	IPR005055: Insect odorant-binding protein A10/Ejaculatory bulb-specific protein 3; IPR036682: Insect odorant-binding protein A10/Ejaculatory bulb-specific protein 3 superfamily;	FBpp0309999	Ejaculatory bulb protein III	-	Protein component of the posterior mating plug.	191.435	0.981434	0.11643
Chemosensory protein	KWMTBOMO11540	222	chemosensory protein 7 precursor [Bombyx mori]	PF03392: Insect pheromone-binding family, A10/OS-D;	IPR036682: Insect odorant-binding protein A10/Ejaculatory bulb-specific protein 3 superfamily; IPR005055: Insect odorant-binding protein A10/Ejaculatory bulb-specific protein 3;	FBpp0075050	antennal protein 10	-	-	1230.85	379.292	2416.57
Chemosensory protein	KWMTBOMO11529	134	chemosensory protein 12 isoform X1 [Bombyx mori]	PF03392: Insect pheromone-binding family, A10/OS-D;	IPR036682: Insect odorant-binding protein A10/Ejaculatory bulb-specific protein 3 superfamily; IPR005055: Insect odorant-binding protein A10/Ejaculatory bulb-specific protein 3;	FBpp0309999	Ejaculatory bulb protein III	-	Protein component of the posterior mating plug.	0	21.1117	0
Chorion protein	KWMTBOMO00739	103	chorion class CA protein ERA.2-like [Bombyx mori]	-	-	FBpp0305751	-	-	-	4.91535	2.99738	10.566
Chorion protein	KWMTBOMO00767	182	chorion class CB protein M5H4-like [Bombyx mori]	PF01723: Chorion protein;	IPR002635: Chorion protein;	FBpp0079716	-	-	-	0	1.13562	0
Chorion protein	NEWGENE00086	131	chorion class A protein L11 [Bombyx mori]	PF01723: Chorion protein;	IPR002635: Chorion protein;	FBpp0291511	-	-	-	0	2.65729	0.0869632
Collagen	KWMTBOMO08833	1382	collagen alpha-1(I) chain [Bombyx mori]	PF01391: Collagen triple helix repeat (20 copies); PF13417: Glutathione S-transferase, N-terminal domain; PF14497: Glutathione S-transferase, C-terminal domain;	IPR010987: Glutathione S-transferase, C-terminal-like; IPR008160: Collagen triple helix repeat; IPR004045: Glutathione S-transferase, N-terminal; IPR040079: Glutathione Transferase family; IPR036282: Glutathione S-transferase, C-terminal domain superfamily; IPR034333: Glutathione S-transferases, class Zeta , N-terminal; IPR036249: Thioredoxin-like superfamily; IPR013320: Concanavalin A-like lecti…	FBpp0078642	Collagen type IV alpha 1	Collagen type IV alpha 1 (Col4a1) encodes a subunit of Collagen IV and a major component of basement membranes. It is required for muscle and epithelium integrity. [Date last reviewed: 2019-03-07]	Collagen type IV is specific for basement membranes.	10.1532	6.20386	13.3852
Collagen	KWMTBOMO01973	1806	collagen alpha-1(IV) chain [Bombyx mori]	PF01391: Collagen triple helix repeat (20 copies); PF01413: C-terminal tandem repeated domain in type 4 procollagen;	IPR016187: C-type lectin fold; IPR008160: Collagen triple helix repeat; IPR001442: Collagen IV, non-collagenous; IPR036954: Collagen IV, non-collagenous domain superfamily;	FBpp0305721	viking	viking (vkg) encodes a subunit of Collagen IV and a major component of basement membranes. It is secreted by haemocytes and fat body cells and is required for the normal morphogenesis of many tissues. It also contributes to TGF-beta signalling in the early embryo and the developing Malpighian tubules. [Date last reviewed: 2019-03-21]	-	467.286	605.629	110.825
Collagen	KWMTBOMO01975	1813	collagen alpha-1(IV) chain [Bombyx mandarina]	PF01391: Collagen triple helix repeat (20 copies); PF01413: C-terminal tandem repeated domain in type 4 procollagen;	IPR001442: Collagen IV, non-collagenous; IPR008160: Collagen triple helix repeat; IPR016187: C-type lectin fold; IPR036954: Collagen IV, non-collagenous domain superfamily;	FBpp0078642	Collagen type IV alpha 1	Collagen type IV alpha 1 (Col4a1) encodes a subunit of Collagen IV and a major component of basement membranes. It is required for muscle and epithelium integrity. [Date last reviewed: 2019-03-07]	Collagen type IV is specific for basement membranes.	516.278	637.269	132.943
Collagen	KWMTBOMO00319	1635	collagen alpha-1(I) chain [Bombyx mori]	-	-	FBpp0075796	pericardin	pericardin (prc) encodes a type IV collagen-like extracellular matrix protein involved in heart development. [Date last reviewed: 2019-03-14]	-	635.764	341.552	29.5711
Collagen	KWMTBOMO13515	381	collagen alpha-1(VIII) chain [Bombyx mori]	-	-	FBpp0271741	farmer	-	-	0.167276	219.243	2.76598
Condensin complex protein	KWMTBOMO14001	530	uncharacterized protein LOC101736680 [Bombyx mori]	PF06278: Condensin II complex subunit CAP-H2 or CNDH2, N-terminal;	IPR009378: Condensin II complex subunit H2, N-terminal; IPR031739: Condensin-2 complex subunit H2;	FBpp0297276	RALBP1 associated Eps domain containing	-	-	4.75336	3.04711	0.875528
Contactin	KWMTBOMO05270	1142	contactin [Bombyx mori]	PF13927: Immunoglobulin domain; PF07679: Immunoglobulin I-set domain; PF00041: Fibronectin type III domain;	IPR001304: C-type lectin-like; IPR003598: Immunoglobulin subtype 2; IPR003599: Immunoglobulin subtype; IPR003961: Fibronectin type III; IPR007110: Immunoglobulin-like domain; IPR013098: Immunoglobulin I-set; IPR013783: Immunoglobulin-like fold; IPR016186: C-type lectin-like/link domain superfamily; IPR016187: C-type lectin fold; IPR036116: Fibronectin type III superfamily; IPR036179: Immunoglobul…	FBpp0078557	Contactin	Contactin (Cont) encodes a GPI-anchored cell adhesion molecule. It interacts with the product of Nrx-IV in cis to organize septate junctions in epithelial cells and also between ensheathing glial cells and neurons. [Date last reviewed: 2019-03-07]	Required for organization of septate junctions and paracellular barrier functions. Septate junctions, which are the equivalent of vertebrates tight junctions, are characterized by regular arrays of transverse structures that span the intermembrane space and form a physical barrier to diffusion.	10.0769	3.16884	2.23091
C-type lectin	KWMTBOMO15666	314	C-type lectin 19 precursor [Bombyx mori]	PF00059: Lectin C-type domain;	IPR001304: C-type lectin-like; IPR016186: C-type lectin-like/link domain superfamily; IPR016187: C-type lectin fold;	FBpp0291558	lectin-37Db	-	Galactose-specific lectin that displays calcium-dependent activity (PubMed:16475980, PubMed:17287021). Binds to the surface of hemocytes and enhances hemocyte encapsulation and melanization (PubMed:17287021). This is likely by interacting with carbohydrates on the surface of the hemocytes (PubMed:17287021). Also displays agglutination activity against the Gram-negative bacterium E.coli (PubMed:17…	3.14427	2.49759	58.0517
C-type lectin	KWMTBOMO06511	81	C-type lectin 37Db [Bombyx mandarina]	-	-	FBpp0072555	triforce	-	-	3.31187	7.78414	2.92069
C-type lectin	KWMTBOMO10688	129	lectin 5 [Bombyx mori]	PF00059: Lectin C-type domain;	IPR001304: C-type lectin-like; IPR016186: C-type lectin-like/link domain superfamily; IPR016187: C-type lectin fold;	FBpp0300624	lectin-21Cb	-	-	70.5353	20.896	6.71891
C-type lectin	KWMTBOMO09136	218	C-type lectin 16 precursor [Bombyx mori]	-	IPR001304: C-type lectin-like; IPR016186: C-type lectin-like/link domain superfamily; IPR016187: C-type lectin fold; IPR018378: C-type lectin, conserved site;	FBpp0082040	-	-	-	107.666	531.883	24.3163
C-type lectin	KWMTBOMO02873	348	uncharacterized protein LOC101744379 isoform X2 [Bombyx mori]	-	IPR001304: C-type lectin-like; IPR016187: C-type lectin fold;	FBpp0296983	narrow	-	-	109.764	32.1128	13.8458
C-type lectin	KWMTBOMO09362	378	uncharacterized protein LOC101737575 [Bombyx mori]	PF00059: Lectin C-type domain;	IPR001304: C-type lectin-like; IPR016186: C-type lectin-like/link domain superfamily; IPR016187: C-type lectin fold;	FBpp0271913	-	-	-	366.917	47.1567	0.334544
C-type lectin	KWMTBOMO01884	221	C-type lectin 4 isoform X2 [Bombyx mori]	PF00059: Lectin C-type domain;	IPR001304: C-type lectin-like; IPR016186: C-type lectin-like/link domain superfamily; IPR016187: C-type lectin fold; IPR018378: C-type lectin, conserved site;	FBpp0303564	-	-	-	4071.94	1430.66	1.20573
C-type lectin	KWMTBOMO15665	312	macrophage mannose receptor 1 [Bombyx mori]	PF00059: Lectin C-type domain;	IPR001304: C-type lectin-like; IPR016186: C-type lectin-like/link domain superfamily; IPR016187: C-type lectin fold;	FBpp0289532	Seminal fluid protein 24F	-	-	0.408304	2.4187	297.649
CUB and sushi domain-containing protein 3	KWMTBOMO00083	82	CUB and sushi domain-containing protein 3 isoform X3 [Bombyx mori]	PF00084: Sushi repeat (SCR repeat);	IPR000436: Sushi/SCR/CCP domain; IPR035976: Sushi/SCR/CCP superfamily;	FBpp0303428	-	-	-	6.7364	1.25192	0
Draper-like protein	KWMTBOMO05050	211	protein draper-like [Bombyx mandarina]	PF00053: Laminin EGF domain; PF07546: EMI domain;	IPR000742: EGF-like domain; IPR002049: Laminin EGF domain; IPR011489: EMI domain;	FBpp0306205	draper	draper (drpr) encodes a single-pass transmembrane receptor that is involved in phagocytosis by glia, macrophages, and epithelia. It signals downstream through the proteins encoded by Src42A and Shark to promote Rac1 function and transcriptional changes through the products of Jra and Stat92E. It is also required for activation of autophagy in salivary glands. [Date last reviewed: 2019-03-21]	Receptor which is involved in the phagocytosis of a variety of cells including apoptotic cells, severed and pruned axons, degenerating dendrites, salivary gland cells, germline cells and bacteria (PubMed:15342648, PubMed:16772168, PubMed:16772169, PubMed:18984163, PubMed:20577216, PubMed:22992958, PubMed:24412417). Binds to the ligand prtp which relocates from the endoplasmic reticulum to the cel…	5.04867	2.80079	0.398718
Ecdysteroid-regulated 16 kDa protein	KWMTBOMO10746	145	ecdysteroid-regulated 16 kDa protein precursor [Bombyx mori]	PF02221: ML domain;	IPR003172: MD-2-related lipid-recognition domain; IPR039670: Sterol transport protein NPC2-like; IPR033916: Npc2 like, ML domain; IPR014756: Immunoglobulin E-set;	FBpp0077492	Niemann-Pick type C-2a	Niemann-Pick type C-2a (Npc2a) encodes a protein involved in regulating sterol homeostasis and hydroxyecdysone biosynthesis. It also plays a role in the immune signaling via interaction with bacterial lipopolysaccharides, lipid A, peptidoglycan and lipoteichoic acid. [Date last reviewed: 2021-01-21]	Functions redundantly with Npc2b in regulating sterol homeostasis and ecdysteroid biosynthesis, probably by controlling the availability of sterol substrate.	401.342	189.823	35.2201
Endoplasmic reticulum protein	KWMTBOMO09755	254	protein windbeutel [Bombyx mori]	PF07912: ERp29, N-terminal domain; PF07749: Endoplasmic reticulum protein ERp29, C-terminal domain;	IPR011679: Endoplasmic reticulum resident protein 29, C-terminal; IPR012883: ERp29, N-terminal; IPR016855: Endoplasmic reticulum resident protein 29; IPR036249: Thioredoxin-like superfamily; IPR036356: Endoplasmic reticulum resident protein 29, C-terminal domain superfamily;	FBpp0309412	windbeutel	windbeutel (wbl) encodes a Toll signaling pathway member protein residing in the endoplasmic reticulum. It is required for the transport of the product of pip to the Golgi in ovarian follicle cells. [Date last reviewed: 2019-03-21]	Probable chaperone protein involved in dorsoventral axis patterning in early embryos. Probably acts by folding and targeting pipe (pip) into the Golgi.	58.4493	33.0647	74.418
Enzyme inhibitor	KWMTBOMO01591	907	serine protease inhibitor 15 precursor [Bombyx mori]	PF00079: Serpin (serine protease inhibitor);	IPR000215: Serpin family; IPR036186: Serpin superfamily; IPR042178: Serpin superfamily, domain 1; IPR023796: Serpin domain;	FBpp0289565	Serpin 42Da	Serpin 42Da (Spn42Da) encodes an endopeptidase inhibitor involved in hormone processing regulation. [Date last reviewed: 2019-07-11]	-	1.82972	3.35138	0.0620618
Enzyme inhibitor	KWMTBOMO13264	364	serine protease inhibitor 19 precursor [Bombyx mori]	PF00079: Serpin (serine protease inhibitor);	IPR023796: Serpin domain; IPR042178: Serpin superfamily, domain 1; IPR042185: Serpin superfamily, domain 2; IPR000215: Serpin family; IPR015557: Leukocyte elastase inhibitor (serpin B1); IPR036186: Serpin superfamily;	FBpp0301273	Serpin 42De	-	-	2.53848	61.5322	0.0385974
Enzyme inhibitor	KWMTBOMO13891	1114	mucin-17 [Bombyx mori]	PF00079: Serpin (serine protease inhibitor);	IPR000215: Serpin family; IPR015557: Leukocyte elastase inhibitor (serpin B1); IPR023795: Serpin, conserved site; IPR023796: Serpin domain; IPR036186: Serpin superfamily; IPR042178: Serpin superfamily, domain 1; IPR042185: Serpin superfamily, domain 2;	FBpp0298308	-	-	-	7.32123	1.69077	0.17689
Enzyme inhibitor	KWMTBOMO13450	153	inducible metalloproteinase inhibitor protein-like [Bombyx mori]	PF01826: Trypsin Inhibitor like cysteine rich domain;	IPR002919: Trypsin Inhibitor-like, cysteine rich domain; IPR036084: Serine protease inhibitor-like superfamily;	FBpp0080191	Nimrod B2	-	-	7.98745	1.54225	2.3785
Enzyme inhibitor	KWMTBOMO01545	88	fungal protease inhibitor F-like [Bombyx mori]	PF01826: Trypsin Inhibitor like cysteine rich domain;	IPR002919: Trypsin Inhibitor-like, cysteine rich domain; IPR036084: Serine protease inhibitor-like superfamily;	FBpp0304632	dumpy	dumpy (dpy) encodes an extracellular protein involved in epidermal-cuticle attachment, aposition of wing surfaces and trachea development. [Date last reviewed: 2019-09-26]	-	8.79517	16.8456	0.316585
Enzyme inhibitor	KWMTBOMO01484	188	serine protease inhibitor dipetalogastin [Bombyx mori]	PF00050: Kazal-type serine protease inhibitor domain;	IPR002350: Kazal domain; IPR036058: Kazal domain superfamily;	FBpp0076385	-	-	-	10.7345	28.6673	4.24877
Enzyme inhibitor	KWMTBOMO01422	962	reversion-inducing cysteine-rich protein with Kazal motifs [Bombyx mori]	PF07648: Kazal-type serine protease inhibitor domain;	IPR036058: Kazal domain superfamily; IPR002350: Kazal domain; IPR039016: Reversion-inducing cysteine-rich protein with Kazal motifs;	FBpp0306008	Reversion-inducing-cysteine-rich protein with kazal motifs	-	-	11.2637	2.45091	3.96455
Enzyme inhibitor	KWMTBOMO10386	121	uncharacterized protein LOC101738364 [Bombyx mori]	PF08246: Cathepsin propeptide inhibitor domain (I29);	IPR013201: Cathepsin propeptide inhibitor domain (I29); IPR038765: Papain-like cysteine peptidase superfamily;	FBpp0078465	Cathepsin F	-	May have a role in autophagic cell death.	12.4395	10.0989	3197.06
Enzyme inhibitor	KWMTBOMO04903	134	WAP four-disulfide core domain protein 2 [Bombyx mori]	PF00095: WAP-type (Whey Acidic Protein) 'four-disulfide core';	IPR008197: WAP-type 'four-disulfide core' domain; IPR036645: Elafin-like superfamily;	FBpp0084572	-	-	-	24.2582	30.0182	81.6063
Enzyme inhibitor	KWMTBOMO16403	410	serine protease inhibitor 4 precursor [Bombyx mori]	PF00079: Serpin (serine protease inhibitor);	IPR036186: Serpin superfamily; IPR023796: Serpin domain; IPR042185: Serpin superfamily, domain 2; IPR000215: Serpin family; IPR042178: Serpin superfamily, domain 1;	FBpp0311802	Serpin 77Ba	Serpin 77Ba (Spn77Ba) encodes a serine protease inhibitor of the serpin family. It functions in the trachea in a protease cascade required for melanization, a host defense reaction against microbial pathogens. [Date last reviewed: 2019-03-14]	Serine protease inhibitor which plays an essential role in regulating the tracheal melanization immune response to bacterial and fungal infection (PubMed:18854145, PubMed:22227521). Acts by negatively regulating a protease cascade involving Mp1 and Sp7, that functions in the activation of the Hayan-phenoloxidase (PPO1) cascade (PubMed:18854145).	64.1717	145.227	118.703
Enzyme inhibitor	KWMTBOMO11319	395	chymotrypsin inhibitor CI-8A, partial [Bombyx mori]	PF00079: Serpin (serine protease inhibitor);	IPR000215: Serpin family; IPR023795: Serpin, conserved site; IPR023796: Serpin domain; IPR036186: Serpin superfamily; IPR042178: Serpin superfamily, domain 1; IPR042185: Serpin superfamily, domain 2;	FBpp0079243	Serpin 28F	Serpin 28F (Spn28F) encodes a predicted serine protease inhibitor. It is expressed in the male accessory glands and transferred to females during mating. [Date last reviewed: 2019-03-14]	-	66.7234	30.0632	4189.34
Enzyme inhibitor	KWMTBOMO13853	551	mucin-2 [Manduca sexta]	PF07648: Kazal-type serine protease inhibitor domain;	IPR002350: Kazal domain; IPR036058: Kazal domain superfamily; IPR039932: Serine protease inhibitor Kazal-type 4-like;	FBpp0111672	-	-	-	68.6457	13.1769	56.1735
Enzyme inhibitor	KWMTBOMO03900	412	serine protease inhibitor 11 precursor [Bombyx mori]	PF00079: Serpin (serine protease inhibitor);	IPR000215: Serpin family; IPR015557: Leukocyte elastase inhibitor (serpin B1); IPR023795: Serpin, conserved site; IPR023796: Serpin domain; IPR036186: Serpin superfamily; IPR042178: Serpin superfamily, domain 1; IPR042185: Serpin superfamily, domain 2;	FBpp0085912	Serpin 55B	-	-	107.183	240.31	210.945
Enzyme inhibitor	KWMTBOMO08926	400	serine protease inhibitor 2 isoform X3 [Bombyx mori]	PF00079: Serpin (serine protease inhibitor);	IPR023796: Serpin domain; IPR036186: Serpin superfamily; IPR000215: Serpin family; IPR042178: Serpin superfamily, domain 1; IPR042185: Serpin superfamily, domain 2; IPR015557: Leukocyte elastase inhibitor (serpin B1);	FBpp0085524	Serpin 42Da	Serpin 42Da (Spn42Da) encodes an endopeptidase inhibitor involved in hormone processing regulation. [Date last reviewed: 2019-07-11]	-	155.526	75.3314	425.1
Enzyme inhibitor	KWMTBOMO09342	113	carboxypeptidase inhibitor [Bombyx mori]	-	-	FBpp0311195	-	-	-	260.923	115.889	410.777
Enzyme inhibitor	KWMTBOMO08957	413	serine protease inhibitor 6 isoform X1 [Bombyx mori]	PF00079: Serpin (serine protease inhibitor);	IPR000215: Serpin family; IPR023796: Serpin domain; IPR036186: Serpin superfamily; IPR042178: Serpin superfamily, domain 1; IPR042185: Serpin superfamily, domain 2;	FBpp0082596	Serpin 88Ea	-	Serine protease inhibitor with activity toward trypsin (PubMed:18956323). Negatively regulates the Toll signaling pathway and suppresses the expression of the antifungal peptide drosomycin (PubMed:19581577). Its negative regulation of the Toll signaling pathway also results in the inhibition of the melanization immune response via the phenoloxidase (PPO1) cascade (PubMed:19581577). Essential for …	267.213	85.3361	8.5413
Enzyme inhibitor	KWMTBOMO13263	171	serine protease inhibitor 23 precursor [Bombyx mori]	PF00079: Serpin (serine protease inhibitor);	IPR042178: Serpin superfamily, domain 1; IPR023796: Serpin domain; IPR036186: Serpin superfamily;	FBpp0289586	Serpin 42Dd	-	Serine protease inhibitor with activity toward trypsin. Involved in innate immunity to fungal infection by negatively regulating the Toll signaling pathway and suppressing the expression of the antifungal peptide drosomycin. Acts upstream of SPE and grass, and downstream of the fungal cell wall pattern recognition receptor GNBP3. May function specifically in the GNBP3-dependent beta-1,3-glucan br…	378.568	188.228	0.0819072
Enzyme inhibitor	KWMTBOMO03899	458	serine protease inhibitor 3 precursor [Bombyx mori]	PF00079: Serpin (serine protease inhibitor);	IPR000215: Serpin family; IPR015557: Leukocyte elastase inhibitor (serpin B1); IPR023795: Serpin, conserved site; IPR023796: Serpin domain; IPR036186: Serpin superfamily; IPR042178: Serpin superfamily, domain 1; IPR042185: Serpin superfamily, domain 2;	FBpp0305543	Serpin 27A	Serpin 27A (Spn27A) encodes a hemolymphatic serpin that negatively regulates a serine protease involved in the melanization cascade. It also inhibits the serine protease encoded by ea in dorsoventral patterning of the early embryo. [Date last reviewed: 2019-03-14]	Serine protease inhibitor that functions in embryonic dorsoventral patterning and the melanization immune response (PubMed:14654000, PubMed:14667416, PubMed:12408809, PubMed:12456640, PubMed:16861233, PubMed:16322759, PubMed:18801354, PubMed:22227521, PubMed:24260243, PubMed:24788090). Regulates dorsoventral axis formation during early development by inhibiting the serine protease easter, and is …	549.202	36.7062	54.8482
Enzyme inhibitor	KWMTBOMO10388	105	BCP inhibitor precursor [Bombyx mori]	PF08246: Cathepsin propeptide inhibitor domain (I29);	IPR038765: Papain-like cysteine peptidase superfamily; IPR013201: Cathepsin propeptide inhibitor domain (I29);	FBpp0078465	Cathepsin F	-	May have a role in autophagic cell death.	809.445	1750.77	568.04
Enzyme inhibitor	KWMTBOMO13850	96	kazal-type proteinase inhibitor [Bombyx mori]	PF07648: Kazal-type serine protease inhibitor domain;	IPR002350: Kazal domain; IPR036058: Kazal domain superfamily;	FBpp0081403	-	-	-	1778.48	763.634	2187.57
Enzyme inhibitor	KWMTBOMO11789	515	agrin [Bombyx mori]	PF07648: Kazal-type serine protease inhibitor domain;	IPR002350: Kazal domain; IPR036058: Kazal domain superfamily;	FBpp0076385	-	-	-	2747.56	5.95493	0.382234
Enzyme inhibitor	KWMTBOMO03901	513	serine protease inhibitor 10 precursor [Bombyx mori]	PF00079: Serpin (serine protease inhibitor);	IPR000215: Serpin family; IPR023795: Serpin, conserved site; IPR023796: Serpin domain; IPR036186: Serpin superfamily; IPR042178: Serpin superfamily, domain 1; IPR042185: Serpin superfamily, domain 2;	FBpp0085060	Serpin 100A	-	-	9911.89	20.9956	39.5232
Enzyme inhibitor	KWMTBOMO16398	395	serine protease inhibitor 32 precursor [Bombyx mori]	PF00079: Serpin (serine protease inhibitor);	IPR000215: Serpin family; IPR023796: Serpin domain; IPR036186: Serpin superfamily; IPR042178: Serpin superfamily, domain 1; IPR042185: Serpin superfamily, domain 2;	FBpp0311802	Serpin 77Ba	Serpin 77Ba (Spn77Ba) encodes a serine protease inhibitor of the serpin family. It functions in the trachea in a protease cascade required for melanization, a host defense reaction against microbial pathogens. [Date last reviewed: 2019-03-14]	Serine protease inhibitor which plays an essential role in regulating the tracheal melanization immune response to bacterial and fungal infection (PubMed:18854145, PubMed:22227521). Acts by negatively regulating a protease cascade involving Mp1 and Sp7, that functions in the activation of the Hayan-phenoloxidase (PPO1) cascade (PubMed:18854145).	0	1.12456	3.05952
Enzyme inhibitor	NEWGENE00423	115	uncharacterized protein LOC114357494 [Ostrinia furnacalis]	-	IPR036058: Kazal domain superfamily;	FBpp0306060	-	-	-	0.311807	50.3273	2.17233
Extensin	KWMTBOMO03803	377	proline-rich Extensin-like protein EPR1 isoform X1 [Bombyx mori]	-	-	FBpp0073733	-	-	-	418.728	49.5199	22.1383
Extensin	KWMTBOMO06337	1006	Extensin-2 [Bombyx mori]	-	-	FBpp0073733	-	-	-	420.408	0.176892	0.111921
Extensin	KWMTBOMO02808	143	proline-rich Extensin-like protein EPR1 [Bombyx mori]	-	-	FBpp0297712	-	-	-	446.41	304.924	708.315
Extensin	NEWGENE00965	447	leucine-rich repeat extensin-like protein 3 [Bombyx mori]	-	-	FBpp0073157	-	-	-	0.734734	9.6513	0
Extensin	KWMTBOMO13552	192	extensin [Bombyx mori]	PF16042: Domain of unknown function (DUF4794);	IPR032011: Domain of unknown function DUF4794;	FBpp0078109	-	-	-	0.331086	0	10.8033
Fibrillin	KWMTBOMO16072	1499	fibrillin-1 [Bombyx mori]	PF12662: Complement Clr-like EGF-like; PF07645: Calcium-binding EGF domain;	IPR000152: EGF-type aspartate/asparagine hydroxylation site; IPR000742: EGF-like domain; IPR001881: EGF-like calcium-binding domain; IPR009030: Growth factor receptor cysteine-rich domain superfamily; IPR018097: EGF-like calcium-binding, conserved site; IPR026823: Complement Clr-like EGF domain;	FBpp0311184	-	-	-	1.74659	4.20585	0.986163
Fibrillin	KWMTBOMO05348	581	fibrillin-like protein [Bombyx mori]	PF02363: Cysteine rich repeat;	IPR000742: EGF-like domain; IPR003341: Cysteine rich repeat, tripleX;	FBpp0080191	Nimrod B2	-	-	28.4639	93.3755	160.657
Fibroin protein	KWMTBOMO09332	1194	fibroin heavy chain-like isoform X1 [Bombyx mori]	-	-	FBpp0075796	pericardin	pericardin (prc) encodes a type IV collagen-like extracellular matrix protein involved in heart development. [Date last reviewed: 2019-03-14]	-	6.85784	1.68938	287.926
Fibroin protein	KWMTBOMO01001	220	fibrohexamerin [Bombyx mandarina]	PF07294: Fibroin P25;	IPR009911: Fibroin P25;	FBpp0112198	Neprilysin-like 16	-	-	0.0722846	0.201505	3.69731
Fibroin protein	KWMTBOMO08464	262	hypothetical protein [Chitinophaga sp. BN140078]	PF05849: Fibroin light chain (L-fibroin);	IPR008660: Fibroin light chain;	FBpp0304655	pecanex	-	Involved in neurogenesis.	0	0.225767	19.9268
GPI-anchored protein	KWMTBOMO13830	546	putative GPI-anchored protein pfl2 [Bombyx mori]	-	-	FBpp0311446	Mucin 91C	-	-	1.81068	704.624	275.605
Gram-negative bacteria binding protein	KWMTBOMO06450	495	beta-1,3-glucan-binding protein precursor [Bombyx mori]	PF00722: Glycosyl hydrolases family 16; PF15886: Carbohydrate binding domain (family 32);	IPR043030: Beta-1,3-glucan-binding protein, N-terminal domain superfamily; IPR000757: Glycoside hydrolase family 16; IPR035806: Beta-1,3-glucan recognition protein, C-terminal; IPR031756: Beta-1,3-glucan-binding protein, N-terminal; IPR013320: Concanavalin A-like lectin/glucanase domain superfamily;	FBpp0076237	Gram-negative bacteria binding protein 3	Gram-negative bacteria binding protein 3 (GNBP3) encodes a hemolymphatic protein involved in the sensing of glucan (a fungal cell wall component) upstream of the Toll pathway. [Date last reviewed: 2019-03-07]	Involved in the recognition of invading microorganisms. Binds specifically to beta-1,3-glucan and activates the phenoloxidase cascade (By similarity).	37.4251	31.6337	128.866
Growth factor	KWMTBOMO04614	366	cysteine-rich with EGF-like domain protein 2 [Bombyx mandarina]	PF11938: TLR4 regulator and MIR-interacting MSAP;	IPR000742: EGF-like domain; IPR002049: Laminin EGF domain; IPR006212: Furin-like repeat; IPR009030: Growth factor receptor cysteine-rich domain superfamily; IPR018097: EGF-like calcium-binding, conserved site; IPR021852: Domain of unknown function DUF3456;	FBpp0077763	-	-	-	13.5373	2.95266	2.87903
Growth factor	NEWGENE01007	452	bm8 interacting protein 2d-4 isoform X1 [Bombyx mori]	-	IPR000742: EGF-like domain;	FBpp0292348	asperous	-	-	24.5787	37.426	414.743
Growth factor	KWMTBOMO00192	152	pleiotrophin-like protein precursor [Bombyx mori]	PF01091: PTN/MK heparin-binding protein family, C-terminal domain;	IPR020090: Pleiotrophin/Midkine, C-terminal domain; IPR038130: Pleiotrophin/Midkine, C-terminal domain superfamily;	FBpp0302564	midkine and pleiotrophin 1	midkine and pleiotrophin 1 (miple1) encodes a small secreted protein that binds Heparin and is closely related at the amino acid sequence to the product of miple2. It is mainly expressed in the developing CNS. [Date last reviewed: 2019-03-14]	-	1724.45	257.784	13.7197
Growth factor	KWMTBOMO08129	188	uncharacterized protein LOC101735793 isoform X1 [Bombyx mori]	PF03128: CXCXC repeat;	IPR029034: Cystine-knot cytokine; IPR004153: CXCXC repeat;	FBpp0310199	PDGF- and VEGF-related factor 1	PDGF- and VEGF-related factor 1 (Pvf1) encodes a PDGF- and VEGF-related factor that binds to and activates the receptor tyrosine kinase encoded by Pvr. It is involved in cell migration regulation and it has been shown to activate the canonical Ras/Raf/MAP kinase (ERK) cascade, the PI3K kinase pathway, TORC1, Rho family small GTPases and the JNK cascade, in a context-dependent manner. [Date last r…	-	0.50714	0.471244	3.72699
Heat shock protein	KWMTBOMO07442	782	dnaJ homolog subfamily C member 10 isoform X1 [Bombyx mori]	PF00085: Thioredoxin; PF00226: DnaJ domain;	IPR036869: Chaperone J-domain superfamily; IPR036249: Thioredoxin-like superfamily; IPR001623: DnaJ domain; IPR017937: Thioredoxin, conserved site; IPR013766: Thioredoxin domain;	FBpp0306001	lethal (3) 80Fg	-	-	3.97842	2.46455	0.701703
Heat shock protein	KWMTBOMO03076	245	uncharacterized protein LOC101744296 [Bombyx mori]	-	IPR008978: HSP20-like chaperone;	FBpp0291784	-	CG42663 encodes a Nck-associated protein 5-like protein involved in determination of lifespan. [Date last reviewed: 2019-03-07]	-	7.20818	79.169	701.367
Heat shock protein	KWMTBOMO03071	241	alpha-crystallin B chain [Bombyx mori]	PF00011: Hsp20/alpha crystallin family;	IPR001436: Alpha crystallin/Small heat shock protein, animal type; IPR002068: Alpha crystallin/Hsp20 domain; IPR008978: HSP20-like chaperone;	FBpp0307666	lethal (2) essential for life	-	Vital role in embryonic development.	80.4026	541.261	599.498
Heat shock protein	KWMTBOMO12844	810	endoplasmin-like protein [Bombyx mori]	PF13589: Histidine kinase-, DNA gyrase B-, and HSP90-like ATPase; PF00183: Hsp90 protein;	IPR001404: Heat shock protein Hsp90 family; IPR019805: Heat shock protein Hsp90, conserved site; IPR020568: Ribosomal protein S5 domain 2-type fold; IPR020575: Heat shock protein Hsp90, N-terminal; IPR036890: Histidine kinase/HSP90-like ATPase superfamily; IPR037196: HSP90, C-terminal domain;	FBpp0084623	Glycoprotein 93	Glycoprotein 93 (Gp93) encodes a heat shock protein Hsp90 family member that is involved in midgut development. [Date last reviewed: 2019-03-07]	-	143.932	33.0562	158.981
Heat shock protein	KWMTBOMO08642	655	heat shock protein 70-3 [Bombyx mori]	PF00012: Hsp70 protein;	IPR013126: Heat shock protein 70 family; IPR018181: Heat shock protein 70, conserved site; IPR029047: Heat shock protein 70kD, peptide-binding domain superfamily; IPR029048: Heat shock protein 70kD, C-terminal domain superfamily; IPR042050: Endoplasmic reticulum chaperone BIP, nucleotide-binding domain; IPR043129: ATPase, nucleotide binding domain;	FBpp0311376	Heat shock 70-kDa protein cognate 3	-	Endoplasmic reticulum chaperone that plays a key role in protein folding and quality control in the endoplasmic reticulum lumen. Involved in the correct folding of proteins and degradation of misfolded proteins (By similarity). Acts as a key repressor of the unfolded protein response (UPR) (By similarity).	426.939	76.4159	258.653
Heat shock protein	KWMTBOMO03069	246	small heat shock protein 27.4 [Bombyx mori]	PF00011: Hsp20/alpha crystallin family;	IPR001436: Alpha crystallin/Small heat shock protein, animal type; IPR002068: Alpha crystallin/Hsp20 domain; IPR008978: HSP20-like chaperone;	FBpp0307666	lethal (2) essential for life	-	Vital role in embryonic development.	4826.42	4.68764	1.48295
Hikaru genki	KWMTBOMO00187	480	hikaru genki [Bombyx mori]	PF00084: Sushi repeat (SCR repeat);	IPR000436: Sushi/SCR/CCP domain; IPR035976: Sushi/SCR/CCP superfamily; IPR007110: Immunoglobulin-like domain; IPR013783: Immunoglobulin-like fold; IPR036179: Immunoglobulin-like domain superfamily;	FBpp0087689	hikaru genki	hikaru genki (hig) encodes a secretory matrix protein localized to the synaptic clefts of cholinergic synapses. It is required for the accumulation of acetylcholine receptor subunits on the postsynaptic membranes. [Date last reviewed: 2019-03-07]	Plays a role in the formation of functional neural circuits from the early stages of synapse formation. Has a role in the development of CNS functions involved in locomotor activity.	5.28068	3.17869	1.17156
Histidine-rich glycoprotein	KWMTBOMO07310	258	histidine-rich glycoprotein [Bombyx mori]	PF16009: Domain of unknown function (DUF4779);	IPR031959: Protein of unknown function DUF4779;	FBpp0271953	-	-	-	0	1.14627	0
Histidine-rich glycoprotein	KWMTBOMO07309	243	histidine-rich glycoprotein [Bombyx mori]	PF16009: Domain of unknown function (DUF4779);	IPR031959: Protein of unknown function DUF4779;	FBpp0271953	-	-	-	0	2.67682	0
Histidine-rich glycoprotein	KWMTBOMO07089	242	histidine-rich glycoprotein [Bombyx mori]	PF16009: Domain of unknown function (DUF4779);	IPR031959: Protein of unknown function DUF4779;	FBpp0078998	-	-	-	0	4.88697	0
Histidine-rich glycoprotein	KWMTBOMO07307	241	histidine-rich glycoprotein [Bombyx mori]	PF16009: Domain of unknown function (DUF4779);	IPR031959: Protein of unknown function DUF4779;	FBpp0271953	-	-	-	0.132024	7.48343	0
Histidine-rich glycoprotein	KWMTBOMO07308	243	histidine-rich glycoprotein-like [Bombyx mandarina]	PF16009: Domain of unknown function (DUF4779);	IPR031959: Protein of unknown function DUF4779;	FBpp0271953	-	-	-	0.261884	9.67305	0.346427
Histidine-rich glycoprotein	KWMTBOMO07337	237	histidine-rich glycoprotein [Bombyx mori]	PF16009: Domain of unknown function (DUF4779);	IPR031959: Protein of unknown function DUF4779;	FBpp0078998	-	-	-	0	15.8421	0
Huntingtin	KWMTBOMO15745	474	huntingtin isoform X1 [Bombyx mori]	-	-	FBpp0307764	huntingtin	huntingtin (htt) encodes a scaffold protein involved in mitotic spindle orientation, chromatin regulation and axonal transport. It is the ortholog of human HTT and has been manipulated to study Huntington's disease in flies. [Date last reviewed: 2019-06-13]	-	3.69945	1.46879	0.682158
Hydrolase	KWMTBOMO05361	405	phospholipase B1, membrane-associated [Bombyx mori]	PF00657: GDSL-like Lipase/Acylhydrolase;	IPR001087: GDSL lipase/esterase; IPR035547: Phospholipase B; IPR036514: SGNH hydrolase superfamily; IPR038885: Phospholipase B1, membrane-associated;	FBpp0304946	-	-	-	1.02302	9.76206	0.0346996
Hydrolase	KWMTBOMO11738	544	beta-hexosaminidase subunit beta [Bombyx mori]	PF14845: beta-acetyl hexosaminidase like; PF00728: Glycosyl hydrolase family 20, catalytic domain;	IPR015883: Glycoside hydrolase family 20, catalytic domain; IPR017853: Glycoside hydrolase superfamily; IPR025705: Beta-hexosaminidase; IPR029018: Beta-hexosaminidase-like, domain 2; IPR029019: Beta-hexosaminidase, eukaryotic type, N-terminal;	FBpp0305744	Hexosaminidase 1	Hexosaminidase 1 (Hexo1) encodes a beta-N-acetylglucosaminidase involved in protein deglycosylation and rhodopsin biosynthesis. [Date last reviewed: 2019-09-12]	-	1.02591	3.05055	0.956436
Hydrolase	KWMTBOMO01834	388	prostatic acid phosphatase [Bombyx mori]	PF00328: Histidine phosphatase superfamily (branch 2);	IPR000560: Histidine phosphatase superfamily, clade-2; IPR029033: Histidine phosphatase superfamily; IPR029630: Venom acid phosphatase Acph-1;	FBpp0305981	-	-	-	1.02666	1.83167	4.56322
Hydrolase	KWMTBOMO08836	939	uncharacterized protein LOC119628441 [Bombyx mori]	PF00078: Reverse transcriptase (RNA-dependent DNA polymerase); PF07859: alpha/beta hydrolase fold;	IPR029058: Alpha/Beta hydrolase fold; IPR000477: Reverse transcriptase domain; IPR043502: DNA/RNA polymerase superfamily; IPR027519: Kynurenine formamidase, vertebrates/fungi-type; IPR013094: Alpha/beta hydrolase fold-3;	FBpp0308832	Kynurenine formamidase	-	Catalyzes the hydrolysis of N-formyl-L-kynurenine to L-kynurenine, the second step in the kynurenine pathway of tryptophan degradation. Required for elimination of toxic metabolites.	1.12164	1.04225	5.96493
Hydrolase	KWMTBOMO00708	687	angiotensin-converting enzyme [Bombyx mori]	PF01401: Angiotensin-converting enzyme;	IPR001548: Peptidase M2, peptidyl-dipeptidase A;	FBpp0310234	Ance-3	-	-	1.18419	0.0863034	0.0204768
Hydrolase	KWMTBOMO02257	583	alpha amylase precursor [Bombyx mori]	PF00128: Alpha amylase, catalytic domain;	IPR017853: Glycoside hydrolase superfamily; IPR006047: Glycosyl hydrolase, family 13, catalytic domain;	FBpp0087838	Maltase A1	-	-	1.28565	11.7178	29.7923
Hydrolase	KWMTBOMO09269	683	acetylcholinesterase type 1 isoform X1 [Bombyx mori]	PF00135: Carboxylesterase family;	IPR002018: Carboxylesterase, type B; IPR029058: Alpha/Beta hydrolase fold; IPR019826: Carboxylesterase type B, active site; IPR000997: Cholinesterase; IPR019819: Carboxylesterase type B, conserved site;	FBpp0307210	Acetylcholine esterase	Acetylcholine esterase (Ace) encodes an enzyme that catalyzes the hydrolysis of the neurotransmitter acetylcholine to acetate and choline, thus resetting the neurotransmission mechanism at neuromuscular junctions. [Date last reviewed: 2019-03-07]	Rapidly hydrolyzes choline released into the synapse. It can hydrolyze butyrylthiocholine.	1.33124	2.47403	0.288352
Hydrolase	KWMTBOMO12406	381	serine protease snake [Bombyx mori]	PF00089: Trypsin;	IPR001254: Serine proteases, trypsin domain; IPR018114: Serine proteases, trypsin family, histidine active site; IPR033116: Serine proteases, trypsin family, serine active site; IPR009003: Peptidase S1, PA clan; IPR043504: Peptidase S1, PA clan, chymotrypsin-like fold; IPR001314: Peptidase S1A, chymotrypsin family;	FBpp0111746	snake	snake (snk) encodes a secreted serine protease. It is a member of the protease cascade that generates the ligand that activates the receptor encoded by Tl. It contributes to establishment of the dorsal-ventral embryonic axis. [Date last reviewed: 2019-03-14]	Component of the extracellular signaling pathway that establishes the dorsal-ventral pathway of the embryo. Three proteases; ndl, gd and snk process easter to create active easter. Active easter defines cell identities along the dorsal-ventral continuum by activating the spz ligand for the Tl receptor in the ventral region of the embryo.	1.38003	1.39893	9.99439
Hydrolase	KWMTBOMO16394	474	uncharacterized protein LOC101740361 isoform X1 [Bombyx mori]	PF00089: Trypsin;	IPR001254: Serine proteases, trypsin domain; IPR009003: Peptidase S1, PA clan; IPR043504: Peptidase S1, PA clan, chymotrypsin-like fold;	FBpp0308864	-	-	-	1.47978	21.9381	6.70294
Hydrolase	KWMTBOMO13063	428	multiple inositol polyphosphate phosphatase 1-like [Bombyx mandarina]	PF00328: Histidine phosphatase superfamily (branch 2);	IPR000560: Histidine phosphatase superfamily, clade-2; IPR016274: Histidine acid phosphatase, eukaryotic; IPR029033: Histidine phosphatase superfamily;	FBpp0311799	Multiple inositol polyphosphate phosphatase 1	Multiple inositol polyphosphate phosphatase 1 (Mipp1) encodes a highly conserved extracellular enzyme that removes phosphates from inositol polyphosphates (IP6, IP5 and IP4) to form IP3. The Mipp1 product functions extracellularly to promote filopodia formation. Its enzymatic activity and localization are both key during tracheal cell migration. [Date last reviewed: 2018-10-18]	Acts as a phosphoinositide 5- and phosphoinositide 6-phosphatase and regulates cellular levels of inositol pentakisphosphate (InsP5) and inositol hexakisphosphate (InsP6) (PubMed:26628373). Also acts as a 2,3-bisphosphoglycerate 3-phosphatase, by mediating the dephosphorylation of 2,3-bisphosphoglycerate (2,3-BPG) to produce phospho-D-glycerate without formation of 3-phosphoglycerate (By similari…	1.52674	324.461	100.784
Hydrolase	KWMTBOMO02819	500	glucosidase precursor [Bombyx mori]	PF00232: Glycosyl hydrolase family 1;	IPR001360: Glycoside hydrolase family 1; IPR017853: Glycoside hydrolase superfamily; IPR018120: Glycoside hydrolase family 1, active site; IPR033132: Glycosyl hydrolases family 1, N-terminal conserved site;	FBpp0075080	-	-	-	1.53053	4.91843	0.590517
Hydrolase	KWMTBOMO09030	372	glycerophosphoryl diester phosphodiesterase [Bombyx mori]	PF03009: Glycerophosphoryl diester phosphodiesterase family;	IPR017946: PLC-like phosphodiesterase, TIM beta/alpha-barrel domain superfamily; IPR030395: Glycerophosphodiester phosphodiesterase domain;	FBpp0112980	Thrombospondin	Thrombospondin (Tsp) is expressed in embryonic tendons and is regulated by sr. The product of Tsp serves as a ligand for the integrin subunit encoded by if and is required for muscle adhesion to tendons. [Date last reviewed: 2019-03-14]	-	1.58464	1.31329	22.8506
Hydrolase	NEWGENE00460	191	lipase 1 [Bombyx mori]	PF00561: alpha/beta hydrolase fold;	IPR029058: Alpha/Beta hydrolase fold; IPR000073: Alpha/beta hydrolase fold-1;	FBpp0079693	-	-	-	1.67804	1.74637	0
Hydrolase	KWMTBOMO13449	1864	hypothetical protein F3G63_33610, partial [Pseudomonas aeruginosa]	PF00078: Reverse transcriptase (RNA-dependent DNA polymerase); PF01826: Trypsin Inhibitor like cysteine rich domain; PF07530: Associated with zinc fingers; PF14529: Endonuclease-reverse transcriptase;	IPR002919: Trypsin Inhibitor-like, cysteine rich domain; IPR036691: Endonuclease/exonuclease/phosphatase superfamily; IPR000477: Reverse transcriptase domain; IPR005135: Endonuclease/exonuclease/phosphatase; IPR036084: Serine protease inhibitor-like superfamily; IPR001878: Zinc finger, CCHC-type; IPR006579: Pre-C2HC domain; IPR043502: DNA/RNA polymerase superfamily;	FBpp0304632	dumpy	dumpy (dpy) encodes an extracellular protein involved in epidermal-cuticle attachment, aposition of wing surfaces and trachea development. [Date last reviewed: 2019-09-26]	-	1.72169	0.883488	2.33416
Hydrolase	KWMTBOMO12335	1245	uncharacterized protein LOC101739363 isoform X1 [Bombyx mori]	PF00112: Papain family cysteine protease;	IPR000668: Peptidase C1A, papain C-terminal; IPR038765: Papain-like cysteine peptidase superfamily; IPR039417: Papain-like cysteine endopeptidase;	FBpp0075508	26-29kD-proteinase	-	-	2.78214	18.454	1324.32
Hydrolase	KWMTBOMO14032	1818	scarface [Bombyx mori]	PF18399: Clip-domain serine protease homolog Scarface; PF00089: Trypsin;	IPR001254: Serine proteases, trypsin domain; IPR009003: Peptidase S1, PA clan; IPR040973: Inactive serine protease scarface, clip-domain; IPR043504: Peptidase S1, PA clan, chymotrypsin-like fold;	FBpp0085397	scarface	-	Inactive serine protease that plays a role in germ-band retraction and dorsal closure morphogenesis in embryogenesis; contributes to amnioserosa attachment and epithelial apico-basal polarity by regulating the localization of laminin LanA on the apical side of the amnioserosa epithelium (PubMed:28628612, PubMed:20379222). Contributes to epithelial morphogenesis probably by regulating the bsk/JNK …	2.81032	107.802	104.324
Hydrolase	KWMTBOMO14919	570	juvenile hormone esterase [Bombyx mori]	PF00135: Carboxylesterase family;	IPR002018: Carboxylesterase, type B; IPR019826: Carboxylesterase type B, active site; IPR029058: Alpha/Beta hydrolase fold;	FBpp0308684	-	-	-	2.99354	11.0226	10.4858
Hydrolase	KWMTBOMO09734	502	adenosine deaminase AGSA [Bombyx mori]	PF08451: Adenosine/AMP deaminase N-terminal; PF00962: Adenosine/AMP deaminase;	IPR001365: Adenosine/AMP deaminase domain; IPR006331: Adenosine deaminase-related growth factor; IPR013659: Adenosine/AMP deaminase N-terminal; IPR032466: Metal-dependent hydrolase;	FBpp0089360	Adenosine deaminase-related growth factor A	Adenosine deaminase-related growth factor A (Adgf-A) encodes an extracellular deaminase that regulates the level of extracellular adenosine by converting adenosine to inosine. This activity is important for regulation of systemic metabolism, especially during stress and infection. [Date last reviewed: 2019-03-07]	-	3.04889	1.65263	3.61304
Hydrolase	KWMTBOMO13112	485	trypsin-3 [Bombyx mori]	PF00089: Trypsin;	IPR001254: Serine proteases, trypsin domain; IPR009003: Peptidase S1, PA clan; IPR033116: Serine proteases, trypsin family, serine active site; IPR001314: Peptidase S1A, chymotrypsin family; IPR018114: Serine proteases, trypsin family, histidine active site; IPR043504: Peptidase S1, PA clan, chymotrypsin-like fold;	FBpp0312168	-	-	-	3.08979	0.519241	0.231902
Hydrolase	KWMTBOMO16386	374	transmembrane protease serine 11A [Bombyx mori]	PF00089: Trypsin;	IPR001254: Serine proteases, trypsin domain; IPR009003: Peptidase S1, PA clan; IPR043504: Peptidase S1, PA clan, chymotrypsin-like fold;	FBpp0086415	-	-	-	3.10978	0.475014	3.64411
Hydrolase	KWMTBOMO04397	505	alpha-amylase 4N [Bombyx mori]	PF00128: Alpha amylase, catalytic domain; PF02806: Alpha amylase, C-terminal all-beta domain;	IPR006047: Glycosyl hydrolase, family 13, catalytic domain; IPR013780: Glycosyl hydrolase, all-beta; IPR017853: Glycoside hydrolase superfamily; IPR006046: Alpha amylase; IPR006048: Alpha-amylase/branching enzyme, C-terminal all beta; IPR031319: Alpha-amylase, C-terminal domain;	FBpp0311627	Amylase proximal	Amylase proximal (Amy-p) encodes one of three amylases encoded in the Drosophila genome. It is a digestive enzyme required for the hydrolysis of dietary starch. [Date last reviewed: 2019-03-07]	-	3.34652	1.64283	6.59855
Hydrolase	KWMTBOMO12833	1042	alpha-esterase 41 precursor [Bombyx mori]	PF00135: Carboxylesterase family;	IPR002018: Carboxylesterase, type B; IPR019819: Carboxylesterase type B, conserved site; IPR019826: Carboxylesterase type B, active site; IPR029058: Alpha/Beta hydrolase fold;	FBpp0308684	-	-	-	3.85971	3.47266	14.6959
Hydrolase	KWMTBOMO09506	185	uncharacterized protein LOC101746666 [Bombyx mori]	PF16030: Serine protease gd N-terminus;	IPR031986: Serine protease gd, N-terminal domain;	FBpp0081206	-	-	-	3.95078	160.333	316.754
Hydrolase	KWMTBOMO06136	401	serine protease snake [Bombyx mori]	PF00089: Trypsin;	IPR001254: Serine proteases, trypsin domain; IPR001314: Peptidase S1A, chymotrypsin family; IPR009003: Peptidase S1, PA clan; IPR018114: Serine proteases, trypsin family, histidine active site; IPR022700: Proteinase, regulatory CLIP domain; IPR033116: Serine proteases, trypsin family, serine active site; IPR043504: Peptidase S1, PA clan, chymotrypsin-like fold;	FBpp0111746	snake	snake (snk) encodes a secreted serine protease. It is a member of the protease cascade that generates the ligand that activates the receptor encoded by Tl. It contributes to establishment of the dorsal-ventral embryonic axis. [Date last reviewed: 2019-03-14]	Component of the extracellular signaling pathway that establishes the dorsal-ventral pathway of the embryo. Three proteases; ndl, gd and snk process easter to create active easter. Active easter defines cell identities along the dorsal-ventral continuum by activating the spz ligand for the Tl receptor in the ventral region of the embryo.	4.96732	1.10777	21.2372
Hydrolase	KWMTBOMO16453	856	uncharacterized protein LOC101742875 [Bombyx mori]	PF00078: Reverse transcriptase (RNA-dependent DNA polymerase); PF00576: HIUase/Transthyretin family;	IPR023416: Transthyretin/hydroxyisourate hydrolase domain; IPR036817: Transthyretin/hydroxyisourate hydrolase domain superfamily; IPR000477: Reverse transcriptase domain; IPR023419: Transthyretin, conserved site; IPR014306: Hydroxyisourate hydrolase; IPR043502: DNA/RNA polymerase superfamily;	FBpp0087336	-	-	-	5.01429	2.52888	7.41389
Hydrolase	KWMTBOMO07018	693	neutral ceramidase isoform X1 [Bombyx mori]	PF04734: Neutral/alkaline non-lysosomal ceramidase, N-terminal; PF17048: Neutral/alkaline non-lysosomal ceramidase, C-terminal;	IPR006823: Neutral/alkaline nonlysosomal ceramidase; IPR031329: Neutral/alkaline non-lysosomal ceramidase, N-terminal; IPR031331: Neutral/alkaline non-lysosomal ceramidase, C-terminal; IPR038445: Neutral ceramidase, C-terminal domain superfamily;	FBpp0303775	Ceramidase	Ceramidase (CDase) encodes a protein that has a cell non-autonomous function in maintaining membrane homeostasis. CDase targeted over-expression suppresses retinal degeneration in certain photoreceptor degeneration mutants. [Date last reviewed: 2019-03-07]	Hydrolyzes the sphingolipid ceramide into sphingosine and free fatty acid at an optimal pH of 6.5-7.5. Acts as a key regulator of sphingolipid signaling metabolites by generating sphingosine at the cell surface. Regulates synaptic vesicle exocytosis and trafficking by controlling presynaptic terminal sphingolipid composition.	5.08711	9.64658	1.17739
Hydrolase	KWMTBOMO12547	1474	endonuclease/exonuclease/phosphatase family protein [Acinetobacter baumannii]	PF00078: Reverse transcriptase (RNA-dependent DNA polymerase); PF07530: Associated with zinc fingers; PF14529: Endonuclease-reverse transcriptase;	IPR006579: Pre-C2HC domain; IPR036691: Endonuclease/exonuclease/phosphatase superfamily; IPR005135: Endonuclease/exonuclease/phosphatase; IPR000477: Reverse transcriptase domain; IPR043502: DNA/RNA polymerase superfamily;	FBpp0111328	-	-	-	5.11197	0.0402554	0.0286536
Hydrolase	KWMTBOMO12317	592	uncharacterized protein LOC101737302 [Bombyx mori]	PF05826: Phospholipase A2;	IPR016090: Phospholipase A2 domain; IPR033113: Phospholipase A2, histidine active site; IPR036444: Phospholipase A2 domain superfamily;	FBpp0304595	-	-	-	5.11843	67.4371	0.166301
Hydrolase	KWMTBOMO12393	718	neuroendocrine convertase 1 [Bombyx mori]	PF16470: Peptidase S8 pro-domain; PF00082: Subtilase family; PF01483: Proprotein convertase P-domain;	IPR000209: Peptidase S8/S53 domain; IPR002884: P domain; IPR008979: Galactose-binding-like domain superfamily; IPR015500: Peptidase S8, subtilisin-related; IPR022398: Peptidase S8, subtilisin, His-active site; IPR023827: Peptidase S8, subtilisin, Asp-active site; IPR023828: Peptidase S8, subtilisin, Ser-active site; IPR032815: Peptidase S8, pro-domain; IPR034182: Kexin/furin catalytic domain; IPR…	FBpp0307777	Furin 1	-	Furin is likely to represent the ubiquitous endoprotease activity within constitutive secretory pathways and capable of cleavage at the RX(K/R)R consensus motif.	5.28793	2.33295	1.13645
Hydrolase	KWMTBOMO15459	336	lipase member H-B isoform X1 [Bombyx mori]	PF00151: Lipase;	IPR000734: Triacylglycerol lipase family; IPR013818: Lipase/vitellogenin; IPR029058: Alpha/Beta hydrolase fold;	FBpp0309480	-	-	-	5.54618	30.3931	2.71728
Hydrolase	KWMTBOMO10872	365	melanization protease 1 isoform X1 [Bombyx mori]	PF12032: Regulatory CLIP domain of proteinases; PF00089: Trypsin;	IPR001254: Serine proteases, trypsin domain; IPR001314: Peptidase S1A, chymotrypsin family; IPR009003: Peptidase S1, PA clan; IPR018114: Serine proteases, trypsin family, histidine active site; IPR022700: Proteinase, regulatory CLIP domain; IPR038565: Proteinase, regulatory CLIP domain superfamily; IPR043504: Peptidase S1, PA clan, chymotrypsin-like fold;	FBpp0080715	-	-	-	6.2852	6.36759	0.461903
Hydrolase	KWMTBOMO12405	397	serine protease 7 precursor [Bombyx mori]	PF00089: Trypsin;	IPR001254: Serine proteases, trypsin domain; IPR001314: Peptidase S1A, chymotrypsin family; IPR009003: Peptidase S1, PA clan; IPR018114: Serine proteases, trypsin family, histidine active site; IPR033116: Serine proteases, trypsin family, serine active site; IPR043504: Peptidase S1, PA clan, chymotrypsin-like fold;	FBpp0309794	Hayan	Hayan (Hayan) encodes a hemolymphatic serine protease involved in the activation of the melanization cascade. It is thought to directly cleave the prophenoloxidases encoded by PPO1 and/or PPO2. [Date last reviewed: 2019-03-07]	Serine protease which, by converting prophenoloxidase 1 (PPO1) into its active form, plays an essential role in the melanization immune response to physical or septic wounding. May function in diverse PPO1-activating cascades that are negatively controlled by different serpin proteins; Spn27A and Spn28D in the hemolymph, and Spn28D and Spn77BA in the trachea. Also required in the systematic wound…	6.58262	8.69019	28.1053
Hydrolase	KWMTBOMO00315	863	ER degradation-enhancing alpha-mannosidase-like protein 3 [Bombyx mori]	PF01532: Glycosyl hydrolase family 47; PF02225: PA domain;	IPR012341: Six-hairpin glycosidase-like superfamily; IPR044674: ER degradation-enhancing alpha-mannosidase-like protein 1/2/3; IPR003137: PA domain; IPR036026: Seven-hairpin glycosidases; IPR001382: Glycoside hydrolase family 47;	FBpp0080019	ER degradation enhancer, mannosidase alpha-like 2	ER degradation enhancer, mannosidase alpha-like 2 (Edem2) encodes a lectin involved in the degradation of proteins during endoplasmic reticulum (ER) stress, which is generated by the presence of unfolded proteins in the ER. [Date last reviewed: 2019-09-12]	-	7.76557	3.60796	1.64687
Hydrolase	KWMTBOMO13553	552	juvenile hormone esterase-like [Bombyx mandarina]	PF00135: Carboxylesterase family;	IPR002018: Carboxylesterase, type B; IPR029058: Alpha/Beta hydrolase fold; IPR019819: Carboxylesterase type B, conserved site; IPR019826: Carboxylesterase type B, active site;	FBpp0308684	-	-	-	7.82857	4.69753	0.152854
Hydrolase	KWMTBOMO04771	2398	mucin-5AC [Bombyx mandarina]	PF00704: Glycosyl hydrolases family 18; PF01607: Chitin binding Peritrophin-A domain;	IPR001223: Glycoside hydrolase family 18, catalytic domain; IPR001579: Glycosyl hydrolases family 18 (GH18) active site; IPR002557: Chitin binding domain; IPR011583: Chitinase II; IPR017853: Glycoside hydrolase superfamily; IPR029070: Chitinase insertion domain superfamily; IPR036508: Chitin binding domain superfamily;	FBpp0298362	Chitinase 6	Chitinase 6 (Cht6) encodes an enzyme involved in ecdysis. [Date last reviewed: 2019-07-11]	-	8.0041	12.1587	1.59731
Hydrolase	KWMTBOMO07206	493	uncharacterized protein LOC114248655 [Bombyx mandarina]	PF01607: Chitin binding Peritrophin-A domain;	IPR011330: Glycoside hydrolase/deacetylase, beta/alpha-barrel; IPR002557: Chitin binding domain; IPR036508: Chitin binding domain superfamily;	FBpp0077054	Chitin deacetylase-like 4	-	-	9.60434	5.7694	0.884067
Hydrolase	KWMTBOMO03303	283	scolexin precursor [Bombyx mori]	PF00089: Trypsin;	IPR001254: Serine proteases, trypsin domain; IPR001314: Peptidase S1A, chymotrypsin family; IPR009003: Peptidase S1, PA clan; IPR018114: Serine proteases, trypsin family, histidine active site; IPR043504: Peptidase S1, PA clan, chymotrypsin-like fold;	FBpp0077252	-	-	-	9.73119	29.6361	597.948
Hydrolase	KWMTBOMO11311	559	venom carboxylesterase-6-like precursor [Bombyx mori]	PF00135: Carboxylesterase family;	IPR002018: Carboxylesterase, type B; IPR029058: Alpha/Beta hydrolase fold;	FBpp0308684	-	-	-	10.184	17.813	6.54087
Hydrolase	KWMTBOMO12408	573	plasma kallikrein-like isoform X1 [Bombyx mori]	PF00089: Trypsin;	IPR001254: Serine proteases, trypsin domain; IPR001314: Peptidase S1A, chymotrypsin family; IPR009003: Peptidase S1, PA clan; IPR018114: Serine proteases, trypsin family, histidine active site; IPR033116: Serine proteases, trypsin family, serine active site; IPR043504: Peptidase S1, PA clan, chymotrypsin-like fold;	FBpp0304874	Serine Protease Immune Response Integrator	-	-	10.1861	19.8871	30.9495
Hydrolase	KWMTBOMO09508	497	CLIP domain-containing serine protease 14D-like isoform X1 [Bombyx mori]	PF00089: Trypsin; PF16030: Serine protease gd N-terminus;	IPR001254: Serine proteases, trypsin domain; IPR018114: Serine proteases, trypsin family, histidine active site; IPR001314: Peptidase S1A, chymotrypsin family; IPR043504: Peptidase S1, PA clan, chymotrypsin-like fold; IPR031986: Serine protease gd, N-terminal domain; IPR009003: Peptidase S1, PA clan;	FBpp0082362	-	-	-	10.3612	11.3865	25.036
Hydrolase	KWMTBOMO03298	691	carboxylesterase 3 [Bombyx mandarina]	PF00135: Carboxylesterase family;	IPR029058: Alpha/Beta hydrolase fold; IPR002018: Carboxylesterase, type B;	FBpp0307367	-	-	-	10.5499	16.0454	27.4228
Hydrolase	KWMTBOMO07132	185	serine protease 7 [Bombyx mori]	PF12032: Regulatory CLIP domain of proteinases; PF00089: Trypsin;	IPR001254: Serine proteases, trypsin domain; IPR009003: Peptidase S1, PA clan; IPR018114: Serine proteases, trypsin family, histidine active site; IPR022700: Proteinase, regulatory CLIP domain; IPR038565: Proteinase, regulatory CLIP domain superfamily; IPR043504: Peptidase S1, PA clan, chymotrypsin-like fold;	FBpp0308322	Serine protease 7	Serine protease 7 (Sp7) encodes a hemolymphatic serine protease involved in the activation of the melanization cascade. [Date last reviewed: 2019-03-14]	Serine protease which, by cleaving and activating prophenoloxidase (PPO1) after immune challenge, plays an essential role in the melanization immune response to septic wounding (PubMed:16256951, PubMed:16322759, PubMed:19071960, PubMed:24260243, PubMed:16861233). May function in diverse Hayan-dependent PPO1-activating cascades that are negatively controlled by different serpin proteins; Spn27A in…	11.2511	1.99519	8.40738
Hydrolase	KWMTBOMO07223	413	uncharacterized protein LOC101746807 [Bombyx mori]	PF01546: Peptidase family M20/M25/M40; PF07687: Peptidase dimerisation domain;	IPR010159: N-acyl-L-amino-acid amidohydrolase; IPR011650: Peptidase M20, dimerisation domain; IPR002933: Peptidase M20; IPR036264: Bacterial exopeptidase dimerisation domain; IPR001261: ArgE/DapE/ACY1/CPG2/YscS, conserved site;	FBpp0083745	-	-	-	11.5374	8.53361	0.204174
Hydrolase	KWMTBOMO13810	611	alkaline phosphatase [Bombyx mori]	PF00245: Alkaline phosphatase;	IPR001952: Alkaline phosphatase; IPR017850: Alkaline-phosphatase-like, core domain superfamily;	FBpp0071696	Alkaline phosphatase 7	-	-	12.7382	2.88637	0.069059
Hydrolase	KWMTBOMO09504	485	serine protease 42 [Bombyx mori]	PF16030: Serine protease gd N-terminus; PF00089: Trypsin;	IPR001254: Serine proteases, trypsin domain; IPR001314: Peptidase S1A, chymotrypsin family; IPR009003: Peptidase S1, PA clan; IPR031986: Serine protease gd, N-terminal domain; IPR043504: Peptidase S1, PA clan, chymotrypsin-like fold;	FBpp0082362	-	-	-	14.1013	391.477	173.463
Hydrolase	KWMTBOMO05730	739	carboxypeptidase A2 isoform X2 [Bombyx mori]	PF00246: Zinc carboxypeptidase; PF02244: Carboxypeptidase activation peptide;	IPR000834: Peptidase M14, carboxypeptidase A; IPR003146: Carboxypeptidase, activation peptide; IPR036990: Metallocarboxypeptidase-like, propeptide;	FBpp0074185	-	-	-	14.8307	0.160478	0.228455
Hydrolase	KWMTBOMO02302	408	phospholipase A2 group XV [Bombyx mori]	PF02450: Lecithin:cholesterol acyltransferase;	IPR029058: Alpha/Beta hydrolase fold; IPR003386: Lecithin:cholesterol/phospholipid:diacylglycerol acyltransferase;	FBpp0303512	-	-	-	14.9203	9.69046	2.89339
Hydrolase	KWMTBOMO08114	537	arylsulfatase I [Bombyx mori]	PF00884: Sulfatase;	IPR000917: Sulfatase, N-terminal; IPR017850: Alkaline-phosphatase-like, core domain superfamily; IPR024607: Sulfatase, conserved site;	FBpp0290455	-	-	-	15.1138	5.49069	0.811764
Hydrolase	KWMTBOMO12585	1125	A disintegrin and metalloproteinase with thrombospondin motifs 7 [Bombyx mori]	PF00090: Thrombospondin type 1 domain; PF01421: Reprolysin (M12B) family zinc metalloprotease; PF01562: Reprolysin family propeptide; PF05986: ADAM-TS Spacer 1; PF17771: ADAM cysteine-rich domain; PF19030: Thrombospondin type 1 domain;	IPR036383: Thrombospondin type-1 (TSP1) repeat superfamily; IPR016064: NAD kinase/diacylglycerol kinase-like domain superfamily; IPR001590: Peptidase M12B, ADAM/reprolysin; IPR010294: ADAM-TS Spacer 1; IPR000884: Thrombospondin type-1 (TSP1) repeat; IPR002870: Peptidase M12B, propeptide; IPR013273: ADAMTS/ADAMTS-like; IPR041645: ADAM cysteine-rich domain 2; IPR024079: Metallopeptidase, catalytic …	FBpp0290305	ADAM metallopeptidase with thrombospondin type 1 motif B	-	-	15.8188	8.76677	3.15292
Hydrolase	KWMTBOMO05735	2863	hypothetical protein B5V51_1438 [Heliothis virescens]	PF00704: Glycosyl hydrolases family 18; PF01607: Chitin binding Peritrophin-A domain;	IPR001223: Glycoside hydrolase family 18, catalytic domain; IPR001579: Glycosyl hydrolases family 18 (GH18) active site; IPR002557: Chitin binding domain; IPR011583: Chitinase II; IPR017853: Glycoside hydrolase superfamily; IPR029070: Chitinase insertion domain superfamily; IPR036508: Chitin binding domain superfamily;	FBpp0110419	Chitinase 10	-	-	16.2426	0.176223	0.0541091
Hydrolase	KWMTBOMO00803	699	probable chitinase 2 [Bombyx mori]	PF00704: Glycosyl hydrolases family 18;	IPR011583: Chitinase II; IPR001223: Glycoside hydrolase family 18, catalytic domain; IPR001579: Glycosyl hydrolases family 18 (GH18) active site; IPR029070: Chitinase insertion domain superfamily; IPR017853: Glycoside hydrolase superfamily;	FBpp0297108	Chitinase 2	-	-	17.1616	18.7249	3.2
Hydrolase	KWMTBOMO04161	418	proclotting enzyme isoform X1 [Manduca sexta]	PF00089: Trypsin;	IPR001254: Serine proteases, trypsin domain; IPR009003: Peptidase S1, PA clan; IPR018114: Serine proteases, trypsin family, histidine active site; IPR022700: Proteinase, regulatory CLIP domain; IPR043504: Peptidase S1, PA clan, chymotrypsin-like fold;	FBpp0290431	-	-	-	17.5381	6.83753	0
Hydrolase	KWMTBOMO08248	442	LOW QUALITY PROTEIN: alpha-N-acetylgalactosaminidase [Bombyx mori]	PF16499: Alpha galactosidase A; PF17450: Alpha galactosidase A C-terminal beta sandwich domain;	IPR000111: Glycoside hydrolase family 27/36, conserved site; IPR002241: Glycoside hydrolase, family 27; IPR013780: Glycosyl hydrolase, all-beta; IPR013785: Aldolase-type TIM barrel; IPR017853: Glycoside hydrolase superfamily; IPR035373: Alpha galactosidase A, C-terminal beta-sandwich domain;	FBpp0079549	-	-	-	18.6794	59.8458	1.71728
Hydrolase	KWMTBOMO10945	423	deoxyribonuclease-2-beta [Bombyx mori]	PF03265: Deoxyribonuclease II;	IPR004947: Deoxyribonuclease II;	FBpp0082962	Deoxyribonuclease II	Deoxyribonuclease II (DNaseII) encodes an ubiquitous endonuclease that hydrolyzes DNA without sequence specificity, generating nucleotides with 3'-phosphate. It is localized in lysosomes, and essential for degrading nuclear DNA of the engulfed apoptotic cells. DNase II is also responsible to digest mitochondrial DNA during autophagy. [Date last reviewed: 2019-03-07]	-	18.763	33.1543	3.78782
Hydrolase	KWMTBOMO15492	953	aminopeptidase N precursor [Bombyx mori]	PF01433: Peptidase family M1 domain; PF11838: ERAP1-like C-terminal domain; PF17900: Peptidase M1 N-terminal domain;	IPR042097: Aminopeptidase N-like , N-terminal; IPR033581: Aminopeptidase N-like; IPR024571: ERAP1-like C-terminal domain; IPR014782: Peptidase M1, membrane alanine aminopeptidase; IPR034016: Aminopeptidase N-type; IPR001930: Peptidase M1, alanine aminopeptidase/leukotriene A4 hydrolase;	FBpp0311398	SP1029	-	-	19.1565	4.8547	0.679297
Hydrolase	KWMTBOMO05106	522	arylsulfatase B [Bombyx mori]	PF00884: Sulfatase;	IPR000917: Sulfatase, N-terminal; IPR017850: Alkaline-phosphatase-like, core domain superfamily; IPR024607: Sulfatase, conserved site;	FBpp0290455	-	-	-	19.7624	66.1318	82.7773
Hydrolase	KWMTBOMO02235	505	venom serine carboxypeptidase [Bombyx mori]	PF00450: Serine carboxypeptidase;	IPR001563: Peptidase S10, serine carboxypeptidase; IPR018202: Serine carboxypeptidase, serine active site; IPR029058: Alpha/Beta hydrolase fold; IPR033124: Serine carboxypeptidases, histidine active site;	FBpp0291533	-	-	-	21.3735	31.6832	88.3983
Hydrolase	KWMTBOMO03398	261	uncharacterized protein LOC101742070 [Bombyx mori]	PF04199: Putative cyclase;	IPR007325: Kynurenine formamidase/cyclase-like; IPR037175: Kynurenine formamidase superfamily;	FBpp0305583	-	-	-	21.5234	123.116	3.65644
Hydrolase	KWMTBOMO09510	496	CLIP domain-containing serine protease 14D isoform X1 [Bombyx mori]	PF00089: Trypsin; PF16030: Serine protease gd N-terminus;	IPR043504: Peptidase S1, PA clan, chymotrypsin-like fold; IPR009003: Peptidase S1, PA clan; IPR001254: Serine proteases, trypsin domain; IPR031986: Serine protease gd, N-terminal domain; IPR018114: Serine proteases, trypsin family, histidine active site; IPR001314: Peptidase S1A, chymotrypsin family;	FBpp0082362	-	-	-	21.6963	1.0155	6.17946
Hydrolase	KWMTBOMO04441	357	serine protease snake [Bombyx mori]	PF00089: Trypsin;	IPR022700: Proteinase, regulatory CLIP domain; IPR009003: Peptidase S1, PA clan; IPR001254: Serine proteases, trypsin domain; IPR043504: Peptidase S1, PA clan, chymotrypsin-like fold; IPR001314: Peptidase S1A, chymotrypsin family; IPR033116: Serine proteases, trypsin family, serine active site; IPR018114: Serine proteases, trypsin family, histidine active site;	FBpp0074401	Hayan	Hayan (Hayan) encodes a hemolymphatic serine protease involved in the activation of the melanization cascade. It is thought to directly cleave the prophenoloxidases encoded by PPO1 and/or PPO2. [Date last reviewed: 2019-03-07]	Serine protease which, by converting prophenoloxidase 1 (PPO1) into its active form, plays an essential role in the melanization immune response to physical or septic wounding. May function in diverse PPO1-activating cascades that are negatively controlled by different serpin proteins; Spn27A and Spn28D in the hemolymph, and Spn28D and Spn77BA in the trachea. Also required in the systematic wound…	23.293	6.80013	6.53244
Hydrolase	KWMTBOMO13084	300	carboxypeptidase E [Bombyx mori]	PF00246: Zinc carboxypeptidase;	IPR000834: Peptidase M14, carboxypeptidase A; IPR015567: Peptidase M14B, caboxypeptidase D;	FBpp0311071	silver	-	Required for the proper melanization and sclerotization of the cuticle.	27.757	71.114	34.0266
Hydrolase	KWMTBOMO05230	920	disintegrin and metalloproteinase domain-containing protein 10 [Bombyx mori]	PF00200: Disintegrin; PF13574: Metallo-peptidase family M12B Reprolysin-like; PF01562: Reprolysin family propeptide;	IPR001590: Peptidase M12B, ADAM/reprolysin; IPR001762: Disintegrin domain; IPR002870: Peptidase M12B, propeptide; IPR024079: Metallopeptidase, catalytic domain superfamily; IPR036436: Disintegrin domain superfamily;	FBpp0309702	kuzbanian	kuzbanian (kuz) encodes an ADAM metalloendopeptidase that regulates activation of the receptors encoded by N and robo1 by cleavage. [Date last reviewed: 2019-09-26]	-	27.7696	16.3915	4.35949
Hydrolase	KWMTBOMO09250	333	probable uridine nucleosidase 2 isoform X2 [Bombyx mori]	PF01156: Inosine-uridine preferring nucleoside hydrolase;	IPR036452: Ribonucleoside hydrolase-like; IPR001910: Inosine/uridine-preferring nucleoside hydrolase domain;	FBpp0073643	-	-	-	29.5583	10.9331	11.0933
Hydrolase	KWMTBOMO02623	529	myrosinase 1 [Bombyx mori]	PF00232: Glycosyl hydrolase family 1;	IPR001360: Glycoside hydrolase family 1; IPR017853: Glycoside hydrolase superfamily;	FBpp0075080	-	-	-	30.3824	114.384	89.7913
Hydrolase	KWMTBOMO05729	650	beta-galactosidase isoform X1 [Bombyx mori]	PF01301: Glycosyl hydrolases family 35; PF13364: Beta-galactosidase jelly roll domain;	IPR026283: Beta-galactosidase 1-like; IPR031330: Glycoside hydrolase 35, catalytic domain; IPR008979: Galactose-binding-like domain superfamily; IPR001944: Glycoside hydrolase, family 35; IPR019801: Glycoside hydrolase, family 35, conserved site; IPR017853: Glycoside hydrolase superfamily; IPR025300: Beta-galactosidase jelly roll domain;	FBpp0081961	Ectoderm-expressed 3	-	-	30.4038	15.4142	8.02867
Hydrolase	KWMTBOMO06279	444	uncharacterized protein LOC114250468 isoform X1 [Bombyx mandarina]	PF00089: Trypsin;	IPR001254: Serine proteases, trypsin domain; IPR001314: Peptidase S1A, chymotrypsin family; IPR009003: Peptidase S1, PA clan; IPR018114: Serine proteases, trypsin family, histidine active site; IPR043504: Peptidase S1, PA clan, chymotrypsin-like fold;	FBpp0111746	snake	snake (snk) encodes a secreted serine protease. It is a member of the protease cascade that generates the ligand that activates the receptor encoded by Tl. It contributes to establishment of the dorsal-ventral embryonic axis. [Date last reviewed: 2019-03-14]	Component of the extracellular signaling pathway that establishes the dorsal-ventral pathway of the embryo. Three proteases; ndl, gd and snk process easter to create active easter. Active easter defines cell identities along the dorsal-ventral continuum by activating the spz ligand for the Tl receptor in the ventral region of the embryo.	30.9805	8.00585	8.80107
Hydrolase	KWMTBOMO09516	599	limulus clotting factor C isoform X2 [Bombyx mori]	PF16030: Serine protease gd N-terminus; PF00089: Trypsin;	IPR001254: Serine proteases, trypsin domain; IPR001314: Peptidase S1A, chymotrypsin family; IPR009003: Peptidase S1, PA clan; IPR018114: Serine proteases, trypsin family, histidine active site; IPR031986: Serine protease gd, N-terminal domain; IPR043504: Peptidase S1, PA clan, chymotrypsin-like fold;	FBpp0082363	-	-	-	32.4557	12.5433	52.1492
Hydrolase	KWMTBOMO12407	782	serine proteinase stubble isoform X1 [Bombyx mori]	PF00089: Trypsin;	IPR001254: Serine proteases, trypsin domain; IPR001314: Peptidase S1A, chymotrypsin family; IPR009003: Peptidase S1, PA clan; IPR018114: Serine proteases, trypsin family, histidine active site; IPR033116: Serine proteases, trypsin family, serine active site; IPR043504: Peptidase S1, PA clan, chymotrypsin-like fold;	FBpp0111746	snake	snake (snk) encodes a secreted serine protease. It is a member of the protease cascade that generates the ligand that activates the receptor encoded by Tl. It contributes to establishment of the dorsal-ventral embryonic axis. [Date last reviewed: 2019-03-14]	Component of the extracellular signaling pathway that establishes the dorsal-ventral pathway of the embryo. Three proteases; ndl, gd and snk process easter to create active easter. Active easter defines cell identities along the dorsal-ventral continuum by activating the spz ligand for the Tl receptor in the ventral region of the embryo.	32.8271	9.32738	59.5728
Hydrolase	KWMTBOMO06771	540	alpha-esterase 13 precursor [Bombyx mori]	PF00135: Carboxylesterase family;	IPR002018: Carboxylesterase, type B; IPR019819: Carboxylesterase type B, conserved site; IPR029058: Alpha/Beta hydrolase fold;	FBpp0071604	cricklet	-	-	42.7277	16.1612	70.8048
Hydrolase	KWMTBOMO06807	210	tyrosine-protein phosphatase Lar [Bombyx mori]	PF00041: Fibronectin type III domain; PF13927: Immunoglobulin domain;	IPR003961: Fibronectin type III; IPR003598: Immunoglobulin subtype 2; IPR013783: Immunoglobulin-like fold; IPR007110: Immunoglobulin-like domain; IPR036179: Immunoglobulin-like domain superfamily; IPR036116: Fibronectin type III superfamily; IPR003599: Immunoglobulin subtype;	FBpp0303684	Leukocyte-antigen-related-like	Leukocyte-antigen-related-like (Lar) encodes a transmembrane receptor tyrosine phosphatase with a extracellular domain that binds to the product of Sdc. It regulates signaling through the product of Abl. While the product of Lar has many functions, it is best known for its roles in embryonic motor axon guidance and in target recognition by axons of R7 photoreceptors. [Date last reviewed: 2019-03-…	Possible cell adhesion receptor (Probable). It possesses an intrinsic protein tyrosine phosphatase activity (PTPase) (PubMed:2554325). It controls motor axon guidance (PubMed:8598047). In the developing eye, has a role in normal axonal targeting of the R7 photoreceptor, where it negatively regulates bdl (PubMed:24174674). Inhibits bdl cell adhesion activity in vitro; this effect is independent of…	46.4862	28.6331	231.685
Hydrolase	KWMTBOMO09833	517	glucosylceramidase [Bombyx mori]	PF02055: Glycosyl hydrolase family 30 TIM-barrel domain; PF17189: Glycosyl hydrolase family 30 beta sandwich domain;	IPR001139: Glycoside hydrolase family 30; IPR013780: Glycosyl hydrolase, all-beta; IPR017853: Glycoside hydrolase superfamily; IPR033452: Glycosyl hydrolase family 30, beta sandwich domain; IPR033453: Glycosyl hydrolase family 30, TIM-barrel domain;	FBpp0306807	Glucocerebrosidase 1b	Glucocerebrosidase 1b (Gba1b) encodes a lysosomal acid beta glucocerebrosidase that catalyzes the hydrolysis of glucosylceramide to ceramide and glucose. [Date last reviewed: 2019-03-07]	-	46.5986	5.50209	5.65697
Hydrolase	KWMTBOMO14932	555	putative phospholipase B-like 2 [Bombyx mori]	PF04916: Phospholipase B;	IPR007000: Phospholipase B-like;	FBpp0305772	lamina ancestor	-	Putative phospholipase (By similarity). Involved in the regulation of cellular plasticity in imaginal disks.	48.1545	39.7269	13.3532
Hydrolase	KWMTBOMO10092	578	LOW QUALITY PROTEIN: uncharacterized protein LOC114241330 [Bombyx mandarina]	PF01204: Trehalase;	IPR001661: Glycoside hydrolase, family 37; IPR008928: Six-hairpin glycosidase superfamily; IPR012341: Six-hairpin glycosidase-like superfamily; IPR018232: Glycoside hydrolase, family 37, conserved site;	FBpp0304696	Trehalase	Trehalase (Treh) encodes an enzyme that hydrolyzes the the disaccharide trehalose to two molecules of glucose in either the cytoplasm or the extracellular space. [Date last reviewed: 2018-09-20]	-	51.7598	14.8442	2.43317
Hydrolase	KWMTBOMO14619	399	serine proteinase-like protein precursor [Bombyx mori]	PF00089: Trypsin; PF18322: Serine protease Clip domain PPAF-2;	IPR001254: Serine proteases, trypsin domain; IPR043504: Peptidase S1, PA clan, chymotrypsin-like fold; IPR009003: Peptidase S1, PA clan; IPR041515: PPAF-2, Clip domain; IPR001314: Peptidase S1A, chymotrypsin family;	FBpp0311172	-	-	-	56.3914	816.17	1169.31
Hydrolase	KWMTBOMO01844	738	venom dipeptidyl peptidase 4 [Bombyx mori]	PF00326: Prolyl oligopeptidase family; PF00930: Dipeptidyl peptidase IV (DPP IV) N-terminal region;	IPR038554: Dipeptidylpeptidase IV, N-terminal domain superfamily; IPR001375: Peptidase S9, prolyl oligopeptidase, catalytic domain; IPR029058: Alpha/Beta hydrolase fold; IPR002469: Dipeptidylpeptidase IV, N-terminal domain;	FBpp0305257	omega	omega (ome) encodes a dipeptidyl-peptidase. [Date last reviewed: 2019-09-12]	-	66.0397	14.9446	1.77292
Hydrolase	KWMTBOMO10006	477	acid lipase-1 [Bombyx mori]	PF00561: alpha/beta hydrolase fold;	IPR000073: Alpha/beta hydrolase fold-1; IPR029058: Alpha/Beta hydrolase fold;	FBpp0079693	-	-	-	66.9742	16.5832	17.6837
Hydrolase	KWMTBOMO06106	1057	lysosomal alpha-mannosidase [Bombyx mori]	PF01074: Glycosyl hydrolases family 38 N-terminal domain; PF09261: Alpha mannosidase middle domain; PF07748: Glycosyl hydrolases family 38 C-terminal domain; PF17677: Glycosyl hydrolases family 38 C-terminal beta sandwich domain;	IPR000602: Glycoside hydrolase family 38, N-terminal domain; IPR011013: Galactose mutarotase-like domain superfamily; IPR011330: Glycoside hydrolase/deacetylase, beta/alpha-barrel; IPR011682: Glycosyl hydrolase family 38, C-terminal; IPR013780: Glycosyl hydrolase, all-beta; IPR015341: Glycoside hydrolase family 38, central domain; IPR027291: Glycoside hydrolase 38, N-terminal domain superfamily; …	FBpp0079620	Lysosomal alpha-mannosidase II	Lysosomal α-mannosidase II (LManII) encodes a mannosyl-oligosaccharide 1,2-alpha-mannosidase involved in the degradation of asparagine-linked carbohydrates of glycoproteins. [Date last reviewed: 2019-09-12]	-	69.3202	21.5788	8.60196
Hydrolase	KWMTBOMO14109	391	glucose-1-phosphatase [Bombyx mori]	-	IPR029033: Histidine phosphatase superfamily; IPR000560: Histidine phosphatase superfamily, clade-2;	FBpp0304039	-	-	-	69.8087	30.9001	163.45
Hydrolase	KWMTBOMO06700	815	uncharacterized protein LOC101746589 isoform X2 [Bombyx mori]	PF00089: Trypsin;	IPR001254: Serine proteases, trypsin domain; IPR001314: Peptidase S1A, chymotrypsin family; IPR009003: Peptidase S1, PA clan; IPR018114: Serine proteases, trypsin family, histidine active site; IPR043504: Peptidase S1, PA clan, chymotrypsin-like fold;	FBpp0075136	-	-	-	73.9426	370.632	0.155383
Hydrolase	KWMTBOMO06235	674	xaa-Pro aminopeptidase ApepP isoform X1 [Bombyx mori]	PF00557: Metallopeptidase family M24; PF01321: Creatinase/Prolidase N-terminal domain; PF16188: C-terminal region of peptidase_M24; PF16189: Creatinase/Prolidase N-terminal domain;	IPR036005: Creatinase/aminopeptidase-like; IPR033740: Aminopeptidase P; IPR029149: Creatinase/Aminopeptidase P/Spt16, N-terminal; IPR000994: Peptidase M24; IPR000587: Creatinase, N-terminal; IPR032416: Peptidase M24, C-terminal domain;	FBpp0293470	Aminopeptidase P	-	Catalyzes the removal of a penultimate prolyl residue from the N-termini of peptides, such as Arg-Pro-Pro.	74.1708	23.3109	33.2895
Hydrolase	KWMTBOMO10492	392	multiple inositol polyphosphate phosphatase 1 isoform X2 [Bombyx mori]	PF00328: Histidine phosphatase superfamily (branch 2);	IPR000560: Histidine phosphatase superfamily, clade-2; IPR029033: Histidine phosphatase superfamily;	FBpp0311799	Multiple inositol polyphosphate phosphatase 1	Multiple inositol polyphosphate phosphatase 1 (Mipp1) encodes a highly conserved extracellular enzyme that removes phosphates from inositol polyphosphates (IP6, IP5 and IP4) to form IP3. The Mipp1 product functions extracellularly to promote filopodia formation. Its enzymatic activity and localization are both key during tracheal cell migration. [Date last reviewed: 2018-10-18]	Acts as a phosphoinositide 5- and phosphoinositide 6-phosphatase and regulates cellular levels of inositol pentakisphosphate (InsP5) and inositol hexakisphosphate (InsP6) (PubMed:26628373). Also acts as a 2,3-bisphosphoglycerate 3-phosphatase, by mediating the dephosphorylation of 2,3-bisphosphoglycerate (2,3-BPG) to produce phospho-D-glycerate without formation of 3-phosphoglycerate (By similari…	76.7445	5.77903	6.05821
Hydrolase	KWMTBOMO08187	387	prostatic acid phosphatase isoform X1 [Bombyx mori]	PF00328: Histidine phosphatase superfamily (branch 2);	IPR000560: Histidine phosphatase superfamily, clade-2; IPR029033: Histidine phosphatase superfamily; IPR029630: Venom acid phosphatase Acph-1; IPR033379: Histidine acid phosphatase active site;	FBpp0305981	-	-	-	86.5444	27.5076	5.66426
Hydrolase	KWMTBOMO16456	561	integument esterase 1 precursor [Bombyx mori]	PF00135: Carboxylesterase family;	IPR002018: Carboxylesterase, type B; IPR029058: Alpha/Beta hydrolase fold; IPR019826: Carboxylesterase type B, active site;	FBpp0113027	-	-	-	94.0017	9.27101	192.846
Hydrolase	KWMTBOMO06535	611	beta-N-acetylglucosaminidase 1 isoform X1 [Bombyx mori]	PF00728: Glycosyl hydrolase family 20, catalytic domain; PF14845: beta-acetyl hexosaminidase like;	IPR017853: Glycoside hydrolase superfamily; IPR025705: Beta-hexosaminidase; IPR029019: Beta-hexosaminidase, eukaryotic type, N-terminal; IPR029018: Beta-hexosaminidase-like, domain 2; IPR015883: Glycoside hydrolase family 20, catalytic domain;	FBpp0071192	Hexosaminidase 2	Hexosaminidase 2 (Hexo2) encodes a beta-N-acetylglucosaminidase involved in carbohydrate metabolism. [Date last reviewed: 2019-09-12]	-	111.642	6.93699	6.95194
Hydrolase	KWMTBOMO04269	454	multiple inositol polyphosphate phosphatase 1-like [Bombyx mori]	PF00328: Histidine phosphatase superfamily (branch 2);	IPR000560: Histidine phosphatase superfamily, clade-2; IPR016274: Histidine acid phosphatase, eukaryotic; IPR029033: Histidine phosphatase superfamily;	FBpp0311799	Multiple inositol polyphosphate phosphatase 1	Multiple inositol polyphosphate phosphatase 1 (Mipp1) encodes a highly conserved extracellular enzyme that removes phosphates from inositol polyphosphates (IP6, IP5 and IP4) to form IP3. The Mipp1 product functions extracellularly to promote filopodia formation. Its enzymatic activity and localization are both key during tracheal cell migration. [Date last reviewed: 2018-10-18]	Acts as a phosphoinositide 5- and phosphoinositide 6-phosphatase and regulates cellular levels of inositol pentakisphosphate (InsP5) and inositol hexakisphosphate (InsP6) (PubMed:26628373). Also acts as a 2,3-bisphosphoglycerate 3-phosphatase, by mediating the dephosphorylation of 2,3-bisphosphoglycerate (2,3-BPG) to produce phospho-D-glycerate without formation of 3-phosphoglycerate (By similari…	122.322	18.4003	12.1683
Hydrolase	KWMTBOMO10042	514	N-sulphoglucosamine sulphohydrolase [Bombyx mori]	PF00884: Sulfatase;	IPR000917: Sulfatase, N-terminal; IPR017850: Alkaline-phosphatase-like, core domain superfamily; IPR024607: Sulfatase, conserved site; IPR032506: Domain of unknown function DUF4976;	FBpp0083138	N-sulfoglucosamine sulfohydrolase	-	-	123.736	8.5318	7.16712
Hydrolase	KWMTBOMO12258	568	digestive cysteine proteinase 1 isoform X1 [Bombyx mori]	PF00112: Papain family cysteine protease; PF08246: Cathepsin propeptide inhibitor domain (I29);	IPR013201: Cathepsin propeptide inhibitor domain (I29); IPR038765: Papain-like cysteine peptidase superfamily; IPR000668: Peptidase C1A, papain C-terminal; IPR000169: Cysteine peptidase, cysteine active site; IPR039417: Papain-like cysteine endopeptidase; IPR025660: Cysteine peptidase, histidine active site; IPR025661: Cysteine peptidase, asparagine active site;	FBpp0075508	26-29kD-proteinase	-	-	138.468	48.1849	61.7744
Hydrolase	KWMTBOMO03334	309	serine proteinase stubble [Bombyx mori]	PF00089: Trypsin;	IPR001254: Serine proteases, trypsin domain; IPR001314: Peptidase S1A, chymotrypsin family; IPR009003: Peptidase S1, PA clan; IPR018114: Serine proteases, trypsin family, histidine active site; IPR033116: Serine proteases, trypsin family, serine active site; IPR043504: Peptidase S1, PA clan, chymotrypsin-like fold;	FBpp0075456	-	-	-	179.589	1.245	0.363562
Hydrolase	KWMTBOMO07233	290	phospholipase A1 [Bombyx mori]	PF00151: Lipase;	IPR000734: Triacylglycerol lipase family; IPR029058: Alpha/Beta hydrolase fold; IPR013818: Lipase/vitellogenin;	FBpp0311764	-	-	-	189.503	3.11167	1.5492
Hydrolase	KWMTBOMO10584	334	pancreatic triacylglycerol lipase [Bombyx mori]	PF00151: Lipase;	IPR000734: Triacylglycerol lipase family; IPR029058: Alpha/Beta hydrolase fold; IPR013818: Lipase/vitellogenin;	FBpp0074166	-	-	-	197.66	94.3381	55.3429
Hydrolase	KWMTBOMO13286	899	uncharacterized protein LOC101739682 [Bombyx mori]	PF00151: Lipase;	IPR013818: Lipase/vitellogenin; IPR029058: Alpha/Beta hydrolase fold; IPR033906: Lipase, N-terminal; IPR000734: Triacylglycerol lipase family;	FBpp0310637	-	-	-	244.611	17.0378	1.36184
Hydrolase	KWMTBOMO09416	475	venom serine carboxypeptidase [Bombyx mori]	PF00450: Serine carboxypeptidase;	IPR033124: Serine carboxypeptidases, histidine active site; IPR001563: Peptidase S10, serine carboxypeptidase; IPR029058: Alpha/Beta hydrolase fold; IPR018202: Serine carboxypeptidase, serine active site;	FBpp0291533	-	-	-	266.875	36.362	83.9067
Hydrolase	KWMTBOMO14542	424	clip domain serine protease 11 precursor [Bombyx mori]	PF00089: Trypsin; PF18322: Serine protease Clip domain PPAF-2;	IPR001254: Serine proteases, trypsin domain; IPR043504: Peptidase S1, PA clan, chymotrypsin-like fold; IPR001314: Peptidase S1A, chymotrypsin family; IPR041515: PPAF-2, Clip domain; IPR022700: Proteinase, regulatory CLIP domain; IPR009003: Peptidase S1, PA clan;	FBpp0311172	-	-	-	311.078	500.79	724.423
Hydrolase	KWMTBOMO11439	693	carboxypeptidase B-like precursor [Bombyx mori]	PF02244: Carboxypeptidase activation peptide; PF00246: Zinc carboxypeptidase;	IPR000834: Peptidase M14, carboxypeptidase A; IPR003146: Carboxypeptidase, activation peptide; IPR036990: Metallocarboxypeptidase-like, propeptide;	FBpp0304971	-	-	-	329.373	0.427786	0.0608993
Hydrolase	KWMTBOMO03129	500	myrosinase 1 [Bombyx mori]	PF00232: Glycosyl hydrolase family 1;	IPR001360: Glycoside hydrolase family 1; IPR017853: Glycoside hydrolase superfamily; IPR018120: Glycoside hydrolase family 1, active site; IPR033132: Glycosyl hydrolases family 1, N-terminal conserved site;	FBpp0075080	-	-	-	351.703	75.0802	1.51847
Hydrolase	KWMTBOMO11646	428	alpha-N-acetylgalactosaminidase [Bombyx mori]	PF16499: Alpha galactosidase A; PF17450: Alpha galactosidase A C-terminal beta sandwich domain;	IPR000111: Glycoside hydrolase family 27/36, conserved site; IPR002241: Glycoside hydrolase, family 27; IPR013780: Glycosyl hydrolase, all-beta; IPR013785: Aldolase-type TIM barrel; IPR017853: Glycoside hydrolase superfamily; IPR035373: Alpha galactosidase A, C-terminal beta-sandwich domain;	FBpp0086316	-	-	-	377.439	12.1106	34.514
Hydrolase	KWMTBOMO05834	477	putative alpha-L-fucosidase [Bombyx mori]	PF01120: Alpha-L-fucosidase; PF16757: Alpha-L-fucosidase C-terminal domain;	IPR000933: Glycoside hydrolase, family 29; IPR013780: Glycosyl hydrolase, all-beta; IPR016286: Alpha-L-fucosidase, metazoa-type; IPR017853: Glycoside hydrolase superfamily; IPR028755: Tissue alpha-L-fucosidase; IPR031919: Alpha-L-fucosidase, C-terminal;	FBpp0312400	alpha-L-fucosidase	α-L-fucosidase (Fuca) encodes an enzyme belonging to the family of hydrolases. It has also been identified as a transmembrane protein in the plasma-membrane of spermatozoa. Its roles include N-glycan degradation, glycan structure degradation, and is potentially involved in fertilization, particularly in initial sperm-egg recognition. [Date last reviewed: 2019-03-28]	Alpha-L-fucosidase is responsible for hydrolyzing the alpha-1,6-linked fucose joined to the reducing-end N-acetylglucosamine of the carbohydrate moieties of glycoproteins.	398.47	118.039	2.35783
Hydrolase	KWMTBOMO02702	524	LOW QUALITY PROTEIN: proclotting enzyme [Bombyx mori]	PF00089: Trypsin;	IPR001254: Serine proteases, trypsin domain; IPR001314: Peptidase S1A, chymotrypsin family; IPR009003: Peptidase S1, PA clan; IPR018114: Serine proteases, trypsin family, histidine active site; IPR022700: Proteinase, regulatory CLIP domain; IPR033116: Serine proteases, trypsin family, serine active site; IPR043504: Peptidase S1, PA clan, chymotrypsin-like fold;	FBpp0294007	lethal (2) k05911	-	-	962.541	1.47028	2.79077
Hydrolase	KWMTBOMO13997	341	fibroinase precursor [Bombyx mori]	PF00112: Papain family cysteine protease; PF08246: Cathepsin propeptide inhibitor domain (I29);	IPR000169: Cysteine peptidase, cysteine active site; IPR025661: Cysteine peptidase, asparagine active site; IPR025660: Cysteine peptidase, histidine active site; IPR000668: Peptidase C1A, papain C-terminal; IPR039417: Papain-like cysteine endopeptidase; IPR013201: Cathepsin propeptide inhibitor domain (I29); IPR038765: Papain-like cysteine peptidase superfamily;	FBpp0086719	Cysteine proteinase-1	-	Important for the overall degradation of proteins in lysosomes. Essential for adult male and female fertility. May play a role in digestion.	1403.55	2323.33	185.41
Hydrolase	KWMTBOMO01924	543	chitin deacetylase 1 [Bombyx mori]	PF01607: Chitin binding Peritrophin-A domain; PF00057: Low-density lipoprotein receptor domain class A;	IPR002172: Low-density lipoprotein (LDL) receptor class A repeat; IPR002557: Chitin binding domain; IPR011330: Glycoside hydrolase/deacetylase, beta/alpha-barrel; IPR023415: Low-density lipoprotein (LDL) receptor class A, conserved site; IPR036055: LDL receptor-like superfamily; IPR036508: Chitin binding domain superfamily;	FBpp0311365	vermiform	vermiform (verm) encodes a chitin deacetylase-like protein that is secreted by tracheal cells and accumulates in the embryonic tracheal lumen. Its functions include cuticle development and tracheal tube size control. [Date last reviewed: 2019-03-21]	-	2483.71	4950.26	1161.56
Hydrolase	KWMTBOMO04135	555	chitinase precursor [Bombyx mori]	PF08329: Chitinase A, N-terminal domain; PF00704: Glycosyl hydrolases family 18;	IPR001223: Glycoside hydrolase family 18, catalytic domain; IPR001579: Glycosyl hydrolases family 18 (GH18) active site; IPR011583: Chitinase II; IPR013540: Chitinase A N-terminal; IPR013783: Immunoglobulin-like fold; IPR014756: Immunoglobulin E-set; IPR017853: Glycoside hydrolase superfamily; IPR022409: PKD/Chitinase domain; IPR029070: Chitinase insertion domain superfamily;	FBpp0072985	Chitinase 7	Chitinase 7 (Cht7) encodes an enzyme involved in cuticle development, ecdysis and wound healing. [Date last reviewed: 2019-07-11]	-	2498.95	4.67218	0.658793
Hydrolase	KWMTBOMO10376	337	cathepsin B precursor [Bombyx mori]	PF08127: Peptidase family C1 propeptide; PF00112: Papain family cysteine protease;	IPR000169: Cysteine peptidase, cysteine active site; IPR000668: Peptidase C1A, papain C-terminal; IPR012599: Peptidase C1A, propeptide; IPR025660: Cysteine peptidase, histidine active site; IPR025661: Cysteine peptidase, asparagine active site; IPR038765: Papain-like cysteine peptidase superfamily;	FBpp0311925	Cathepsin B	Cathepsin B1 (CtsB1) encodes a papain-like cysteine proteinase involved in lysosomal protein degradation. [Date last reviewed: 2019-03-07]	-	2707.89	971.459	306.561
Hydrolase	KWMTBOMO08722	294	hatching enzyme-like protein precursor [Bombyx mori]	PF01400: Astacin (Peptidase family M12A);	IPR001506: Peptidase M12A; IPR034035: Astacin-like metallopeptidase domain; IPR024079: Metallopeptidase, catalytic domain superfamily; IPR006026: Peptidase, metallopeptidase;	FBpp0080340	-	-	-	0.108304	1.0567	0.382048
Hydrolase	KWMTBOMO07711	531	juvenile hormone esterase-like precursor [Bombyx mori]	PF00135: Carboxylesterase family;	IPR029058: Alpha/Beta hydrolase fold; IPR002018: Carboxylesterase, type B;	FBpp0071604	cricklet	-	-	0.510476	1.14401	0.105925
Hydrolase	KWMTBOMO15015	554	venom carboxylesterase-6 [Bombyx mori]	PF00135: Carboxylesterase family;	IPR029058: Alpha/Beta hydrolase fold; IPR002018: Carboxylesterase, type B;	FBpp0308684	-	-	-	0.489321	2.05946	0.65998
Hydrolase	KWMTBOMO04173	396	clip domain serine protease 4 isoform X1 [Bombyx mori]	PF00089: Trypsin; PF12032: Regulatory CLIP domain of proteinases;	IPR001254: Serine proteases, trypsin domain; IPR009003: Peptidase S1, PA clan; IPR018114: Serine proteases, trypsin family, histidine active site; IPR022700: Proteinase, regulatory CLIP domain; IPR038565: Proteinase, regulatory CLIP domain superfamily; IPR043504: Peptidase S1, PA clan, chymotrypsin-like fold;	FBpp0304903	-	-	-	0.724303	2.65475	5.03905
Hydrolase	KWMTBOMO16361	250	CLIP domain-containing serine protease 2-like [Bombyx mori]	PF00089: Trypsin;	IPR043504: Peptidase S1, PA clan, chymotrypsin-like fold; IPR001314: Peptidase S1A, chymotrypsin family; IPR033116: Serine proteases, trypsin family, serine active site; IPR001254: Serine proteases, trypsin domain; IPR018114: Serine proteases, trypsin family, histidine active site; IPR009003: Peptidase S1, PA clan;	FBpp0083832	Spatzle-Processing Enzyme	Spatzle-Processing Enzyme (SPE) encodes a secreted serine protease that participates in the cleavage of the Toll ligand encoded by spz during the immune response, leading to Toll pathway activation in the fat body and haemocytes. [Date last reviewed: 2019-03-14]	Endopeptidase which plays a key role in innate immunity by cleaving Tl ligand spz and thereby activating the Toll pathway in response to fungal and Gram-positive bacterial infections (PubMed:16631589, PubMed:16399077, PubMed:18724373, PubMed:26843333, PubMed:16996061). Acts downstream of pathogen recognition receptors PGRP-SA and GNBP1 and protease grass in response to Gram-positive bacterial inf…	0.063645	3.54841	8.02625
Hydrolase	KWMTBOMO11016	1193	uncharacterized protein LOC105841986 isoform X1 [Bombyx mori]	-	IPR043504: Peptidase S1, PA clan, chymotrypsin-like fold; IPR009003: Peptidase S1, PA clan;	FBpp0076497	PAR-domain protein 1	PAR-domain protein 1 (Pdp1) encodes a member of the PAR domain bZip family of sequence-specific transcription factors. it regulates gene expression in muscles and in circadian clock neurons. [Date last reviewed: 2019-03-14]	-	0.896414	4.10266	3.22113
Hydrolase	KWMTBOMO05183	521	myrosinase 1 isoform X1 [Bombyx mori]	PF00232: Glycosyl hydrolase family 1;	IPR001360: Glycoside hydrolase family 1; IPR017853: Glycoside hydrolase superfamily; IPR018120: Glycoside hydrolase family 1, active site; IPR033132: Glycosyl hydrolases family 1, N-terminal conserved site;	FBpp0075080	-	-	-	0.918097	12.9673	17.1647
Hydrolase	KWMTBOMO10093	579	trehalase precursor [Bombyx mori]	PF01204: Trehalase;	IPR001661: Glycoside hydrolase, family 37; IPR008928: Six-hairpin glycosidase superfamily; IPR012341: Six-hairpin glycosidase-like superfamily; IPR018232: Glycoside hydrolase, family 37, conserved site;	FBpp0304696	Trehalase	Trehalase (Treh) encodes an enzyme that hydrolyzes the the disaccharide trehalose to two molecules of glucose in either the cytoplasm or the extracellular space. [Date last reviewed: 2018-09-20]	-	0.66103	16.7125	15.9826
Hydrolase	KWMTBOMO12246	366	phospholipase A1 [Bombyx mori]	PF00151: Lipase;	IPR029058: Alpha/Beta hydrolase fold; IPR013818: Lipase/vitellogenin; IPR000734: Triacylglycerol lipase family;	FBpp0312109	-	-	-	0.348227	0.323579	2.26483
Hydrolase	KWMTBOMO01267	819	probable protein phosphatase DDB_G0282105 [Bombyx mori]	-	-	FBpp0079227	Mucin related 29B	-	-	0.681855	0.0181027	2.40527
Hydrolase	KWMTBOMO14918	1073	juvenile hormone esterase-like [Bombyx mandarina]	PF00135: Carboxylesterase family;	IPR029058: Alpha/Beta hydrolase fold; IPR019826: Carboxylesterase type B, active site; IPR002018: Carboxylesterase, type B;	FBpp0311034	-	-	-	0.56522	0.884569	2.97764
Hydrolase	KWMTBOMO15560	507	LOW QUALITY PROTEIN: lactase-phlorizin hydrolase [Bombyx mori]	PF00232: Glycosyl hydrolase family 1;	IPR017853: Glycoside hydrolase superfamily; IPR001360: Glycoside hydrolase family 1; IPR033132: Glycosyl hydrolases family 1, N-terminal conserved site;	FBpp0075080	-	-	-	0.125787	0.993508	10.6492
Hydrolase	KWMTBOMO05105	537	arylsulfatase B [Bombyx mori]	PF00884: Sulfatase;	IPR017850: Alkaline-phosphatase-like, core domain superfamily; IPR024607: Sulfatase, conserved site; IPR000917: Sulfatase, N-terminal;	FBpp0290455	-	-	-	0.267238	0.910517	11.0767
Hydrolase	KWMTBOMO08294	571	integument esterase 2 precursor [Bombyx mori]	PF00135: Carboxylesterase family;	IPR002018: Carboxylesterase, type B; IPR019826: Carboxylesterase type B, active site; IPR029058: Alpha/Beta hydrolase fold;	FBpp0307203	-	-	-	0.223425	0.415222	17.0436
Hydrolase	KWMTBOMO03609	266	trypsin-4 isoform X1 [Bombyx mori]	PF00089: Trypsin;	IPR001254: Serine proteases, trypsin domain; IPR001314: Peptidase S1A, chymotrypsin family; IPR009003: Peptidase S1, PA clan; IPR018114: Serine proteases, trypsin family, histidine active site; IPR033116: Serine proteases, trypsin family, serine active site; IPR043504: Peptidase S1, PA clan, chymotrypsin-like fold;	FBpp0071657	tracheal-prostasin	-	-	1.01713	298.385	0.263821
Immune-related protein	KWMTBOMO01825	166	immune-related protein 2 precursor [Bombyx mori]	PF02014: Reeler domain;	IPR002861: Reeler domain;	FBpp0310269	lethal (2) 34Fc	-	May have antimicrobial activity. A late response immune regulated gene that is negatively regulated by spz during the immune response.	0.860923	2226.98	0.927955
Immunoglobulin	KWMTBOMO14262	731	uncharacterized protein LOC101742772 [Bombyx mori]	PF08205: CD80-like C2-set immunoglobulin domain; PF13927: Immunoglobulin domain;	IPR013783: Immunoglobulin-like fold; IPR036179: Immunoglobulin-like domain superfamily; IPR007110: Immunoglobulin-like domain; IPR003599: Immunoglobulin subtype; IPR013162: CD80-like, immunoglobulin C2-set;	FBpp0086751	teiresias	CG17716 encodes a predicted secreted immunoglobulin domain protein expressed in the embryonic central nervous system. [Date last reviewed: 2019-09-26]	-	1.41854	0.141953	0.346427
Immunoglobulin	KWMTBOMO09022	410	uncharacterized protein LOC101741113 [Bombyx mori]	PF07679: Immunoglobulin I-set domain;	IPR003599: Immunoglobulin subtype; IPR007110: Immunoglobulin-like domain; IPR013098: Immunoglobulin I-set; IPR013783: Immunoglobulin-like fold; IPR015621: Interleukin-1 receptor family; IPR036179: Immunoglobulin-like domain superfamily;	FBpp0078557	Contactin	Contactin (Cont) encodes a GPI-anchored cell adhesion molecule. It interacts with the product of Nrx-IV in cis to organize septate junctions in epithelial cells and also between ensheathing glial cells and neurons. [Date last reviewed: 2019-03-07]	Required for organization of septate junctions and paracellular barrier functions. Septate junctions, which are the equivalent of vertebrates tight junctions, are characterized by regular arrays of transverse structures that span the intermembrane space and form a physical barrier to diffusion.	14.0703	7.29568	1.50821
Immunoglobulin	KWMTBOMO14570	410	hemolin [Bombyx mori]	PF07679: Immunoglobulin I-set domain; PF13927: Immunoglobulin domain;	IPR003598: Immunoglobulin subtype 2; IPR003599: Immunoglobulin subtype; IPR007110: Immunoglobulin-like domain; IPR013098: Immunoglobulin I-set; IPR013783: Immunoglobulin-like fold; IPR036179: Immunoglobulin-like domain superfamily;	FBpp0305703	Neuroglian	Neuroglian (Nrg) encodes an immunoglobulin domain-containing cell adhesion molecule that mediates cell-cell adhesion by forming homo- or heterophilic interactions. The long isoform of the product of Nrg is neuron specific and plays roles in neurite outgrowth, axon guidance and synapse formation. The short isoform of the product of Nrg contributes to the formation of septate junctions in epithelia…	The long isoform may play a role in neural and glial cell adhesion in the developing embryo. The short isoform may be a more general cell adhesion molecule involved in other tissues and imaginal disk morphogenesis. Vital for embryonic development. Essential for septate junctions. Septate junctions, which are the equivalent of vertebrates tight junctions, are characterized by regular arrays of tra…	0.777367	7.58462	0.616994
Insulin-related peptide binding protein	KWMTBOMO14290	264	insulin-related peptide binding protein precursor [Bombyx mori]	PF07679: Immunoglobulin I-set domain; PF13927: Immunoglobulin domain;	IPR013783: Immunoglobulin-like fold; IPR013098: Immunoglobulin I-set; IPR003598: Immunoglobulin subtype 2; IPR003599: Immunoglobulin subtype; IPR007110: Immunoglobulin-like domain; IPR036179: Immunoglobulin-like domain superfamily;	FBpp0305746	Ecdysone-inducible gene L2	-	Essential developmental role during embryogenesis, in particular the normal development of the nervous system. May be involved in some aspect of cell adhesion.	9.94663	16.9728	2.07333
Integrin	KWMTBOMO07041	578	integrin alpha-PS3-like precursor [Bombyx mori]	PF01839: FG-GAP repeat;	IPR000413: Integrin alpha chain; IPR013519: Integrin alpha beta-propellor; IPR013517: FG-GAP repeat; IPR028994: Integrin alpha, N-terminal;	FBpp0086501	scab	scab (scb) encodes the α-PS3 Integrin, believed to dimerise with mys and possibly Itgbn. It regulates adhesion, signalling, polarity and cell migration. Genetic interaction with Laminin genes implicates them as extracellular matrix ligands. [Date last reviewed: 2019-03-14]	Integrin alpha-PS3/beta-PS is a receptor for laminin. Also binds to wb. Important during embryogenesis for the development of the trachea, dorsal vessel and salivary gland, as well as for dorsal closure. Required for short-term memory processes. Minor involvement in the establishment of the oocyte anterior-posterior length. Plays a role in timely border cell migration during oogenesis, probably m…	2.40037	1.17933	0.364975
Isomerase	KWMTBOMO00256	644	protein disulfide-isomerase A5 isoform X1 [Bombyx mori]	PF00085: Thioredoxin;	IPR013766: Thioredoxin domain; IPR036249: Thioredoxin-like superfamily; IPR017937: Thioredoxin, conserved site;	FBpp0080049	-	-	-	12.4579	6.35193	3.25445
Isomerase	KWMTBOMO02468	424	protein disulfide-isomerase A6 homolog [Bombyx mori]	PF00085: Thioredoxin;	IPR013766: Thioredoxin domain; IPR017937: Thioredoxin, conserved site; IPR036249: Thioredoxin-like superfamily; IPR005788: Disulphide isomerase; IPR044569: Protein disulfide-isomerase A6-like;	FBpp0311643	calcium-binding protein 1	calcium-binding protein 1 (CaBP1) encodes a protein that resides in the lumen of the endoplasmic reticulum. It seems to be relocated outside cells during apoptosis and involved in the phagocytosis of apoptotic cells. [Date last reviewed: 2019-03-07]	Binds to both apoptotic cells and phagocytes and promotes Drpr-dependent phagocytosis of apoptotic cells.	183.354	64.8603	157.123
Isomerase	KWMTBOMO03002	491	protein disulfide-isomerase like protein ERp57 precursor [Bombyx mori]	PF00085: Thioredoxin; PF13848: Thioredoxin-like domain;	IPR005788: Disulphide isomerase; IPR005792: Protein disulphide isomerase; IPR013766: Thioredoxin domain; IPR017937: Thioredoxin, conserved site; IPR036249: Thioredoxin-like superfamily; IPR041868: Protein disulfide-isomerase A3, first redox inactive TRX-like domain b;	FBpp0087164	Endoplasmic reticulum p60	-	-	536.782	93.5908	280.415
Isomerase	KWMTBOMO06524	494	protein disulfide isomerase precursor [Bombyx mori]	PF00085: Thioredoxin; PF13848: Thioredoxin-like domain;	IPR005788: Disulphide isomerase; IPR005792: Protein disulphide isomerase; IPR013766: Thioredoxin domain; IPR017937: Thioredoxin, conserved site; IPR036249: Thioredoxin-like superfamily;	FBpp0312224	Protein disulfide isomerase	-	Participates in the folding of proteins containing disulfide bonds.	667.137	130.719	513.801
Isomerase	KWMTBOMO11511	205	peptidylprolyl isomerase B precursor [Bombyx mori]	PF00160: Cyclophilin type peptidyl-prolyl cis-trans isomerase/CLD;	IPR002130: Cyclophilin-type peptidyl-prolyl cis-trans isomerase domain; IPR020892: Cyclophilin-type peptidyl-prolyl cis-trans isomerase, conserved site; IPR029000: Cyclophilin-like domain superfamily;	FBpp0311613	-	-	-	1566.24	318.862	664.942
Juvenile hormone binding protein	KWMTBOMO09407	246	protein takeout [Bombyx mori]	PF06585: Haemolymph juvenile hormone binding protein (JHBP);	IPR010562: Haemolymph juvenile hormone binding; IPR038606: Takeout superfamily;	FBpp0084027	-	-	-	1.09949	51.8645	0.570366
Juvenile hormone binding protein	NEWGENE00750	260	circadian clock-controlled protein daywake [Bombyx mori]	PF06585: Haemolymph juvenile hormone binding protein (JHBP);	IPR010562: Haemolymph juvenile hormone binding; IPR038606: Takeout superfamily;	FBpp0100135	-	-	-	1.11886	1470.61	3.41237
Juvenile hormone binding protein	KWMTBOMO13854	239	uncharacterized protein LOC101738016 [Bombyx mori]	PF06585: Haemolymph juvenile hormone binding protein (JHBP);	IPR010562: Haemolymph juvenile hormone binding; IPR038606: Takeout superfamily;	FBpp0308366	-	-	-	1.19812	0.432955	1.4675
Juvenile hormone binding protein	KWMTBOMO09220	249	uncharacterized protein LOC101744925 [Bombyx mori]	PF06585: Haemolymph juvenile hormone binding protein (JHBP);	IPR010562: Haemolymph juvenile hormone binding; IPR038606: Takeout superfamily;	FBpp0078482	-	-	-	1.53359	71.1927	1.01434
Juvenile hormone binding protein	KWMTBOMO07938	249	juvenile hormone binding protein brP-2095 precursor [Bombyx mori]	PF06585: Haemolymph juvenile hormone binding protein (JHBP);	IPR010562: Haemolymph juvenile hormone binding; IPR038606: Takeout superfamily;	FBpp0307590	-	-	-	1.78919	2.19694	575.13
Juvenile hormone binding protein	KWMTBOMO02701	249	juvenile hormone binding protein an-0147 precursor [Bombyx mori]	PF06585: Haemolymph juvenile hormone binding protein (JHBP);	IPR010562: Haemolymph juvenile hormone binding; IPR038606: Takeout superfamily;	FBpp0080029	-	-	-	9.32934	25.2945	50.2661
Juvenile hormone binding protein	KWMTBOMO09223	258	protein takeout [Bombyx mori]	PF06585: Haemolymph juvenile hormone binding protein (JHBP);	IPR010562: Haemolymph juvenile hormone binding; IPR038606: Takeout superfamily;	FBpp0297106	-	-	-	10.2387	106.775	5.385
Juvenile hormone binding protein	KWMTBOMO13527	236	protein takeout [Bombyx mori]	PF06585: Haemolymph juvenile hormone binding protein (JHBP);	IPR010562: Haemolymph juvenile hormone binding; IPR038606: Takeout superfamily;	FBpp0307590	-	-	-	19.8844	648.259	11.4725
Juvenile hormone binding protein	KWMTBOMO13823	246	circadian clock-controlled protein daywake [Bombyx mori]	PF06585: Haemolymph juvenile hormone binding protein (JHBP);	IPR010562: Haemolymph juvenile hormone binding; IPR038606: Takeout superfamily;	FBpp0307590	-	-	-	23.0245	859.4	35.1345
Juvenile hormone binding protein	KWMTBOMO13811	243	hemolymph juvenile hormone binding protein precursor [Bombyx mori]	PF06585: Haemolymph juvenile hormone binding protein (JHBP);	IPR010562: Haemolymph juvenile hormone binding; IPR038606: Takeout superfamily;	FBpp0297107	-	-	-	300.904	153.978	946.554
Juvenile hormone binding protein	KWMTBOMO09215	245	juvenile hormone binding protein brP-1649 precursor [Bombyx mori]	PF06585: Haemolymph juvenile hormone binding protein (JHBP);	IPR010562: Haemolymph juvenile hormone binding; IPR038606: Takeout superfamily;	FBpp0297106	-	-	-	438.595	15.689	0.629953
Juvenile hormone binding protein	KWMTBOMO13812	250	juvenile hormone-binding protein [Bombyx mori]	-	IPR010562: Haemolymph juvenile hormone binding; IPR038606: Takeout superfamily;	FBpp0312197	Tyler	-	-	802.118	41.1024	8.5314
Juvenile hormone binding protein	KWMTBOMO13657	153	circadian clock-controlled protein daywake [Bombyx mori]	PF06585: Haemolymph juvenile hormone binding protein (JHBP);	IPR010562: Haemolymph juvenile hormone binding; IPR038606: Takeout superfamily;	FBpp0084184	-	-	-	0.518665	1.15669	178.845
Juvenile hormone binding protein	KWMTBOMO09217	252	protein takeout [Bombyx mori]	PF06585: Haemolymph juvenile hormone binding protein (JHBP);	IPR010562: Haemolymph juvenile hormone binding; IPR038606: Takeout superfamily;	FBpp0307590	-	-	-	0.189426	1.58416	0.501155
Juvenile hormone binding protein	KWMTBOMO13529	237	juvenile hormone binding protein an-0128 precursor [Bombyx mori]	PF06585: Haemolymph juvenile hormone binding protein (JHBP);	IPR010562: Haemolymph juvenile hormone binding; IPR038606: Takeout superfamily;	FBpp0308365	takeout	-	Participates in a novel circadian output pathway that conveys temporal and food status information to feeding-relevant metabolisms and activities. Involved in male courtship behavior. In the brain-associated fat body, transcription is enhanced by the dsx and fru male-specific isoforms and repressed by the dsx female-specific isoform.	0.402728	4.98964	212.09
Juvenile hormone binding protein	KWMTBOMO13821	257	juvenile hormone binding protein [Bombyx mori]	PF06585: Haemolymph juvenile hormone binding protein (JHBP);	IPR010562: Haemolymph juvenile hormone binding; IPR038606: Takeout superfamily;	FBpp0084184	-	-	-	0.619182	6.90427	147.215
Juvenile hormone binding protein	KWMTBOMO03858	256	uncharacterized protein LOC101740112 [Bombyx mori]	PF06585: Haemolymph juvenile hormone binding protein (JHBP);	IPR010562: Haemolymph juvenile hormone binding; IPR038606: Takeout superfamily;	FBpp0307590	-	-	-	0.68375	109.281	0.274086
Juvenile hormone binding protein	KWMTBOMO13822	154	protein takeout [Bombyx mori]	PF06585: Haemolymph juvenile hormone binding protein (JHBP);	IPR010562: Haemolymph juvenile hormone binding; IPR038606: Takeout superfamily;	FBpp0078482	-	-	-	0.515319	173.725	0.818015
Juvenile hormone binding protein	KWMTBOMO13655	230	uncharacterized protein LOC119628345 [Bombyx mori]	PF06585: Haemolymph juvenile hormone binding protein (JHBP);	IPR010562: Haemolymph juvenile hormone binding; IPR038606: Takeout superfamily;	FBpp0084474	-	-	-	0.345777	0	9.63597
Juvenile hormone binding protein	KWMTBOMO13653	239	circadian clock-controlled protein daywake-like [Bombyx mori]	PF06585: Haemolymph juvenile hormone binding protein (JHBP);	IPR010562: Haemolymph juvenile hormone binding; IPR038606: Takeout superfamily;	FBpp0297107	-	-	-	0.399372	0.185552	20.7212
Juvenile hormone binding protein	KWMTBOMO13654	228	uncharacterized protein LOC101737005 [Bombyx mori]	PF06585: Haemolymph juvenile hormone binding protein (JHBP);	IPR010562: Haemolymph juvenile hormone binding; IPR038606: Takeout superfamily;	FBpp0297107	-	-	-	0.627834	0.0648218	47.7394
Juvenile hormone binding protein	KWMTBOMO13656	466	circadian clock-controlled protein-like [Bombyx mandarina]	PF06585: Haemolymph juvenile hormone binding protein (JHBP);	IPR010562: Haemolymph juvenile hormone binding; IPR038606: Takeout superfamily;	FBpp0082676	-	-	-	0.102622	0.0635725	66.4581
Juvenile hormone binding protein	KWMTBOMO13652	241	circadian clock-controlled protein daywake-like [Bombyx mori]	PF06585: Haemolymph juvenile hormone binding protein (JHBP);	IPR038606: Takeout superfamily; IPR010562: Haemolymph juvenile hormone binding;	FBpp0070480	daywake	-	Component of the circadian clock or downstream effector of clock function (PubMed:2517256, PubMed:31080079). Required for suppressing daytime sleep (siesta) under ambient environmental temperatures. Part of a heat avoidance mechanism that modulates daytime sleep behavior under different environmental temperatures to minimize the risk of heat exposure. Under cooler ambient temperatures, suppresses…	0.33006	0.490717	562.124
Kal-1 protein	KWMTBOMO03559	468	kal-1 protein isoform X1 [Bombyx mori]	PF00095: WAP-type (Whey Acidic Protein) 'four-disulfide core'; PF00041: Fibronectin type III domain;	IPR003961: Fibronectin type III; IPR008197: WAP-type 'four-disulfide core' domain; IPR013783: Immunoglobulin-like fold; IPR036116: Fibronectin type III superfamily; IPR036645: Elafin-like superfamily; IPR042447: Anosmin-1;	FBpp0083934	Kallmann syndrome 1	-	-	14.953	2.40545	2.28292
Kielin/chordin-like protein	KWMTBOMO15352	557	kielin/chordin-like protein isoform X1 [Bombyx mori]	PF00095: WAP-type (Whey Acidic Protein) 'four-disulfide core'; PF00086: Thyroglobulin type-1 repeat; PF02822: Antistasin family; PF14625: Lustrin, cysteine-rich repeated domain;	IPR000716: Thyroglobulin type-1; IPR004094: Antistasin-like domain; IPR006150: Cysteine-rich repeat; IPR008197: WAP-type 'four-disulfide core' domain; IPR011061: Hirudin/antistatin; IPR028150: Lustrin, cysteine-rich repeated; IPR036645: Elafin-like superfamily; IPR036857: Thyroglobulin type-1 superfamily;	FBpp0084572	-	-	-	39.0784	5.66633	0.277721
Laminin	KWMTBOMO07794	1729	laminin beta-wing chain [Bombyx mori]	PF00055: Laminin N-terminal (Domain VI); PF00053: Laminin EGF domain;	IPR000742: EGF-like domain; IPR002049: Laminin EGF domain; IPR008211: Laminin, N-terminal; IPR013015: Laminin IV type B; IPR038684: Laminin, N-terminal domain superfamily;	FBpp0079114	LanB1	LanB1 (LanB1) encodes a subunit of laminin, a heterotrimeric protein found in the extracellular matrix (ECM) and a major component of the basal lamina. Laminins interact with a variety of cell surface molecules such as integrin receptors and other secreted ECM components. It contributes to ECM organization, tissue adhesion, cell motility and developmental patterning. [Date last reviewed: 2019-09-…	Binding to cells via a high affinity receptor, laminin is thought to mediate the attachment, migration and organization of cells into tissues during embryonic development by interacting with other extracellular matrix components (By similarity). Required for Ndg localization to the basement membrane (PubMed:30260959).	5.07872	3.12328	1.18893
Laminin	KWMTBOMO00094	2937	laminin subunit gamma-1 [Bombyx mori]	PF00052: Laminin B (Domain IV); PF00053: Laminin EGF domain; PF00055: Laminin N-terminal (Domain VI); PF00078: Reverse transcriptase (RNA-dependent DNA polymerase); PF17917: RNase H-like domain found in reverse transcriptase; PF17921: Integrase zinc binding domain;	IPR002049: Laminin EGF domain; IPR001584: Integrase, catalytic core; IPR043128: Reverse transcriptase/Diguanylate cyclase domain; IPR000742: EGF-like domain; IPR008211: Laminin, N-terminal; IPR043502: DNA/RNA polymerase superfamily; IPR000477: Reverse transcriptase domain; IPR000034: Laminin IV; IPR041588: Integrase zinc-binding domain; IPR036397: Ribonuclease H superfamily; IPR038684: Laminin, N…	FBpp0311281	Laminin B2	Laminin B2 (LanB2) encodes a subunit of laminin, a heterotrimeric protein found in the extracellular matrix (ECM) and a major component of the basal lamina. Laminins interact with a variety of cell surface molecules such as integrin receptors and other secreted ECM components. It contributes to ECM organization, tissue adhesion, cell motility and developmental patterning. [Date last reviewed: 201…	Binding to cells via a high affinity receptor, laminin is thought to mediate the attachment, migration and organization of cells into tissues during embryonic development by interacting with other extracellular matrix components.	19.8789	4.57249	0.930252
Laminin	NEWGENE00821	1779	laminin subunit beta-1 [Bombyx mori]	PF00055: Laminin N-terminal (Domain VI); PF00053: Laminin EGF domain;	IPR000742: EGF-like domain; IPR002049: Laminin EGF domain; IPR008211: Laminin, N-terminal; IPR013015: Laminin IV type B; IPR038684: Laminin, N-terminal domain superfamily;	FBpp0079114	LanB1	LanB1 (LanB1) encodes a subunit of laminin, a heterotrimeric protein found in the extracellular matrix (ECM) and a major component of the basal lamina. Laminins interact with a variety of cell surface molecules such as integrin receptors and other secreted ECM components. It contributes to ECM organization, tissue adhesion, cell motility and developmental patterning. [Date last reviewed: 2019-09-…	Binding to cells via a high affinity receptor, laminin is thought to mediate the attachment, migration and organization of cells into tissues during embryonic development by interacting with other extracellular matrix components (By similarity). Required for Ndg localization to the basement membrane (PubMed:30260959).	74.3217	27.4729	7.62274
Ligand protein	KWMTBOMO08287	340	torso-like protein isoform X1 [Bombyx mori]	-	IPR020864: Membrane attack complex component/perforin (MACPF) domain;	FBpp0306427	torso-like	torso-like (tsl) encodes a protein present in many organs. In particular it is produced and secreted by two cell clusters in the egg chamber, initially anchored at the vitelline membrane and then translocated to the oocyte plasma membrane where it is required for the activation of the receptor encoded by tor. [Date last reviewed: 2019-03-14]	Probable ligand that binds to the torso receptor. Implicated in a receptor tyrosine kinase signaling pathway that specifies terminal cell fate.	1.21803	10.2299	1.4873
Ligand protein	KWMTBOMO10432	527	uncharacterized protein LOC101743281 [Bombyx mori]	PF15888: Folded gastrulation N-terminus;	IPR031761: Folded gastrulation, N-terminal domain;	FBpp0305384	folded gastrulation	folded gastrulation (fog) encodes a secreted ligand that signals via GPCRs to co-ordinate cell shape change during gastrulation; in the nervous system, it regulates motor axon guidance, glial organization and morphogenesis. [Date last reviewed: 2019-03-07]	Coordinates cell shape changes during formation of the ventral furrow and invagination of the posterior midgut primordium, by inducing apical constriction of cells in spatially and temporally defined manners. Could function as a secreted signal to initiate apical constriction by acting as a ligand for an unidentified G protein-coupled receptor, which in turn activates the G protein alpha subunit …	6.26289	3.68293	0.613683
Ligand protein	KWMTBOMO16098	361	inhibin beta A chain-like precursor [Bombyx mori]	PF00019: Transforming growth factor beta like domain;	IPR001839: Transforming growth factor-beta, C-terminal; IPR029034: Cystine-knot cytokine; IPR017948: Transforming growth factor beta, conserved site; IPR015615: Transforming growth factor-beta-related;	FBpp0307150	dawdle	dawdle (daw) encodes an Activin- like ligand of the TGF beta superfamily that is required for proper tricarboxylic acid cycle function in the fat body and also regulates insulin release from IPC neurons. [Date last reviewed: 2019-03-07]	-	25.9482	16.0334	1.94586
Ligand protein	KWMTBOMO13470	400	neurotrophin 1 [Bombyx mori]	-	-	FBpp0305764	Neurotrophin 1	-	Neurotrophin which may function as a ligand for the Toll-related receptors Toll-7 and Tollo (PubMed:22022271, PubMed:23892553). Binds to Toll-7 and probably acts as its ligand in promoting motor axon targeting and neuronal survival in the central nervous system (CNS) (PubMed:23892553). Involved in synaptic targeting of ISNb/d motorneurons and also some SNa motorneurons (PubMed:19018662). In larva…	34.8978	3.47968	0.0351323
Ligand protein	KWMTBOMO05303	207	uncharacterized protein LOC114245255 [Bombyx mandarina]	PF16077: Spaetzle;	IPR029034: Cystine-knot cytokine; IPR032104: Spaetzle;	FBpp0305764	Neurotrophin 1	-	Neurotrophin which may function as a ligand for the Toll-related receptors Toll-7 and Tollo (PubMed:22022271, PubMed:23892553). Binds to Toll-7 and probably acts as its ligand in promoting motor axon targeting and neuronal survival in the central nervous system (CNS) (PubMed:23892553). Involved in synaptic targeting of ISNb/d motorneurons and also some SNa motorneurons (PubMed:19018662). In larva…	81.6409	25.0496	21.5384
Ligand protein	KWMTBOMO10775	130	delta-like protein 1 [Bombyx mori]	PF00053: Laminin EGF domain;	IPR000742: EGF-like domain; IPR002049: Laminin EGF domain;	FBpp0073256	C901	-	-	112.19	4.53257	0
Ligand protein	KWMTBOMO16460	186	serine/arginine repetitive matrix protein 1 [Spodoptera litura]	-	IPR029034: Cystine-knot cytokine;	FBpp0072277	spatzle 6	-	-	143.859	0.238142	0.0753371
Ligand protein	KWMTBOMO08288	336	torso-like protein [Bombyx mandarina]	-	-	FBpp0306427	torso-like	torso-like (tsl) encodes a protein present in many organs. In particular it is produced and secreted by two cell clusters in the egg chamber, initially anchored at the vitelline membrane and then translocated to the oocyte plasma membrane where it is required for the activation of the receptor encoded by tor. [Date last reviewed: 2019-03-14]	Probable ligand that binds to the torso receptor. Implicated in a receptor tyrosine kinase signaling pathway that specifies terminal cell fate.	149.178	498.712	136.993
Ligand protein	KWMTBOMO01568	461	spatzle-like protein isoform X1 [Bombyx mori]	PF16077: Spaetzle;	IPR029034: Cystine-knot cytokine; IPR032104: Spaetzle;	FBpp0293785	spatzle 4	-	-	667.315	11.7918	1.58567
Lipophorin receptor	KWMTBOMO02617	663	lipophorin receptor isoform X3 [Bombyx mori]	PF00057: Low-density lipoprotein receptor domain class A; PF00058: Low-density lipoprotein receptor repeat class B; PF07645: Calcium-binding EGF domain; PF14670: Coagulation Factor Xa inhibitory site;	IPR002172: Low-density lipoprotein (LDL) receptor class A repeat; IPR023415: Low-density lipoprotein (LDL) receptor class A, conserved site; IPR000033: LDLR class B repeat; IPR036055: LDL receptor-like superfamily; IPR000742: EGF-like domain; IPR000152: EGF-type aspartate/asparagine hydroxylation site; IPR018097: EGF-like calcium-binding, conserved site; IPR011042: Six-bladed beta-propeller, TolB…	FBpp0290686	Lipophorin receptor 1	Lipophorin receptor 1 (LpR1) encodes a transmembrane receptor that regulates immune response by mediating clearance of the protein encoded by nec from the hemolymph. Some of the LpR1-encoded isoforms are also involved in the cellular uptake of neutral lipids from the circulating protein encoded by apolpp. [Date last reviewed: 2019-03-14]	-	21.8933	156.11	4.94354
Lipophorin receptor	KWMTBOMO07498	1299	low density lipoprotein receptor isoform X1 [Bombyx mori]	PF06119: Nidogen-like; PF07474: G2F domain; PF12947: EGF domain; PF00058: Low-density lipoprotein receptor repeat class B;	IPR000033: LDLR class B repeat; IPR000152: EGF-type aspartate/asparagine hydroxylation site; IPR000742: EGF-like domain; IPR001881: EGF-like calcium-binding domain; IPR003886: NIDO domain; IPR006605: G2 nidogen/fibulin G2F; IPR009017: Green fluorescent protein; IPR009030: Growth factor receptor cysteine-rich domain superfamily; IPR011042: Six-bladed beta-propeller, TolB-like; IPR018097: EGF-like …	FBpp0308545	Nidogen	-	Cell adhesion glycoprotein which is widely distributed in basement membranes (PubMed:30260959, PubMed:30567930). Involved in cell-extracellular matrix (ECM) interactions probably by connecting the laminin and collagen IV networks (PubMed:30260959, PubMed:30567930). Required for permeability and mechanical stability of basement membranes, and ECM dependent neural plasticity (PubMed:30567930). Not …	177.678	50.4588	19.5173
Lyase	KWMTBOMO05766	1235	guanylate cyclase 32E isoform X2 [Bombyx mori]	PF07714: Protein tyrosine and serine/threonine kinase; PF00211: Adenylate and Guanylate cyclase catalytic domain; PF01094: Receptor family ligand binding region;	IPR000719: Protein kinase domain; IPR001054: Adenylyl cyclase class-3/4/guanylyl cyclase; IPR001245: Serine-threonine/tyrosine-protein kinase, catalytic domain; IPR001828: Receptor, ligand binding region; IPR011009: Protein kinase-like domain superfamily; IPR018297: Adenylyl cyclase class-4/guanylyl cyclase, conserved site; IPR028082: Periplasmic binding protein-like I; IPR029787: Nucleotide cycl…	FBpp0291649	-	-	-	4.14882	8.79121	0.47872
Lyase	KWMTBOMO07908	181	2-oxo-4-hydroxy-4-carboxy-5-ureidoimidazoline decarboxylase [Bombyx mori]	PF09349: OHCU decarboxylase;	IPR017580: 2-oxo-4-hydroxy-4-carboxy-5-ureidoimidazoline decarboxylase, type 1; IPR018020: Oxo-4-hydroxy-4-carboxy-5-ureidoimidazoline decarboxylase; IPR036778: Oxo-4-hydroxy-4-carboxy-5-ureidoimidazoline decarboxylase superfamily;	FBpp0110094	lost boys	-	Key component of the nexin-dynein regulatory complex (N-DRC), essential for N-DRC integrity. Involved in the regulation of flagellar motility (By similarity). Involved in sperm motility. Required for the sperm to enter in the coiled storage seminal receptacle (SR) tubule (PubMed:21289096).	235.41	103.094	45.7474
Lyase	KWMTBOMO08314	333	carbonic anhydrase-related protein 10 isoform X3 [Manduca sexta]	PF00194: Eukaryotic-type carbonic anhydrase;	IPR001148: Alpha carbonic anhydrase domain; IPR023561: Carbonic anhydrase, alpha-class; IPR036398: Alpha carbonic anhydrase domain superfamily; IPR041878: Carbonic anhydrase-related protein X/XI;	FBpp0310005	Carbonic anhydrase-related protein A	-	-	0.717435	2.08885	4.51323
Lysozyme	KWMTBOMO16273	185	lysozyme-like [Bombyx mori]	PF00062: C-type lysozyme/alpha-lactalbumin family;	IPR001916: Glycoside hydrolase, family 22; IPR019799: Glycoside hydrolase family 22 domain; IPR023346: Lysozyme-like domain superfamily;	FBpp0085560	-	-	-	24.6494	28.7307	83.4678
Lysozyme	KWMTBOMO07068	137	lysozyme precursor [Bombyx mori]	PF00062: C-type lysozyme/alpha-lactalbumin family;	IPR000974: Glycoside hydrolase, family 22, lysozyme; IPR001916: Glycoside hydrolase, family 22; IPR019799: Glycoside hydrolase family 22 domain; IPR023346: Lysozyme-like domain superfamily;	FBpp0085560	-	-	-	1910.5	157.37	1000.66
Microvitellogenin	KWMTBOMO11940	293	microvitellogenin [Bombyx mori]	PF03260: Lepidopteran low molecular weight (30 kD) lipoprotein;	IPR004943: Lepidopteran low molecular weight lipoprotein; IPR042046: Lepidopteran low molecular weight lipoprotein, N-terminal domain;	FBpp0304325	-	-	-	3.42319	2.17109	5.7023
Mulatexin	NEWGENE00265	126	mulatexin isoform X1 [Bombyx mori]	-	-	FBpp0288521	cappuccino	cappuccino (capu) encodes a formin family protein that nucleates actin filaments and accelerates their elongation. It works with the product of spir to build an actin mesh that fills the oocyte during mid-oogenesis. capu is necessary for polarity establishment and female fertility. [Date last reviewed: 2019-03-07]	Acts as an actin nucleation factor and promotes assembly of actin filaments together with spir. May play a role in intracellular vesicle transport along actin fibers, providing a novel link between actin cytoskeleton dynamics and intracellular transport.	6.16852	1.76367	16.2501
Myristoylated alanine-rich C-kinase substrate	KWMTBOMO00498	202	myristoylated alanine-rich C-kinase substrate [Bombyx mori]	-	-	FBpp0074063	-	-	-	302.421	3727.35	828.002
Neuropeptide	KWMTBOMO15678	101	pro-corazonin isoform X1 [Bombyx mori]	PF17308: Pro-corazonin;	IPR020190: Procorazonin;	FBpp0082386	Corazonin	Corazonin (Crz) encodes a neuropeptide expressed in specific groups of neurons. It functions as a neurohormone and neuromodulator, which involves a G-protein-coupled receptor. Its roles include ethanol and trehalose metabolism, and male reproductive activity. [Date last reviewed: 2019-03-07]	Cardioactive peptide. Corazonin is probably involved in the physiological regulation of the heart beat. Clock (Clk) and cycle (cyc) proteins negatively regulate Crz transcription in a cell-specific manner.	4.07203	0.727656	0
Neuropeptide	KWMTBOMO06666	75	neuropeptide-like precursor 4F [Bombyx mori]	-	-	FBpp0076423	-	-	-	6.09568	3.32041	137.544
Neuropeptide	KWMTBOMO01386	369	putative neuropeptide precursor protein precursor [Bombyx mori]	-	-	FBpp0304560	-	-	-	12.9526	7.98376	16.068
Neuropeptide	NEWGENE00714	104	bombyxin B-2-like [Bombyx mori]	PF00049: Insulin/IGF/Relaxin family;	IPR016179: Insulin-like; IPR022353: Insulin, conserved site; IPR036438: Insulin-like superfamily;	FBpp0305878	Insulin-like peptide 6	-	-	20.5785	6.88618	3.40273
Neuropeptide	KWMTBOMO00268	112	insulin-like peptide isoform X1 [Bombyx mori]	PF00049: Insulin/IGF/Relaxin family;	IPR016179: Insulin-like; IPR022352: Insulin family; IPR036438: Insulin-like superfamily;	FBpp0076102	Insulin-like peptide 3	-	-	160.597	152.514	523.626
Neuropeptide	NEWGENE00095	107	ecdysis triggering hormone preproprotein [Bombyx mori]	-	-	FBpp0072331	Ecdysis triggering hormone	Ecdysis triggering hormone (ETH) encodes two peptides (DrmETH1 and DrmETH2) involved in ecdysis. ETH depletion leads to respiratory and behavioral deficits, unsuccessful ecdysis and lethality. [Date last reviewed: 2019-03-07]	-	0.493052	1.46609	0
Neuropeptide	KWMTBOMO05158	104	bombyxin B-3-like [Bombyx mandarina]	PF00049: Insulin/IGF/Relaxin family;	IPR036438: Insulin-like superfamily; IPR016179: Insulin-like; IPR022353: Insulin, conserved site; IPR022352: Insulin family;	FBpp0076102	Insulin-like peptide 3	Insulin-like peptide 3 (Ilp3) encodes a peptide involved in the insulin signaling pathway, the sugar-mediated activation of TOR signaling, sleep and mating behavior in females. [Date last reviewed: 2019-07-11]	-	0	0.424119	2.54926
Neurotrophic factor	KWMTBOMO10127	173	mesencephalic astrocyte-derived neurotrophic factor homolog [Bombyx mori]	PF10208: Degradation arginine-rich protein for mis-folding;	IPR019345: Armet protein; IPR036361: SAP domain superfamily;	FBpp0082735	Mesencephalic astrocyte-derived neurotrophic factor	Mesencephalic astrocyte-derived neurotrophic factor (Manf) encodes an evolutionarily conserved neurotrophic factor. It contributes to dopamine neuron survival, regulation of unfolded protein response and retinal repair. [Date last reviewed: 2018-09-27]	Required during the maturation of the embryonic nervous system for maintenance of neuronal and cuticular connectivity. Essential for maintenance of dopaminergic neurons and dopamine levels.	294.526	67.4813	365.398
Nuclear pore complex protein	KWMTBOMO16187	403	nucleoporin nup189 [Bombyx mori]	-	-	FBpp0291859	Cuticular protein 47Ef	-	-	128.946	23.883	21.2367
Nuclear pore complex protein	KWMTBOMO10856	511	nuclear pore complex protein Nup214-like [Bombyx mandarina]	-	-	FBpp0311446	Mucin 91C	-	-	1086.23	13.5395	0.522798
Nucleolar protein	KWMTBOMO03432	768	nucleolar protein dao-5 isoform X1 [Bombyx mori]	-	-	FBpp0081619	-	-	-	8.16402	3.47458	1.04424
Nucleosome protein	KWMTBOMO10864	463	cilia- and flagella-associated protein 251-like [Bombyx mori]	-	-	FBpp0294057	rudhira	rudhira (rudhira) is expressed in nephrocytes and encodes a protein that regulates macromolecular uptake and clearance by nephrocytes to maintain tissue homeostasis. [Date last reviewed: 2019-09-26]	Regulates macropinocytosis in pericardial cells.	81.0451	3.32714	0.121449
Odorant binding protein	KWMTBOMO10882	150	odorant-binding protein 6 isoform X1 [Bombyx mori]	PF01395: PBP/GOBP family;	IPR006170: Pheromone/general odorant binding protein; IPR036728: Pheromone/general odorant binding protein superfamily;	FBpp0079083	Odorant-binding protein 28a	-	-	24.2268	12.6815	1873.8
Odorant binding protein	KWMTBOMO13972	186	odorant binding protein [Dendrolimus kikuchii]	-	-	FBpp0071782	Odorant-binding protein 58b	-	-	144.287	364.198	1504.78
Odorant binding protein	KWMTBOMO10880	164	odorant-binding protein 5 precursor [Bombyx mori]	PF01395: PBP/GOBP family;	IPR006170: Pheromone/general odorant binding protein; IPR036728: Pheromone/general odorant binding protein superfamily;	FBpp0085675	Odorant-binding protein 56b	-	-	0.484088	2.51901	0.42691
Odorant binding protein	KWMTBOMO10879	144	uncharacterized protein LOC114246361 [Bombyx mandarina]	PF01395: PBP/GOBP family;	IPR006170: Pheromone/general odorant binding protein; IPR036728: Pheromone/general odorant binding protein superfamily;	FBpp0076996	Odorant-binding protein 19d	-	-	0	0.204747	1.84602
Odorant binding protein	KWMTBOMO08517	151	odorant-binding protein 3 precursor [Bombyx mori]	PF01395: PBP/GOBP family;	IPR006170: Pheromone/general odorant binding protein; IPR036728: Pheromone/general odorant binding protein superfamily;	FBpp0079083	Odorant-binding protein 28a	-	-	0.105098	9.86357	0.926845
Oxidoreductase	KWMTBOMO12855	1015	catalase [Bombyx mori]	PF00531: Death domain; PF00791: ZU5 domain; PF07679: Immunoglobulin I-set domain; PF17217: UPA domain;	IPR003598: Immunoglobulin subtype 2; IPR036383: Thrombospondin type-1 (TSP1) repeat superfamily; IPR000488: Death domain; IPR000884: Thrombospondin type-1 (TSP1) repeat; IPR036179: Immunoglobulin-like domain superfamily; IPR003599: Immunoglobulin subtype; IPR000906: ZU5 domain; IPR013098: Immunoglobulin I-set; IPR013783: Immunoglobulin-like fold; IPR037936: Netrin receptor UNC5; IPR007110: Immuno…	FBpp0309017	unc-5	unc-5 (unc-5) encodes a netrin receptor involved in motor axon guidance and glial migration as well as netrin-mediated repulsion during salivary gland migration. [Date last reviewed: 2019-03-21]	Receptor for netrin required for motor axon guidance. Mediates both short- and long-range axon motor repulsion in the developing nervous system upon ligand binding. Also involved in glial migration. While short-range repulsion requires both fra and unc-5, long-range repulsion only requires unc-5.	1.11636	0.511365	0.152528
Oxidoreductase	KWMTBOMO04830	626	glucose dehydrogenase [FAD, quinone]	PF00732: GMC oxidoreductase; PF05199: GMC oxidoreductase;	IPR000172: Glucose-methanol-choline oxidoreductase, N-terminal; IPR007867: Glucose-methanol-choline oxidoreductase, C-terminal; IPR012132: Glucose-methanol-choline oxidoreductase; IPR036188: FAD/NAD(P)-binding domain superfamily;	FBpp0310587	-	-	-	1.35035	4.04841	0
Oxidoreductase	KWMTBOMO15580	493	lysyl oxidase homolog 3 [Bombyx mori]	PF00530: Scavenger receptor cysteine-rich domain; PF01186: Lysyl oxidase;	IPR001190: SRCR domain; IPR001695: Lysyl oxidase; IPR017448: SRCR-like domain; IPR019828: Lysyl oxidase, conserved site; IPR036772: SRCR-like domain superfamily;	FBpp0071659	Lysyl oxidase-like 2	-	-	2.49001	19.5919	7.9566
Oxidoreductase	KWMTBOMO12890	515	catalase [Bombyx mori]	PF00199: Catalase; PF06628: Catalase-related immune-responsive;	IPR010582: Catalase immune-responsive domain; IPR011614: Catalase core domain; IPR018028: Catalase, mono-functional, haem-containing; IPR024711: Catalase, mono-functional, haem-containing, clades 1 and 3; IPR020835: Catalase superfamily; IPR024708: Catalase active site; IPR037060: Catalase core domain superfamily;	FBpp0074825	Catalase	Catalase (Cat) encodes an enzyme that catalyzes the decomposition of hydrogen peroxide. It reduces the amount of oxidative damage to biomolecules and protects cells from the toxic effects of reactive oxygen species. [Date last reviewed: 2018-09-06]	Occurs in almost all aerobically respiring organisms and serves to protect cells from the toxic effects of hydrogen peroxide.	2.53865	4.14256	0
Oxidoreductase	KWMTBOMO03047	286	15-hydroxyprostaglandin dehydrogenase [NAD(+)] [Bombyx mori]	PF00106: short chain dehydrogenase;	IPR036291: NAD(P)-binding domain superfamily; IPR002347: Short-chain dehydrogenase/reductase SDR;	FBpp0113029	Photoreceptor dehydrogenase	Photoreceptor dehydrogenase (Pdh) encodes a retinal pigment cell dehydrogenase involved in retinol metabolism. [Date last reviewed: 2019-09-12]	-	2.72742	8.58583	0.0981745
Oxidoreductase	KWMTBOMO01477	158	glyoxylate reductase/hydroxypyruvate reductase isoform X2 [Bombyx mori]	PF00389: D-isomer specific 2-hydroxyacid dehydrogenase, catalytic domain;	IPR006139: D-isomer specific 2-hydroxyacid dehydrogenase, catalytic domain;	FBpp0308643	-	-	-	3.41602	3.82775	11.6071
Oxidoreductase	KWMTBOMO05948	172	diapause bioclock protein [Bombyx mori]	PF00080: Copper/zinc superoxide dismutase (SODC);	IPR001424: Superoxide dismutase, copper/zinc binding domain; IPR018152: Superoxide dismutase, copper/zinc, binding site; IPR024134: Superoxide dismutase (Cu/Zn) / superoxide dismutase copper chaperone; IPR036423: Superoxide dismutase-like, copper/zinc binding domain superfamily;	FBpp0390663	Superoxide dismutase 3	Superoxide dismutase 3 (Sod3) encodes an extra-cellular Cu Zn superoxide dismutase that can be produced as secreted and membrane bound forms. It converts oxygen free radicals to hydrogen peroxide and is involved in free radical defense and redox balance. [Date last reviewed: 2019-03-14]	Protects the extracellular space from the toxic effects of reactive oxygen intermediates by converting superoxide radicals into hydrogen peroxide and oxygen.	4.15532	105.111	72.3132
Oxidoreductase	KWMTBOMO03038	289	15-hydroxyprostaglandin dehydrogenase [NAD(+)]-like [Bombyx mori]	PF00106: short chain dehydrogenase;	IPR036291: NAD(P)-binding domain superfamily; IPR002347: Short-chain dehydrogenase/reductase SDR;	FBpp0113028	Photoreceptor dehydrogenase	Photoreceptor dehydrogenase (Pdh) encodes a retinal pigment cell dehydrogenase involved in retinol metabolism. [Date last reviewed: 2019-09-12]	-	5.56367	3.37833	0.0485794
Oxidoreductase	KWMTBOMO09329	489	Cytochrome P450 [Bombyx mori]	PF00067: Cytochrome P450;	IPR001128: Cytochrome P450; IPR002401: Cytochrome P450, E-class, group I; IPR017972: Cytochrome P450, conserved site; IPR036396: Cytochrome P450 superfamily;	FBpp0088707	Cyp6d5	-	May be involved in the metabolism of insect hormones and in the breakdown of synthetic insecticides.	6.16175	2.15089	0.661275
Oxidoreductase	KWMTBOMO01528	234	uncharacterized protein LOC101739533 [Bombyx mori]	PF03067: Lytic polysaccharide mono-oxygenase, cellulose-degrading;	IPR004302: Cellulose/chitin-binding protein, N-terminal;	FBpp0310230	-	-	-	8.83718	15.6653	0.119898
Oxidoreductase	KWMTBOMO03349	240	protein CREG1 [Bombyx mori]	PF13883: Pyridoxamine 5'-phosphate oxidase;	IPR012349: FMN-binding split barrel;	FBpp0297133	Cellular Repressor of E1A-stimulated Genes	Cellular Repressor of E1A-stimulated Genes (CREG) encodes an essential protein located in lysosomes and related subcellular compartments. [Date last reviewed: 2018-10-18]	-	9.01488	8.56158	1014.81
Oxidoreductase	KWMTBOMO09577	657	glucose dehydrogenase [FAD, quinone]	PF00732: GMC oxidoreductase; PF05199: GMC oxidoreductase;	IPR012132: Glucose-methanol-choline oxidoreductase; IPR036188: FAD/NAD(P)-binding domain superfamily; IPR000172: Glucose-methanol-choline oxidoreductase, N-terminal; IPR007867: Glucose-methanol-choline oxidoreductase, C-terminal;	FBpp0084360	-	-	-	10.1239	9.2043	1.54155
Oxidoreductase	KWMTBOMO05438	344	uncharacterized protein LOC101735378 [Bombyx mori]	PF03067: Lytic polysaccharide mono-oxygenase, cellulose-degrading;	IPR004302: Cellulose/chitin-binding protein, N-terminal;	FBpp0292371	-	-	-	15.1877	1.76409	34.7097
Oxidoreductase	KWMTBOMO00985	331	aldo-keto reductase AKR2E4-like [Bombyx mori]	PF00248: Aldo/keto reductase family;	IPR036812: NADP-dependent oxidoreductase domain superfamily; IPR020471: Aldo-keto reductase; IPR018170: Aldo/keto reductase, conserved site; IPR023210: NADP-dependent oxidoreductase domain;	FBpp0075870	Aldo-keto reductase 1B	-	-	34.5481	29.4648	68.5307
Oxidoreductase	KWMTBOMO05795	514	Cytochrome P450 18a1 [Bombyx mori]	PF00067: Cytochrome P450;	IPR001128: Cytochrome P450; IPR002401: Cytochrome P450, E-class, group I; IPR017972: Cytochrome P450, conserved site; IPR036396: Cytochrome P450 superfamily;	FBpp0074381	Cytochrome P450-18a1	Cytochrome P450-18a1 (Cyp18a1) encodes a P450 enzyme that inactivates the hormone 20 hydroxy ecdysone through addition of an OH group to the 26 carbon of the hormone molecule. It is expressed in many larval tissues. Cyp18a1 mutants result in prepupal lethality due to improper activation kinetics of the transcription factor encoded by ftz-f1. [Date last reviewed: 2019-03-07]	Probably involved in steroid hormones biosynthesis.	60.6426	24.0966	4.26744
Oxidoreductase	KWMTBOMO10873	207	GILT-like protein 1 [Bombyx mori]	PF03227: Gamma interferon inducible lysosomal thiol reductase (GILT);	IPR004911: Gamma interferon inducible lysosomal thiol reductase GILT;	FBpp0081582	-	-	-	78.876	81.1434	18.1519
Oxidoreductase	KWMTBOMO13030	327	formylglycine-generating enzyme [Bombyx mori]	PF03781: Sulfatase-modifying factor enzyme 1;	IPR016187: C-type lectin fold; IPR005532: Sulfatase-modifying factor enzyme; IPR042095: Sulfatase-modifying factor enzyme superfamily;	FBpp0072436	-	-	-	118.643	35.1192	15.3336
Oxidoreductase	KWMTBOMO00345	441	procollagen-lysine,2-oxoglutarate 5-dioxygenase isoform X2 [Bombyx mori]	-	-	FBpp0075918	procollagen lysyl hydroxylase	procollagen lysyl hydroxylase (Plod) encodes a lysyl dehydrogenase with roles in Collagen IV biosynthesis. It localizes to the endoplasmic reticulum and is required for the secretion Collagen IV from haemocytes and fat body. [Date last reviewed: 2019-03-14]	Forms hydroxylysine residues in collagen type IV (By similarity). Required for the secretion of collagen type IV (vkg) from haemocytes, fat body and follicle cells (PubMed:23369713, PubMed:20888931).	197.084	82.6169	48.2244
Oxidoreductase	KWMTBOMO05276	244	peroxiredoxin-4 precursor [Bombyx mori]	PF00578: AhpC/TSA family; PF10417: C-terminal domain of 1-Cys peroxiredoxin: AhpC/TSA family;	IPR000866: Alkyl hydroperoxide reductase subunit C/ Thiol specific antioxidant; IPR013766: Thioredoxin domain; IPR019479: Peroxiredoxin, C-terminal; IPR036249: Thioredoxin-like superfamily;	FBpp0304422	Thioredoxin peroxidase 2	Thioredoxin peroxidase 2 (Jafrac2) encodes an atypical 2-Cys peroxiredoxin that regulates hydrogen peroxide levels and participates in the formation of disulfide bonds during oxidative protein folding. [Date last reviewed: 2019-03-21]	-	287.222	56.8926	79.698
Oxidoreductase	KWMTBOMO07236	712	glucose dehydrogenase [FAD, quinone] [Bombyx mori]	PF00732: GMC oxidoreductase; PF05199: GMC oxidoreductase;	IPR000172: Glucose-methanol-choline oxidoreductase, N-terminal; IPR007867: Glucose-methanol-choline oxidoreductase, C-terminal; IPR012132: Glucose-methanol-choline oxidoreductase; IPR036188: FAD/NAD(P)-binding domain superfamily;	FBpp0073791	-	-	-	423.637	1.35326	0.0592765
Oxidoreductase	KWMTBOMO14681	209	lysosomal thiol reductase IP30 isoform X3 [Bombyx mori]	PF03227: Gamma interferon inducible lysosomal thiol reductase (GILT);	IPR004911: Gamma interferon inducible lysosomal thiol reductase GILT; IPR036249: Thioredoxin-like superfamily;	FBpp0082228	Gamma-interferon-inducible lysosomal thiol reductase 1	-	Involved in the immune response to bacterial infection.	1732.59	1222.74	225.744
Oxidoreductase	KWMTBOMO05949	242	superoxide dismutase 5 [Bombyx mori]	PF00080: Copper/zinc superoxide dismutase (SODC);	IPR001424: Superoxide dismutase, copper/zinc binding domain; IPR024134: Superoxide dismutase (Cu/Zn) / superoxide dismutase copper chaperone; IPR036423: Superoxide dismutase-like, copper/zinc binding domain superfamily;	FBpp0075958	Superoxide dismutase 1	-	Destroys radicals which are normally produced within the cells and which are toxic to biological systems.	0.394442	1.16066	2.14509
Oxidoreductase	KWMTBOMO16289	811	L-ascorbate oxidase isoform X2 [Bombyx mori]	PF00394: Multicopper oxidase;	IPR001117: Multicopper oxidase, type 1; IPR002355: Multicopper oxidase, copper-binding site; IPR008972: Cupredoxin; IPR011706: Multicopper oxidase, type 2; IPR011707: Multicopper oxidase, type 3; IPR033138: Multicopper oxidases, conserved site;	FBpp0292900	Multicopper oxidase 1	Multicopper oxidase 1 (Mco1) encodes a plasma membrane-bound multicopper oxidase that is positioned to oxidize substrates in the hemolymph, such as ascorbate, and its biological role is unknown. [Date last reviewed: 2019-03-14]	-	0.924655	5.11868	0.399045
Oxidoreductase	NEWGENE00520	318	retinol dehydrogenase 14-like [Bombyx mori]	PF00106: short chain dehydrogenase;	IPR002347: Short-chain dehydrogenase/reductase SDR; IPR020904: Short-chain dehydrogenase/reductase, conserved site; IPR036291: NAD(P)-binding domain superfamily;	FBpp0310903	-	-	-	0.115853	7.93045	2.1115
Oxidoreductase	KWMTBOMO05024	318	retinol dehydrogenase 14-like [Bombyx mori]	PF00106: short chain dehydrogenase;	IPR002347: Short-chain dehydrogenase/reductase SDR; IPR020904: Short-chain dehydrogenase/reductase, conserved site; IPR036291: NAD(P)-binding domain superfamily;	FBpp0310903	-	-	-	0.050078	10.6562	6.227
Oxidoreductase	KWMTBOMO08860	620	glucose dehydrogenase [FAD, quinone] [Bombyx mori]	PF00732: GMC oxidoreductase;	IPR000172: Glucose-methanol-choline oxidoreductase, N-terminal; IPR007867: Glucose-methanol-choline oxidoreductase, C-terminal; IPR012132: Glucose-methanol-choline oxidoreductase; IPR036188: FAD/NAD(P)-binding domain superfamily;	FBpp0084360	-	-	-	0.0771734	26.9633	1.1343
Oxidoreductase	KWMTBOMO01080	481	cytochrome P450 CYP366A1 isoform X1 [Bombyx mori]	PF00067: Cytochrome P450;	IPR036396: Cytochrome P450 superfamily; IPR002401: Cytochrome P450, E-class, group I; IPR001128: Cytochrome P450; IPR017972: Cytochrome P450, conserved site;	FBpp0070411	Cytochrome P450 4d1	-	Involved in the metabolism of insect hormones and in the breakdown of synthetic insecticides.	0	0.0307971	17.3908
PE-PGRS family protein	KWMTBOMO00973	243	uncharacterized PE-PGRS family protein PE_PGRS20 [Bombyx mori]	-	-	FBpp0291859	Cuticular protein 47Ef	-	-	0	0	5.947
Peptidoglycan recognition protein	KWMTBOMO04967	195	peptidoglycan recognition protein S2 [Bombyx mori]	PF01510: N-acetylmuramoyl-L-alanine amidase;	IPR036505: N-acetylmuramoyl-L-alanine amidase/PGRP domain superfamily; IPR006619: Peptidoglycan recognition protein family domain, metazoa/bacteria; IPR017331: Peptidoglycan recognition protein, PGRP-S; IPR002502: N-acetylmuramoyl-L-alanine amidase domain; IPR015510: Peptidoglycan recognition protein;	FBpp0309257	Peptidoglycan recognition protein SA	Peptidoglycan recognition protein SA (PGRP-SA) encodes a secreted protein that mediates Toll pathway activation during bacterial infection. It binds to peptidoglycans and, together with the product of GNBP1, activates the serine protease encoded by modSP. [Date last reviewed: 2019-03-14]	Peptidoglycan-recognition protein that plays a key role in innate immunity by binding to peptidoglycans (PGN) of Gram-positive bacteria and activating the Toll pathway upstream of spz activating enzyme SPE (PubMed:11106397, PubMed:16399077, PubMed:15448690). Has no activity against Gram-negative bacteria and fungi (PubMed:11742401). Shows some partial redundancy with PRPGP-SD in Gram-positive bac…	4.64576	11.5118	5.1752
Peptidoglycan recognition protein	KWMTBOMO04838	218	peptidoglycan recognition protein [Bombyx mandarina]	PF01510: N-acetylmuramoyl-L-alanine amidase;	IPR006619: Peptidoglycan recognition protein family domain, metazoa/bacteria; IPR036505: N-acetylmuramoyl-L-alanine amidase/PGRP domain superfamily; IPR017331: Peptidoglycan recognition protein, PGRP-S; IPR002502: N-acetylmuramoyl-L-alanine amidase domain; IPR015510: Peptidoglycan recognition protein;	FBpp0309257	Peptidoglycan recognition protein SA	Peptidoglycan recognition protein SA (PGRP-SA) encodes a secreted protein that mediates Toll pathway activation during bacterial infection. It binds to peptidoglycans and, together with the product of GNBP1, activates the serine protease encoded by modSP. [Date last reviewed: 2019-03-14]	Peptidoglycan-recognition protein that plays a key role in innate immunity by binding to peptidoglycans (PGN) of Gram-positive bacteria and activating the Toll pathway upstream of spz activating enzyme SPE (PubMed:11106397, PubMed:16399077, PubMed:15448690). Has no activity against Gram-negative bacteria and fungi (PubMed:11742401). Shows some partial redundancy with PRPGP-SD in Gram-positive bac…	614.486	294.376	1298.42
Peptidoglycan recognition protein	KWMTBOMO09649	200	peptidoglycan recognition protein precursor [Bombyx mori]	PF01510: N-acetylmuramoyl-L-alanine amidase;	IPR002502: N-acetylmuramoyl-L-alanine amidase domain; IPR017331: Peptidoglycan recognition protein, PGRP-S; IPR036505: N-acetylmuramoyl-L-alanine amidase/PGRP domain superfamily; IPR015510: Peptidoglycan recognition protein; IPR006619: Peptidoglycan recognition protein family domain, metazoa/bacteria;	FBpp0297236	Peptidoglycan recognition protein LB	Peptidoglycan recognition protein LB (PGRP-LB) encodes a secreted protein with an amidase activity that scavenges DAP-type peptidoglycan, a cell wall component found on Gram-negative bacteria and certain Gram positive bacteria. It negatively regulates the immune deficiency pathway. [Date last reviewed: 2019-03-14]	N-acetylmuramyl-L-alanine amidase involved in innate immunity by degrading bacterial peptidoglycans (PGN). Probably plays a scavenger role by digesting biologically active PGN into biologically inactive fragments. Has no direct bacteriolytic activity.	0.715294	0.147703	3.15404
Pregnancy zone protein	KWMTBOMO11204	377	pregnancy zone protein isoform X2 [Bombyx mori]	-	-	FBpp0307461	Thioester-containing protein 2	Thioester-containing protein 2 (Tep2) is a member of the Thioester-containing proteins (TEP) family of genes. The product of Tep2 has endopeptidase inhibitor activity and participates in the cellular immune response to certain Gram-negative bacteria. [Date last reviewed: 2019-03-21]	-	3.59224	0.157081	0.29816
Proline-rich protein	KWMTBOMO10678	692	proline-rich protein 12 [Bombyx mori]	-	-	FBpp0307021	Biorientation Defective 1	-	-	0.0461036	1.56367	0.0203291
Protein artichoke	KWMTBOMO00709	1117	protein artichoke isoform X1 [Bombyx mori]	PF13306: BspA type Leucine rich repeat region (6 copies); PF13855: Leucine rich repeat;	IPR001611: Leucine-rich repeat; IPR003591: Leucine-rich repeat, typical subtype; IPR026906: BspA type Leucine rich repeat region; IPR032675: Leucine-rich repeat domain superfamily;	FBpp0086669	convoluted	convoluted (conv) encodes a leucine-rich repeat protein involved in axon guidance and the development of the tracheal system. [Date last reviewed: 2019-09-19]	-	25.0769	13.543	6.61558
RNA-binding protein	KWMTBOMO10857	305	RNA-binding protein EWS [Bombyx mori]	-	-	FBpp0075450	myopic	myopic (mop) encodes an endocytic protein that is required for normal Egfr signaling and for the progression of the product of Egfr through the endocytic pathway. It also controls the endosomal localization and signaling activity of the product of yki. [Date last reviewed: 2019-03-14]	-	3.34115	92.3638	0.0460393
Saposin-like protein	KWMTBOMO07114	965	saposin-like protein [Bombyx mori]	PF02199: Saposin A-type domain; PF03489: Saposin-like type B, region 2; PF05184: Saposin-like type B, region 1;	IPR008373: Saposin; IPR011001: Saposin-like; IPR003119: Saposin A-type domain; IPR008139: Saposin B type domain; IPR007856: Saposin-like type B, region 1; IPR008138: Saposin B type, region 2;	FBpp0085075	Saposin-related	Saposin-related (Sap-r) encodes the single protein precursor of several sphingolipid activator proteins (Saposins). Loss of Sap-r leads to the accumulation of sphingolipids in lysosomes, resulting in lysosomal dysfunction, defective lipid homeostasis and neurodegeneration. [Date last reviewed: 2018-09-06]	-	294.907	208.479	49.206
Secreted protein acidic and rich in cysteine	KWMTBOMO03172	317	secreted protein acidic and rich in cysteine [Bombyx mori]	PF09289: Follistatin/Osteonectin-like EGF domain; PF10591: Secreted protein acidic and rich in cysteine Ca binding region;	IPR001999: Osteonectin-like, conserved site; IPR011992: EF-hand domain pair; IPR015369: Follistatin/Osteonectin EGF domain; IPR018247: EF-Hand 1, calcium-binding site; IPR019577: SPARC/Testican, calcium-binding domain;	FBpp0306424	Secreted protein, acidic, cysteine-rich	Secreted protein, acidic, cysteine-rich (SPARC) encodes a small calcium and growth factor-binding secreted glycoprotein that is enriched in basement membranes. During cell competition, it is expressed in "loser" cells so they can avoid apoptosis mediated by the products of fwe and azot. [Date last reviewed: 2018-09-27]	-	2621.29	3325.75	1101.13
Semaphorin	KWMTBOMO03995	841	semaphorin-5B [Bombyx mori]	PF00090: Thrombospondin type 1 domain; PF01403: Sema domain; PF01437: Plexin repeat;	IPR001627: Sema domain; IPR000884: Thrombospondin type-1 (TSP1) repeat; IPR027231: Semaphorin; IPR036383: Thrombospondin type-1 (TSP1) repeat superfamily; IPR002165: Plexin repeat; IPR015943: WD40/YVTN repeat-like-containing domain superfamily; IPR036352: Sema domain superfamily; IPR016201: PSI domain;	FBpp0289568	Semaphorin 5c	Semaphorin 5c (Sema5c) encodes a member of the Semaphorins family, which are membrane and secreted short-range signaling proteins. The product of Sema5c is involved in olfactory behavior. [Date last reviewed: 2019-06-13]	-	15.0073	4.37216	0.61907
Seroin	KWMTBOMO02540	112	seroin 2 precursor [Bombyx mori]	-	-	FBpp0307620	-	-	-	9.33047	12.611	1.99477
Single domain Von Willebrand factor type C domain protein	KWMTBOMO14137	144	uncharacterized protein LOC101741978 [Bombyx mori]	PF15430: Single domain von Willebrand factor type C;	IPR029277: Single domain Von Willebrand factor type C domain;	FBpp0311450	-	-	-	948.248	13086.3	3039.71
Sleepless protein	KWMTBOMO01524	153	uncharacterized protein LOC101739816 isoform X1 [Bombyx mori]	PF17064: Sleepless protein;	IPR031424: Protein quiver;	FBpp0079223	-	-	-	7.05385	7.71126	0.274442
Sleepless protein	KWMTBOMO01234	148	uncharacterized protein LOC101742852 [Bombyx mori]	PF17064: Sleepless protein;	IPR031424: Protein quiver;	FBpp0079940	-	-	-	27.0179	7.77078	3.78202
Sleepless protein	KWMTBOMO01232	149	uncharacterized protein LOC101743136 [Bombyx mori]	PF17064: Sleepless protein;	IPR031424: Protein quiver;	FBpp0308644	-	-	-	1608.67	446.216	165.112
Somatomedin-B and thrombospondin type-1 domain-containing protein	KWMTBOMO09522	275	somatomedin-B and thrombospondin type-1 domain-containing protein [Bombyx mori]	PF01033: Somatomedin B domain; PF19028: Spondin-like TSP1 domain;	IPR000884: Thrombospondin type-1 (TSP1) repeat; IPR001212: Somatomedin B domain; IPR036024: Somatomedin B-like domain superfamily; IPR036383: Thrombospondin type-1 (TSP1) repeat superfamily; IPR039942: Somatomedin-B and thrombospondin type-1 domain-containing protein; IPR044004: Spondin-like TSP1 domain;	FBpp0289140	-	-	-	1549.56	148.765	0.255218
Sperm flagellar membrane protein	KWMTBOMO08013	994	uncharacterized protein LOC101741917 isoform X2 [Bombyx mori]	PF15950: Putative sperm flagellar membrane protein;	IPR031866: Domain of unknown function DUF4758;	FBpp0311688	-	-	-	47.5394	20.0807	0.084953
Spherulin	KWMTBOMO14339	293	spherulin-2A [Bombyx mori]	-	-	FBpp0292869	Mucin related 82C	-	-	4.94461	34.3335	180.126
Spondin	KWMTBOMO07073	553	spondin-2 [Bombyx mori]	PF02014: Reeler domain; PF06468: Spondin_N;	IPR009465: Spondin, N-terminal; IPR002861: Reeler domain; IPR042307: Reeler domain superfamily; IPR038678: Spondin, N-terminal domain superfamily;	FBpp0087006	-	-	-	6.34382	7.69004	2.41582
Spondin	KWMTBOMO13615	429	spondin-2 [Bombyx mori]	PF06468: Spondin_N;	IPR000884: Thrombospondin type-1 (TSP1) repeat; IPR009465: Spondin, N-terminal; IPR036383: Thrombospondin type-1 (TSP1) repeat superfamily; IPR038678: Spondin, N-terminal domain superfamily;	FBpp0311552	M-spondin	-	-	22.5506	15.5346	2.98142
Spondin	KWMTBOMO07074	567	spondin-1 isoform X2 [Bombyx mori]	PF02014: Reeler domain; PF06468: Spondin_N;	IPR002861: Reeler domain; IPR009465: Spondin, N-terminal; IPR036383: Thrombospondin type-1 (TSP1) repeat superfamily; IPR038678: Spondin, N-terminal domain superfamily; IPR042307: Reeler domain superfamily;	FBpp0087006	-	-	-	0.956244	1.35897	2.23226
Tenascin	KWMTBOMO08683	320	tenascin [Bombyx mori]	PF01683: EB module;	IPR006149: EB domain;	FBpp0303846	-	-	-	28.5159	5.82669	3.20382
Thrombospondin type-1 domain-containing protein	KWMTBOMO11490	617	thrombospondin type-1 domain-containing protein 4 isoform X1 [Bombyx mori]	PF05986: ADAM-TS Spacer 1; PF19030: Thrombospondin type 1 domain; PF08686: PLAC (protease and lacunin) domain;	IPR000884: Thrombospondin type-1 (TSP1) repeat; IPR010294: ADAM-TS Spacer 1; IPR010909: PLAC; IPR036383: Thrombospondin type-1 (TSP1) repeat superfamily;	FBpp0293074	lonely heart	lonely heart (loh) encodes a protein involved in larval heart development and regulation of the extracellular matrix assembly. [Date last reviewed: 2019-08-01]	-	5.73855	2.54609	0.661089
Tol-Pal system protein	KWMTBOMO03759	305	tol-Pal system protein TolA isoform X1 [Bombyx mori]	PF05335: Protein of unknown function (DUF745);	IPR007999: Protein of unknown function DUF745;	FBpp0075137	-	-	-	0.46985	4.94806	0.368315
Transcription activator	KWMTBOMO16331	114	uncharacterized protein LOC101746322 [Bombyx mori]	PF15868: Transcription activator MBF2;	IPR031734: Transcription activator MBF2;	FBpp0099409	-	-	-	339.918	894.911	711.63
Transcription activator	KWMTBOMO16249	278	uncharacterized protein LOC101735900 [Bombyx mori]	PF15868: Transcription activator MBF2;	IPR031734: Transcription activator MBF2;	FBpp0296937	Mucin 30E	-	-	0.286288	0.744869	2.17127
Transcription factor	KWMTBOMO11757	266	transcription factor sem-2 [Bombyx mori]	PF00505: HMG (high mobility group) box;	IPR009071: High mobility group box domain; IPR036910: High mobility group box domain superfamily;	FBpp0309947	Sox box protein 14	Sox box protein 14 (Sox14) encodes a transcription factor involved in neurogenesis and metamorphosis. [Date last reviewed: 2019-09-12]	-	3.17105	2.27944	0.158293
Transcription factor	KWMTBOMO10769	251	tetra-peptide repeat homeobox protein 1 [Bombyx mori]	-	-	FBpp0080134	-	-	-	10.5865	948.025	0.838574
Transcription factor	KWMTBOMO14354	589	probable basic-leucine zipper transcription factor I isoform X2 [Bombyx mori]	-	-	FBpp0075526	PAX transcription activation domain interacting protein	PAX transcription activation domain interacting protein (Ptip) encodes a component of a Histone H3K4 methyltransferase complex that contributes to Trithorax-mediated epigenetic imprinting during development. [Date last reviewed: 2018-11-15]	-	0.108304	151.134	0.883487
Transferase	KWMTBOMO13035	712	probable serine/threonine-protein kinase tsuA isoform X1 [Bombyx mori]	PF01607: Chitin binding Peritrophin-A domain;	IPR002557: Chitin binding domain; IPR036508: Chitin binding domain superfamily;	FBpp0306640	-	-	-	1.77001	93.9785	0.0790353
Transferase	KWMTBOMO02865	280	proline-rich receptor-like protein kinase PERK12 [Bombyx mori]	-	-	FBpp0084822	-	-	-	1.87606	289.171	0.401083
Transferase	KWMTBOMO01955	521	EGF domain-specific O-linked N-acetylglucosamine transferase [Bombyx mori]	PF04577: Protein of unknown function (DUF563);	IPR007657: Glycosyltransferase 61;	FBpp0077447	EGF-domain O-GlcNAc transferase	EGF-domain O-GlcNAc transferase (Eogt) encodes a protein that localizes to the lumen of the endoplasmic reticulum and transfers β-N-acetylglucosamine (GlcNAc) to extracelluar epidermal growth factor-like domains independently of the product of sxc. The product of Eogt mediates cell adhesion mediated by the product of dpy. [Date last reviewed: 2019-03-07]	Catalyzes the transfer of a single N-acetylglucosamine from UDP-GlcNAc to a serine or threonine residue in extracellular proteins resulting in their modification with a beta-linked N-acetylglucosamine (O-GlcNAc). Specifically glycosylates the Thr residue located between the fifth and sixth conserved cysteines of folded EGF-like domains. Involved in epithelial cell adhesion/interaction with the ex…	2.26464	1.13749	0.18892
Transferase	KWMTBOMO14871	251	leucine-rich repeat serine/threonine-protein kinase 1 isoform X2 [Bombyx mori]	-	-	FBpp0306703	Leucine-rich repeat kinase	Leucine-rich repeat kinase (Lrrk) encodes a large Ser/Thr kinase involved in mRNA translational control, cytoskeleton regulation, vesicle trafficking, autophagy, and immune response. [Date last reviewed: 2019-03-14]	-	2.66248	6.00836	2.2921
Transferase	KWMTBOMO09076	857	UDP-glucose:glycoprotein glucosyltransferase [Bombyx mori]	PF18400: Thioredoxin-like domain; PF18401: Thioredoxin-like domain; PF18402: Thioredoxin-like domain; PF18403: Thioredoxin-like domain;	IPR040692: UGGT, thioredoxin-like domain 3; IPR009448: UDP-glucose:Glycoprotein Glucosyltransferase; IPR040694: UGGT, thioredoxin-like domain 2; IPR040525: UDP-glucose:glycoprotein glucosyltransferase, thioredoxin-like domain 4; IPR040693: UGGT, thioredoxin-like domain 1;	FBpp0074831	UDP-glucose-glycoprotein glucosyltransferase	UDP-glucose-glycoprotein glucosyltransferase (Uggt) encodes an enzyme that recognizes glycoproteins with folding defects and adds glucose to N-glycans near the misfolded part of the protein. Uggt product is a component of the calnexin cycle and promotes protein folding in the endoplasmic reticulum along with the protein encoded by Cnx99A and Calr. [Date last reviewed: 2018-09-13]	Recognizes glycoproteins with minor folding defects (PubMed:22960071). Reglucosylates single N-glycans near the misfolded part of the protein, thus providing quality control for protein folding in the endoplasmic reticulum (PubMed:22960071). Reglucosylated proteins are recognized by calreticulin for recycling to the endoplasmic reticulum and refolding or degradation (PubMed:11535823).	3.92856	1.26297	1.13295
Transferase	KWMTBOMO04035	2094	tight junction protein ZO-1 isoform X4 [Bombyx mori]	PF00595: PDZ domain; PF00625: Guanylate kinase; PF00791: ZU5 domain; PF07653: Variant SH3 domain;	IPR000906: ZU5 domain; IPR001478: PDZ domain; IPR036034: PDZ superfamily; IPR036028: SH3-like domain superfamily; IPR008145: Guanylate kinase/L-type calcium channel beta subunit; IPR001452: SH3 domain; IPR008144: Guanylate kinase-like domain; IPR027417: P-loop containing nucleoside triphosphate hydrolase;	FBpp0301889	polychaetoid	polychaetoid (pyd) encodes a broadly acting protein that is associated with multiple proteins at the surface and within the cytoskeleton, connecting events between the two. [Date last reviewed: 2019-03-14]	-	9.21893	4.5064	2.42758
Transferase	KWMTBOMO15523	309	beta-1,4-galactosyltransferase 7 [Bombyx mori]	PF02709: N-terminal domain of galactosyltransferase; PF13733: N-terminal region of glycosyl transferase group 7;	IPR029044: Nucleotide-diphospho-sugar transferases; IPR027995: Galactosyltransferase, N-terminal; IPR003859: Beta-1,4-galactosyltransferase; IPR027791: Galactosyltransferase, C-terminal;	FBpp0084130	beta-4-galactosyltransferase 7	β-4-galactosyltransferase 7 (β4GalT7) encodes an enzyme that transfers a Gal to the Xyl-O-Ser in the tetrasaccharide structure of the protein-linkage region of glycosaminoglycans (GAGs). It is involved in Hh and Dpp signaling pathways mediated by GAGs in development. [Date last reviewed: 2019-03-21]	-	10.461	3.59133	0.0908906
Transferase	KWMTBOMO10112	342	glutaminyl-peptide cyclotransferase [Bombyx mori]	PF04389: Peptidase family M28;	IPR007484: Peptidase M28; IPR040234: Glutaminyl-peptide cyclotransferase-like; IPR037457: M28 Zn-Peptidase Glutaminyl Cyclase;	FBpp0077858	iso Glutaminyl cyclase	iso Glutaminyl cyclase (isoQC) encodes a glutaminyl-peptide cyclotransferase involved in peptidyl-pyroglutamic acid biosynthesis. [Date last reviewed: 2019-09-12]	-	33.021	10.4732	2.38223
Transferase	KWMTBOMO03309	188	tyrosine-protein kinase Fer isoform X4 [Bombyx mori]	PF07714: Protein tyrosine and serine/threonine kinase;	IPR008266: Tyrosine-protein kinase, active site; IPR001245: Serine-threonine/tyrosine-protein kinase, catalytic domain; IPR020635: Tyrosine-protein kinase, catalytic domain; IPR000719: Protein kinase domain; IPR011009: Protein kinase-like domain superfamily;	FBpp0305491	FER tyrosine kinase	-	Tyrosine-protein kinase which is required during embryogenesis for formation of the actin cable in leading edge cells of the dorsal epidermis and for the timely progression of dorsal closure. May play a role in regulation of adherens junctions and cell adhesion through phosphorylation of the beta-catenin arm.	36.2605	8.16823	6.48497
Transferase	KWMTBOMO13243	195	receptor-like kinase LIP2 [Bombyx mori]	-	-	FBpp0300999	lethal (2) 01289	-	-	245.981	315.136	0.718777
Transferase	KWMTBOMO09860	1139	fatty acid synthase [Bombyx mori]	-	IPR042104: Polyketide synthase, dehydratase domain superfamily; IPR020843: Polyketide synthase, enoylreductase domain; IPR011032: GroES-like superfamily; IPR029058: Alpha/Beta hydrolase fold; IPR023102: Fatty acid synthase, domain 2; IPR036291: NAD(P)-binding domain superfamily;	FBpp0297101	Fatty acid synthase 3	-	-	0.0560523	0.0911485	3.68266
Transferase	KWMTBOMO16421	420	UDP-glycosyltransferase UGT33D8 [Bombyx mori]	PF00201: UDP-glucoronosyl and UDP-glucosyl transferase;	IPR002213: UDP-glucuronosyl/UDP-glucosyltransferase; IPR035595: UDP-glycosyltransferase family, conserved site;	FBpp0080656	UDP-glycosyltransferase family 36 member E1	-	-	0.113835	0.105778	3.78135
Transferrin	KWMTBOMO15660	856	melanotransferrin [Bombyx mori]	PF00405: Transferrin;	IPR001156: Transferrin-like domain; IPR018195: Transferrin family, iron binding site;	FBpp0075698	Transferrin 2	Transferrin 2 (Tsf2) encodes a protein that requires binding with iron for protein function. It is localised at the paracellular septate junctions in epithelial tissues and is required for junction assembly. Tsf2 mutants show overelongated tracheal tubes. [Date last reviewed: 2019-03-14]	-	22.9464	5.90649	6.34537
Transferrin	KWMTBOMO13908	681	transferrin [Bombyx mori]	PF00405: Transferrin;	IPR001156: Transferrin-like domain; IPR016357: Transferrin; IPR018195: Transferrin family, iron binding site;	FBpp0312205	Transferrin 1	Transferrin 1 (Tsf1) encodes an iron binding protein induced during the immune response. Iron sequestration is a classical host defense mechanism to combat bacterial infection. [Date last reviewed: 2019-03-14]	-	266.186	47.1227	406.095
Translation initiation factor	KWMTBOMO02455	123	translation initiation factor IF-2 [Bombyx mori]	-	-	FBpp0307809	-	-	-	3.86489	1.91538	14.7697
Translocon-associated protein	KWMTBOMO06427	279	signal sequence receptor precursor [Bombyx mori]	PF03896: Translocon-associated protein (TRAP), alpha subunit;	IPR005595: Translocon-associated protein (TRAP), alpha subunit;	FBpp0310058	lethal (1) G0320	-	-	495.792	59.4828	322.415
Translocon-associated protein	KWMTBOMO14815	169	translocon-associated protein subunit delta [Bombyx mori]	PF05404: Translocon-associated protein, delta subunit precursor (TRAP-delta);	IPR008855: Translocon-associated;	FBpp0311866	Translocon-associated protein delta	-	-	768.392	156.301	837.244
Tubulointerstitial nephritis antigen	KWMTBOMO11859	404	tubulointerstitial nephritis antigen precursor [Bombyx mori]	PF00112: Papain family cysteine protease;	IPR000668: Peptidase C1A, papain C-terminal; IPR001212: Somatomedin B domain; IPR025660: Cysteine peptidase, histidine active site; IPR025661: Cysteine peptidase, asparagine active site; IPR038765: Papain-like cysteine peptidase superfamily;	FBpp0071698	Secreted Wg-interacting molecule	Secreted Wg-interacting molecule (Swim) encodes a secreted protein that binds to the product of wg and may function in its spreading. [Date last reviewed: 2019-03-14]	-	272.757	310.115	27.0282
Unknown protein	KWMTBOMO13919	417	uncharacterized protein LOC101744574 [Bombyx mori]	PF00090: Thrombospondin type 1 domain; PF02210: Laminin G domain;	IPR001791: Laminin G domain; IPR036383: Thrombospondin type-1 (TSP1) repeat superfamily; IPR013320: Concanavalin A-like lectin/glucanase domain superfamily; IPR000884: Thrombospondin type-1 (TSP1) repeat;	FBpp0307197	-	-	-	1.03187	0.213074	0.0337034
Unknown protein	NEWGENE00405	330	uncharacterized protein LOC110385287 isoform X1 [Bombyx mori]	-	-	FBpp0084330	Enhancer of split malpha, Bearded family member	Enhancer of split mα, Bearded family member (E(spl)mα-BFM) encodes one of the basic helix-loop-helix (bHLH) transcription factors that are responsive to Notch signaling. It is involved in cellular processes downstream of Notch signaling such as cell fate specification and sensory organ development. [Date last reviewed: 2019-09-26]	Part of the Notch signaling pathway.	1.03837	1.08857	0
Unknown protein	KWMTBOMO00841	418	uncharacterized protein LOC101735440 isoform X1 [Bombyx mori]	PF00086: Thyroglobulin type-1 repeat;	IPR036857: Thyroglobulin type-1 superfamily; IPR000716: Thyroglobulin type-1;	FBpp0084572	-	-	-	1.14379	0.318849	0
Unknown protein	KWMTBOMO13532	221	uncharacterized protein LOC119630348 [Bombyx mori]	-	-	FBpp0301702	PR/SET domain containing protein 7	PR/SET domain containing protein 7 (PR-Set7) encodes the histone methyltransferase that controls lysine20 monomethylation of the product of His4. This histone mark is essential for normal progression through the cell cycle. [Date last reviewed: 2019-03-14]	Histone methyltransferase that specifically monomethylates 'Lys-20' of histone H4. H4 'Lys-20' monomethylation is enriched during mitosis and represents a specific tag for epigenetic transcriptional repression. Mainly functions in euchromatin regions, thereby playing a central role in the silencing of euchromatic genes. Required for cell proliferation, possibly by contributing to the maintenance …	1.36722	0.267463	1.33265
Unknown protein	KWMTBOMO03878	115	uncharacterized protein LOC101737551 [Bombyx mori]	-	-	FBpp0292325	-	-	-	1.51486	96.9991	4.37215
Unknown protein	KWMTBOMO11886	885	uncharacterized protein LOC105842420 [Bombyx mori]	-	-	FBpp0304785	B4	B4 (B4) encodes a protein involved in imaginal disc development. [Date last reviewed: 2019-09-19]	-	1.64076	2.26181	0.286213
Unknown protein	NEWGENE01434	100	-	-	-	FBpp0288891	-	-	-	1.77113	0.145215	0.321575
Unknown protein	KWMTBOMO05573	231	uncharacterized protein LOC101737921 [Bombyx mori]	-	-	FBpp0305429	palisade	palisade (psd) encodes a secreted protein required during oogenesis to coordinate assembly and cross-linking of the vitelline membrane layer of the eggshell. It is also one of several targets of the sulfotransferase encoded by pip, which is involved in developmental patterning. [Date last reviewed: 2019-02-28]	-	2.20343	0.959753	0
Unknown protein	NEWGENE01102	199	uncharacterized protein LOC105841600 [Bombyx mori]	-	-	FBpp0111956	-	-	-	2.33779	0.329139	0
Unknown protein	NEWGENE00009	152	uncharacterized protein LOC119629690 [Bombyx mori]	-	-	FBpp0311117	Multiple EGF like domains 8	-	-	2.43935	10.2686	8.61491
Unknown protein	KWMTBOMO11155	434	uncharacterized protein LOC101738207 [Bombyx mori]	-	-	FBpp0309598	-	-	-	2.75429	50.5043	1.78125
Unknown protein	KWMTBOMO13426	301	uncharacterized protein LOC114240194 [Bombyx mandarina]	-	-	FBpp0078568	Factor interacting with poly(A) polymerase 1	-	-	2.80354	0.393223	0
Unknown protein	KWMTBOMO16603	189	uncharacterized protein LOC119629748 [Bombyx mori]	-	-	FBpp0290243	Death-associated protein kinase related	Death-associated protein kinase related (Drak) encodes a protein serine/threonine kinase belonging to the Death-associated protein kinase family. It promotes phosphorylation of the product of sqh at sites known to stimulate actomyosin contractility. Its main characterized function is to shape epithelial tissues during development. [Date last reviewed: 2019-03-07]	-	3.02682	1.01565	0
Unknown protein	NEWGENE00032	113	uncharacterized protein LOC105842168 [Bombyx mori]	-	-	FBpp0288757	-	-	-	3.34598	232.755	0.226982
Unknown protein	KWMTBOMO03745	268	uncharacterized protein LOC101740628 [Bombyx mori]	-	IPR015943: WD40/YVTN repeat-like-containing domain superfamily;	FBpp0086333	krimper	-	-	4.03826	0.993291	7.22732
Unknown protein	NEWGENE01606	141	uncharacterized protein LOC101745073 [Bombyx mori]	-	-	FBpp0085631	-	-	-	5.00929	8.54525	1.5165
Unknown protein	KWMTBOMO00747	88	-	-	-	FBpp0309790	X11Lbeta	-	-	5.3848	3.66935	9.81414
Unknown protein	NEWGENE01571	226	uncharacterized protein LOC119630492 [Bombyx mori]	-	-	FBpp0074389	-	-	-	5.38872	3.60479	9.29546
Unknown protein	KWMTBOMO03077	243	uncharacterized protein LOC101744156 [Bombyx mori]	-	-	FBpp0075399	Msh6	Msh6 (Msh6) encodes a heterodimer with the product of spel1 to detect base-base mismatches and small insertion/deletion loops. It then recruits the rest of the mismatch repair machinery. [Date last reviewed: 2019-03-14]	Involved in post-replicative DNA-mismatch repair.	5.49955	44.7151	474.894
Unknown protein	KWMTBOMO03741	282	uncharacterized protein LOC101740356 [Bombyx mori]	-	-	FBpp0099462	-	-	-	5.70129	1.99321	155.118
Unknown protein	KWMTBOMO04463	130	uncharacterized protein LOC101744722 [Bombyx mori]	-	-	FBpp0289673	-	-	-	6.82896	951.614	0.215085
Unknown protein	KWMTBOMO15004	88	uncharacterized protein LOC114243550 [Bombyx mandarina]	-	-	FBpp0305433	-	-	-	7.35922	12.3424	33.3997
Unknown protein	KWMTBOMO06060	156	uncharacterized protein LOC101735404 isoform X1 [Bombyx mori]	-	IPR001007: VWFC domain;	FBpp0079918	-	-	-	8.03832	0.378196	0
Unknown protein	KWMTBOMO07014	294	uncharacterized protein LOC114243543 [Bombyx mandarina]	-	-	FBpp0304641	-	-	-	8.12283	1.5599	0.716341
Unknown protein	KWMTBOMO03719	361	uncharacterized protein LOC114250740 isoform X1 [Bombyx mandarina]	-	-	FBpp0298370	-	-	-	9.7085	491.047	12.5313
Unknown protein	KWMTBOMO15830	210	uncharacterized protein LOC101744649 [Bombyx mori]	PF07898: Protein of unknown function (DUF1676);	IPR012464: Protein of unknown function DUF1676;	FBpp0078257	Osiris 16	-	-	9.84235	0	0
Unknown protein	KWMTBOMO11687	1137	uncharacterized protein LOC105842244 [Bombyx mori]	-	-	FBpp0296937	Mucin 30E	-	-	10.6827	17.6356	0.0123796
Unknown protein	KWMTBOMO15825	146	uncharacterized protein LOC101741662 [Bombyx mori]	PF07898: Protein of unknown function (DUF1676);	IPR012464: Protein of unknown function DUF1676;	FBpp0078251	Osiris 12	-	-	10.9759	0.201962	44.8517
Unknown protein	KWMTBOMO09101	252	uncharacterized protein LOC101742386 isoform X2 [Bombyx mori]	-	-	FBpp0076256	-	-	-	11.6181	14.6682	3.61946
Unknown protein	KWMTBOMO07660	413	uncharacterized protein LOC101745768 [Bombyx mori]	PF16033: Domain of unknown function (DUF4789);	IPR031993: Domain of unknown function DUF4789;	FBpp0310639	-	-	-	12.8494	24.059	8.06489
Unknown protein	KWMTBOMO09103	334	uncharacterized protein LOC101742677 [Bombyx mori]	-	-	FBpp0076256	-	-	-	14.1151	14.8442	3.53252
Unknown protein	KWMTBOMO00263	103	uncharacterized protein LOC105842174 isoform X2 [Bombyx mori]	-	-	FBpp0087957	-	-	-	14.2852	50.3846	76.1296
Unknown protein	KWMTBOMO13297	440	uncharacterized protein LOC101738706 isoform X1 [Bombyx mori]	-	-	FBpp0304727	Cytoplasmic linker protein 190	-	Together CLIP-190 and jar may coordinate the interaction between the actin and microtubule cytoskeleton. May link endocytic vesicles to microtubules. May play a role in formation of furrows during cellularization.	14.7433	34.872	28.3997
Unknown protein	KWMTBOMO13751	1132	putative uncharacterized protein DDB_G0282133 isoform X1 [Bombyx mandarina]	-	-	FBpp0074389	-	-	-	14.9597	117.98	309.377
Unknown protein	KWMTBOMO03817	214	uncharacterized protein LOC101745366 [Bombyx mori]	-	IPR012674: Calycin;	FBpp0307233	Tusp	Tusp (Tusp) encodes a protein involved in SNARE complex assembly. [Date last reviewed: 2019-09-19]	-	17.4609	27.548	5.24206
Unknown protein	KWMTBOMO08324	1097	uncharacterized protein LOC105842505 [Bombyx mori]	-	-	FBpp0304128	-	-	-	19.9322	32.8384	41.2377
Unknown protein	KWMTBOMO01355	154	uncharacterized protein LOC101746778 [Bombyx mori]	-	-	FBpp0304321	atilla	-	-	20.7158	45.3945	5.18076
Unknown protein	KWMTBOMO11482	279	uncharacterized protein LOC101743244 [Bombyx mori]	PF07841: DM4/DM12 family;	IPR006631: Protein of unknown function DM4/12;	FBpp0304445	-	-	-	20.7674	30.0065	0.251572
Unknown protein	KWMTBOMO05000	274	uncharacterized protein LOC110385101 [Bombyx mori]	-	-	FBpp0309026	-	-	-	23.5848	36.4357	54.764
Unknown protein	KWMTBOMO03991	208	uncharacterized protein LOC101746867 isoform X1 [Bombyx mori]	-	-	FBpp0305083	-	-	-	25.1471	69.2492	0.134814
Unknown protein	KWMTBOMO10512	206	uncharacterized protein LOC101738458 [Bombyx mori]	PF16027: Domain of unknown function (DUF4786);	IPR031983: Protein of unknown function DUF4786;	FBpp0084587	-	-	-	27.2422	0.286844	0.0680581
Unknown protein	KWMTBOMO05652	180	uncharacterized protein LOC101744282 [Bombyx mori]	-	-	FBpp0307922	-	-	-	29.1255	1.3942	0.622676
Unknown protein	KWMTBOMO00269	420	uncharacterized protein LOC101736626 [Bombyx mori]	PF16086: Domain of unknown function (DUF4816);	IPR032134: Protein of unknown function DUF4816;	FBpp0289779	-	-	-	29.2177	190.4	0
Unknown protein	KWMTBOMO10858	435	Extensin-1 [Manduca sexta]	-	-	FBpp0297712	-	-	-	32.2429	2508.22	1.90641
Unknown protein	KWMTBOMO01951	207	uncharacterized protein LOC101743693 isoform X1 [Bombyx mori]	-	-	FBpp0086118	-	-	-	33.3322	2.64055	2.70924
Unknown protein	KWMTBOMO15828	71	uncharacterized protein LOC101741954 isoform X2 [Bombyx mori]	-	-	FBpp0310293	-	-	-	33.5029	0.206169	1.761
Unknown protein	KWMTBOMO15814	115	uncharacterized protein LOC101740498 isoform X2 [Bombyx mori]	-	-	FBpp0071878	Kinesin-like protein at 59D	Kinesin-like protein at 59D (Klp59D) encodes a kinesin involved in the regulation spindle microtubule dynamics and sperm ciliogenesis. [Date last reviewed: 2019-08-01]	-	34.0155	0	0.364346
Unknown protein	KWMTBOMO02544	103	uncharacterized protein LOC101740610 [Bombyx mori]	-	-	FBpp0307620	-	-	-	34.5611	60.3759	198.994
Unknown protein	KWMTBOMO01656	67	hypothetical protein HW555_006603 [Spodoptera exigua]	-	-	FBpp0087680	Mitotic arrest-deficient 1	Mitotic arrest-deficient 1 (Mad1) encodes a conserved, essential component of the spindle checkpoint. During mitosis, it is recruited to unattached kinetochores, where it binds the product of mad2 and promotes the assembly of the products of mad2 and fzy into the mitotic checkpoint complex. During interphase, Mad1 is intranuclear, bound to the product of mad2, and associated primarily with the nu…	-	35.7086	262.611	18.2316
Unknown protein	KWMTBOMO11094	901	uncharacterized protein LOC101736535 [Bombyx mori]	-	-	FBpp0110558	-	-	-	38.3079	14.5973	0.0156187
Unknown protein	KWMTBOMO09240	361	uncharacterized protein LOC101746276 [Bombyx mori]	-	-	FBpp0304630	dumpy	dumpy (dpy) encodes an extracellular protein involved in epidermal-cuticle attachment, aposition of wing surfaces and trachea development. [Date last reviewed: 2019-09-26]	-	38.3927	0.656096	2.06261
Unknown protein	KWMTBOMO15797	473	uncharacterized protein LOC101738974 [Bombyx mori]	-	-	FBpp0081453	-	-	-	40.7124	1.19004	0.148608
Unknown protein	KWMTBOMO07292	668	uncharacterized protein LOC101738702 [Bombyx mori]	-	-	FBpp0304011	-	-	-	41.7878	124.212	0.147408
Unknown protein	KWMTBOMO04137	107	uncharacterized protein LOC101743112 [Bombyx mori]	-	-	FBpp0310028	Megalin	Megalin (mgl) encodes a protein involved in cuticle development and endocytosis regulation. [Date last reviewed: 2019-09-26]	-	44.5226	4.81061	217.451
Unknown protein	KWMTBOMO04263	205	uncharacterized protein LOC101735738 isoform X2 [Bombyx mori]	-	-	FBpp0071081	lethal (1) G0193	-	-	45.6758	11.6015	2.3936
Unknown protein	KWMTBOMO04997	579	uncharacterized protein LOC101736265 [Bombyx mori]	-	-	FBpp0297781	-	-	-	45.8314	6.14242	3.49772
Unknown protein	KWMTBOMO02595	106	uncharacterized protein LOC105842467 [Bombyx mori]	-	-	FBpp0074210	-	-	-	47.6261	88.7876	0
Unknown protein	KWMTBOMO16674	189	uncharacterized protein LOC119629748 [Bombyx mori]	-	-	FBpp0290243	Death-associated protein kinase related	Death-associated protein kinase related (Drak) encodes a protein serine/threonine kinase belonging to the Death-associated protein kinase family. It promotes phosphorylation of the product of sqh at sites known to stimulate actomyosin contractility. Its main characterized function is to shape epithelial tissues during development. [Date last reviewed: 2019-03-07]	-	51.5401	21.6413	0.963918
Unknown protein	KWMTBOMO06820	370	uncharacterized protein LOC101739514 [Bombyx mori]	-	-	FBpp0084117	-	-	-	53.1348	24.0068	3.45556
Unknown protein	KWMTBOMO01213	208	uncharacterized protein LOC114250932 isoform X2 [Bombyx mandarina]	-	-	FBpp0078108	-	-	-	55.1096	3.19612	102.998
Unknown protein	KWMTBOMO13339	142	hypothetical protein B5V51_907 [Heliothis virescens]	-	-	FBpp0113120	Eps15 homology domain containing protein-binding protein 1	Eps15 homology domain containing protein-binding protein 1 (Ehbp1) encodes a protein that mediates asymmetric protein secretion. It regulates the trafficking and secretion of distinct Notch signaling components and extracellular membrane proteins. [Date last reviewed: 2019-09-12]	-	60.3248	1.24567	0.492589
Unknown protein	KWMTBOMO02545	105	uncharacterized protein LOC101740428 isoform X1 [Bombyx mori]	-	-	FBpp0300963	unc-13	unc-13 (unc-13) encodes a protein involved in synaptic vesicle exocytosis. [Date last reviewed: 2019-09-19]	-	67.6672	31.0888	228.333
Unknown protein	NEWGENE00386	139	uncharacterized protein LOC101739120 [Bombyx mori]	-	-	FBpp0080135	-	-	-	83.2082	47.0435	178.095
Unknown protein	KWMTBOMO04193	472	uncharacterized protein LOC105841563 [Bombyx mori]	-	-	FBpp0074900	-	-	-	110.338	9.03832	0.148922
Unknown protein	KWMTBOMO13420	68	uncharacterized protein LOC101742676 isoform X2 [Bombyx mori]	-	-	FBpp0110281	-	-	-	120.391	0	0.408349
Unknown protein	KWMTBOMO06928	413	uncharacterized protein LOC101743176 [Bombyx mori]	-	IPR040255: Non-specific endonuclease;	FBpp0075602	-	-	-	121.317	256.654	45.599
Unknown protein	KWMTBOMO13338	217	uncharacterized protein LOC101739117 [Bombyx mori]	-	-	FBpp0293020	junctophilin	junctophilin (jp) belongs to a gene family encoding proteins anchored to the endoplasmic reticulum through a transmembrane region. The product of jp contributes to the formation and maintenance of junctional membrane complexes. It serves as a physical bridge between the plasma membrane and the endoplasmic reticulum in excitable cells, allowing the functional crosstalk between ion channels. It is …	-	127.359	34.4548	0.129248
Unknown protein	KWMTBOMO10239	189	uncharacterized protein LOC119629748 [Bombyx mori]	-	-	FBpp0290243	Death-associated protein kinase related	Death-associated protein kinase related (Drak) encodes a protein serine/threonine kinase belonging to the Death-associated protein kinase family. It promotes phosphorylation of the product of sqh at sites known to stimulate actomyosin contractility. Its main characterized function is to shape epithelial tissues during development. [Date last reviewed: 2019-03-07]	-	134.021	101.019	21.3545
Unknown protein	KWMTBOMO16085	136	unnamed protein product [Arctia plantaginis]	-	-	FBpp0309732	Cyclic nucleotide-gated ion channel subunit B	-	-	138.76	59.5934	12.5456
Unknown protein	KWMTBOMO10860	743	glutenin, high molecular weight subunit 12-like [Helicoverpa armigera]	-	-	FBpp0311615	-	-	-	163.013	0.159615	0.795292
Unknown protein	KWMTBOMO15829	320	hypothetical protein B5V51_12500, partial [Heliothis virescens]	PF07898: Protein of unknown function (DUF1676);	IPR012464: Protein of unknown function DUF1676;	FBpp0078257	Osiris 16	-	-	183.686	0	0
Unknown protein	KWMTBOMO13921	702	uncharacterized protein LOC101740799 [Bombyx mori]	-	-	FBpp0293051	-	-	-	197.266	194.452	42.0437
Unknown protein	KWMTBOMO02594	553	uncharacterized protein LOC101737971 [Bombyx mori]	PF15998: Domain of unknown function (DUF4773);	IPR031941: Domain of unknown function DUF4773;	FBpp0289156	-	-	-	199.859	62.6457	0.0254297
Unknown protein	KWMTBOMO04264	581	uncharacterized protein LOC114244957 isoform X3 [Bombyx mandarina]	PF16061: Domain of unknown function (DUF4803);	IPR032062: Protein of unknown function DUF4803;	FBpp0071082	lethal (1) G0193	-	-	211.187	119.315	25.4166
Unknown protein	KWMTBOMO14314	279	uncharacterized protein LOC101739160 [Bombyx mori]	-	-	FBpp0305598	stathmin	stathmin (stai) encodes a tubulin binding protein involved in axo-dendritic transport, gamete generation and synaptic growth at neuromuscular junction. [Date last reviewed: 2019-09-19]	-	218.343	35.52	18.5157
Unknown protein	KWMTBOMO01204	104	uncharacterized protein LOC101741350 [Bombyx mori]	-	-	FBpp0078026	-	-	-	282.375	328.41	2508.88
Unknown protein	KWMTBOMO10061	315	uncharacterized protein LOC101736302 [Bombyx mori]	PF01607: Chitin binding Peritrophin-A domain;	IPR002557: Chitin binding domain; IPR036508: Chitin binding domain superfamily;	FBpp0072758	-	-	-	323.542	780.259	182.164
Unknown protein	KWMTBOMO15820	130	Osiris 9B [Operophtera brumata]	PF07898: Protein of unknown function (DUF1676);	IPR012464: Protein of unknown function DUF1676;	FBpp0078248	Osiris 9	-	-	358.886	260.85	0.107542
Unknown protein	KWMTBOMO10862	280	uncharacterized protein LOC114246397 [Bombyx mandarina]	-	-	FBpp0080135	-	-	-	373.164	60.9615	0.852301
Unknown protein	KWMTBOMO02458	151	uncharacterized protein LOC101746734 isoform X1 [Bombyx mori]	-	-	FBpp0303246	RNA-binding protein 9	RNA-binding protein 9 (Rbp9) encodes a putative RNA binding protein involved in the establishment of the blood-brain barrier and control of germ cell proliferation. [Date last reviewed: 2019-03-14]	-	402.841	32.3252	2.4098
Unknown protein	NEWGENE01675	101	uncharacterized protein LOC119189721 [Manduca sexta]	-	-	FBpp0291791	Ephexin	Ephexin (Exn) encodes a Eph-specific RhoGEF involved olfactory map formation. [Date last reviewed: 2019-08-01]	-	434.168	38.5511	26.8261
Unknown protein	KWMTBOMO15418	160	trihydrophobin isoform X2 [Danaus plexippus plexippus]	-	-	FBpp0073746	-	-	-	643.659	7.19159	6.91276
Unknown protein	KWMTBOMO16234	75	uncharacterized protein LOC101747013 [Bombyx mori]	-	-	FBpp0110110	-	-	-	686.08	524.234	28.7322
Unknown protein	KWMTBOMO02459	203	uncharacterized protein LOC101746592 [Bombyx mori]	-	-	FBpp0305152	-	-	-	688.173	21.6841	2.62424
Unknown protein	KWMTBOMO11114	153	uncharacterized protein LOC101744032 [Bombyx mori]	PF02221: ML domain;	IPR003172: MD-2-related lipid-recognition domain; IPR014756: Immunoglobulin E-set;	FBpp0297401	Niemann-Pick type C-2h	Niemann-Pick type C-2h (Npc2h) encodes a protein involved in immune signaling via interaction with lipopolysaccharides, lipid A, peptidoglycan and lipoteichoic acid. [Date last reviewed: 2019-09-26]	-	780.28	659.891	143.808
Unknown protein	KWMTBOMO08626	100	uncharacterized protein LOC101736984 isoform X2 [Bombyx mori]	-	-	FBpp0310115	Pherokine 3	-	-	1171.55	667.253	5655.86
Unknown protein	KWMTBOMO06059	95	uncharacterized protein LOC101745456 [Bombyx mori]	-	-	FBpp0288668	-	-	-	2873.65	4658.91	1.4675
Unknown protein	KWMTBOMO02547	94	gustatory receptor 61 [Athetis dissimilis]	-	-	FBpp0305345	-	-	-	3013.71	3605.1	445.034
Unknown protein	KWMTBOMO11378	76	uncharacterized protein LOC101746878 isoform X11 [Bombyx mori]	-	-	FBpp0085844	Bomanin Short 4	-	-	3457.01	1042.76	9817.71
Unknown protein	KWMTBOMO03526	84	hypothetical protein KGM_210761 [Danaus plexippus plexippus]	-	-	FBpp0289637	-	-	-	3660.88	2729.41	25184.4
Unknown protein	KWMTBOMO02457	263	uncharacterized protein LOC101746872 [Bombyx mori]	-	-	FBpp0312421	lingerer	lingerer (lig) encodes a putative RNA binding protein that forms a complex with the products of orb and orb2. Loss of lig results in defects in copulation and short-term memory. [Date last reviewed: 2019-03-14]	Acts in the nervous system to mediate the control of copulatory organs during courtship.	7345	5.28543	1.86773
Unknown protein	KWMTBOMO05519	182	uncharacterized protein LOC101746349 [Bombyx mori]	-	-	FBpp0080792	-	-	-	14412	51.9952	8.69917
Unknown protein	KWMTBOMO11722	444	-	-	-	FBpp0291859	Cuticular protein 47Ef	-	-	0.502581	1.03409	0
Unknown protein	NEWGENE00463	134	-	-	-	FBpp0070652	cap binding protein 80	-	Component of the cap-binding complex (CBC), which binds cotranscriptionally to the 5'-cap of pre-mRNAs and is involved in various processes such as pre-mRNA splicing and RNA-mediated gene silencing (RNAi). The CBC complex is involved in miRNA-mediated RNA interference via its interaction with Ars2 and is required for primary microRNAs (miRNAs) processing. Also involved in innate immunity via the …	0.49294	1.11968	2.41509
Unknown protein	KWMTBOMO13340	265	uncharacterized protein LOC110386854 [Bombyx mori]	-	-	FBpp0077487	Secretory 24CD	Secretory 24CD (Sec24CD) encodes a subunit of the coat protein complex of COPII vesicles, which transport cargo from the endoplasmic reticulum to the Golgi apparatus. It is essential for export of membrane and secreted proteins from the endoplasmic reticulum. It is involved in epithelial morphogenesis and differentiation. [Date last reviewed: 2019-03-14]	-	0.60056	1.17191	1.42999
Unknown protein	KWMTBOMO02345	106	uncharacterized protein LOC101742154 isoform X2 [Bombyx mori]	-	-	FBpp0304277	-	-	-	0.298596	2.63588	0.263328
Unknown protein	KWMTBOMO03921	322	uncharacterized protein LOC105842364 [Bombyx mori]	-	-	FBpp0310381	Phosphodiesterase 11	-	Plays a role in signal transduction by regulating the intracellular concentration of cyclic nucleotides cAMP and cGMP. Catalyzes the hydrolysis of both cAMP and cGMP to 5'-AMP and 5'-GMP, respectively.	0.741868	3.03318	0.174465
Unknown protein	KWMTBOMO10280	158	uncharacterized protein LOC101746422 [Bombyx mori]	-	-	FBpp0291585	-	-	-	0.703297	3.9211	2.74672
Unknown protein	KWMTBOMO10315	370	uncharacterized protein LOC101738438 [Bombyx mori]	PF15882: Domain of unknown function (DUF4735);	IPR031751: Protein of unknown function DUF4735;	FBpp0290414	-	-	-	0.43059	4.44125	0.0759463
Unknown protein	KWMTBOMO14298	283	uncharacterized protein LOC114249163 [Bombyx mandarina]	-	IPR011042: Six-bladed beta-propeller, TolB-like;	FBpp0310028	Megalin	Megalin (mgl) encodes a protein involved in cuticle development and endocytosis regulation. [Date last reviewed: 2019-09-26]	-	0.843744	5.80178	10.9629
Unknown protein	KWMTBOMO07575	185	uncharacterized protein LOC101742784 [Bombyx mori]	-	-	FBpp0271953	-	-	-	0.171773	6.62402	0
Unknown protein	KWMTBOMO13551	193	uncharacterized protein LOC101739678 [Bombyx mori]	PF16042: Domain of unknown function (DUF4794);	IPR032011: Domain of unknown function DUF4794;	FBpp0078109	-	-	-	0.0823448	10.2532	0
Unknown protein	KWMTBOMO12256	186	-	-	-	FBpp0086747	short stop	short stop (shot) encodes a member of the spectraplakin family of large cytoskeletal linker molecules. It binds both actin and microtubules, as well as scaffold proteins, certain signalling factors and calcium. It plays developmental and maintenance roles in the nervous system, the epidermis, at muscle attachments, the foregut, the wing, tracheae and oocytes. [Date last reviewed: 2019-03-14]	-	0.170854	14.2885	0.0753371
Unknown protein	KWMTBOMO15106	119	uncharacterized protein LOC101742092 [Bombyx mori]	-	-	FBpp0306553	bent	bent (bt) encodes the protein Projectin, a large protein associated with myosin thick filaments in insect muscles that contributes to the stiffness of flight muscle. [Date last reviewed: 2019-03-07]	-	0.931869	17.4419	5.87002
Unknown protein	KWMTBOMO09638	191	uncharacterized protein LOC101736674 [Bombyx mori]	-	-	FBpp0308692	-	-	-	0.416013	49.326	7.92452
Unknown protein	NEWGENE01728	107	uncharacterized protein LOC101737849 [Bombyx mori]	-	-	FBpp0289790	-	-	-	0.0688375	110.583	0.0242827
Unknown protein	KWMTBOMO13161	186	uncharacterized protein LOC101743951 isoform X1 [Bombyx mori]	-	-	FBpp0291053	Papilin	-	Essential extracellular matrix (ECM) protein that influences cell rearrangements. May act by modulating metalloproteinases action during organogenesis. Able to non-competitively inhibit procollagen N-proteinase, an ADAMTS metalloproteinase.	0.0854272	0.0793807	1.4314
Unknown protein	KWMTBOMO01268	117	uncharacterized protein LOC119630552 [Bombyx mori]	-	-	FBpp0292072	-	-	-	0	0	2.02963
Unknown protein	KWMTBOMO15365	5231	uncharacterized protein LOC101741662 [Bombyx mori]	-	-	FBpp0075796	pericardin	pericardin (prc) encodes a type IV collagen-like extracellular matrix protein involved in heart development. [Date last reviewed: 2019-03-14]	-	0.00915992	0.014186	3.12888
Unknown protein	NEWGENE01274	147	uncharacterized protein LOC101741250 isoform X1 [Bombyx mori]	-	-	FBpp0079320	lectin-29Ca	-	-	0.0649386	0.120684	4.08515
Unknown protein	KWMTBOMO06691	216	A-kinase anchor protein 14-like [Galleria mellonella]	PF04527: Drosophila Retinin like protein;	IPR007614: Retinin-like protein;	FBpp0084428	TweedleL	-	-	0	0.75247	4.28484
Venom protein	KWMTBOMO05080	312	venom allergen 5 [Bombyx mori]	PF00188: Cysteine-rich secretory protein family;	IPR001283: Cysteine-rich secretory protein-related; IPR002413: Venom allergen 5-like; IPR014044: CAP domain; IPR018244: Allergen V5/Tpx-1-related, conserved site; IPR035940: CAP superfamily;	FBpp0082250	-	CG8483 encodes a predicted secreted protein with a SCP/V5/TPX domain found in venom proteins. CG8483 overexpression causes variable levels of lethality suggesting excess protein may have toxic effects. [Date last reviewed: 2019-03-07]	-	3.41955	6.30759	101.857
Yellow	KWMTBOMO13348	470	L-dopachrome tautomerase yellow-f-like [Bombyx mori]	PF03022: Major royal jelly protein;	IPR011042: Six-bladed beta-propeller, TolB-like; IPR017996: Major royal jelly protein/protein yellow;	FBpp0303844	yellow-f	-	Tautomerization of L-dopachrome with decarboxylation to give 5,6-dihydroxyindole (DHI). Also catalyzes the tautomerization of the methyl ester of L-dopachrome and dopamine chrome. May play a role in melanization reactions during late pupal and adult stages. May play a role in melanization reactions during larval and early pupal stages.	4.44312	6.01962	13.3403
Yellow	KWMTBOMO10576	382	Yellow-8 [Bombyx mori]	PF03022: Major royal jelly protein;	IPR011042: Six-bladed beta-propeller, TolB-like; IPR017996: Major royal jelly protein/protein yellow;	FBpp0082190	yellow-f2	-	Tautomerization of L-dopachrome with decarboxylation to give 5,6-dihydroxyindole (DHI). Also catalyzes the tautomerization of the methyl ester of L-dopachrome and dopamine chrome. May play a role in melanization reactions during late pupal and adult stages.	7.50778	4.96098	14.8237
Yellow	KWMTBOMO10318	406	Yellow-e isoform X1 [Bombyx mori]	PF03022: Major royal jelly protein;	IPR011042: Six-bladed beta-propeller, TolB-like; IPR017996: Major royal jelly protein/protein yellow;	FBpp0082225	yellow-e	-	-	15.4646	43.8031	0.865359
Yellow	KWMTBOMO06152	459	yellow-fa precursor [Bombyx mori]	PF03022: Major royal jelly protein;	IPR011042: Six-bladed beta-propeller, TolB-like; IPR017996: Major royal jelly protein/protein yellow;	FBpp0082190	yellow-f2	-	Tautomerization of L-dopachrome with decarboxylation to give 5,6-dihydroxyindole (DHI). Also catalyzes the tautomerization of the methyl ester of L-dopachrome and dopamine chrome. May play a role in melanization reactions during late pupal and adult stages.	32.6096	11.7463	157.143
Yellow	KWMTBOMO10317	446	Yellow-d isoform X1 [Bombyx mori]	PF03022: Major royal jelly protein;	IPR011042: Six-bladed beta-propeller, TolB-like; IPR017996: Major royal jelly protein/protein yellow;	FBpp0071921	yellow-d2	-	-	46.9598	17.5673	52.0974
Yellow	KWMTBOMO13038	407	Yellow-c [Bombyx mori]	PF03022: Major royal jelly protein;	IPR011042: Six-bladed beta-propeller, TolB-like; IPR017996: Major royal jelly protein/protein yellow;	FBpp0311705	yellow-c	-	-	63.7038	312.201	448.055
Yellow	KWMTBOMO10313	409	protein yellow-like isoform X1 [Bombyx mori]	PF03022: Major royal jelly protein;	IPR011042: Six-bladed beta-propeller, TolB-like; IPR017996: Major royal jelly protein/protein yellow;	FBpp0088184	yellow-h	-	-	109.331	37.3639	36.5602
Yellow	KWMTBOMO10581	355	protein yellow [Bombyx mori]	PF03022: Major royal jelly protein;	IPR011042: Six-bladed beta-propeller, TolB-like; IPR017996: Major royal jelly protein/protein yellow;	FBpp0082190	yellow-f2	-	Tautomerization of L-dopachrome with decarboxylation to give 5,6-dihydroxyindole (DHI). Also catalyzes the tautomerization of the methyl ester of L-dopachrome and dopamine chrome. May play a role in melanization reactions during late pupal and adult stages.	0.807719	2.16825	10.012
Yellow	KWMTBOMO04274	700	uncharacterized protein LOC101736658 isoform X1 [Bombyx mori]	PF03022: Major royal jelly protein;	IPR011042: Six-bladed beta-propeller, TolB-like; IPR017996: Major royal jelly protein/protein yellow;	FBpp0310326	yellow-b	yellow-b (yellow-b) is a member of the multifunctional yellow family of genes that encodes a protein involved in color pattering, eggshell integrity and mating behavior. [Date last reviewed: 2018-10-11]	-	0.524141	9.76201	0.422038
Blue fonts indicate the most probable other proteins involved in cuticle depositions of different developmental stages.
Rred fonts indicate orthologous genes in D. melanogaster.
Brown fonts indicate the most probable other proteins involved in cuticle depositions of different layers.

## Sheet: L-P metamorphosis
Functional categories	Gene ID	Length	Blast to nr	Pfam	Interpro	Blast to Flybase	Flybase gene name	Flybase gene snapshot	Flybase uniprot function	W36 h	W52 h	P12 h
30 kDa lipoprotein	KWMTBOMO11902	264	low molecular 30 kDa lipoprotein PBMHP-12 isoform X1 [Bombyx mori]	PF03260: Lepidopteran low molecular weight (30 kD) lipoprotein;	IPR004943: Lepidopteran low molecular weight lipoprotein; IPR042046: Lepidopteran low molecular weight lipoprotein, N-terminal domain;	FBpp0089139	eukaryotic translation initiation factor 5	-	Catalyzes the hydrolysis of GTP bound to the 40S ribosomal initiation complex (40S.mRNA.Met-tRNA[F].eIF-2.GTP) with the subsequent joining of a 60S ribosomal subunit resulting in the release of eIF-2 and the guanine nucleotide. The subsequent joining of a 60S ribosomal subunit results in the formation of a functional 80S initiation complex (80S.mRNA.Met-tRNA[F]) (By similarity).	563.976	115.345	93.9101
30 kDa lipoprotein	KWMTBOMO11906	256	low molecular 30 kDa lipoprotein PBMHPC-19 isoform X1 [Bombyx mori]	PF03260: Lepidopteran low molecular weight (30 kD) lipoprotein;	IPR004943: Lepidopteran low molecular weight lipoprotein; IPR042046: Lepidopteran low molecular weight lipoprotein, N-terminal domain;	FBpp0085263	-	-	-	13579.2	10995	890.409
30 kDa lipoprotein	KWMTBOMO11900	261	low molecular 30 kDa lipoprotein PBMHPC-23 precursor [Bombyx mori]	PF03260: Lepidopteran low molecular weight (30 kD) lipoprotein;	IPR004943: Lepidopteran low molecular weight lipoprotein; IPR042046: Lepidopteran low molecular weight lipoprotein, N-terminal domain;	FBpp0076749	Jonah 65Aiii	-	-	4133.52	4100.12	368.72
30 kDa lipoprotein	KWMTBOMO11893	251	low molecular mass 30 kDa lipoprotein 19G1-like isoform X1 [Bombyx mori]	PF03260: Lepidopteran low molecular weight (30 kD) lipoprotein;	IPR004943: Lepidopteran low molecular weight lipoprotein; IPR042046: Lepidopteran low molecular weight lipoprotein, N-terminal domain;	FBpp0309003	-	-	-	1110.45	3217.84	2225.99
30 kDa lipoprotein	KWMTBOMO11895	254	low molecular mass 30 kDa lipoprotein 19G1-like precursor [Bombyx mori]	PF03260: Lepidopteran low molecular weight (30 kD) lipoprotein;	IPR042046: Lepidopteran low molecular weight lipoprotein, N-terminal domain; IPR004943: Lepidopteran low molecular weight lipoprotein;	FBpp0085006	-	-	-	1.48613	7.70085	1.0173
30 kDa lipoprotein	KWMTBOMO11901	255	low molecular mass 30 kDa lipoprotein 19G1-like precursor [Bombyx mori]	PF03260: Lepidopteran low molecular weight (30 kD) lipoprotein;	IPR004943: Lepidopteran low molecular weight lipoprotein; IPR042046: Lepidopteran low molecular weight lipoprotein, N-terminal domain;	FBpp0086282	-	-	-	86.1056	359.131	34.7908
30 kDa lipoprotein	KWMTBOMO11898	255	low molecular mass 30 kDa lipoprotein 19G1-like precursor [Bombyx mori]	PF03260: Lepidopteran low molecular weight (30 kD) lipoprotein;	IPR042046: Lepidopteran low molecular weight lipoprotein, N-terminal domain; IPR004943: Lepidopteran low molecular weight lipoprotein;	FBpp0077313	-	-	-	1752.27	1313.64	504.027
30 kDa lipoprotein	KWMTBOMO11935	266	LSP-T protein isoform X1 [Bombyx mori]	PF03260: Lepidopteran low molecular weight (30 kD) lipoprotein;	IPR004943: Lepidopteran low molecular weight lipoprotein; IPR035992: Ricin B-like lectins; IPR042046: Lepidopteran low molecular weight lipoprotein, N-terminal domain;	FBpp0112341	-	-	-	0.591391	106.087	3.04427
Histidine-rich protein	KWMTBOMO10674	133	histidine-rich protein [Bombyx mori]	-	-	FBpp0075924	-	-	-	0	2.07237	0
Keratin	KWMTBOMO11220	326	filaggrin-2 [Bombyx mori]	-	-	FBpp0291859	Cuticular protein 47Ef	-	-	0.24144	80.8585	702.181
Keratin	KWMTBOMO12437	199	keratin-associated protein 19-2 isoform X1 [Bombyx mori]	-	-	FBpp0074436	-	-	-	7.65822	741.451	1756.56
Larval serum protein	KWMTBOMO01259	897	arylphorin subunit beta [Bombyx mori]	PF00372: Hemocyanin, copper containing domain; PF03722: Hemocyanin, all-alpha domain; PF03723: Hemocyanin, ig-like domain;	IPR013788: Hemocyanin/hexamerin; IPR005204: Hemocyanin, N-terminal; IPR008922: Uncharacterised domain, di-copper centre; IPR014756: Immunoglobulin E-set; IPR037020: Hemocyanin, C-terminal domain superfamily; IPR005203: Hemocyanin, C-terminal; IPR036697: Hemocyanin, N-terminal domain superfamily; IPR000896: Hemocyanin/hexamerin middle domain;	FBpp0311765	Larval serum protein 1 beta	-	Larval storage protein (LSP) which may serve as a store of amino acids for synthesis of adult proteins.	35.9235	0.728922	18.4496
Larval serum protein	KWMTBOMO01258	743	basic juvenile hormone-suppressible protein 2 [Bombyx mori]	PF03722: Hemocyanin, all-alpha domain; PF00372: Hemocyanin, copper containing domain; PF03723: Hemocyanin, ig-like domain;	IPR000896: Hemocyanin/hexamerin middle domain; IPR005203: Hemocyanin, C-terminal; IPR005204: Hemocyanin, N-terminal; IPR008922: Uncharacterised domain, di-copper centre; IPR013788: Hemocyanin/hexamerin; IPR014756: Immunoglobulin E-set; IPR036697: Hemocyanin, N-terminal domain superfamily; IPR037020: Hemocyanin, C-terminal domain superfamily;	FBpp0311765	Larval serum protein 1 beta	-	Larval storage protein (LSP) which may serve as a store of amino acids for synthesis of adult proteins.	5428.92	402.789	131.007
Lipocalin	KWMTBOMO15033	211	lopap [Bombyx mori]	PF00061: Lipocalin / cytosolic fatty-acid binding protein family;	IPR012674: Calycin; IPR003057: Invertebrate colouration protein; IPR012674: Calycin; IPR022271: Lipocalin, ApoD type; IPR000566: Lipocalin/cytosolic fatty-acid binding domain; IPR022272: Lipocalin family conserved site;	FBpp0310390	Neural Lazarillo	Neural Lazarillo (NLaz) encodes an extracellular lipid binding protein of the Lipocalin family. It is regulated by JNK signaling and negatively regulates the IIS pathway. It contributes to longevity, stress resistance, and behavior. [Date last reviewed: 2019-03-14]	-	37.1664	141.094	107.68
Mucin	KWMTBOMO05680	3160	mucin-17 [Bombyx mandarina]	-	IPR001007: VWFC domain;	FBpp0296948	tenectin	-	-	293.174	2.1147	4.24555
Mucin	KWMTBOMO06058	849	mucin-5AC isoform X2 [Bombyx mori]	-	IPR001007: VWFC domain;	FBpp0288685	-	-	-	80.2697	6.18401	4.15058
Ommochrome-binding protein	KWMTBOMO14297	274	ommochrome-binding protein [Bombyx mori]	-	IPR015943: WD40/YVTN repeat-like-containing domain superfamily;	FBpp0076068	-	-	-	1.77998	19.4749	8.23827
Ommochrome-binding protein	KWMTBOMO14295	271	ommochrome-binding protein [Bombyx mori]	-	IPR015943: WD40/YVTN repeat-like-containing domain superfamily;	FBpp0077305	-	-	-	3.13481	12.2513	6.67602
Ommochrome-binding protein	KWMTBOMO09104	276	ommochrome-binding protein [Bombyx mori]	-	-	FBpp0297744	-	-	-	12.7119	16.3267	38.5214
Ommochrome-binding protein	KWMTBOMO10272	262	ommochrome-binding protein [Bombyx mori]	-	IPR015943: WD40/YVTN repeat-like-containing domain superfamily;	FBpp0082131	DNA polymerase theta	DNA polymerase theta (PolQ) encodes DNA polymerase theta, a dual-domain protein with helicase-like and translesion polymerase domains. It contributes to repair/tolerance of DNA interstrand crosslinks and alternative-end joining repair of DNA double-strand breaks. [Date last reviewed: 2019-10-03]	Multifunctional protein with both DNA polymerase and ATPase activities (PubMed:10343651, PubMed:15961355). Might have 3' to 5' exonuclease activity (PubMed:10343651). Plays a role in different DNA repair pathways such as DNA strand cross-link repair and microhomology-mediated end-joining (MMEJ), an alternative non-homologous end-joining (NHEJ) machinery triggered in response to double-strand brea…	214.338	756.615	711.621
Ommochrome-binding protein	KWMTBOMO10273	262	ommochrome-binding protein [Bombyx mori]	-	IPR015943: WD40/YVTN repeat-like-containing domain superfamily;	FBpp0111289	-	-	-	1204.43	4713.16	2582.41
Ommochrome-binding protein	KWMTBOMO08510	289	ommochrome-binding protein [Bombyx mori]	-	-	FBpp0112471	lethal (3) 80Fj	-	-	0.108898	1.36797	0.0596347
Prisilkin	KWMTBOMO13099	155	prisilkin-39 [Bombyx mori]	-	-	FBpp0076847	-	-	-	5.3646	12.8422	3.32578
Urbain	KWMTBOMO11107	547	urbain [Bombyx mori]	-	-	FBpp0073000	Ecdysone-inducible gene E2	-	Probably has an essential role in embryogenesis, induces morphogenesis of imaginal disks, and may participate in multimolecular aggregates.	1940.49	2.49754	1.64104
Cuticular protein	KWMTBOMO13100	2191	Collagen, partial [Bombyx mori]	PF00379: Insect cuticle protein; PF01391: Collagen triple helix repeat (20 copies);	IPR000618: Insect cuticle protein; IPR008160: Collagen triple helix repeat; IPR031311: Chitin-binding type R&R consensus;	FBpp0078642	Collagen type IV alpha 1	Collagen type IV alpha 1 (Col4a1) encodes a subunit of Collagen IV and a major component of basement membranes. It is required for muscle and epithelium integrity. [Date last reviewed: 2019-03-07]	Collagen type IV is specific for basement membranes.	1666.83	33.5086	3.58978
Cuticular protein	NEWGENE01352	131	cuticle protein 7-like [Bombyx mandarina]	PF00379: Insect cuticle protein;	IPR000618: Insect cuticle protein;	FBpp0076328	Cuticular protein 66Cb	-	-	0	45.474	0.183979
Cuticular protein	NEWGENE01356	121	cuticle protein 7-like [Bombyx mandarina]	PF00379: Insect cuticle protein;	IPR000618: Insect cuticle protein;	FBpp0076328	Cuticular protein 66Cb	-	-	0	812.019	0
Cuticular protein	KWMTBOMO13011	334	cuticle protein-like [Bombyx mandarina]	PF00379: Insect cuticle protein;	IPR000618: Insect cuticle protein; IPR031311: Chitin-binding type R&R consensus;	FBpp0305270	-	-	-	0.0942695	656.703	90.6003
Cuticular protein	NEWGENE01436	252	cuticular protein CPFL family 2 precursor [Bombyx mori]	-	-	FBpp0076541	-	-	-	0.0508266	3593.51	2.0597
Cuticular protein	KWMTBOMO13828	237	cuticular protein CPFL family 3 precursor [Bombyx mori]	PF11018: Pupal cuticle protein C1;	IPR022727: Pupal cuticle protein C1;	FBpp0312534	Vitelline membrane-like	Vitelline membrane-like (Vml) encodes a structural component of the vitelline membrane. It forms part of a localized structural signal that controls the formation and polarity of the dorsal-ventral axis of the embryo. [Date last reviewed: 2019-03-21]	-	0.13269	3186.02	221.989
Cuticular protein	KWMTBOMO10671	165	cuticular protein glycine-rich 1 precursor [Bombyx mori]	-	-	FBpp0074436	-	-	-	0.380485	1865.37	5.31324
Cuticular protein	KWMTBOMO02546	167	Cuticular protein glycine-rich 10 precursor [Bombyx mori]	-	-	FBpp0291859	Cuticular protein 47Ef	-	-	418.627	11.5707	197.029
Cuticular protein	KWMTBOMO05341	359	cuticular protein glycine-rich 11 isoform X1 [Bombyx mori]	-	-	FBpp0080137	-	-	-	0	38.4589	0.0480391
Cuticular protein	KWMTBOMO05342	351	cuticular protein glycine-rich 12 precursor [Bombyx mori]	-	-	FBpp0080137	-	-	-	0.897167	7066.46	46.5269
Cuticular protein	KWMTBOMO05408	199	Cuticular protein glycine-rich 14 precursor [Bombyx mori]	-	-	FBpp0085218	-	-	-	49.8179	14784	102.986
Cuticular protein	KWMTBOMO11379	107	cuticular protein glycine-rich 18 precursor [Bombyx mori]	-	-	FBpp0086521	-	-	-	67.6929	1712.47	336.434
Cuticular protein	KWMTBOMO13829	369	cuticular protein glycine-rich 23 precursor [Bombyx mori]	-	-	FBpp0074436	-	-	-	0.426761	469.029	157.984
Cuticular protein	KWMTBOMO16256	400	Cuticular protein glycine-rich 24 precursor [Bombyx mori]	-	-	FBpp0086118	-	-	-	7.6785	3504.21	0.517528
Cuticular protein	KWMTBOMO10668	142	cuticular protein glycine-rich 28 precursor [Bombyx mori]	-	-	FBpp0291511	-	-	-	2.09799	623.917	0.9675
Cuticular protein	KWMTBOMO10670	134	cuticular protein glycine-rich 3 precursor [Bombyx mori]	-	-	FBpp0291511	-	-	-	0.116964	1615.64	0.384313
Cuticular protein	KWMTBOMO10672	409	cuticular protein glycine-rich 4 precursor [Bombyx mori]	-	-	FBpp0074164	-	-	-	2.04116	5.85389	38.0469
Cuticular protein	KWMTBOMO10673	101	cuticular protein glycine-rich 5 precursor [Bombyx mori]	-	-	FBpp0074436	-	-	-	0.309611	10.8901	24.2456
Cuticular protein	KWMTBOMO10863	341	Cuticular protein glycine-rich 8 precursor [Bombyx mori]	-	-	FBpp0292115	-	-	-	1.52361	0.173996	0.0505674
Cuticular protein	KWMTBOMO10865	209	Cuticular protein glycine-rich 9 precursor [Bombyx mori]	-	-	FBpp0070206	-	-	-	53.8369	23742.3	41.8352
Cuticular protein	KWMTBOMO00772	89	Cuticular protein hypothetical 1 precursor [Bombyx mori]	PF17223: Cuticle protein CPCFC;	IPR033778: Cuticle protein CPCFC;	FBpp0288719	-	-	-	3.15803	3.9671	43532.1
Cuticular protein	KWMTBOMO06688	247	cuticular protein hypothetical 16 precursor [Bombyx mori]	-	-	FBpp0073711	-	-	-	0.19101	20.5553	18975.1
Cuticular protein	KWMTBOMO00892	215	Cuticular protein hypothetical 2 precursor [Bombyx mori]	-	-	FBpp0113000	-	-	-	5.8482	5037.03	22897
Cuticular protein	KWMTBOMO06683	423	cuticular protein hypothetical 22 precursor [Bombyx mori]	-	-	FBpp0302913	-	-	-	0.0744818	136.182	0
Cuticular protein	KWMTBOMO06671	124	cuticular protein hypothetical 26 precursor [Bombyx mori]	-	-	FBpp0312534	Vitelline membrane-like	Vitelline membrane-like (Vml) encodes a structural component of the vitelline membrane. It forms part of a localized structural signal that controls the formation and polarity of the dorsal-ventral axis of the embryo. [Date last reviewed: 2019-03-21]	-	0.252642	34.4344	17.9858
Cuticular protein	KWMTBOMO06668	66	cuticular protein hypothetical 27 precursor [Bombyx mori]	-	-	FBpp0310801	-	-	-	6.83454	3.84868	544.118
Cuticular protein	KWMTBOMO00896	280	Cuticular protein hypothetical 3 precursor [Bombyx mori]	-	-	FBpp0076481	-	-	-	54.5069	2.32944	23721.4
Cuticular protein	KWMTBOMO09645	210	Cuticular protein hypothetical 30 precursor [Bombyx mori]	-	-	FBpp0083327	Cuticular protein 92F	-	-	631.755	949.472	41658
Cuticular protein	KWMTBOMO10675	118	cuticular protein hypothetical 32 precursor [Bombyx mori]	-	-	FBpp0075233	-	-	-	1.3269	14.1682	1.59861
Cuticular protein	KWMTBOMO06673	268	cuticular protein hypothetical 34 precursor [Bombyx mori]	-	-	FBpp0312534	Vitelline membrane-like	Vitelline membrane-like (Vml) encodes a structural component of the vitelline membrane. It forms part of a localized structural signal that controls the formation and polarity of the dorsal-ventral axis of the embryo. [Date last reviewed: 2019-03-21]	-	2.81757	0.663642	0.450032
Cuticular protein	KWMTBOMO04410	107	Cuticular protein hypothetical 5 precursor [Bombyx mori]	PF00379: Insect cuticle protein;	IPR000618: Insect cuticle protein;	FBpp0085613	Cuticular protein 56F	-	-	930.449	172.642	130.987
Cuticular protein	KWMTBOMO06699	170	cuticular protein hypothetical 6 precursor [Bombyx mori]	-	-	FBpp0302609	-	-	-	1.47744	2.31994	7.38285
Cuticular protein	KWMTBOMO06697	240	Cuticular protein hypothetical 8 precursor [Bombyx mori]	-	-	FBpp0113000	-	-	-	19.5903	140.659	1603.83
Cuticular protein	KWMTBOMO06696	161	cuticular protein hypothetical 9 precursor [Bombyx mori]	-	-	FBpp0111313	-	-	-	6.43302	18.6111	459.04
Cuticular protein	KWMTBOMO02607	197	Cuticular protein RR-1 motif 1 precursor [Bombyx mori]	PF00379: Insect cuticle protein;	IPR000618: Insect cuticle protein; IPR031311: Chitin-binding type R&R consensus;	FBpp0311862	Cuticular protein 49Ac	-	-	33684.2	449.505	1941.48
Cuticular protein	KWMTBOMO10974	281	Cuticular protein RR-1 motif 10 precursor [Bombyx mori]	PF00379: Insect cuticle protein;	IPR000618: Insect cuticle protein;	FBpp0085072	Cuticular protein 100A	-	-	3.52759	451.434	4569.44
Cuticular protein	KWMTBOMO11214	1499	Cuticular protein RR-1 motif 11 isoform X1 [Bombyx mori]	PF00379: Insect cuticle protein;	IPR000618: Insect cuticle protein; IPR031311: Chitin-binding type R&R consensus;	FBpp0075850	Mucin 68D	-	-	32.2751	0.740526	1372.96
Cuticular protein	KWMTBOMO11216	260	cuticular protein RR-1 motif 13 precursor [Bombyx mori]	PF00379: Insect cuticle protein;	IPR000618: Insect cuticle protein; IPR031311: Chitin-binding type R&R consensus;	FBpp0291859	Cuticular protein 47Ef	-	-	0	3.19192	334.683
Cuticular protein	KWMTBOMO11217	260	cuticular protein RR-1 motif 13 precursor [Bombyx mori]	PF00379: Insect cuticle protein;	IPR000618: Insect cuticle protein; IPR031311: Chitin-binding type R&R consensus;	FBpp0291859	Cuticular protein 47Ef	-	-	0.0604986	13.1477	241.256
Cuticular protein	KWMTBOMO11219	280	cuticular protein RR-1 motif 15 precursor [Bombyx mori]	PF00379: Insect cuticle protein;	IPR000618: Insect cuticle protein; IPR031311: Chitin-binding type R&R consensus;	FBpp0291859	Cuticular protein 47Ef	-	-	0	192.426	9106.16
Cuticular protein	NEWGENE01169	201	cuticular protein RR-1 motif 16 precursor [Bombyx mori]	PF00379: Insect cuticle protein;	IPR000618: Insect cuticle protein;	FBpp0076704	Cuticular protein 65Az	-	-	0.0297366	2257.44	4405.43
Cuticular protein	KWMTBOMO11221	168	cuticular protein RR-1 motif 17 precursor [Bombyx mori]	PF00379: Insect cuticle protein;	IPR000618: Insect cuticle protein; IPR031311: Chitin-binding type R&R consensus;	FBpp0087286	Cuticular protein 47Ea	-	-	0.0934328	188.966	1.73964
Cuticular protein	KWMTBOMO11223	180	cuticular protein RR-1 motif 19 precursor [Bombyx mori]	PF00379: Insect cuticle protein;	IPR000618: Insect cuticle protein; IPR031311: Chitin-binding type R&R consensus;	FBpp0087025	Cuticular protein 49Ab	-	-	20.0648	45.26	182.878
Cuticular protein	KWMTBOMO12563	320	cuticular protein RR-1 motif 21 isoform X1 [Bombyx mori]	PF00379: Insect cuticle protein;	IPR031311: Chitin-binding type R&R consensus; IPR000618: Insect cuticle protein;	FBpp0076704	Cuticular protein 65Az	-	-	4208.64	25.2115	113.731
Cuticular protein	KWMTBOMO13165	104	Cuticular protein RR-1 motif 23 precursor [Bombyx mori]	PF00379: Insect cuticle protein;	IPR000618: Insect cuticle protein; IPR031311: Chitin-binding type R&R consensus;	FBpp0305758	Lcp65Ad	-	-	367.835	15917.5	1741.27
Cuticular protein	KWMTBOMO13164	118	cuticular protein RR-1 motif 24 precursor [Bombyx mori]	PF00379: Insect cuticle protein;	IPR000618: Insect cuticle protein; IPR031311: Chitin-binding type R&R consensus;	FBpp0305758	Lcp65Ad	-	-	0	70.5077	0.435985
Cuticular protein	KWMTBOMO13159	114	cuticular protein RR-1 motif 27 isoform X1 [Bombyx mori]	PF00379: Insect cuticle protein;	IPR000618: Insect cuticle protein; IPR031311: Chitin-binding type R&R consensus;	FBpp0076729	Adult cuticle protein 65Aa	Adult cuticle protein 65Aa (Acp65Aa) encodes an adult-specific cuticle protein. Acp65Aa binds chitin and is only found in regions of flexible cuticle such as the abdominal intersegmental membranes, wing hinges and leg joints. [Date last reviewed: 2019-03-07]	-	6.59067	2337.83	5058.74
Cuticular protein	KWMTBOMO13158	114	cuticular protein RR-1 motif 28 precursor [Bombyx mori]	PF00379: Insect cuticle protein;	IPR000618: Insect cuticle protein; IPR031311: Chitin-binding type R&R consensus;	FBpp0076729	Adult cuticle protein 65Aa	Adult cuticle protein 65Aa (Acp65Aa) encodes an adult-specific cuticle protein. Acp65Aa binds chitin and is only found in regions of flexible cuticle such as the abdominal intersegmental membranes, wing hinges and leg joints. [Date last reviewed: 2019-03-07]	-	44.487	58.8166	98.9521
Cuticular protein	KWMTBOMO04385	137	Cuticular protein RR-1 motif 3 precursor [Bombyx mori]	PF00379: Insect cuticle protein;	IPR000618: Insect cuticle protein; IPR031311: Chitin-binding type R&R consensus;	FBpp0112271	Cuticular protein 49Aa	-	-	15.7901	6575.33	3904.07
Cuticular protein	KWMTBOMO13154	123	cuticular protein RR-1 motif 31 precursor [Bombyx mori]	PF00379: Insect cuticle protein;	IPR000618: Insect cuticle protein;	FBpp0078117	Cuticular protein 78E	-	-	1.14606	1.43967	691.065
Cuticular protein	KWMTBOMO13152	104	Cuticular protein RR-1 motif 33 isoform X1 [Bombyx mori]	PF00379: Insect cuticle protein;	IPR000618: Insect cuticle protein; IPR031311: Chitin-binding type R&R consensus;	FBpp0076704	Cuticular protein 65Az	-	-	119.404	747.327	330.893
Cuticular protein	KWMTBOMO13151	207	Cuticular protein RR-1 motif 34 precursor [Bombyx mori]	PF00379: Insect cuticle protein;	IPR000618: Insect cuticle protein; IPR031311: Chitin-binding type R&R consensus;	FBpp0087035	Cuticular protein 49Ah	-	-	59.289	2140.52	696.502
Cuticular protein	KWMTBOMO13147	136	cuticular protein RR-1 motif 37 precursor [Bombyx mori]	PF00379: Insect cuticle protein;	IPR000618: Insect cuticle protein; IPR031311: Chitin-binding type R&R consensus;	FBpp0087031	Cuticular protein 49Ae	-	-	1.38308	12.4515	5.04936
Cuticular protein	KWMTBOMO05376	105	Cuticular protein RR-1 motif 4 precursor [Bombyx mori]	PF00379: Insect cuticle protein;	IPR000618: Insect cuticle protein; IPR031311: Chitin-binding type R&R consensus;	FBpp0076732	Cuticular protein 65Av	-	-	95.6346	33102.3	1256.1
Cuticular protein	KWMTBOMO13144	220	Cuticular protein RR-1 motif 40 precursor [Bombyx mori]	PF00379: Insect cuticle protein;	IPR000618: Insect cuticle protein; IPR031311: Chitin-binding type R&R consensus;	FBpp0087025	Cuticular protein 49Ab	-	-	23.5066	78.1753	12.9119
Cuticular protein	KWMTBOMO13140	159	Cuticular protein RR-1 motif 42 precursor [Bombyx mori]	PF00379: Insect cuticle protein;	IPR000618: Insect cuticle protein; IPR031311: Chitin-binding type R&R consensus;	FBpp0077994	Cuticular protein 78Cc	-	-	54.3773	1.48766	5.4044
Cuticular protein	KWMTBOMO13139	131	cuticular protein RR-1 motif 43 precursor [Bombyx mori]	PF00379: Insect cuticle protein;	IPR000618: Insect cuticle protein; IPR031311: Chitin-binding type R&R consensus;	FBpp0112271	Cuticular protein 49Aa	-	-	0.119622	76.1864	105.992
Cuticular protein	KWMTBOMO13137	174	cuticular protein RR-1 motif 45 precursor [Bombyx mori]	PF00379: Insect cuticle protein;	IPR000618: Insect cuticle protein; IPR031311: Chitin-binding type R&R consensus;	FBpp0112271	Cuticular protein 49Aa	-	-	3.15803	4700.34	133.214
Cuticular protein	KWMTBOMO12921	500	cuticular protein RR-1 motif 47 isoform X1 [Bombyx mori]	PF00379: Insect cuticle protein;	IPR000618: Insect cuticle protein;	FBpp0112089	Cuticular protein 73D	-	-	0.0315173	0.989796	3.52095
Cuticular protein	KWMTBOMO13136	246	Cuticular protein RR-1 motif 53 precursor [Bombyx mori]	PF00379: Insect cuticle protein;	IPR000618: Insect cuticle protein; IPR031311: Chitin-binding type R&R consensus;	FBpp0087215	Cuticular protein 47Ee	-	-	6.32884	31.1586	7.77183
Cuticular protein	KWMTBOMO06992	287	cuticular protein RR-1 motif 55 precursor [Bombyx mori]	PF00379: Insect cuticle protein;	IPR000618: Insect cuticle protein;	FBpp0084505	Cuticular protein 97Eb	-	-	1.64481	395.953	99.561
Cuticular protein	KWMTBOMO10433	141	cuticular protein RR-1 motif 7 precursor [Bombyx mori]	PF00379: Insect cuticle protein;	IPR000618: Insect cuticle protein; IPR031311: Chitin-binding type R&R consensus;	FBpp0076704	Cuticular protein 65Az	-	-	42.1441	246.547	23.0182
Cuticular protein	KWMTBOMO10435	232	cuticular protein RR-1 motif 9 precursor [Bombyx mori]	PF00379: Insect cuticle protein;	IPR000618: Insect cuticle protein; IPR031311: Chitin-binding type R&R consensus;	FBpp0291859	Cuticular protein 47Ef	-	-	0.474382	2960.34	58.5623
Cuticular protein	KWMTBOMO12998	224	cuticular protein RR-2 motif 101 precursor [Bombyx mori]	PF00379: Insect cuticle protein;	IPR000618: Insect cuticle protein; IPR031311: Chitin-binding type R&R consensus;	FBpp0305270	-	-	-	0.280714	4386.38	6.61018
Cuticular protein	KWMTBOMO12997	222	cuticular protein RR-2 motif 102 precursor [Bombyx mori]	PF00379: Insect cuticle protein;	IPR000618: Insect cuticle protein; IPR031311: Chitin-binding type R&R consensus;	FBpp0305270	-	-	-	0	408.185	1.31838
Cuticular protein	KWMTBOMO12996	222	cuticular protein RR-2 motif 103 precursor [Bombyx mori]	PF00379: Insect cuticle protein;	IPR000618: Insect cuticle protein; IPR031311: Chitin-binding type R&R consensus;	FBpp0305270	-	-	-	0	2869.57	29.1595
Cuticular protein	KWMTBOMO12995	222	cuticular protein RR-2 motif 104 precursor [Bombyx mori]	PF00379: Insect cuticle protein;	IPR000618: Insect cuticle protein; IPR031311: Chitin-binding type R&R consensus;	FBpp0305270	-	-	-	0.0708078	7430.22	202.333
Cuticular protein	NEWGENE01355	121	cuticular protein RR-2 motif 110 isoform X1 [Bombyx mori]	PF00379: Insect cuticle protein;	IPR000618: Insect cuticle protein;	FBpp0076328	Cuticular protein 66Cb	-	-	0	8969.29	0.999015
Cuticular protein	KWMTBOMO12990	170	cuticular protein RR-2 motif 111 precursor [Bombyx mori]	PF00379: Insect cuticle protein;	IPR000618: Insect cuticle protein; IPR031311: Chitin-binding type R&R consensus;	FBpp0080206	Cuticular protein 35B	-	-	1.56978	35804.8	143.005
Cuticular protein	KWMTBOMO12989	120	cuticular protein RR-2 motif 112 precursor [Bombyx mori]	PF00379: Insect cuticle protein;	IPR000618: Insect cuticle protein;	FBpp0076328	Cuticular protein 66Cb	-	-	0	27.0484	1.42926
Cuticular protein	KWMTBOMO12987	120	cuticular protein RR-2 motif 114 precursor [Bombyx mori]	PF00379: Insect cuticle protein;	IPR000618: Insect cuticle protein;	FBpp0076328	Cuticular protein 66Cb	-	-	0	2027.98	1.14341
Cuticular protein	NEWGENE01353	120	cuticular protein RR-2 motif 117 isoform X1 [Bombyx mori]	PF00379: Insect cuticle protein;	IPR000618: Insect cuticle protein;	FBpp0076328	Cuticular protein 66Cb	-	-	0	17.7353	0
Cuticular protein	NEWGENE01354	120	cuticular protein RR-2 motif 117 isoform X1 [Bombyx mori]	PF00379: Insect cuticle protein;	IPR000618: Insect cuticle protein;	FBpp0076328	Cuticular protein 66Cb	-	-	0	64.1882	0
Cuticular protein	NEWGENE01351	131	cuticular protein RR-2 motif 119 precursor [Bombyx mori]	PF00379: Insect cuticle protein;	IPR000618: Insect cuticle protein; IPR031311: Chitin-binding type R&R consensus;	FBpp0076328	Cuticular protein 66Cb	-	-	0.261715	364.491	0
Cuticular protein	NEWGENE01350	193	cuticular protein RR-2 motif 120 precursor [Bombyx mori]	PF00379: Insect cuticle protein;	IPR000618: Insect cuticle protein; IPR031311: Chitin-binding type R&R consensus;	FBpp0076328	Cuticular protein 66Cb	-	-	0	203.586	0.742943
Cuticular protein	KWMTBOMO12985	138	cuticular protein RR-2 motif 121 precursor [Bombyx mori]	PF00379: Insect cuticle protein;	IPR000618: Insect cuticle protein;	FBpp0076328	Cuticular protein 66Cb	-	-	0.113598	12566.6	0.373253
Cuticular protein	NEWGENE01347	171	cuticular protein RR-2 motif 124 precursor [Bombyx mori]	PF00379: Insect cuticle protein;	IPR000618: Insect cuticle protein; IPR031311: Chitin-binding type R&R consensus;	FBpp0304919	Cuticular protein 62Bc	-	-	0	44.8328	0.489968
Cuticular protein	KWMTBOMO12980	243	cuticular protein RR-2 motif 127 precursor [Bombyx mori]	PF00379: Insect cuticle protein;	IPR000618: Insect cuticle protein; IPR031311: Chitin-binding type R&R consensus;	FBpp0305097	Cuticular protein 62Bb	-	-	0.323569	0.162586	38.2738
Cuticular protein	KWMTBOMO12979	137	cuticular protein RR-2 motif 128 precursor [Bombyx mori]	PF00379: Insect cuticle protein;	IPR000618: Insect cuticle protein; IPR031311: Chitin-binding type R&R consensus;	FBpp0076328	Cuticular protein 66Cb	-	-	0	1.86856	0
Cuticular protein	KWMTBOMO12454	182	cuticular protein RR-2 motif 138 precursor [Bombyx mori]	PF00379: Insect cuticle protein;	IPR000618: Insect cuticle protein;	FBpp0081187	Ccp84Ag	-	-	0	552.793	0.283509
Cuticular protein	KWMTBOMO12455	182	cuticular protein RR-2 motif 138 precursor [Bombyx mori]	PF00379: Insect cuticle protein;	IPR000618: Insect cuticle protein;	FBpp0081187	Ccp84Ag	-	-	0	756.242	20.4127
Cuticular protein	KWMTBOMO12453	182	cuticular protein RR-2 motif 138 precursor [Bombyx mori]	PF00379: Insect cuticle protein;	IPR000618: Insect cuticle protein;	FBpp0081187	Ccp84Ag	-	-	0	1054.21	0.189006
Cuticular protein	KWMTBOMO07409	485	cuticular protein RR-2 motif 140 isoform X1 [Bombyx mori]	PF00379: Insect cuticle protein;	IPR000618: Insect cuticle protein; IPR031311: Chitin-binding type R&R consensus;	FBpp0086175	resilin	resilin (resilin) encodes an extracellular matrix constituent. [Date last reviewed: 2019-09-19]	Plays a central role in insect flight by providing low stiffness, high strain and efficient energy storage.	0.51984	1.95906	1.1387
Cuticular protein	KWMTBOMO14312	463	Cuticular protein RR-2 motif 143 [Bombyx mori]	PF00379: Insect cuticle protein;	IPR000618: Insect cuticle protein; IPR031311: Chitin-binding type R&R consensus;	FBpp0086755	Cuticular protein 50Ca	-	-	1.32719	75.4091	7.56615
Cuticular protein	KWMTBOMO02265	203	Cuticular protein RR-2 motif 59 precursor [Bombyx mori]	PF00379: Insect cuticle protein;	IPR000618: Insect cuticle protein; IPR031311: Chitin-binding type R&R consensus;	FBpp0081187	Ccp84Ag	-	-	15.5579	121.347	12304.6
Cuticular protein	KWMTBOMO02263	252	cuticular protein RR-2 motif 61 precursor [Bombyx mori]	PF00379: Insect cuticle protein;	IPR000618: Insect cuticle protein; IPR031311: Chitin-binding type R&R consensus;	FBpp0073110	Cuticular protein 64Aa	-	-	0	3.29285	15.0383
Cuticular protein	KWMTBOMO02259	151	cuticular protein RR-2 motif 65 precursor [Bombyx mori]	PF00379: Insect cuticle protein;	IPR031311: Chitin-binding type R&R consensus; IPR000618: Insect cuticle protein;	FBpp0083221	Cuticular protein 92A	-	-	0	0	7.28171
Cuticular protein	KWMTBOMO03942	167	cuticular protein RR-2 motif 72 [Bombyx mori]	PF00379: Insect cuticle protein;	IPR000618: Insect cuticle protein; IPR031311: Chitin-binding type R&R consensus;	FBpp0083221	Cuticular protein 92A	-	-	5.63934	190.445	8.33821
Cuticular protein	KWMTBOMO12452	173	cuticular protein RR-2 motif 75 precursor [Bombyx mori]	PF00379: Insect cuticle protein;	IPR000618: Insect cuticle protein;	FBpp0079492	Cuticular protein 30F	-	-	0.090748	586.744	0.298174
Cuticular protein	KWMTBOMO13019	204	cuticular protein RR-2 motif 81 precursor [Bombyx mori]	PF00379: Insect cuticle protein;	IPR000618: Insect cuticle protein;	FBpp0305270	-	-	-	0	1.54814	0
Cuticular protein	NEWGENE01360	152	cuticular protein RR-2 motif 82 precursor [Bombyx mori]	PF00379: Insect cuticle protein;	IPR000618: Insect cuticle protein; IPR031311: Chitin-binding type R&R consensus;	FBpp0076328	Cuticular protein 66Cb	-	-	0	2.36072	0.212923
Cuticular protein	KWMTBOMO13018	197	cuticular protein RR-2 motif 83 precursor [Bombyx mori]	PF00379: Insect cuticle protein;	IPR000618: Insect cuticle protein; IPR031311: Chitin-binding type R&R consensus;	FBpp0305270	-	-	-	0	422.456	713.861
Cuticular protein	KWMTBOMO13017	192	cuticular protein RR-2 motif 84 precursor [Bombyx mori]	PF00379: Insect cuticle protein;	IPR000618: Insect cuticle protein; IPR031311: Chitin-binding type R&R consensus;	FBpp0304919	Cuticular protein 62Bc	-	-	0.818142	6480.56	28.4053
Cuticular protein	KWMTBOMO13016	148	cuticular protein RR-2 motif 85 isoform X1 [Bombyx mori]	PF00379: Insect cuticle protein;	IPR000618: Insect cuticle protein; IPR031311: Chitin-binding type R&R consensus;	FBpp0304919	Cuticular protein 62Bc	-	-	0	6.65621	0
Cuticular protein	KWMTBOMO13015	163	cuticular protein RR-2 motif 86 precursor [Bombyx mori]	PF00379: Insect cuticle protein;	IPR000618: Insect cuticle protein; IPR031311: Chitin-binding type R&R consensus;	FBpp0304919	Cuticular protein 62Bc	-	-	0.0962814	830.431	127.913
Cuticular protein	KWMTBOMO13014	162	cuticular protein RR-2 motif 87 precursor [Bombyx mori]	PF00379: Insect cuticle protein;	IPR000618: Insect cuticle protein; IPR031311: Chitin-binding type R&R consensus;	FBpp0076328	Cuticular protein 66Cb	-	-	0	890.286	228.324
Cuticular protein	KWMTBOMO13006	243	cuticular protein RR-2 motif 93 precursor [Bombyx mori]	PF00379: Insect cuticle protein;	IPR000618: Insect cuticle protein; IPR031311: Chitin-binding type R&R consensus;	FBpp0304919	Cuticular protein 62Bc	-	-	0	3309.44	0.992283
Cuticular protein	KWMTBOMO13005	417	cuticular protein RR-2 motif 94 precursor [Bombyx mori]	PF00379: Insect cuticle protein;	IPR000618: Insect cuticle protein; IPR031311: Chitin-binding type R&R consensus;	FBpp0304919	Cuticular protein 62Bc	-	-	0.0377755	8026.83	34.464
Cuticular protein	KWMTBOMO13004	181	cuticular protein RR-2 motif 97 precursor [Bombyx mori]	PF00379: Insect cuticle protein;	IPR000618: Insect cuticle protein; IPR031311: Chitin-binding type R&R consensus;	FBpp0305270	-	-	-	0	1006.6	0.0950224
Cuticular protein	KWMTBOMO13002	248	cuticular protein RR-2 motif 98 precursor [Bombyx mori]	PF00379: Insect cuticle protein;	IPR031311: Chitin-binding type R&R consensus; IPR000618: Insect cuticle protein;	FBpp0305270	-	-	-	0	86.9895	0.0694541
Cuticular protein	KWMTBOMO13001	248	cuticular protein RR-2 motif 99 precursor [Bombyx mori]	PF00379: Insect cuticle protein;	IPR000618: Insect cuticle protein; IPR031311: Chitin-binding type R&R consensus;	FBpp0305270	-	-	-	0	966.921	2.01417
Cuticular protein	NEWGENE01346	168	Cuticular protein RR-3 motif 147 [Bombyx mori]	PF00379: Insect cuticle protein;	IPR000618: Insect cuticle protein;	FBpp0111680	-	-	-	21.7484	8.2078	26.3756
Cuticular protein	KWMTBOMO13337	363	Cuticular protein RR-3 motif 148 precursor [Bombyx mori]	PF00379: Insect cuticle protein;	IPR000618: Insect cuticle protein;	FBpp0076183	Cuticular protein 67B	-	-	240.886	51.4415	897.486
Cuticular protein	KWMTBOMO00298	476	Cuticular protein tweedle motif 1 precursor [Bombyx mori]	PF03103: Domain of unknown function (DUF243);	IPR004145: Domain of unknown function DUF243;	FBpp0079185	TweedleE	TweedleE (TwdlE) is one of 27 related insect-specific genes with a conserved domain, DUF243. TwdlE overexpression causes a Tubby-like phenotype similar to a mutant in the related TwdlD. [Date last reviewed: 2019-03-14]	-	7.74611	201.89	646.987
Cuticular protein	KWMTBOMO00354	309	Cuticular protein tweedle motif 2 precursor [Bombyx mori]	PF03103: Domain of unknown function (DUF243);	IPR004145: Domain of unknown function DUF243;	FBpp0084471	TweedleT	-	-	67.1845	17316.1	53.4442
Cuticular protein	KWMTBOMO04356	318	Cuticular protein tweedle motif 3 [Bombyx mori]	PF03103: Domain of unknown function (DUF243);	IPR004145: Domain of unknown function DUF243;	FBpp0084471	TweedleT	-	-	633.685	14564.9	6.01769
Cuticular protein	KWMTBOMO13162	107	endocuticle structural glycoprotein ABD-5-like [Bombyx mandarina]	PF00379: Insect cuticle protein;	IPR000618: Insect cuticle protein;	FBpp0076729	Adult cuticle protein 65Aa	Adult cuticle protein 65Aa (Acp65Aa) encodes an adult-specific cuticle protein. Acp65Aa binds chitin and is only found in regions of flexible cuticle such as the abdominal intersegmental membranes, wing hinges and leg joints. [Date last reviewed: 2019-03-07]	-	1442.46	32.6919	74.4606
Cuticular protein	KWMTBOMO13156	115	endocuticle structural glycoprotein SgAbd-5-like [Bombyx mori]	PF00379: Insect cuticle protein;	IPR000618: Insect cuticle protein; IPR031311: Chitin-binding type R&R consensus;	FBpp0076729	Adult cuticle protein 65Aa	Adult cuticle protein 65Aa (Acp65Aa) encodes an adult-specific cuticle protein. Acp65Aa binds chitin and is only found in regions of flexible cuticle such as the abdominal intersegmental membranes, wing hinges and leg joints. [Date last reviewed: 2019-03-07]	-	0.952854	107.043	113.157
Cuticular protein	KWMTBOMO12456	187	endonuclease/exonuclease/phosphatase family protein [Acinetobacter baumannii]	PF00379: Insect cuticle protein;	IPR000618: Insect cuticle protein;	FBpp0081187	Ccp84Ag	-	-	0	372.232	0.367959
Cuticular protein	KWMTBOMO12993	225	histidine-rich glycoprotein-like [Bombyx mori]	PF00379: Insect cuticle protein;	IPR000618: Insect cuticle protein;	FBpp0076328	Cuticular protein 66Cb	-	-	0	802.197	0.153045
Cuticular protein	KWMTBOMO04384	143	larval cuticle protein LCP-17 precursor [Bombyx mori]	PF00379: Insect cuticle protein;	IPR000618: Insect cuticle protein; IPR031311: Chitin-binding type R&R consensus;	FBpp0112271	Cuticular protein 49Aa	-	-	45.8353	3507.99	1546.02
Cuticular protein	KWMTBOMO13146	174	larval cuticle protein LCP-22 precursor [Bombyx mori]	PF00379: Insect cuticle protein;	IPR000618: Insect cuticle protein; IPR031311: Chitin-binding type R&R consensus;	FBpp0112271	Cuticular protein 49Aa	-	-	3.87986	18.2487	79.4539
Cuticular protein	KWMTBOMO13141	239	larval cuticle protein LCP-30 precursor [Bombyx mori]	PF00379: Insect cuticle protein;	IPR000618: Insect cuticle protein; IPR031311: Chitin-binding type R&R consensus;	FBpp0087025	Cuticular protein 49Ab	-	-	61.6474	22.1497	7.34998
Cuticular protein	KWMTBOMO03761	1271	mucin-5AC isoform X2 [Bombyx mandarina]	PF01607: Chitin binding Peritrophin-A domain;	IPR002557: Chitin binding domain; IPR036508: Chitin binding domain superfamily;	FBpp0292311	thawb	-	-	0.893782	3.82052	19.4558
Cuticular protein	KWMTBOMO08845	280	protein obstructor-E [Bombyx mori]	PF01607: Chitin binding Peritrophin-A domain;	IPR002557: Chitin binding domain; IPR036508: Chitin binding domain superfamily;	FBpp0078794	obstructor-E	-	Chitin-binding protein that is important for the longitudinal contraction and lateral expansion of the larval cuticle during its conversion into the oval-shaped puparium case. Essential for survival to the second instar larval stage. Confers the orientated contractility and expandability of the larval cuticle by regulating the arrangement of chitin and the formation of supracellular ridges on the…	2.97821	245.862	141.614
Cuticular protein	KWMTBOMO08753	239	protein obstructor-E [Bombyx mori]	PF01607: Chitin binding Peritrophin-A domain;	IPR002557: Chitin binding domain; IPR036508: Chitin binding domain superfamily;	FBpp0297663	obstructor-A	obstructor-A (obst-A) encodes a protein that forms a core complex with chitin and the chitin modifying proteins encoded by serp and knk. This complex is required for assembly, maturation and preservation of the chitinous cuticles at the end of embryogenesis and probably throughout larval development. [Date last reviewed: 2019-03-14]	-	55.1997	579.28	245.936
Cuticular protein	KWMTBOMO08751	290	protein obstructor-E [Bombyx mori]	PF01607: Chitin binding Peritrophin-A domain;	IPR002557: Chitin binding domain; IPR036508: Chitin binding domain superfamily;	FBpp0079524	obstructor-B	-	-	124.639	421.522	942.854
Cuticular protein	KWMTBOMO08754	237	protein obstructor-E [Bombyx mori]	PF01607: Chitin binding Peritrophin-A domain;	IPR002557: Chitin binding domain; IPR036508: Chitin binding domain superfamily;	FBpp0297663	obstructor-A	obstructor-A (obst-A) encodes a protein that forms a core complex with chitin and the chitin modifying proteins encoded by serp and knk. This complex is required for assembly, maturation and preservation of the chitinous cuticles at the end of embryogenesis and probably throughout larval development. [Date last reviewed: 2019-03-14]	-	193.794	2289	440.635
Cuticular protein	KWMTBOMO09614	250	pupal cuticle protein precursor [Bombyx mori]	-	-	FBpp0312534	Vitelline membrane-like	Vitelline membrane-like (Vml) encodes a structural component of the vitelline membrane. It forms part of a localized structural signal that controls the formation and polarity of the dorsal-ventral axis of the embryo. [Date last reviewed: 2019-03-21]	-	2.76799	1674.64	6380.48
Cuticular protein	KWMTBOMO13910	404	putative cuticle protein CPG42 [Bombyx mori]	PF16009: Domain of unknown function (DUF4779);	IPR031959: Protein of unknown function DUF4779;	FBpp0291600	-	-	-	0.311904	42.5606	5.80739
Cuticular protein	KWMTBOMO13198	450	TPA: putative cuticle protein [Bombyx mori]	PF00379: Insect cuticle protein;	IPR000618: Insect cuticle protein;	FBpp0076294	Cuticular protein 66D	-	-	2.7659	0.395831	0.421807
Cuticular protein	KWMTBOMO06990	655	uncharacterized protein LOC101737072 [Bombyx mori]	PF00379: Insect cuticle protein;	IPR000618: Insect cuticle protein;	FBpp0304092	Cuticular protein 97Ea	-	-	0	4.47508	0.0527258
Cuticular protein	KWMTBOMO03697	267	uncharacterized protein LOC114253473 [Bombyx mandarina]	PF00379: Insect cuticle protein;	IPR000618: Insect cuticle protein; IPR031311: Chitin-binding type R&R consensus;	FBpp0080206	Cuticular protein 35B	-	-	2.82809	18.3552	9.80858
Cuticular protein	KWMTBOMO00703	136	U-scoloptoxin(01)-Cw1a [Bombyx mori]	PF01607: Chitin binding Peritrophin-A domain;	IPR002557: Chitin binding domain; IPR036508: Chitin binding domain superfamily;	FBpp0303120	-	-	-	0	75.8672	0
Antibacterial peptide	KWMTBOMO03709	214	attacin precursor [Bombyx mori]	PF03768: Attacin, N-terminal region; PF03769: Attacin, C-terminal region;	IPR005520: Attacin, N-terminal; IPR005521: Attacin, C-terminal;	FBpp0086567	Attacin-A	Attacin-A (AttA) encodes an antibacterial peptide with activity against Gram-negative bacteria. It is expressed in the fat body and various epithelia under the regulation of the immune deficiency and, to a lesser extent, Toll pathways. [Date last reviewed: 2019-03-07]	Hemolymph antibacterial protein.	925.523	750.244	2243.89
Antibacterial peptide	KWMTBOMO03710	214	attacin-like [Bombyx mori]	PF03768: Attacin, N-terminal region; PF03769: Attacin, C-terminal region;	IPR005520: Attacin, N-terminal; IPR005521: Attacin, C-terminal;	FBpp0086567	Attacin-A	Attacin-A (AttA) encodes an antibacterial peptide with activity against Gram-negative bacteria. It is expressed in the fat body and various epithelia under the regulation of the immune deficiency and, to a lesser extent, Toll pathways. [Date last reviewed: 2019-03-07]	Hemolymph antibacterial protein.	134.253	327.332	678.008
Antibacterial peptide	KWMTBOMO10105	173	gloverin 2 isoform X1 [Bombyx mori]	PF10793: Gloverin-like protein;	IPR019729: Gloverin-like protein;	FBpp0310352	metabotropic GABA-B receptor subtype 3	metabotropic GABA-B receptor subtype 3 (GABA-B-R3) encodes a G-protein coupled receptor for the GABA neurotransmitter that is coupled to the Go G protein and activation of phospholipase C. Activation of the product of GABA-B-R3 can inhibit neuronal activity. It functions in the olfactory system and in the regulation of sleep and circadian rhythms. [Date last reviewed: 2019-03-07]	-	1.90571	0.911978	7.25556
Antibacterial peptide	KWMTBOMO10108	173	gloverin 2 isoform X1 [Bombyx mori]	PF10793: Gloverin-like protein;	IPR019729: Gloverin-like protein;	FBpp0310352	metabotropic GABA-B receptor subtype 3	metabotropic GABA-B receptor subtype 3 (GABA-B-R3) encodes a G-protein coupled receptor for the GABA neurotransmitter that is coupled to the Go G protein and activation of phospholipase C. Activation of the product of GABA-B-R3 can inhibit neuronal activity. It functions in the olfactory system and in the regulation of sleep and circadian rhythms. [Date last reviewed: 2019-03-07]	-	3.26693	0.911978	26.0405
Antibacterial peptide	KWMTBOMO16379	173	gloverin 3 [Bombyx mori]	PF10793: Gloverin-like protein;	IPR019729: Gloverin-like protein;	FBpp0290146	-	-	-	0.90748	13.1097	142.726
Antibacterial peptide	KWMTBOMO16427	171	gloverin 4 precursor [Bombyx mori]	PF10793: Gloverin-like protein;	IPR019729: Gloverin-like protein;	FBpp0308937	Multiplexin	Multiplexin (Mp) encodes a Collagen XV/XVIII type protein that functions in motor axon pathfinding. It is required for normal calcium channel abundance, presynaptic calcium influx, and neurotransmitter release. [Date last reviewed: 2019-03-14]	-	9.36392	1.26855	80.6386
Antibacterial peptide	KWMTBOMO05616	179	lebocin-3 precursor [Bombyx mori]	-	-	FBpp0304181	-	-	-	542.918	789.453	2898.58
Antibacterial peptide	KWMTBOMO13741	66	moricin2 [Bombyx mori]	PF06451: Moricin;	IPR009456: Moricin family; IPR037043: Moricin domain superfamily;	FBpp0074063	-	-	-	24.5101	55.9539	119.51
Ataxin	KWMTBOMO03992	589	ataxin-2 homolog isoform X1 [Bombyx mori]	-	-	FBpp0075526	PAX transcription activation domain interacting protein	PAX transcription activation domain interacting protein (Ptip) encodes a component of a Histone H3K4 methyltransferase complex that contributes to Trithorax-mediated epigenetic imprinting during development. [Date last reviewed: 2018-11-15]	-	2.06075	111.146	0.879359
Bromodomain-containing protein	KWMTBOMO10676	694	bromodomain-containing protein 4-like [Bombyx mori]	-	-	FBpp0073569	-	-	-	6.86133	21.8619	0
Cadherin	KWMTBOMO07046	593	protein dachsous [Bombyx mori]	PF00028: Cadherin domain;	IPR002126: Cadherin-like; IPR020894: Cadherin conserved site; IPR015919: Cadherin-like superfamily; IPR039808: Cadherin;	FBpp0309926	dachsous	-	Required for normal morphogenesis of adult structures derived from imaginal disks (PubMed:7601355, PubMed:26073018). Plays a role in planar cell polarity and in determining body left-right asymmetry. Expression in segment H1 of the imaginal ring and interaction with Myo31DF are required to induce changes of cell shape and orientation in segment H2, which then gives rise to normal, dextral looping…	1.14306	0.166966	1.63042
Cadherin	KWMTBOMO12932	2190	protocadherin-like wing polarity protein stan [Bombyx mori]	PF00028: Cadherin domain; PF00008: EGF-like domain; PF02210: Laminin G domain; PF00053: Laminin EGF domain;	IPR000152: EGF-type aspartate/asparagine hydroxylation site; IPR000742: EGF-like domain; IPR001791: Laminin G domain; IPR001881: EGF-like calcium-binding domain; IPR002049: Laminin EGF domain; IPR002126: Cadherin-like; IPR013320: Concanavalin A-like lectin/glucanase domain superfamily; IPR015919: Cadherin-like superfamily; IPR020894: Cadherin conserved site;	FBpp0308549	starry night	starry night (stan) encodes the seven-pass transmembrane cadherin that controls planar cell polarity, neuronal dendrite morphogenesis, and axon guidance. [Date last reviewed: 2019-03-14]	Involved in the fz signaling pathway that controls wing tissue polarity. Also mediates homophilic cell adhesion. May play a role in initiating prehair morphogenesis. May play a critical role in tissue polarity and in formation of normal dendrite fields. During planar cell polarity, stabilizes asymmetric PCP domains together with ATP6AP2 (PubMed:23292348).	2.29898	0.208223	1.96541
Cartilage-associated protein	KWMTBOMO02765	366	cartilage-associated protein [Bombyx mori]	-	-	FBpp0078760	Vacuolar protein sorting 52	-	-	6.23861	3.56715	11.0267
CD109 antigen	KWMTBOMO11735	883	CD109 antigen [Bombyx mori]	PF01835: MG2 domain; PF07703: Alpha-2-macroglobulin bait region domain; PF17791: Macroglobulin domain MG3;	IPR011625: Alpha-2-macroglobulin, bait region domain; IPR002890: Macroglobulin domain; IPR041555: Macroglobulin domain MG3;	FBpp0079165	Macroglobulin complement-related	Macroglobulin complement-related (Mcr) encodes a transmembrane protein of the conserved thioester-containing protein (TEP) superfamily including macroglobulins and complement proteins. It is a core component of septate junctions, which provide an essential paracellular barrier to epithelia. [Date last reviewed: 2019-03-21]	-	2.08987	1.79507	4.77348
Cell wall protein	KWMTBOMO02483	469	cell wall protein IFF6 [Bombyx mori]	-	-	FBpp0306738	Alhambra	Alhambra (Alh) encodes a zinc finger/leucine zipper nuclear protein. It is required in the nervous system for maintaining eve expression and normal growth. It is also involved in muscle development and male courtship behavior. [Date last reviewed: 2019-03-07]	-	8.23103	0.422032	10.2661
Cell wall protein	KWMTBOMO00971	210	glycine-rich cell wall structural protein 1.0-like [Bombyx mori]	-	-	FBpp0291859	Cuticular protein 47Ef	-	-	58.895	0	0
Chemosensory protein	KWMTBOMO11532	123	chemosensory protein 1 [Bombyx mori]	PF03392: Insect pheromone-binding family, A10/OS-D;	IPR005055: Insect odorant-binding protein A10/Ejaculatory bulb-specific protein 3; IPR036682: Insect odorant-binding protein A10/Ejaculatory bulb-specific protein 3 superfamily;	FBpp0309999	Ejaculatory bulb protein III	-	Protein component of the posterior mating plug.	4.07488	19.5156	18.9677
Chemosensory protein	KWMTBOMO11534	128	chemosensory protein 10 isoform X1 [Bombyx mori]	PF03392: Insect pheromone-binding family, A10/OS-D;	IPR005055: Insect odorant-binding protein A10/Ejaculatory bulb-specific protein 3; IPR036682: Insect odorant-binding protein A10/Ejaculatory bulb-specific protein 3 superfamily;	FBpp0309999	Ejaculatory bulb protein III	-	Protein component of the posterior mating plug.	0.612021	1.53764	279.252
Chemosensory protein	KWMTBOMO11529	134	chemosensory protein 12 isoform X1 [Bombyx mori]	PF03392: Insect pheromone-binding family, A10/OS-D;	IPR036682: Insect odorant-binding protein A10/Ejaculatory bulb-specific protein 3 superfamily; IPR005055: Insect odorant-binding protein A10/Ejaculatory bulb-specific protein 3;	FBpp0309999	Ejaculatory bulb protein III	-	Protein component of the posterior mating plug.	0.58482	3.52631	2.04967
Chemosensory protein	KWMTBOMO11537	120	chemosensory protein 13 [Bombyx mori]	PF03392: Insect pheromone-binding family, A10/OS-D;	IPR005055: Insect odorant-binding protein A10/Ejaculatory bulb-specific protein 3; IPR036682: Insect odorant-binding protein A10/Ejaculatory bulb-specific protein 3 superfamily;	FBpp0309999	Ejaculatory bulb protein III	-	Protein component of the posterior mating plug.	271.042	8.36042	163.365
Chemosensory protein	KWMTBOMO11531	203	chemosensory protein 3 [Bombyx mori]	PF03392: Insect pheromone-binding family, A10/OS-D;	IPR005055: Insect odorant-binding protein A10/Ejaculatory bulb-specific protein 3; IPR036682: Insect odorant-binding protein A10/Ejaculatory bulb-specific protein 3 superfamily;	FBpp0309999	Ejaculatory bulb protein III	-	Protein component of the posterior mating plug.	1.70286	3.98655	125.297
Chemosensory protein	KWMTBOMO11533	127	chemosensory protein 4 [Bombyx mori]	PF03392: Insect pheromone-binding family, A10/OS-D;	IPR005055: Insect odorant-binding protein A10/Ejaculatory bulb-specific protein 3; IPR036682: Insect odorant-binding protein A10/Ejaculatory bulb-specific protein 3 superfamily;	FBpp0309999	Ejaculatory bulb protein III	-	Protein component of the posterior mating plug.	742.383	52.998	10885.5
Chemosensory protein	KWMTBOMO11541	124	chemosensory protein 8 precursor [Bombyx mori]	PF03392: Insect pheromone-binding family, A10/OS-D;	IPR005055: Insect odorant-binding protein A10/Ejaculatory bulb-specific protein 3; IPR036682: Insect odorant-binding protein A10/Ejaculatory bulb-specific protein 3 superfamily;	FBpp0310115	Pherokine 3	-	-	0.757927	171.855	515.778
Chemosensory protein	KWMTBOMO11528	191	uncharacterized protein LOC101743765 [Bombyx mori]	PF03392: Insect pheromone-binding family, A10/OS-D;	IPR005055: Insect odorant-binding protein A10/Ejaculatory bulb-specific protein 3; IPR036682: Insect odorant-binding protein A10/Ejaculatory bulb-specific protein 3 superfamily;	FBpp0310115	Pherokine 3	-	-	1.97377	125.212	21.0771
Chorion protein	NEWGENE00086	131	chorion class A protein L11 [Bombyx mori]	PF01723: Chorion protein;	IPR002635: Chorion protein;	FBpp0291511	-	-	-	0	1.4693	1.28104
Chorion protein	NEWGENE00088	159	chorion class A protein L12 [Bombyx mori]	PF01723: Chorion protein;	IPR002635: Chorion protein;	FBpp0074436	-	-	-	0	0.112065	4.10368
Chorion protein	NEWGENE00087	133	chorion class A protein L12-like [Bombyx mori]	PF01723: Chorion protein;	IPR002635: Chorion protein;	FBpp0308867	-	-	-	0	0.241896	8.22523
Chorion protein	NEWGENE00089	138	chorion class A protein L12-like [Bombyx mori]	PF01723: Chorion protein;	IPR002635: Chorion protein;	FBpp0308867	-	-	-	0	0	8.33625
Chorion protein	KWMTBOMO00765	164	chorion class B protein ERB4-like isoform X1 [Bombyx mori]	PF01723: Chorion protein;	IPR002635: Chorion protein;	FBpp0305064	four wheel drive	four wheel drive (fwd) encodes a Golgi-localized lipid kinase that synthesizes phosphatidylinositol 4-phosphate from phosphatidylinositol. It is involved in spermatocyte cytokinesis and male fertility. [Date last reviewed: 2019-03-07]	-	0	18.3929	0
Chorion protein	NEWGENE00082	129	chorion class high-cysteine HCA protein 12-like isoform X1 [Bombyx mori]	-	-	FBpp0081105	Male-specific RNA 84Db	-	-	0	0	2.2363
Chorion protein	NEWGENE00084	114	chorion class high-cysteine HCA protein 12-like isoform X2 [Bombyx mori]	-	-	FBpp0111273	-	-	-	0	0.864921	2.26231
Chorion protein	NEWGENE00081	147	chorion class high-cysteine HCB protein 13-like isoform X3 [Bombyx mori]	PF01723: Chorion protein;	IPR002635: Chorion protein;	FBpp0081103	Male-specific RNA 84Da	-	-	0	0.11102	4.54937
Circumsporozoite	KWMTBOMO00969	130	circumsporozoite protein-like isoform X1 [Bombyx mori]	-	-	FBpp0305971	LIM homeobox transcription factor 1 alpha	-	-	5.18302	0	0
Coiled-coil domain-containing protein	KWMTBOMO01156	464	coiled-coil domain-containing protein 47 [Bombyx mori]	PF07946: Protein of unknown function (DUF1682);	IPR012879: Protein of unknown function DUF1682;	FBpp0305448	-	-	-	137.663	66.8009	61.6264
Collagen	KWMTBOMO00319	1635	collagen alpha-1(I) chain [Bombyx mori]	-	-	FBpp0075796	pericardin	pericardin (prc) encodes a type IV collagen-like extracellular matrix protein involved in heart development. [Date last reviewed: 2019-03-14]	-	56.2114	163.437	71.597
Collagen	KWMTBOMO01975	1813	collagen alpha-1(IV) chain [Bombyx mandarina]	PF01391: Collagen triple helix repeat (20 copies); PF01413: C-terminal tandem repeated domain in type 4 procollagen;	IPR001442: Collagen IV, non-collagenous; IPR008160: Collagen triple helix repeat; IPR016187: C-type lectin fold; IPR036954: Collagen IV, non-collagenous domain superfamily;	FBpp0078642	Collagen type IV alpha 1	Collagen type IV alpha 1 (Col4a1) encodes a subunit of Collagen IV and a major component of basement membranes. It is required for muscle and epithelium integrity. [Date last reviewed: 2019-03-07]	Collagen type IV is specific for basement membranes.	39.3535	180.772	58.3746
Collagen	KWMTBOMO01973	1806	collagen alpha-1(IV) chain [Bombyx mori]	PF01391: Collagen triple helix repeat (20 copies); PF01413: C-terminal tandem repeated domain in type 4 procollagen;	IPR016187: C-type lectin fold; IPR008160: Collagen triple helix repeat; IPR001442: Collagen IV, non-collagenous; IPR036954: Collagen IV, non-collagenous domain superfamily;	FBpp0305721	viking	viking (vkg) encodes a subunit of Collagen IV and a major component of basement membranes. It is secreted by haemocytes and fat body cells and is required for the normal morphogenesis of many tissues. It also contributes to TGF-beta signalling in the early embryo and the developing Malpighian tubules. [Date last reviewed: 2019-03-21]	-	40.5808	132.998	47.6903
Collagen	KWMTBOMO12058	614	collagen alpha-1(IX) chain [Bombyx mori]	PF01391: Collagen triple helix repeat (20 copies);	IPR008160: Collagen triple helix repeat; IPR001791: Laminin G domain; IPR013320: Concanavalin A-like lectin/glucanase domain superfamily;	FBpp0078642	Collagen type IV alpha 1	Collagen type IV alpha 1 (Col4a1) encodes a subunit of Collagen IV and a major component of basement membranes. It is required for muscle and epithelium integrity. [Date last reviewed: 2019-03-07]	Collagen type IV is specific for basement membranes.	4.77556	6.57958	3.17761
Collagen	KWMTBOMO13515	381	collagen alpha-1(VIII) chain [Bombyx mori]	-	-	FBpp0271741	farmer	-	-	0	517.073	1.08654
Connectin	KWMTBOMO11068	571	connectin [Bombyx mori]	PF00560: Leucine Rich Repeat; PF13855: Leucine rich repeat;	IPR003591: Leucine-rich repeat, typical subtype; IPR032675: Leucine-rich repeat domain superfamily; IPR001611: Leucine-rich repeat;	FBpp0301699	Connectin	Connectin (Con) encodes a transmembrane homophilic cell adhesion protein involved in axon guidance and target recognition. [Date last reviewed: 2019-03-07]	Cell adhesion protein involved in target recognition during neuromuscular development. Mediates homophilic cellular adhesion.	97.8326	37.313	69.1763
Contactin	KWMTBOMO05270	1142	contactin [Bombyx mori]	PF13927: Immunoglobulin domain; PF07679: Immunoglobulin I-set domain; PF00041: Fibronectin type III domain;	IPR001304: C-type lectin-like; IPR003598: Immunoglobulin subtype 2; IPR003599: Immunoglobulin subtype; IPR003961: Fibronectin type III; IPR007110: Immunoglobulin-like domain; IPR013098: Immunoglobulin I-set; IPR013783: Immunoglobulin-like fold; IPR016186: C-type lectin-like/link domain superfamily; IPR016187: C-type lectin fold; IPR036116: Fibronectin type III superfamily; IPR036179: Immunoglobul…	FBpp0078557	Contactin	Contactin (Cont) encodes a GPI-anchored cell adhesion molecule. It interacts with the product of Nrx-IV in cis to organize septate junctions in epithelial cells and also between ensheathing glial cells and neurons. [Date last reviewed: 2019-03-07]	Required for organization of septate junctions and paracellular barrier functions. Septate junctions, which are the equivalent of vertebrates tight junctions, are characterized by regular arrays of transverse structures that span the intermembrane space and form a physical barrier to diffusion.	13.6351	5.51854	13.4358
C-type lectin	KWMTBOMO05498	307	C-type lectin 11 precursor [Bombyx mori]	PF00059: Lectin C-type domain;	IPR001304: C-type lectin-like; IPR016186: C-type lectin-like/link domain superfamily; IPR016187: C-type lectin fold; IPR018378: C-type lectin, conserved site;	FBpp0293179	-	-	-	702.815	236.223	425.052
C-type lectin	KWMTBOMO09136	218	C-type lectin 16 precursor [Bombyx mori]	-	IPR001304: C-type lectin-like; IPR016186: C-type lectin-like/link domain superfamily; IPR016187: C-type lectin fold; IPR018378: C-type lectin, conserved site;	FBpp0082040	-	-	-	146.149	899.029	22.1901
C-type lectin	KWMTBOMO15666	314	C-type lectin 19 precursor [Bombyx mori]	PF00059: Lectin C-type domain;	IPR001304: C-type lectin-like; IPR016186: C-type lectin-like/link domain superfamily; IPR016187: C-type lectin fold;	FBpp0291558	lectin-37Db	-	Galactose-specific lectin that displays calcium-dependent activity (PubMed:16475980, PubMed:17287021). Binds to the surface of hemocytes and enhances hemocyte encapsulation and melanization (PubMed:17287021). This is likely by interacting with carbohydrates on the surface of the hemocytes (PubMed:17287021). Also displays agglutination activity against the Gram-negative bacterium E.coli (PubMed:17…	39.1997	242.119	98.2193
C-type lectin	KWMTBOMO06511	81	C-type lectin 37Db [Bombyx mandarina]	-	-	FBpp0072555	triforce	-	-	2.11819	1.93517	14.9741
C-type lectin	KWMTBOMO01884	221	C-type lectin 4 isoform X2 [Bombyx mori]	PF00059: Lectin C-type domain;	IPR001304: C-type lectin-like; IPR016186: C-type lectin-like/link domain superfamily; IPR016187: C-type lectin fold; IPR018378: C-type lectin, conserved site;	FBpp0303564	-	-	-	151.927	493.743	15.5802
C-type lectin	KWMTBOMO10688	129	lectin 5 [Bombyx mori]	PF00059: Lectin C-type domain;	IPR001304: C-type lectin-like; IPR016186: C-type lectin-like/link domain superfamily; IPR016187: C-type lectin fold;	FBpp0300624	lectin-21Cb	-	-	21.3774	35.3988	13.8353
C-type lectin	KWMTBOMO15665	312	macrophage mannose receptor 1 [Bombyx mori]	PF00059: Lectin C-type domain;	IPR001304: C-type lectin-like; IPR016186: C-type lectin-like/link domain superfamily; IPR016187: C-type lectin fold;	FBpp0289532	Seminal fluid protein 24F	-	-	8.52567	81.0531	14.8077
C-type lectin	KWMTBOMO09362	378	uncharacterized protein LOC101737575 [Bombyx mori]	PF00059: Lectin C-type domain;	IPR001304: C-type lectin-like; IPR016186: C-type lectin-like/link domain superfamily; IPR016187: C-type lectin fold;	FBpp0271913	-	-	-	12.1655	40.9794	3.92425
C-type lectin	KWMTBOMO02873	348	uncharacterized protein LOC101744379 isoform X2 [Bombyx mori]	-	IPR001304: C-type lectin-like; IPR016187: C-type lectin fold;	FBpp0296983	narrow	-	-	4070.64	24.7233	99.2551
Cysteine-rich secretory protein	KWMTBOMO02027	532	hypothetical protein B5X24_HaOG210452 [Helicoverpa armigera]	PF00188: Cysteine-rich secretory protein family; PF08562: Crisp;	IPR035940: CAP superfamily; IPR002413: Venom allergen 5-like; IPR018244: Allergen V5/Tpx-1-related, conserved site; IPR013871: Cysteine-rich secretory protein; IPR001283: Cysteine-rich secretory protein-related; IPR014044: CAP domain;	FBpp0082250	-	CG8483 encodes a predicted secreted protein with a SCP/V5/TPX domain found in venom proteins. CG8483 overexpression causes variable levels of lethality suggesting excess protein may have toxic effects. [Date last reviewed: 2019-03-07]	-	0.237	1.04202	2.23882
Endoplasmic reticulum protein	KWMTBOMO09755	254	protein windbeutel [Bombyx mori]	PF07912: ERp29, N-terminal domain; PF07749: Endoplasmic reticulum protein ERp29, C-terminal domain;	IPR011679: Endoplasmic reticulum resident protein 29, C-terminal; IPR012883: ERp29, N-terminal; IPR016855: Endoplasmic reticulum resident protein 29; IPR036249: Thioredoxin-like superfamily; IPR036356: Endoplasmic reticulum resident protein 29, C-terminal domain superfamily;	FBpp0309412	windbeutel	windbeutel (wbl) encodes a Toll signaling pathway member protein residing in the endoplasmic reticulum. It is required for the transport of the product of pip to the Golgi in ovarian follicle cells. [Date last reviewed: 2019-03-21]	Probable chaperone protein involved in dorsoventral axis patterning in early embryos. Probably acts by folding and targeting pipe (pip) into the Golgi.	37.0294	44.9605	76.9756
Enzyme inhibitor	KWMTBOMO11789	515	agrin [Bombyx mori]	PF07648: Kazal-type serine protease inhibitor domain;	IPR002350: Kazal domain; IPR036058: Kazal domain superfamily;	FBpp0076385	-	-	-	889.787	13.2237	8.98219
Enzyme inhibitor	KWMTBOMO09342	113	carboxypeptidase inhibitor [Bombyx mori]	-	-	FBpp0311195	-	-	-	231.173	1364.47	186.442
Enzyme inhibitor	KWMTBOMO11319	395	chymotrypsin inhibitor CI-8A, partial [Bombyx mori]	PF00079: Serpin (serine protease inhibitor);	IPR000215: Serpin family; IPR023795: Serpin, conserved site; IPR023796: Serpin domain; IPR036186: Serpin superfamily; IPR042178: Serpin superfamily, domain 1; IPR042185: Serpin superfamily, domain 2;	FBpp0079243	Serpin 28F	Serpin 28F (Spn28F) encodes a predicted serine protease inhibitor. It is expressed in the male accessory glands and transferred to females during mating. [Date last reviewed: 2019-03-14]	-	11.9224	5.3596	26.5088
Enzyme inhibitor	KWMTBOMO01545	88	fungal protease inhibitor F-like [Bombyx mori]	PF01826: Trypsin Inhibitor like cysteine rich domain;	IPR002919: Trypsin Inhibitor-like, cysteine rich domain; IPR036084: Serine protease inhibitor-like superfamily;	FBpp0304632	dumpy	dumpy (dpy) encodes an extracellular protein involved in epidermal-cuticle attachment, aposition of wing surfaces and trachea development. [Date last reviewed: 2019-09-26]	-	366.544	666.384	11.4646
Enzyme inhibitor	KWMTBOMO13450	153	inducible metalloproteinase inhibitor protein-like [Bombyx mori]	PF01826: Trypsin Inhibitor like cysteine rich domain;	IPR002919: Trypsin Inhibitor-like, cysteine rich domain; IPR036084: Serine protease inhibitor-like superfamily;	FBpp0080191	Nimrod B2	-	-	15.1749	3.47765	1.34759
Enzyme inhibitor	KWMTBOMO13850	96	kazal-type proteinase inhibitor [Bombyx mori]	PF07648: Kazal-type serine protease inhibitor domain;	IPR002350: Kazal domain; IPR036058: Kazal domain superfamily;	FBpp0081403	-	-	-	5002.55	2521.56	1674.85
Enzyme inhibitor	KWMTBOMO13891	1114	mucin-17 [Bombyx mori]	PF00079: Serpin (serine protease inhibitor);	IPR000215: Serpin family; IPR015557: Leukocyte elastase inhibitor (serpin B1); IPR023795: Serpin, conserved site; IPR023796: Serpin domain; IPR036186: Serpin superfamily; IPR042178: Serpin superfamily, domain 1; IPR042185: Serpin superfamily, domain 2;	FBpp0298308	-	-	-	34.5684	0.782747	1.07022
Enzyme inhibitor	KWMTBOMO13853	551	mucin-2 [Manduca sexta]	PF07648: Kazal-type serine protease inhibitor domain;	IPR002350: Kazal domain; IPR036058: Kazal domain superfamily; IPR039932: Serine protease inhibitor Kazal-type 4-like;	FBpp0111672	-	-	-	225.238	110.245	74.0324
Enzyme inhibitor	KWMTBOMO03901	513	serine protease inhibitor 10 precursor [Bombyx mori]	PF00079: Serpin (serine protease inhibitor);	IPR000215: Serpin family; IPR023795: Serpin, conserved site; IPR023796: Serpin domain; IPR036186: Serpin superfamily; IPR042178: Serpin superfamily, domain 1; IPR042185: Serpin superfamily, domain 2;	FBpp0085060	Serpin 100A	-	-	88.904	69.3085	171.494
Enzyme inhibitor	KWMTBOMO03900	412	serine protease inhibitor 11 precursor [Bombyx mori]	PF00079: Serpin (serine protease inhibitor);	IPR000215: Serpin family; IPR015557: Leukocyte elastase inhibitor (serpin B1); IPR023795: Serpin, conserved site; IPR023796: Serpin domain; IPR036186: Serpin superfamily; IPR042178: Serpin superfamily, domain 1; IPR042185: Serpin superfamily, domain 2;	FBpp0085912	Serpin 55B	-	-	272.179	311.797	119.551
Enzyme inhibitor	KWMTBOMO03903	502	serine protease inhibitor 12 isoform X1 [Bombyx mori]	PF00079: Serpin (serine protease inhibitor);	IPR000215: Serpin family; IPR023796: Serpin domain; IPR042178: Serpin superfamily, domain 1; IPR036186: Serpin superfamily; IPR042185: Serpin superfamily, domain 2;	FBpp0085524	Serpin 42Da	Serpin 42Da (Spn42Da) encodes an endopeptidase inhibitor involved in hormone processing regulation. [Date last reviewed: 2019-07-11]	-	16.7005	21.3735	41.5676
Enzyme inhibitor	KWMTBOMO13263	171	serine protease inhibitor 23 precursor [Bombyx mori]	PF00079: Serpin (serine protease inhibitor);	IPR042178: Serpin superfamily, domain 1; IPR023796: Serpin domain; IPR036186: Serpin superfamily;	FBpp0289586	Serpin 42Dd	-	Serine protease inhibitor with activity toward trypsin. Involved in innate immunity to fungal infection by negatively regulating the Toll signaling pathway and suppressing the expression of the antifungal peptide drosomycin. Acts upstream of SPE and grass, and downstream of the fungal cell wall pattern recognition receptor GNBP3. May function specifically in the GNBP3-dependent beta-1,3-glucan br…	3.0295	2.19113	0
Enzyme inhibitor	KWMTBOMO03899	458	serine protease inhibitor 3 precursor [Bombyx mori]	PF00079: Serpin (serine protease inhibitor);	IPR000215: Serpin family; IPR015557: Leukocyte elastase inhibitor (serpin B1); IPR023795: Serpin, conserved site; IPR023796: Serpin domain; IPR036186: Serpin superfamily; IPR042178: Serpin superfamily, domain 1; IPR042185: Serpin superfamily, domain 2;	FBpp0305543	Serpin 27A	Serpin 27A (Spn27A) encodes a hemolymphatic serpin that negatively regulates a serine protease involved in the melanization cascade. It also inhibits the serine protease encoded by ea in dorsoventral patterning of the early embryo. [Date last reviewed: 2019-03-14]	Serine protease inhibitor that functions in embryonic dorsoventral patterning and the melanization immune response (PubMed:14654000, PubMed:14667416, PubMed:12408809, PubMed:12456640, PubMed:16861233, PubMed:16322759, PubMed:18801354, PubMed:22227521, PubMed:24260243, PubMed:24788090). Regulates dorsoventral axis formation during early development by inhibiting the serine protease easter, and is …	1436.7	92.6089	147.885
Enzyme inhibitor	KWMTBOMO16398	395	serine protease inhibitor 32 precursor [Bombyx mori]	PF00079: Serpin (serine protease inhibitor);	IPR000215: Serpin family; IPR023796: Serpin domain; IPR036186: Serpin superfamily; IPR042178: Serpin superfamily, domain 1; IPR042185: Serpin superfamily, domain 2;	FBpp0311802	Serpin 77Ba	Serpin 77Ba (Spn77Ba) encodes a serine protease inhibitor of the serpin family. It functions in the trachea in a protease cascade required for melanization, a host defense reaction against microbial pathogens. [Date last reviewed: 2019-03-14]	Serine protease inhibitor which plays an essential role in regulating the tracheal melanization immune response to bacterial and fungal infection (PubMed:18854145, PubMed:22227521). Acts by negatively regulating a protease cascade involving Mp1 and Sp7, that functions in the activation of the Hayan-phenoloxidase (PPO1) cascade (PubMed:18854145).	0	1.50269	7.51156
Enzyme inhibitor	KWMTBOMO08957	413	serine protease inhibitor 6 isoform X1 [Bombyx mori]	PF00079: Serpin (serine protease inhibitor);	IPR000215: Serpin family; IPR023796: Serpin domain; IPR036186: Serpin superfamily; IPR042178: Serpin superfamily, domain 1; IPR042185: Serpin superfamily, domain 2;	FBpp0082596	Serpin 88Ea	-	Serine protease inhibitor with activity toward trypsin (PubMed:18956323). Negatively regulates the Toll signaling pathway and suppresses the expression of the antifungal peptide drosomycin (PubMed:19581577). Its negative regulation of the Toll signaling pathway also results in the inhibition of the melanization immune response via the phenoloxidase (PPO1) cascade (PubMed:19581577). Essential for …	155.155	708.76	122.729
Enzyme inhibitor	KWMTBOMO16179	399	serine protease inhibitor 7 precursor [Bombyx mori]	PF00079: Serpin (serine protease inhibitor);	IPR023796: Serpin domain; IPR042178: Serpin superfamily, domain 1; IPR036186: Serpin superfamily; IPR042185: Serpin superfamily, domain 2; IPR000215: Serpin family; IPR023795: Serpin, conserved site;	FBpp0311802	Serpin 77Ba	Serpin 77Ba (Spn77Ba) encodes a serine protease inhibitor of the serpin family. It functions in the trachea in a protease cascade required for melanization, a host defense reaction against microbial pathogens. [Date last reviewed: 2019-03-14]	Serine protease inhibitor which plays an essential role in regulating the tracheal melanization immune response to bacterial and fungal infection (PubMed:18854145, PubMed:22227521). Acts by negatively regulating a protease cascade involving Mp1 and Sp7, that functions in the activation of the Hayan-phenoloxidase (PPO1) cascade (PubMed:18854145).	94.583	104.93	24.082
Enzyme inhibitor	KWMTBOMO10386	121	uncharacterized protein LOC101738364 [Bombyx mori]	PF08246: Cathepsin propeptide inhibitor domain (I29);	IPR013201: Cathepsin propeptide inhibitor domain (I29); IPR038765: Papain-like cysteine peptidase superfamily;	FBpp0078465	Cathepsin F	-	May have a role in autophagic cell death.	141.852	52.1902	2379.07
Enzyme inhibitor	NEWGENE00423	115	uncharacterized protein LOC114357494 [Ostrinia furnacalis]	-	IPR036058: Kazal domain superfamily;	FBpp0306060	-	-	-	0.862962	20.8292	10.5655
Enzyme inhibitor	KWMTBOMO15016	86	uncharacterized protein LOC118275662 [Spodoptera frugiperda]	-	IPR036084: Serine protease inhibitor-like superfamily;	FBpp0305234	Hemolectin	Hemolectin (Hml) encodes a large multidomain protein produced by hemocytes and involved in the clotting reaction. [Date last reviewed: 2019-03-07]	-	8.16732	133.605	22.2636
Extensin	KWMTBOMO13552	192	extensin [Bombyx mori]	PF16042: Domain of unknown function (DUF4794);	IPR032011: Domain of unknown function DUF4794;	FBpp0078109	-	-	-	4.90885	92.1889	93.0116
Extensin	KWMTBOMO06337	1006	Extensin-2 [Bombyx mori]	-	-	FBpp0073733	-	-	-	3.02631	0.590929	0.532389
Extensin	KWMTBOMO02808	143	proline-rich Extensin-like protein EPR1 [Bombyx mori]	-	-	FBpp0297712	-	-	-	313.281	616.967	240.676
Extensin	KWMTBOMO03803	377	proline-rich Extensin-like protein EPR1 isoform X1 [Bombyx mori]	-	-	FBpp0073733	-	-	-	8.47989	19.4157	21.8692
Fibrillin	KWMTBOMO16072	1499	fibrillin-1 [Bombyx mori]	PF12662: Complement Clr-like EGF-like; PF07645: Calcium-binding EGF domain;	IPR000152: EGF-type aspartate/asparagine hydroxylation site; IPR000742: EGF-like domain; IPR001881: EGF-like calcium-binding domain; IPR009030: Growth factor receptor cysteine-rich domain superfamily; IPR018097: EGF-like calcium-binding, conserved site; IPR026823: Complement Clr-like EGF domain;	FBpp0311184	-	-	-	3.47383	9.85164	3.91999
Fibrillin	KWMTBOMO12347	3016	fibrillin-1 isoform X2 [Bombyx mori]	PF00683: TB domain; PF07645: Calcium-binding EGF domain; PF12661: Human growth factor-like EGF; PF12662: Complement Clr-like EGF-like; PF12947: EGF domain;	IPR017878: TB domain; IPR000742: EGF-like domain; IPR036773: TGF-beta binding (TB) domain superfamily; IPR001881: EGF-like calcium-binding domain; IPR000152: EGF-type aspartate/asparagine hydroxylation site; IPR018097: EGF-like calcium-binding, conserved site; IPR011398: Fibrillin; IPR013032: EGF-like, conserved site; IPR009030: Growth factor receptor cysteine-rich domain superfamily; IPR024731: …	FBpp0304632	dumpy	dumpy (dpy) encodes an extracellular protein involved in epidermal-cuticle attachment, aposition of wing surfaces and trachea development. [Date last reviewed: 2019-09-26]	-	34.2443	81.3276	13.6025
Fibrillin	KWMTBOMO05348	581	fibrillin-like protein [Bombyx mori]	PF02363: Cysteine rich repeat;	IPR000742: EGF-like domain; IPR003341: Cysteine rich repeat, tripleX;	FBpp0080191	Nimrod B2	-	-	18.5032	89.7369	21.157
GPI-anchored protein	KWMTBOMO13830	546	putative GPI-anchored protein pfl2 [Bombyx mori]	-	-	FBpp0311446	Mucin 91C	-	-	0.0288668	1.34171	1.01172
Growth factor	NEWGENE01007	452	bm8 interacting protein 2d-4 isoform X1 [Bombyx mori]	-	IPR000742: EGF-like domain;	FBpp0292348	asperous	-	-	21.8327	178.426	220.792
Growth factor	KWMTBOMO04614	366	cysteine-rich with EGF-like domain protein 2 [Bombyx mandarina]	PF11938: TLR4 regulator and MIR-interacting MSAP;	IPR000742: EGF-like domain; IPR002049: Laminin EGF domain; IPR006212: Furin-like repeat; IPR009030: Growth factor receptor cysteine-rich domain superfamily; IPR018097: EGF-like calcium-binding, conserved site; IPR021852: Domain of unknown function DUF3456;	FBpp0077763	-	-	-	39.5829	14.5929	26.0118
Growth factor	KWMTBOMO02225	561	multiple epidermal growth factor-like domains protein 6 [ Bombyx mori ]	PF01607: Chitin binding Peritrophin-A domain;	IPR002557: Chitin binding domain; IPR036508: Chitin binding domain superfamily;	FBpp0311737	-	-	-	4.24255	4.12946	1.84634
Growth factor	KWMTBOMO00192	152	pleiotrophin-like protein precursor [Bombyx mori]	PF01091: PTN/MK heparin-binding protein family, C-terminal domain;	IPR020090: Pleiotrophin/Midkine, C-terminal domain; IPR038130: Pleiotrophin/Midkine, C-terminal domain superfamily;	FBpp0302564	midkine and pleiotrophin 1	midkine and pleiotrophin 1 (miple1) encodes a small secreted protein that binds Heparin and is closely related at the amino acid sequence to the product of miple2. It is mainly expressed in the developing CNS. [Date last reviewed: 2019-03-14]	-	516.534	371.819	842.775
Heat shock protein	KWMTBOMO03071	241	alpha-crystallin B chain [Bombyx mori]	PF00011: Hsp20/alpha crystallin family;	IPR001436: Alpha crystallin/Small heat shock protein, animal type; IPR002068: Alpha crystallin/Hsp20 domain; IPR008978: HSP20-like chaperone;	FBpp0307666	lethal (2) essential for life	-	Vital role in embryonic development.	3495.49	334.499	667.537
Heat shock protein	KWMTBOMO12844	810	endoplasmin-like protein [Bombyx mori]	PF13589: Histidine kinase-, DNA gyrase B-, and HSP90-like ATPase; PF00183: Hsp90 protein;	IPR001404: Heat shock protein Hsp90 family; IPR019805: Heat shock protein Hsp90, conserved site; IPR020568: Ribosomal protein S5 domain 2-type fold; IPR020575: Heat shock protein Hsp90, N-terminal; IPR036890: Histidine kinase/HSP90-like ATPase superfamily; IPR037196: HSP90, C-terminal domain;	FBpp0084623	Glycoprotein 93	Glycoprotein 93 (Gp93) encodes a heat shock protein Hsp90 family member that is involved in midgut development. [Date last reviewed: 2019-03-07]	-	398.297	67.431	117.796
Heat shock protein	KWMTBOMO03132	223	heat shock protein 25.4 precursor [Bombyx mori]	-	IPR008978: HSP20-like chaperone;	FBpp0290913	UDP-glucose pyrophosphorylase	UGP (UGP) encodes an enzyme involved in hyperoxia response. [Date last reviewed: 2019-09-19]	-	2014.02	7211.09	4253.65
Heat shock protein	KWMTBOMO08642	655	heat shock protein 70-3 [Bombyx mori]	PF00012: Hsp70 protein;	IPR013126: Heat shock protein 70 family; IPR018181: Heat shock protein 70, conserved site; IPR029047: Heat shock protein 70kD, peptide-binding domain superfamily; IPR029048: Heat shock protein 70kD, C-terminal domain superfamily; IPR042050: Endoplasmic reticulum chaperone BIP, nucleotide-binding domain; IPR043129: ATPase, nucleotide binding domain;	FBpp0311376	Heat shock 70-kDa protein cognate 3	-	Endoplasmic reticulum chaperone that plays a key role in protein folding and quality control in the endoplasmic reticulum lumen. Involved in the correct folding of proteins and degradation of misfolded proteins (By similarity). Acts as a key repressor of the unfolded protein response (UPR) (By similarity).	976.413	129.747	172.914
Heat shock protein	KWMTBOMO03069	246	small heat shock protein 27.4 [Bombyx mori]	PF00011: Hsp20/alpha crystallin family;	IPR001436: Alpha crystallin/Small heat shock protein, animal type; IPR002068: Alpha crystallin/Hsp20 domain; IPR008978: HSP20-like chaperone;	FBpp0307666	lethal (2) essential for life	-	Vital role in embryonic development.	261.656	11.0019	137.092
Heat shock protein	KWMTBOMO03133	224	uncharacterized protein LOC101736516 [Bombyx mori]	-	IPR008978: HSP20-like chaperone;	FBpp0292244	Ankyrin 2	Ankyrin 2 (Ank2) encodes a cytoskeletal binding protein required for proper function of the product of β-Spec via direct interaction. It contributes to the regulation of short-term memory, sound perception, microtubule cytoskeleton and neuromuscular junction development and synapsis. [Date last reviewed: 2019-03-07]	-	21.4746	184.602	145.808
Heat shock protein	KWMTBOMO03076	245	uncharacterized protein LOC101744296 [Bombyx mori]	-	IPR008978: HSP20-like chaperone;	FBpp0291784	-	CG42663 encodes a Nck-associated protein 5-like protein involved in determination of lifespan. [Date last reviewed: 2019-03-07]	-	20.9893	70.4725	178.705
Hydrolase	KWMTBOMO12585	1125	A disintegrin and metalloproteinase with thrombospondin motifs 7 [Bombyx mori]	PF00090: Thrombospondin type 1 domain; PF01421: Reprolysin (M12B) family zinc metalloprotease; PF01562: Reprolysin family propeptide; PF05986: ADAM-TS Spacer 1; PF17771: ADAM cysteine-rich domain; PF19030: Thrombospondin type 1 domain;	IPR036383: Thrombospondin type-1 (TSP1) repeat superfamily; IPR016064: NAD kinase/diacylglycerol kinase-like domain superfamily; IPR001590: Peptidase M12B, ADAM/reprolysin; IPR010294: ADAM-TS Spacer 1; IPR000884: Thrombospondin type-1 (TSP1) repeat; IPR002870: Peptidase M12B, propeptide; IPR013273: ADAMTS/ADAMTS-like; IPR041645: ADAM cysteine-rich domain 2; IPR024079: Metallopeptidase, catalytic …	FBpp0290305	ADAM metallopeptidase with thrombospondin type 1 motif B	-	-	7.92312	3.91073	3.83971
Hydrolase	KWMTBOMO09269	683	acetylcholinesterase type 1 isoform X1 [Bombyx mori]	PF00135: Carboxylesterase family;	IPR002018: Carboxylesterase, type B; IPR029058: Alpha/Beta hydrolase fold; IPR019826: Carboxylesterase type B, active site; IPR000997: Cholinesterase; IPR019819: Carboxylesterase type B, conserved site;	FBpp0307210	Acetylcholine esterase	Acetylcholine esterase (Ace) encodes an enzyme that catalyzes the hydrolysis of the neurotransmitter acetylcholine to acetate and choline, thus resetting the neurotransmission mechanism at neuromuscular junctions. [Date last reviewed: 2019-03-07]	Rapidly hydrolyzes choline released into the synapse. It can hydrolyze butyrylthiocholine.	0.32319	1.10197	0.126419
Hydrolase	KWMTBOMO10006	477	acid lipase-1 [Bombyx mori]	PF00561: alpha/beta hydrolase fold;	IPR000073: Alpha/beta hydrolase fold-1; IPR029058: Alpha/Beta hydrolase fold;	FBpp0079693	-	-	-	18.0364	148.102	9.22591
Hydrolase	KWMTBOMO09734	502	adenosine deaminase AGSA [Bombyx mori]	PF08451: Adenosine/AMP deaminase N-terminal; PF00962: Adenosine/AMP deaminase;	IPR001365: Adenosine/AMP deaminase domain; IPR006331: Adenosine deaminase-related growth factor; IPR013659: Adenosine/AMP deaminase N-terminal; IPR032466: Metal-dependent hydrolase;	FBpp0089360	Adenosine deaminase-related growth factor A	Adenosine deaminase-related growth factor A (Adgf-A) encodes an extracellular deaminase that regulates the level of extracellular adenosine by converting adenosine to inosine. This activity is important for regulation of systemic metabolism, especially during stress and infection. [Date last reviewed: 2019-03-07]	-	1.50681	1.53794	7.0139
Hydrolase	KWMTBOMO09736	511	adenosine deaminase AGSA [Bombyx mori]	PF00962: Adenosine/AMP deaminase; PF08451: Adenosine/AMP deaminase N-terminal;	IPR001365: Adenosine/AMP deaminase domain; IPR006331: Adenosine deaminase-related growth factor; IPR032466: Metal-dependent hydrolase; IPR013659: Adenosine/AMP deaminase N-terminal;	FBpp0089360	Adenosine deaminase-related growth factor A	Adenosine deaminase-related growth factor A (Adgf-A) encodes an extracellular deaminase that regulates the level of extracellular adenosine by converting adenosine to inosine. This activity is important for regulation of systemic metabolism, especially during stress and infection. [Date last reviewed: 2019-03-07]	-	98.1333	3.0993	4.15463
Hydrolase	KWMTBOMO13810	611	alkaline phosphatase [Bombyx mori]	PF00245: Alkaline phosphatase;	IPR001952: Alkaline phosphatase; IPR017850: Alkaline-phosphatase-like, core domain superfamily;	FBpp0071696	Alkaline phosphatase 7	-	-	9.33992	3.69485	3.50403
Hydrolase	KWMTBOMO06771	540	alpha-esterase 13 precursor [Bombyx mori]	PF00135: Carboxylesterase family;	IPR002018: Carboxylesterase, type B; IPR019819: Carboxylesterase type B, conserved site; IPR029058: Alpha/Beta hydrolase fold;	FBpp0071604	cricklet	-	-	57.761	106.73	271.175
Hydrolase	KWMTBOMO12833	1042	alpha-esterase 41 precursor [Bombyx mori]	PF00135: Carboxylesterase family;	IPR002018: Carboxylesterase, type B; IPR019819: Carboxylesterase type B, conserved site; IPR019826: Carboxylesterase type B, active site; IPR029058: Alpha/Beta hydrolase fold;	FBpp0308684	-	-	-	4.51147	10.0984	41.6683
Hydrolase	KWMTBOMO11646	428	alpha-N-acetylgalactosaminidase [Bombyx mori]	PF16499: Alpha galactosidase A; PF17450: Alpha galactosidase A C-terminal beta sandwich domain;	IPR000111: Glycoside hydrolase family 27/36, conserved site; IPR002241: Glycoside hydrolase, family 27; IPR013780: Glycosyl hydrolase, all-beta; IPR013785: Aldolase-type TIM barrel; IPR017853: Glycoside hydrolase superfamily; IPR035373: Alpha galactosidase A, C-terminal beta-sandwich domain;	FBpp0086316	-	-	-	20.0597	5.45592	33.8222
Hydrolase	KWMTBOMO15492	953	aminopeptidase N precursor [Bombyx mori]	PF01433: Peptidase family M1 domain; PF11838: ERAP1-like C-terminal domain; PF17900: Peptidase M1 N-terminal domain;	IPR042097: Aminopeptidase N-like , N-terminal; IPR033581: Aminopeptidase N-like; IPR024571: ERAP1-like C-terminal domain; IPR014782: Peptidase M1, membrane alanine aminopeptidase; IPR034016: Aminopeptidase N-type; IPR001930: Peptidase M1, alanine aminopeptidase/leukotriene A4 hydrolase;	FBpp0311398	SP1029	-	-	30.7362	27.5493	3.91564
Hydrolase	KWMTBOMO04904	941	aminopeptidase N-like precursor [Bombyx mori]	PF01433: Peptidase family M1 domain; PF11838: ERAP1-like C-terminal domain; PF17900: Peptidase M1 N-terminal domain;	IPR042097: Aminopeptidase N-like , N-terminal; IPR014782: Peptidase M1, membrane alanine aminopeptidase; IPR001930: Peptidase M1, alanine aminopeptidase/leukotriene A4 hydrolase; IPR024571: ERAP1-like C-terminal domain; IPR034016: Aminopeptidase N-type;	FBpp0110455	-	-	-	5.64892	6.10647	2.79055
Hydrolase	KWMTBOMO05105	537	arylsulfatase B [Bombyx mori]	PF00884: Sulfatase;	IPR017850: Alkaline-phosphatase-like, core domain superfamily; IPR024607: Sulfatase, conserved site; IPR000917: Sulfatase, N-terminal;	FBpp0290455	-	-	-	0.352197	10.3233	0.482177
Hydrolase	KWMTBOMO05106	522	arylsulfatase B [Bombyx mori]	PF00884: Sulfatase;	IPR000917: Sulfatase, N-terminal; IPR017850: Alkaline-phosphatase-like, core domain superfamily; IPR024607: Sulfatase, conserved site;	FBpp0290455	-	-	-	0.573638	44.1843	11.0113
Hydrolase	KWMTBOMO08114	537	arylsulfatase I [Bombyx mori]	PF00884: Sulfatase;	IPR000917: Sulfatase, N-terminal; IPR017850: Alkaline-phosphatase-like, core domain superfamily; IPR024607: Sulfatase, conserved site;	FBpp0290455	-	-	-	17.6392	72.8162	11.2186
Hydrolase	KWMTBOMO05729	650	beta-galactosidase isoform X1 [Bombyx mori]	PF01301: Glycosyl hydrolases family 35; PF13364: Beta-galactosidase jelly roll domain;	IPR026283: Beta-galactosidase 1-like; IPR031330: Glycoside hydrolase 35, catalytic domain; IPR008979: Galactose-binding-like domain superfamily; IPR001944: Glycoside hydrolase, family 35; IPR019801: Glycoside hydrolase, family 35, conserved site; IPR017853: Glycoside hydrolase superfamily; IPR025300: Beta-galactosidase jelly roll domain;	FBpp0081961	Ectoderm-expressed 3	-	-	11.8851	5.51494	38.6526
Hydrolase	KWMTBOMO11738	544	beta-hexosaminidase subunit beta [Bombyx mori]	PF14845: beta-acetyl hexosaminidase like; PF00728: Glycosyl hydrolase family 20, catalytic domain;	IPR015883: Glycoside hydrolase family 20, catalytic domain; IPR017853: Glycoside hydrolase superfamily; IPR025705: Beta-hexosaminidase; IPR029018: Beta-hexosaminidase-like, domain 2; IPR029019: Beta-hexosaminidase, eukaryotic type, N-terminal;	FBpp0305744	Hexosaminidase 1	Hexosaminidase 1 (Hexo1) encodes a beta-N-acetylglucosaminidase involved in protein deglycosylation and rhodopsin biosynthesis. [Date last reviewed: 2019-09-12]	-	2.05706	12.5928	3.7444
Hydrolase	KWMTBOMO05730	739	carboxypeptidase A2 isoform X2 [Bombyx mori]	PF00246: Zinc carboxypeptidase; PF02244: Carboxypeptidase activation peptide;	IPR000834: Peptidase M14, carboxypeptidase A; IPR003146: Carboxypeptidase, activation peptide; IPR036990: Metallocarboxypeptidase-like, propeptide;	FBpp0074185	-	-	-	0.21338	0.0536095	1.30874
Hydrolase	KWMTBOMO11439	693	carboxypeptidase B-like precursor [Bombyx mori]	PF02244: Carboxypeptidase activation peptide; PF00246: Zinc carboxypeptidase;	IPR000834: Peptidase M14, carboxypeptidase A; IPR003146: Carboxypeptidase, activation peptide; IPR036990: Metallocarboxypeptidase-like, propeptide;	FBpp0304971	-	-	-	133.647	18.7494	9.22018
Hydrolase	KWMTBOMO13084	300	carboxypeptidase E [Bombyx mori]	PF00246: Zinc carboxypeptidase;	IPR000834: Peptidase M14, carboxypeptidase A; IPR015567: Peptidase M14B, caboxypeptidase D;	FBpp0311071	silver	-	Required for the proper melanization and sclerotization of the cuticle.	12.4852	48.0402	86.298
Hydrolase	KWMTBOMO10376	337	cathepsin B precursor [Bombyx mori]	PF08127: Peptidase family C1 propeptide; PF00112: Papain family cysteine protease;	IPR000169: Cysteine peptidase, cysteine active site; IPR000668: Peptidase C1A, papain C-terminal; IPR012599: Peptidase C1A, propeptide; IPR025660: Cysteine peptidase, histidine active site; IPR025661: Cysteine peptidase, asparagine active site; IPR038765: Papain-like cysteine peptidase superfamily;	FBpp0311925	Cathepsin B	Cathepsin B1 (CtsB1) encodes a papain-like cysteine proteinase involved in lysosomal protein degradation. [Date last reviewed: 2019-03-07]	-	415.683	1584.55	850.428
Hydrolase	KWMTBOMO01924	543	chitin deacetylase 1 [Bombyx mori]	PF01607: Chitin binding Peritrophin-A domain; PF00057: Low-density lipoprotein receptor domain class A;	IPR002172: Low-density lipoprotein (LDL) receptor class A repeat; IPR002557: Chitin binding domain; IPR011330: Glycoside hydrolase/deacetylase, beta/alpha-barrel; IPR023415: Low-density lipoprotein (LDL) receptor class A, conserved site; IPR036055: LDL receptor-like superfamily; IPR036508: Chitin binding domain superfamily;	FBpp0311365	vermiform	vermiform (verm) encodes a chitin deacetylase-like protein that is secreted by tracheal cells and accumulates in the embryonic tracheal lumen. Its functions include cuticle development and tracheal tube size control. [Date last reviewed: 2019-03-21]	-	611.52	2497.2	1111.53
Hydrolase	KWMTBOMO04135	555	chitinase precursor [Bombyx mori]	PF08329: Chitinase A, N-terminal domain; PF00704: Glycosyl hydrolases family 18;	IPR001223: Glycoside hydrolase family 18, catalytic domain; IPR001579: Glycosyl hydrolases family 18 (GH18) active site; IPR011583: Chitinase II; IPR013540: Chitinase A N-terminal; IPR013783: Immunoglobulin-like fold; IPR014756: Immunoglobulin E-set; IPR017853: Glycoside hydrolase superfamily; IPR022409: PKD/Chitinase domain; IPR029070: Chitinase insertion domain superfamily;	FBpp0072985	Chitinase 7	Chitinase 7 (Cht7) encodes an enzyme involved in cuticle development, ecdysis and wound healing. [Date last reviewed: 2019-07-11]	-	7417.56	46.0569	155.616
Hydrolase	KWMTBOMO04173	396	clip domain serine protease 4 isoform X1 [Bombyx mori]	PF00089: Trypsin; PF12032: Regulatory CLIP domain of proteinases;	IPR001254: Serine proteases, trypsin domain; IPR009003: Peptidase S1, PA clan; IPR018114: Serine proteases, trypsin family, histidine active site; IPR022700: Proteinase, regulatory CLIP domain; IPR038565: Proteinase, regulatory CLIP domain superfamily; IPR043504: Peptidase S1, PA clan, chymotrypsin-like fold;	FBpp0304903	-	-	-	3.22167	9.04339	0.958361
Hydrolase	KWMTBOMO09510	496	CLIP domain-containing serine protease 14D isoform X1 [Bombyx mori]	PF00089: Trypsin; PF16030: Serine protease gd N-terminus;	IPR043504: Peptidase S1, PA clan, chymotrypsin-like fold; IPR009003: Peptidase S1, PA clan; IPR001254: Serine proteases, trypsin domain; IPR031986: Serine protease gd, N-terminal domain; IPR018114: Serine proteases, trypsin family, histidine active site; IPR001314: Peptidase S1A, chymotrypsin family;	FBpp0082362	-	-	-	28.5621	5.50765	23.2095
Hydrolase	KWMTBOMO15224	369	CLIP domain-containing serine protease 2 isoform X2 [Bombyx mori]	PF00089: Trypsin; PF12032: Regulatory CLIP domain of proteinases;	IPR001254: Serine proteases, trypsin domain; IPR001314: Peptidase S1A, chymotrypsin family; IPR022700: Proteinase, regulatory CLIP domain; IPR033116: Serine proteases, trypsin family, serine active site; IPR043504: Peptidase S1, PA clan, chymotrypsin-like fold; IPR018114: Serine proteases, trypsin family, histidine active site; IPR009003: Peptidase S1, PA clan; IPR038565: Proteinase, regulatory C…	FBpp0082539	easter	easter (ea) encodes a secreted serine protease that upon activation by the product of snk cleaves the ligand of the Toll pathway encoded by spz during early embryonic development. This ea role is restricted to the dorso-ventral patterning of the embryo. [Date last reviewed: 2019-03-07]	Component of the extracellular signaling pathway that establishes the dorsal-ventral pathway of the embryo (PubMed:9477324, PubMed:2107028, PubMed:12493753). Three proteases; ndl, gd and snk process easter to create active easter (PubMed:9477324). Active easter defines cell identities along the dorsal-ventral continuum by activating the spz ligand for the Tl receptor in the ventral region of the …	16.729	47.6588	50.2463
Hydrolase	KWMTBOMO16361	250	CLIP domain-containing serine protease 2-like [Bombyx mori]	PF00089: Trypsin;	IPR043504: Peptidase S1, PA clan, chymotrypsin-like fold; IPR001314: Peptidase S1A, chymotrypsin family; IPR033116: Serine proteases, trypsin family, serine active site; IPR001254: Serine proteases, trypsin domain; IPR018114: Serine proteases, trypsin family, histidine active site; IPR009003: Peptidase S1, PA clan;	FBpp0083832	Spatzle-Processing Enzyme	Spatzle-Processing Enzyme (SPE) encodes a secreted serine protease that participates in the cleavage of the Toll ligand encoded by spz during the immune response, leading to Toll pathway activation in the fat body and haemocytes. [Date last reviewed: 2019-03-14]	Endopeptidase which plays a key role in innate immunity by cleaving Tl ligand spz and thereby activating the Toll pathway in response to fungal and Gram-positive bacterial infections (PubMed:16631589, PubMed:16399077, PubMed:18724373, PubMed:26843333, PubMed:16996061). Acts downstream of pathogen recognition receptors PGRP-SA and GNBP1 and protease grass in response to Gram-positive bacterial inf…	3.71163	22.2063	0.689007
Hydrolase	KWMTBOMO15225	427	CLIP domain-containing serine protease 2-like [Bombyx mori]	PF00089: Trypsin; PF12032: Regulatory CLIP domain of proteinases;	IPR022700: Proteinase, regulatory CLIP domain; IPR043504: Peptidase S1, PA clan, chymotrypsin-like fold; IPR001254: Serine proteases, trypsin domain; IPR001314: Peptidase S1A, chymotrypsin family; IPR038565: Proteinase, regulatory CLIP domain superfamily; IPR018114: Serine proteases, trypsin family, histidine active site; IPR009003: Peptidase S1, PA clan; IPR033116: Serine proteases, trypsin fami…	FBpp0078543	Melanization Protease 1	Melanization Protease 1 (MP1) encodes a serine protease which plays an essential role in the melanization immune response, by acting downstream of Sp7 to activate PPO1. It may function in diverse Hayan-dependent PPO1-activating cascades that are negatively controlled by different serpin proteins: Spn27A in the hemolymph and Spn77Ba in the trachea. [Date last reviewed: 2020-01-16]	Serine protease which plays an essential role in the melanization immune response by acting downstream of sp7 to activate prophenoloxidase (PPO1) (PubMed:16861233). May function in diverse Hayan-dependent PPO1-activating cascades that are negatively controlled by different serpin proteins; Spn27A in the hemolymph and Spn77BA in the trachea (PubMed:18854145, PubMed:16861233). Regulation of melaniz…	94.8515	25.5822	78.7527
Hydrolase	KWMTBOMO10945	423	deoxyribonuclease-2-beta [Bombyx mori]	PF03265: Deoxyribonuclease II;	IPR004947: Deoxyribonuclease II;	FBpp0082962	Deoxyribonuclease II	Deoxyribonuclease II (DNaseII) encodes an ubiquitous endonuclease that hydrolyzes DNA without sequence specificity, generating nucleotides with 3'-phosphate. It is localized in lysosomes, and essential for degrading nuclear DNA of the engulfed apoptotic cells. DNase II is also responsible to digest mitochondrial DNA during autophagy. [Date last reviewed: 2019-03-07]	-	39.2519	22.6424	163.233
Hydrolase	KWMTBOMO05230	920	disintegrin and metalloproteinase domain-containing protein 10 [Bombyx mori]	PF00200: Disintegrin; PF13574: Metallo-peptidase family M12B Reprolysin-like; PF01562: Reprolysin family propeptide;	IPR001590: Peptidase M12B, ADAM/reprolysin; IPR001762: Disintegrin domain; IPR002870: Peptidase M12B, propeptide; IPR024079: Metallopeptidase, catalytic domain superfamily; IPR036436: Disintegrin domain superfamily;	FBpp0309702	kuzbanian	kuzbanian (kuz) encodes an ADAM metalloendopeptidase that regulates activation of the receptors encoded by N and robo1 by cleavage. [Date last reviewed: 2019-09-26]	-	58.7544	23.1522	54.849
Hydrolase	KWMTBOMO13834	509	endochitinase A1-like [Bombyx mandarina]	-	IPR002350: Kazal domain;	FBpp0312502	-	-	-	4.52032	4.86165	0.440829
Hydrolase	KWMTBOMO13326	505	esterase B1 isoform X1 [Bombyx mori]	PF00135: Carboxylesterase family;	IPR019826: Carboxylesterase type B, active site; IPR029058: Alpha/Beta hydrolase fold; IPR002018: Carboxylesterase, type B;	FBpp0308684	-	-	-	5.21137	5.01768	156.877
Hydrolase	KWMTBOMO07611	545	esterase FE4-like [Bombyx mandarina]	PF00135: Carboxylesterase family;	IPR019826: Carboxylesterase type B, active site; IPR002018: Carboxylesterase, type B; IPR029058: Alpha/Beta hydrolase fold;	FBpp0308684	-	-	-	12.5801	593.503	0.190045
Hydrolase	KWMTBOMO09111	1394	extracellular sulfatase SULF-1 homolog isoform X1 [Bombyx mori]	PF00884: Sulfatase; PF12548: Sulfatase protein;	IPR000917: Sulfatase, N-terminal; IPR017850: Alkaline-phosphatase-like, core domain superfamily; IPR024607: Sulfatase, conserved site; IPR024609: Extracellular sulfatase, C-terminal;	FBpp0306755	Sulfated	Sulfated (Sulf1) encodes a heparan sulfate modifying enzyme, which extracellularly removes specific 6-O-sulfate groups from heparan sulfate in a post-synthetic manner. It regulates Wg signaling by reducing extracellular wg protein levels. It also regulates Hh signaling by acting as a positive regulator in cells producing the product of hh and a negative regulator in cells receiving the product of…	-	37.9869	10.6927	29.2573
Hydrolase	KWMTBOMO13997	341	fibroinase precursor [Bombyx mori]	PF00112: Papain family cysteine protease; PF08246: Cathepsin propeptide inhibitor domain (I29);	IPR000169: Cysteine peptidase, cysteine active site; IPR025661: Cysteine peptidase, asparagine active site; IPR025660: Cysteine peptidase, histidine active site; IPR000668: Peptidase C1A, papain C-terminal; IPR039417: Papain-like cysteine endopeptidase; IPR013201: Cathepsin propeptide inhibitor domain (I29); IPR038765: Papain-like cysteine peptidase superfamily;	FBpp0086719	Cysteine proteinase-1	-	Important for the overall degradation of proteins in lysosomes. Essential for adult male and female fertility. May play a role in digestion.	580.68	300.491	809.534
Hydrolase	KWMTBOMO14109	391	glucose-1-phosphatase [Bombyx mori]	-	IPR029033: Histidine phosphatase superfamily; IPR000560: Histidine phosphatase superfamily, clade-2;	FBpp0304039	-	-	-	0.241686	0.404806	5.20587
Hydrolase	KWMTBOMO02819	500	glucosidase precursor [Bombyx mori]	PF00232: Glycosyl hydrolase family 1;	IPR001360: Glycoside hydrolase family 1; IPR017853: Glycoside hydrolase superfamily; IPR018120: Glycoside hydrolase family 1, active site; IPR033132: Glycosyl hydrolases family 1, N-terminal conserved site;	FBpp0075080	-	-	-	2.5529	5.46367	3.2448
Hydrolase	KWMTBOMO09833	517	glucosylceramidase [Bombyx mori]	PF02055: Glycosyl hydrolase family 30 TIM-barrel domain; PF17189: Glycosyl hydrolase family 30 beta sandwich domain;	IPR001139: Glycoside hydrolase family 30; IPR013780: Glycosyl hydrolase, all-beta; IPR017853: Glycoside hydrolase superfamily; IPR033452: Glycosyl hydrolase family 30, beta sandwich domain; IPR033453: Glycosyl hydrolase family 30, TIM-barrel domain;	FBpp0306807	Glucocerebrosidase 1b	Glucocerebrosidase 1b (Gba1b) encodes a lysosomal acid beta glucocerebrosidase that catalyzes the hydrolysis of glucosylceramide to ceramide and glucose. [Date last reviewed: 2019-03-07]	-	7.83411	1.30194	3.93958
Hydrolase	KWMTBOMO09030	372	glycerophosphoryl diester phosphodiesterase [Bombyx mori]	PF03009: Glycerophosphoryl diester phosphodiesterase family;	IPR017946: PLC-like phosphodiesterase, TIM beta/alpha-barrel domain superfamily; IPR030395: Glycerophosphodiester phosphodiesterase domain;	FBpp0112980	Thrombospondin	Thrombospondin (Tsp) is expressed in embryonic tendons and is regulated by sr. The product of Tsp serves as a ligand for the integrin subunit encoded by if and is required for muscle adhesion to tendons. [Date last reviewed: 2019-03-14]	-	1.18532	21.4309	3.61645
Hydrolase	KWMTBOMO03996	389	hemocyte protease-1 [Bombyx mori]	PF00089: Trypsin;	IPR043504: Peptidase S1, PA clan, chymotrypsin-like fold; IPR022700: Proteinase, regulatory CLIP domain; IPR018114: Serine proteases, trypsin family, histidine active site; IPR009003: Peptidase S1, PA clan; IPR001254: Serine proteases, trypsin domain; IPR033116: Serine proteases, trypsin family, serine active site; IPR001314: Peptidase S1A, chymotrypsin family;	FBpp0074713	-	-	-	17.1262	54.98	44.4325
Hydrolase	KWMTBOMO05735	2863	hypothetical protein B5V51_1438 [Heliothis virescens]	PF00704: Glycosyl hydrolases family 18; PF01607: Chitin binding Peritrophin-A domain;	IPR001223: Glycoside hydrolase family 18, catalytic domain; IPR001579: Glycosyl hydrolases family 18 (GH18) active site; IPR002557: Chitin binding domain; IPR011583: Chitinase II; IPR017853: Glycoside hydrolase superfamily; IPR029070: Chitinase insertion domain superfamily; IPR036508: Chitin binding domain superfamily;	FBpp0110419	Chitinase 10	-	-	71.9268	0.831097	144.542
Hydrolase	KWMTBOMO13449	1864	hypothetical protein F3G63_33610, partial [Pseudomonas aeruginosa]	PF00078: Reverse transcriptase (RNA-dependent DNA polymerase); PF01826: Trypsin Inhibitor like cysteine rich domain; PF07530: Associated with zinc fingers; PF14529: Endonuclease-reverse transcriptase;	IPR002919: Trypsin Inhibitor-like, cysteine rich domain; IPR036691: Endonuclease/exonuclease/phosphatase superfamily; IPR000477: Reverse transcriptase domain; IPR005135: Endonuclease/exonuclease/phosphatase; IPR036084: Serine protease inhibitor-like superfamily; IPR001878: Zinc finger, CCHC-type; IPR006579: Pre-C2HC domain; IPR043502: DNA/RNA polymerase superfamily;	FBpp0304632	dumpy	dumpy (dpy) encodes an extracellular protein involved in epidermal-cuticle attachment, aposition of wing surfaces and trachea development. [Date last reviewed: 2019-09-26]	-	1.63405	0.893396	0.315281
Hydrolase	KWMTBOMO16456	561	integument esterase 1 precursor [Bombyx mori]	PF00135: Carboxylesterase family;	IPR002018: Carboxylesterase, type B; IPR029058: Alpha/Beta hydrolase fold; IPR019826: Carboxylesterase type B, active site;	FBpp0113027	-	-	-	57.457	153.284	1248.68
Hydrolase	KWMTBOMO08294	571	integument esterase 2 precursor [Bombyx mori]	PF00135: Carboxylesterase family;	IPR002018: Carboxylesterase, type B; IPR019826: Carboxylesterase type B, active site; IPR029058: Alpha/Beta hydrolase fold;	FBpp0307203	-	-	-	6.15595	46.8493	308.481
Hydrolase	KWMTBOMO14919	570	juvenile hormone esterase [Bombyx mori]	PF00135: Carboxylesterase family;	IPR002018: Carboxylesterase, type B; IPR019826: Carboxylesterase type B, active site; IPR029058: Alpha/Beta hydrolase fold;	FBpp0308684	-	-	-	24.5286	87.9224	29.6513
Hydrolase	KWMTBOMO01609	541	juvenile hormone esterase-like [Bombyx mandarina]	PF00135: Carboxylesterase family;	IPR029058: Alpha/Beta hydrolase fold; IPR019826: Carboxylesterase type B, active site; IPR002018: Carboxylesterase, type B;	FBpp0308684	-	-	-	3.55424	20.9334	18.4428
Hydrolase	KWMTBOMO14918	1073	juvenile hormone esterase-like [Bombyx mandarina]	PF00135: Carboxylesterase family;	IPR029058: Alpha/Beta hydrolase fold; IPR019826: Carboxylesterase type B, active site; IPR002018: Carboxylesterase, type B;	FBpp0311034	-	-	-	0.838024	1.64372	0.273742
Hydrolase	KWMTBOMO07711	531	juvenile hormone esterase-like precursor [Bombyx mori]	PF00135: Carboxylesterase family;	IPR029058: Alpha/Beta hydrolase fold; IPR002018: Carboxylesterase, type B;	FBpp0071604	cricklet	-	-	0.0593614	5.10802	0
Hydrolase	KWMTBOMO12723	258	kallikrein-1 [Bombyx mori]	PF00089: Trypsin;	IPR009003: Peptidase S1, PA clan; IPR001254: Serine proteases, trypsin domain; IPR043504: Peptidase S1, PA clan, chymotrypsin-like fold;	FBpp0076749	Jonah 65Aiii	-	-	0.0609658	1.68487	0.0667725
Hydrolase	KWMTBOMO09516	599	limulus clotting factor C isoform X2 [Bombyx mori]	PF16030: Serine protease gd N-terminus; PF00089: Trypsin;	IPR001254: Serine proteases, trypsin domain; IPR001314: Peptidase S1A, chymotrypsin family; IPR009003: Peptidase S1, PA clan; IPR018114: Serine proteases, trypsin family, histidine active site; IPR031986: Serine protease gd, N-terminal domain; IPR043504: Peptidase S1, PA clan, chymotrypsin-like fold;	FBpp0082363	-	-	-	96.0567	20.133	66.8992
Hydrolase	KWMTBOMO08746	423	lipase 1 [Bombyx mori]	PF04083: Partial alpha/beta-hydrolase lipase region;	IPR029058: Alpha/Beta hydrolase fold; IPR006693: Partial AB-hydrolase lipase domain; IPR025483: Lipase, eukaryotic;	FBpp0304062	Lipase 4	-	-	0	6.64303	0.0407879
Hydrolase	KWMTBOMO13292	480	lipase 3-like precursor [Bombyx mori]	PF04083: Partial alpha/beta-hydrolase lipase region;	IPR006693: Partial AB-hydrolase lipase domain; IPR029058: Alpha/Beta hydrolase fold;	FBpp0304062	Lipase 4	-	-	7.2221	4.08257	11.829
Hydrolase	KWMTBOMO15459	336	lipase member H-B isoform X1 [Bombyx mori]	PF00151: Lipase;	IPR000734: Triacylglycerol lipase family; IPR013818: Lipase/vitellogenin; IPR029058: Alpha/Beta hydrolase fold;	FBpp0309480	-	-	-	2.71759	0.824027	0.205271
Hydrolase	KWMTBOMO08248	442	LOW QUALITY PROTEIN: alpha-N-acetylgalactosaminidase [Bombyx mori]	PF16499: Alpha galactosidase A; PF17450: Alpha galactosidase A C-terminal beta sandwich domain;	IPR000111: Glycoside hydrolase family 27/36, conserved site; IPR002241: Glycoside hydrolase, family 27; IPR013780: Glycosyl hydrolase, all-beta; IPR013785: Aldolase-type TIM barrel; IPR017853: Glycoside hydrolase superfamily; IPR035373: Alpha galactosidase A, C-terminal beta-sandwich domain;	FBpp0079549	-	-	-	12.404	133.028	16.24
Hydrolase	KWMTBOMO15560	507	LOW QUALITY PROTEIN: lactase-phlorizin hydrolase [Bombyx mori]	PF00232: Glycosyl hydrolase family 1;	IPR017853: Glycoside hydrolase superfamily; IPR001360: Glycoside hydrolase family 1; IPR033132: Glycosyl hydrolases family 1, N-terminal conserved site;	FBpp0075080	-	-	-	0.683825	0.741879	3.06391
Hydrolase	KWMTBOMO02702	524	LOW QUALITY PROTEIN: proclotting enzyme [Bombyx mori]	PF00089: Trypsin;	IPR001254: Serine proteases, trypsin domain; IPR001314: Peptidase S1A, chymotrypsin family; IPR009003: Peptidase S1, PA clan; IPR018114: Serine proteases, trypsin family, histidine active site; IPR022700: Proteinase, regulatory CLIP domain; IPR033116: Serine proteases, trypsin family, serine active site; IPR043504: Peptidase S1, PA clan, chymotrypsin-like fold;	FBpp0294007	lethal (2) k05911	-	-	1522.17	40.6156	602.163
Hydrolase	KWMTBOMO10092	578	LOW QUALITY PROTEIN: uncharacterized protein LOC114241330 [Bombyx mandarina]	PF01204: Trehalase;	IPR001661: Glycoside hydrolase, family 37; IPR008928: Six-hairpin glycosidase superfamily; IPR012341: Six-hairpin glycosidase-like superfamily; IPR018232: Glycoside hydrolase, family 37, conserved site;	FBpp0304696	Trehalase	Trehalase (Treh) encodes an enzyme that hydrolyzes the the disaccharide trehalose to two molecules of glucose in either the cytoplasm or the extracellular space. [Date last reviewed: 2018-09-20]	-	1.36357	1.33607	0.328557
Hydrolase	KWMTBOMO06106	1057	lysosomal alpha-mannosidase [Bombyx mori]	PF01074: Glycosyl hydrolases family 38 N-terminal domain; PF09261: Alpha mannosidase middle domain; PF07748: Glycosyl hydrolases family 38 C-terminal domain; PF17677: Glycosyl hydrolases family 38 C-terminal beta sandwich domain;	IPR000602: Glycoside hydrolase family 38, N-terminal domain; IPR011013: Galactose mutarotase-like domain superfamily; IPR011330: Glycoside hydrolase/deacetylase, beta/alpha-barrel; IPR011682: Glycosyl hydrolase family 38, C-terminal; IPR013780: Glycosyl hydrolase, all-beta; IPR015341: Glycoside hydrolase family 38, central domain; IPR027291: Glycoside hydrolase 38, N-terminal domain superfamily; …	FBpp0079620	Lysosomal alpha-mannosidase II	Lysosomal α-mannosidase II (LManII) encodes a mannosyl-oligosaccharide 1,2-alpha-mannosidase involved in the degradation of asparagine-linked carbohydrates of glycoproteins. [Date last reviewed: 2019-09-12]	-	78.4881	30.0532	57.1129
Hydrolase	KWMTBOMO10872	365	melanization protease 1 isoform X1 [Bombyx mori]	PF12032: Regulatory CLIP domain of proteinases; PF00089: Trypsin;	IPR001254: Serine proteases, trypsin domain; IPR001314: Peptidase S1A, chymotrypsin family; IPR009003: Peptidase S1, PA clan; IPR018114: Serine proteases, trypsin family, histidine active site; IPR022700: Proteinase, regulatory CLIP domain; IPR038565: Proteinase, regulatory CLIP domain superfamily; IPR043504: Peptidase S1, PA clan, chymotrypsin-like fold;	FBpp0080715	-	-	-	5.73795	9.15902	1.27579
Hydrolase	KWMTBOMO04771	2398	mucin-5AC [Bombyx mandarina]	PF00704: Glycosyl hydrolases family 18; PF01607: Chitin binding Peritrophin-A domain;	IPR001223: Glycoside hydrolase family 18, catalytic domain; IPR001579: Glycosyl hydrolases family 18 (GH18) active site; IPR002557: Chitin binding domain; IPR011583: Chitinase II; IPR017853: Glycoside hydrolase superfamily; IPR029070: Chitinase insertion domain superfamily; IPR036508: Chitin binding domain superfamily;	FBpp0298362	Chitinase 6	Chitinase 6 (Cht6) encodes an enzyme involved in ecdysis. [Date last reviewed: 2019-07-11]	-	1.07286	6.87091	5.43548
Hydrolase	KWMTBOMO10492	392	multiple inositol polyphosphate phosphatase 1 isoform X2 [Bombyx mori]	PF00328: Histidine phosphatase superfamily (branch 2);	IPR000560: Histidine phosphatase superfamily, clade-2; IPR029033: Histidine phosphatase superfamily;	FBpp0311799	Multiple inositol polyphosphate phosphatase 1	Multiple inositol polyphosphate phosphatase 1 (Mipp1) encodes a highly conserved extracellular enzyme that removes phosphates from inositol polyphosphates (IP6, IP5 and IP4) to form IP3. The Mipp1 product functions extracellularly to promote filopodia formation. Its enzymatic activity and localization are both key during tracheal cell migration. [Date last reviewed: 2018-10-18]	Acts as a phosphoinositide 5- and phosphoinositide 6-phosphatase and regulates cellular levels of inositol pentakisphosphate (InsP5) and inositol hexakisphosphate (InsP6) (PubMed:26628373). Also acts as a 2,3-bisphosphoglycerate 3-phosphatase, by mediating the dephosphorylation of 2,3-bisphosphoglycerate (2,3-BPG) to produce phospho-D-glycerate without formation of 3-phosphoglycerate (By similari…	17.3169	6.66231	2.81634
Hydrolase	KWMTBOMO13063	428	multiple inositol polyphosphate phosphatase 1-like [Bombyx mandarina]	PF00328: Histidine phosphatase superfamily (branch 2);	IPR000560: Histidine phosphatase superfamily, clade-2; IPR016274: Histidine acid phosphatase, eukaryotic; IPR029033: Histidine phosphatase superfamily;	FBpp0311799	Multiple inositol polyphosphate phosphatase 1	Multiple inositol polyphosphate phosphatase 1 (Mipp1) encodes a highly conserved extracellular enzyme that removes phosphates from inositol polyphosphates (IP6, IP5 and IP4) to form IP3. The Mipp1 product functions extracellularly to promote filopodia formation. Its enzymatic activity and localization are both key during tracheal cell migration. [Date last reviewed: 2018-10-18]	Acts as a phosphoinositide 5- and phosphoinositide 6-phosphatase and regulates cellular levels of inositol pentakisphosphate (InsP5) and inositol hexakisphosphate (InsP6) (PubMed:26628373). Also acts as a 2,3-bisphosphoglycerate 3-phosphatase, by mediating the dephosphorylation of 2,3-bisphosphoglycerate (2,3-BPG) to produce phospho-D-glycerate without formation of 3-phosphoglycerate (By similari…	0.404875	5.6871	3.225
Hydrolase	KWMTBOMO04269	454	multiple inositol polyphosphate phosphatase 1-like [Bombyx mori]	PF00328: Histidine phosphatase superfamily (branch 2);	IPR000560: Histidine phosphatase superfamily, clade-2; IPR016274: Histidine acid phosphatase, eukaryotic; IPR029033: Histidine phosphatase superfamily;	FBpp0311799	Multiple inositol polyphosphate phosphatase 1	Multiple inositol polyphosphate phosphatase 1 (Mipp1) encodes a highly conserved extracellular enzyme that removes phosphates from inositol polyphosphates (IP6, IP5 and IP4) to form IP3. The Mipp1 product functions extracellularly to promote filopodia formation. Its enzymatic activity and localization are both key during tracheal cell migration. [Date last reviewed: 2018-10-18]	Acts as a phosphoinositide 5- and phosphoinositide 6-phosphatase and regulates cellular levels of inositol pentakisphosphate (InsP5) and inositol hexakisphosphate (InsP6) (PubMed:26628373). Also acts as a 2,3-bisphosphoglycerate 3-phosphatase, by mediating the dephosphorylation of 2,3-bisphosphoglycerate (2,3-BPG) to produce phospho-D-glycerate without formation of 3-phosphoglycerate (By similari…	0.0347036	0.174378	1.21629
Hydrolase	KWMTBOMO02623	529	myrosinase 1 [Bombyx mori]	PF00232: Glycosyl hydrolase family 1;	IPR001360: Glycoside hydrolase family 1; IPR017853: Glycoside hydrolase superfamily;	FBpp0075080	-	-	-	25.294	78.8181	40.8532
Hydrolase	KWMTBOMO15791	507	myrosinase 1 [Bombyx mori]	PF00232: Glycosyl hydrolase family 1;	IPR001360: Glycoside hydrolase family 1; IPR017853: Glycoside hydrolase superfamily; IPR033132: Glycosyl hydrolases family 1, N-terminal conserved site;	FBpp0075080	-	-	-	54.3019	19.6012	31.0817
Hydrolase	KWMTBOMO03129	500	myrosinase 1 [Bombyx mori]	PF00232: Glycosyl hydrolase family 1;	IPR001360: Glycoside hydrolase family 1; IPR017853: Glycoside hydrolase superfamily; IPR018120: Glycoside hydrolase family 1, active site; IPR033132: Glycosyl hydrolases family 1, N-terminal conserved site;	FBpp0075080	-	-	-	317.883	21.142	36.176
Hydrolase	KWMTBOMO12236	495	myrosinase 1 isoform X1 [Bombyx mori]	PF00232: Glycosyl hydrolase family 1;	IPR001360: Glycoside hydrolase family 1; IPR017853: Glycoside hydrolase superfamily; IPR033132: Glycosyl hydrolases family 1, N-terminal conserved site;	FBpp0075080	-	-	-	0.732204	2.83936	1.29008
Hydrolase	KWMTBOMO05183	521	myrosinase 1 isoform X1 [Bombyx mori]	PF00232: Glycosyl hydrolase family 1;	IPR001360: Glycoside hydrolase family 1; IPR017853: Glycoside hydrolase superfamily; IPR018120: Glycoside hydrolase family 1, active site; IPR033132: Glycosyl hydrolases family 1, N-terminal conserved site;	FBpp0075080	-	-	-	0.0604986	0.0379991	30.1155
Hydrolase	KWMTBOMO12393	718	neuroendocrine convertase 1 [Bombyx mori]	PF16470: Peptidase S8 pro-domain; PF00082: Subtilase family; PF01483: Proprotein convertase P-domain;	IPR000209: Peptidase S8/S53 domain; IPR002884: P domain; IPR008979: Galactose-binding-like domain superfamily; IPR015500: Peptidase S8, subtilisin-related; IPR022398: Peptidase S8, subtilisin, His-active site; IPR023827: Peptidase S8, subtilisin, Asp-active site; IPR023828: Peptidase S8, subtilisin, Ser-active site; IPR032815: Peptidase S8, pro-domain; IPR034182: Kexin/furin catalytic domain; IPR…	FBpp0307777	Furin 1	-	Furin is likely to represent the ubiquitous endoprotease activity within constitutive secretory pathways and capable of cleavage at the RX(K/R)R consensus motif.	2.85496	0.744866	1.41912
Hydrolase	KWMTBOMO07018	693	neutral ceramidase isoform X1 [Bombyx mori]	PF04734: Neutral/alkaline non-lysosomal ceramidase, N-terminal; PF17048: Neutral/alkaline non-lysosomal ceramidase, C-terminal;	IPR006823: Neutral/alkaline nonlysosomal ceramidase; IPR031329: Neutral/alkaline non-lysosomal ceramidase, N-terminal; IPR031331: Neutral/alkaline non-lysosomal ceramidase, C-terminal; IPR038445: Neutral ceramidase, C-terminal domain superfamily;	FBpp0303775	Ceramidase	Ceramidase (CDase) encodes a protein that has a cell non-autonomous function in maintaining membrane homeostasis. CDase targeted over-expression suppresses retinal degeneration in certain photoreceptor degeneration mutants. [Date last reviewed: 2019-03-07]	Hydrolyzes the sphingolipid ceramide into sphingosine and free fatty acid at an optimal pH of 6.5-7.5. Acts as a key regulator of sphingolipid signaling metabolites by generating sphingosine at the cell surface. Regulates synaptic vesicle exocytosis and trafficking by controlling presynaptic terminal sphingolipid composition.	31.8988	11.0039	18.864
Hydrolase	KWMTBOMO10042	514	N-sulphoglucosamine sulphohydrolase [Bombyx mori]	PF00884: Sulfatase;	IPR000917: Sulfatase, N-terminal; IPR017850: Alkaline-phosphatase-like, core domain superfamily; IPR024607: Sulfatase, conserved site; IPR032506: Domain of unknown function DUF4976;	FBpp0083138	N-sulfoglucosamine sulfohydrolase	-	-	55.2502	15.6758	5.97737
Hydrolase	KWMTBOMO09169	504	pancreatic triacylglycerol lipase isoform X2 [Bombyx mori]	PF00151: Lipase;	IPR029058: Alpha/Beta hydrolase fold; IPR033906: Lipase, N-terminal; IPR013818: Lipase/vitellogenin; IPR000734: Triacylglycerol lipase family;	FBpp0310637	-	-	-	38.7406	7.2272	208.419
Hydrolase	KWMTBOMO14544	239	phenoloxidase-activating factor 2 [Bombyx mori]	-	IPR009003: Peptidase S1, PA clan; IPR043504: Peptidase S1, PA clan, chymotrypsin-like fold;	FBpp0311172	-	-	-	296.92	51.0764	60.0969
Hydrolase	KWMTBOMO05361	405	phospholipase B1, membrane-associated [Bombyx mori]	PF00657: GDSL-like Lipase/Acylhydrolase;	IPR001087: GDSL lipase/esterase; IPR035547: Phospholipase B; IPR036514: SGNH hydrolase superfamily; IPR038885: Phospholipase B1, membrane-associated;	FBpp0304946	-	-	-	1.63346	36.3	1.87423
Hydrolase	KWMTBOMO12408	573	plasma kallikrein-like isoform X1 [Bombyx mori]	PF00089: Trypsin;	IPR001254: Serine proteases, trypsin domain; IPR001314: Peptidase S1A, chymotrypsin family; IPR009003: Peptidase S1, PA clan; IPR018114: Serine proteases, trypsin family, histidine active site; IPR033116: Serine proteases, trypsin family, serine active site; IPR043504: Peptidase S1, PA clan, chymotrypsin-like fold;	FBpp0304874	Serine Protease Immune Response Integrator	-	-	23.7677	52.6989	61.0113
Hydrolase	KWMTBOMO02807	349	poly(U)-specific endoribonuclease homolog [Bombyx mori]	PF09412: Endoribonuclease XendoU;	IPR037227: Endoribonuclease EndoU-like; IPR039787: Poly(U)-specific endoribonuclease; IPR018998: EndoU ribonuclease, C-terminal;	FBpp0310188	-	-	Endoribonuclease.	140.758	107.508	54.5504
Hydrolase	KWMTBOMO01267	819	probable protein phosphatase DDB_G0282105 [Bombyx mori]	-	-	FBpp0079227	Mucin related 29B	-	-	0	0.0483793	3.10028
Hydrolase	KWMTBOMO04161	418	proclotting enzyme isoform X1 [Manduca sexta]	PF00089: Trypsin;	IPR001254: Serine proteases, trypsin domain; IPR009003: Peptidase S1, PA clan; IPR018114: Serine proteases, trypsin family, histidine active site; IPR022700: Proteinase, regulatory CLIP domain; IPR043504: Peptidase S1, PA clan, chymotrypsin-like fold;	FBpp0290431	-	-	-	0.64065	6.67496	0.288922
Hydrolase	KWMTBOMO08187	387	prostatic acid phosphatase isoform X1 [Bombyx mori]	PF00328: Histidine phosphatase superfamily (branch 2);	IPR000560: Histidine phosphatase superfamily, clade-2; IPR029033: Histidine phosphatase superfamily; IPR029630: Venom acid phosphatase Acph-1; IPR033379: Histidine acid phosphatase active site;	FBpp0305981	-	-	-	2.07551	0.766837	4.81381
Hydrolase	KWMTBOMO05834	477	putative alpha-L-fucosidase [Bombyx mori]	PF01120: Alpha-L-fucosidase; PF16757: Alpha-L-fucosidase C-terminal domain;	IPR000933: Glycoside hydrolase, family 29; IPR013780: Glycosyl hydrolase, all-beta; IPR016286: Alpha-L-fucosidase, metazoa-type; IPR017853: Glycoside hydrolase superfamily; IPR028755: Tissue alpha-L-fucosidase; IPR031919: Alpha-L-fucosidase, C-terminal;	FBpp0312400	alpha-L-fucosidase	α-L-fucosidase (Fuca) encodes an enzyme belonging to the family of hydrolases. It has also been identified as a transmembrane protein in the plasma-membrane of spermatozoa. Its roles include N-glycan degradation, glycan structure degradation, and is potentially involved in fertilization, particularly in initial sperm-egg recognition. [Date last reviewed: 2019-03-28]	Alpha-L-fucosidase is responsible for hydrolyzing the alpha-1,6-linked fucose joined to the reducing-end N-acetylglucosamine of the carbohydrate moieties of glycoproteins.	52.2264	13.0715	23.3361
Hydrolase	KWMTBOMO14932	555	putative phospholipase B-like 2 [Bombyx mori]	PF04916: Phospholipase B;	IPR007000: Phospholipase B-like;	FBpp0305772	lamina ancestor	-	Putative phospholipase (By similarity). Involved in the regulation of cellular plasticity in imaginal disks.	83.523	45.1294	122.583
Hydrolase	KWMTBOMO12069	1016	RNA-directed DNA polymerase [Acinetobacter baumannii]	PF00078: Reverse transcriptase (RNA-dependent DNA polymerase); PF15868: Transcription activator MBF2;	IPR036691: Endonuclease/exonuclease/phosphatase superfamily; IPR031734: Transcription activator MBF2; IPR000477: Reverse transcriptase domain; IPR043502: DNA/RNA polymerase superfamily;	FBpp0070181	-	-	-	0.077631	1.28726	1.13933
Hydrolase	KWMTBOMO14032	1818	scarface [Bombyx mori]	PF18399: Clip-domain serine protease homolog Scarface; PF00089: Trypsin;	IPR001254: Serine proteases, trypsin domain; IPR009003: Peptidase S1, PA clan; IPR040973: Inactive serine protease scarface, clip-domain; IPR043504: Peptidase S1, PA clan, chymotrypsin-like fold;	FBpp0085397	scarface	-	Inactive serine protease that plays a role in germ-band retraction and dorsal closure morphogenesis in embryogenesis; contributes to amnioserosa attachment and epithelial apico-basal polarity by regulating the localization of laminin LanA on the apical side of the amnioserosa epithelium (PubMed:28628612, PubMed:20379222). Contributes to epithelial morphogenesis probably by regulating the bsk/JNK …	1.06772	56.6386	14.6795
Hydrolase	KWMTBOMO03303	283	scolexin precursor [Bombyx mori]	PF00089: Trypsin;	IPR001254: Serine proteases, trypsin domain; IPR001314: Peptidase S1A, chymotrypsin family; IPR009003: Peptidase S1, PA clan; IPR018114: Serine proteases, trypsin family, histidine active site; IPR043504: Peptidase S1, PA clan, chymotrypsin-like fold;	FBpp0077252	-	-	-	42.5333	316.181	95.0565
Hydrolase	KWMTBOMO09504	485	serine protease 42 [Bombyx mori]	PF16030: Serine protease gd N-terminus; PF00089: Trypsin;	IPR001254: Serine proteases, trypsin domain; IPR001314: Peptidase S1A, chymotrypsin family; IPR009003: Peptidase S1, PA clan; IPR031986: Serine protease gd, N-terminal domain; IPR043504: Peptidase S1, PA clan, chymotrypsin-like fold;	FBpp0082362	-	-	-	62.3808	63.5063	419.684
Hydrolase	KWMTBOMO07132	185	serine protease 7 [Bombyx mori]	PF12032: Regulatory CLIP domain of proteinases; PF00089: Trypsin;	IPR001254: Serine proteases, trypsin domain; IPR009003: Peptidase S1, PA clan; IPR018114: Serine proteases, trypsin family, histidine active site; IPR022700: Proteinase, regulatory CLIP domain; IPR038565: Proteinase, regulatory CLIP domain superfamily; IPR043504: Peptidase S1, PA clan, chymotrypsin-like fold;	FBpp0308322	Serine protease 7	Serine protease 7 (Sp7) encodes a hemolymphatic serine protease involved in the activation of the melanization cascade. [Date last reviewed: 2019-03-14]	Serine protease which, by cleaving and activating prophenoloxidase (PPO1) after immune challenge, plays an essential role in the melanization immune response to septic wounding (PubMed:16256951, PubMed:16322759, PubMed:19071960, PubMed:24260243, PubMed:16861233). May function in diverse Hayan-dependent PPO1-activating cascades that are negatively controlled by different serpin proteins; Spn27A in…	15.4506	107.389	42.7703
Hydrolase	KWMTBOMO12405	397	serine protease 7 precursor [Bombyx mori]	PF00089: Trypsin;	IPR001254: Serine proteases, trypsin domain; IPR001314: Peptidase S1A, chymotrypsin family; IPR009003: Peptidase S1, PA clan; IPR018114: Serine proteases, trypsin family, histidine active site; IPR033116: Serine proteases, trypsin family, serine active site; IPR043504: Peptidase S1, PA clan, chymotrypsin-like fold;	FBpp0309794	Hayan	Hayan (Hayan) encodes a hemolymphatic serine protease involved in the activation of the melanization cascade. It is thought to directly cleave the prophenoloxidases encoded by PPO1 and/or PPO2. [Date last reviewed: 2019-03-07]	Serine protease which, by converting prophenoloxidase 1 (PPO1) into its active form, plays an essential role in the melanization immune response to physical or septic wounding. May function in diverse PPO1-activating cascades that are negatively controlled by different serpin proteins; Spn27A and Spn28D in the hemolymph, and Spn28D and Spn77BA in the trachea. Also required in the systematic wound…	73.0393	39.6212	257.412
Hydrolase	KWMTBOMO14671	410	serine protease HP21 precursor [Bombyx mori]	PF00089: Trypsin;	IPR001254: Serine proteases, trypsin domain; IPR033116: Serine proteases, trypsin family, serine active site; IPR018114: Serine proteases, trypsin family, histidine active site; IPR022700: Proteinase, regulatory CLIP domain; IPR043504: Peptidase S1, PA clan, chymotrypsin-like fold; IPR009003: Peptidase S1, PA clan; IPR001314: Peptidase S1A, chymotrypsin family;	FBpp0311966	-	-	-	827.081	304.241	741.289
Hydrolase	KWMTBOMO12406	381	serine protease snake [Bombyx mori]	PF00089: Trypsin;	IPR001254: Serine proteases, trypsin domain; IPR018114: Serine proteases, trypsin family, histidine active site; IPR033116: Serine proteases, trypsin family, serine active site; IPR009003: Peptidase S1, PA clan; IPR043504: Peptidase S1, PA clan, chymotrypsin-like fold; IPR001314: Peptidase S1A, chymotrypsin family;	FBpp0111746	snake	snake (snk) encodes a secreted serine protease. It is a member of the protease cascade that generates the ligand that activates the receptor encoded by Tl. It contributes to establishment of the dorsal-ventral embryonic axis. [Date last reviewed: 2019-03-14]	Component of the extracellular signaling pathway that establishes the dorsal-ventral pathway of the embryo. Three proteases; ndl, gd and snk process easter to create active easter. Active easter defines cell identities along the dorsal-ventral continuum by activating the spz ligand for the Tl receptor in the ventral region of the embryo.	16.4928	21.7048	134.595
Hydrolase	KWMTBOMO06136	401	serine protease snake [Bombyx mori]	PF00089: Trypsin;	IPR001254: Serine proteases, trypsin domain; IPR001314: Peptidase S1A, chymotrypsin family; IPR009003: Peptidase S1, PA clan; IPR018114: Serine proteases, trypsin family, histidine active site; IPR022700: Proteinase, regulatory CLIP domain; IPR033116: Serine proteases, trypsin family, serine active site; IPR043504: Peptidase S1, PA clan, chymotrypsin-like fold;	FBpp0111746	snake	snake (snk) encodes a secreted serine protease. It is a member of the protease cascade that generates the ligand that activates the receptor encoded by Tl. It contributes to establishment of the dorsal-ventral embryonic axis. [Date last reviewed: 2019-03-14]	Component of the extracellular signaling pathway that establishes the dorsal-ventral pathway of the embryo. Three proteases; ndl, gd and snk process easter to create active easter. Active easter defines cell identities along the dorsal-ventral continuum by activating the spz ligand for the Tl receptor in the ventral region of the embryo.	38.3363	3.05921	32.222
Hydrolase	KWMTBOMO03334	309	serine proteinase stubble [Bombyx mori]	PF00089: Trypsin;	IPR001254: Serine proteases, trypsin domain; IPR001314: Peptidase S1A, chymotrypsin family; IPR009003: Peptidase S1, PA clan; IPR018114: Serine proteases, trypsin family, histidine active site; IPR033116: Serine proteases, trypsin family, serine active site; IPR043504: Peptidase S1, PA clan, chymotrypsin-like fold;	FBpp0075456	-	-	-	62.3456	1.59964	4.8535
Hydrolase	KWMTBOMO12407	782	serine proteinase stubble isoform X1 [Bombyx mori]	PF00089: Trypsin;	IPR001254: Serine proteases, trypsin domain; IPR001314: Peptidase S1A, chymotrypsin family; IPR009003: Peptidase S1, PA clan; IPR018114: Serine proteases, trypsin family, histidine active site; IPR033116: Serine proteases, trypsin family, serine active site; IPR043504: Peptidase S1, PA clan, chymotrypsin-like fold;	FBpp0111746	snake	snake (snk) encodes a secreted serine protease. It is a member of the protease cascade that generates the ligand that activates the receptor encoded by Tl. It contributes to establishment of the dorsal-ventral embryonic axis. [Date last reviewed: 2019-03-14]	Component of the extracellular signaling pathway that establishes the dorsal-ventral pathway of the embryo. Three proteases; ndl, gd and snk process easter to create active easter. Active easter defines cell identities along the dorsal-ventral continuum by activating the spz ligand for the Tl receptor in the ventral region of the embryo.	92.4016	49.7534	154.984
Hydrolase	KWMTBOMO11876	392	silk gland derived serine protease 1 precursor [Bombyx mori]	PF00089: Trypsin; PF00431: CUB domain;	IPR001314: Peptidase S1A, chymotrypsin family; IPR035914: Spermadhesin, CUB domain superfamily; IPR000859: CUB domain; IPR001254: Serine proteases, trypsin domain; IPR009003: Peptidase S1, PA clan; IPR018114: Serine proteases, trypsin family, histidine active site; IPR043504: Peptidase S1, PA clan, chymotrypsin-like fold;	FBpp0087874	-	-	-	0	1.16086	0.0880105
Hydrolase	KWMTBOMO16386	374	transmembrane protease serine 11A [Bombyx mori]	PF00089: Trypsin;	IPR001254: Serine proteases, trypsin domain; IPR009003: Peptidase S1, PA clan; IPR043504: Peptidase S1, PA clan, chymotrypsin-like fold;	FBpp0086415	-	-	-	12.0005	0.211579	2.16752
Hydrolase	KWMTBOMO10093	579	trehalase precursor [Bombyx mori]	PF01204: Trehalase;	IPR001661: Glycoside hydrolase, family 37; IPR008928: Six-hairpin glycosidase superfamily; IPR012341: Six-hairpin glycosidase-like superfamily; IPR018232: Glycoside hydrolase, family 37, conserved site;	FBpp0304696	Trehalase	Trehalase (Treh) encodes an enzyme that hydrolyzes the the disaccharide trehalose to two molecules of glucose in either the cytoplasm or the extracellular space. [Date last reviewed: 2018-09-20]	-	0	1.12857	0.0894521
Hydrolase	KWMTBOMO03609	266	trypsin-4 isoform X1 [Bombyx mori]	PF00089: Trypsin;	IPR001254: Serine proteases, trypsin domain; IPR001314: Peptidase S1A, chymotrypsin family; IPR009003: Peptidase S1, PA clan; IPR018114: Serine proteases, trypsin family, histidine active site; IPR033116: Serine proteases, trypsin family, serine active site; IPR043504: Peptidase S1, PA clan, chymotrypsin-like fold;	FBpp0071657	tracheal-prostasin	-	-	1.77417	587.711	4.21017
Hydrolase	NEWGENE00368	291	trypsin-7-like [Bombyx mori]	PF00089: Trypsin;	IPR001314: Peptidase S1A, chymotrypsin family; IPR001254: Serine proteases, trypsin domain; IPR033116: Serine proteases, trypsin family, serine active site; IPR009003: Peptidase S1, PA clan; IPR043504: Peptidase S1, PA clan, chymotrypsin-like fold; IPR018114: Serine proteases, trypsin family, histidine active site;	FBpp0075456	-	-	-	8.76563	0.301681	4.24132
Hydrolase	KWMTBOMO16362	270	uncharacterized protein LOC101736833 [Bombyx mori]	PF00089: Trypsin;	IPR043504: Peptidase S1, PA clan, chymotrypsin-like fold; IPR001254: Serine proteases, trypsin domain; IPR018114: Serine proteases, trypsin family, histidine active site; IPR009003: Peptidase S1, PA clan; IPR001314: Peptidase S1A, chymotrypsin family;	FBpp0306655	easter	easter (ea) encodes a secreted serine protease that upon activation by the product of snk cleaves the ligand of the Toll pathway encoded by spz during early embryonic development. This ea role is restricted to the dorso-ventral patterning of the embryo. [Date last reviewed: 2019-03-07]	Component of the extracellular signaling pathway that establishes the dorsal-ventral pathway of the embryo (PubMed:9477324, PubMed:2107028, PubMed:12493753). Three proteases; ndl, gd and snk process easter to create active easter (PubMed:9477324). Active easter defines cell identities along the dorsal-ventral continuum by activating the spz ligand for the Tl receptor in the ventral region of the …	5.65182	4.7576	2.16974
Hydrolase	KWMTBOMO12317	592	uncharacterized protein LOC101737302 [Bombyx mori]	PF05826: Phospholipase A2;	IPR016090: Phospholipase A2 domain; IPR033113: Phospholipase A2, histidine active site; IPR036444: Phospholipase A2 domain superfamily;	FBpp0304595	-	-	-	2.21009	470.633	12.2196
Hydrolase	KWMTBOMO12335	1245	uncharacterized protein LOC101739363 isoform X1 [Bombyx mori]	PF00112: Papain family cysteine protease;	IPR000668: Peptidase C1A, papain C-terminal; IPR038765: Papain-like cysteine peptidase superfamily; IPR039417: Papain-like cysteine endopeptidase;	FBpp0075508	26-29kD-proteinase	-	-	1.47003	365.365	463.678
Hydrolase	KWMTBOMO16394	474	uncharacterized protein LOC101740361 isoform X1 [Bombyx mori]	PF00089: Trypsin;	IPR001254: Serine proteases, trypsin domain; IPR009003: Peptidase S1, PA clan; IPR043504: Peptidase S1, PA clan, chymotrypsin-like fold;	FBpp0308864	-	-	-	1.66212	3.54951	2.33015
Hydrolase	KWMTBOMO03398	261	uncharacterized protein LOC101742070 [Bombyx mori]	PF04199: Putative cyclase;	IPR007325: Kynurenine formamidase/cyclase-like; IPR037175: Kynurenine formamidase superfamily;	FBpp0305583	-	-	-	1.32589	16.3529	0.660079
Hydrolase	KWMTBOMO06700	815	uncharacterized protein LOC101746589 isoform X2 [Bombyx mori]	PF00089: Trypsin;	IPR001254: Serine proteases, trypsin domain; IPR001314: Peptidase S1A, chymotrypsin family; IPR009003: Peptidase S1, PA clan; IPR018114: Serine proteases, trypsin family, histidine active site; IPR043504: Peptidase S1, PA clan, chymotrypsin-like fold;	FBpp0075136	-	-	-	2.53494	436.965	1.29282
Hydrolase	KWMTBOMO09506	185	uncharacterized protein LOC101746666 [Bombyx mori]	PF16030: Serine protease gd N-terminus;	IPR031986: Serine protease gd, N-terminal domain;	FBpp0081206	-	-	-	141.432	114.321	593.949
Hydrolase	KWMTBOMO11016	1193	uncharacterized protein LOC105841986 isoform X1 [Bombyx mori]	-	IPR043504: Peptidase S1, PA clan, chymotrypsin-like fold; IPR009003: Peptidase S1, PA clan;	FBpp0076497	PAR-domain protein 1	PAR-domain protein 1 (Pdp1) encodes a member of the PAR domain bZip family of sequence-specific transcription factors. it regulates gene expression in muscles and in circadian clock neurons. [Date last reviewed: 2019-03-14]	-	1.21666	15.4498	2.04226
Hydrolase	KWMTBOMO14113	391	uncharacterized protein LOC114244178 [Bombyx mandarina]	-	IPR000560: Histidine phosphatase superfamily, clade-2; IPR029033: Histidine phosphatase superfamily;	FBpp0304039	-	-	-	46.1217	12.8526	9.39703
Hydrolase	KWMTBOMO06279	444	uncharacterized protein LOC114250468 isoform X1 [Bombyx mandarina]	PF00089: Trypsin;	IPR001254: Serine proteases, trypsin domain; IPR001314: Peptidase S1A, chymotrypsin family; IPR009003: Peptidase S1, PA clan; IPR018114: Serine proteases, trypsin family, histidine active site; IPR043504: Peptidase S1, PA clan, chymotrypsin-like fold;	FBpp0111746	snake	snake (snk) encodes a secreted serine protease. It is a member of the protease cascade that generates the ligand that activates the receptor encoded by Tl. It contributes to establishment of the dorsal-ventral embryonic axis. [Date last reviewed: 2019-03-14]	Component of the extracellular signaling pathway that establishes the dorsal-ventral pathway of the embryo. Three proteases; ndl, gd and snk process easter to create active easter. Active easter defines cell identities along the dorsal-ventral continuum by activating the spz ligand for the Tl receptor in the ventral region of the embryo.	96.9054	48.8979	125.333
Hydrolase	KWMTBOMO09593	515	vanin-like protein 1 [Bombyx mori]	PF00795: Carbon-nitrogen hydrolase; PF19018: Vanin C-terminal domain;	IPR003010: Carbon-nitrogen hydrolase; IPR040154: Biotinidase/VNN family; IPR036526: Carbon-nitrogen hydrolase superfamily; IPR043957: Vanin, C-terminal;	FBpp0070843	Biotinidase	Biotinidase (Btnd) encodes an enzyme that cleaves biocytin (biotin-ε-lysine), a normal product of carboxylase degradation, resulting in regeneration of free biotin. It has also been shown to have biotinyl transferase activity. [Date last reviewed: 2019-03-07]	-	77.9103	18.1826	69.1763
Hydrolase	KWMTBOMO09594	526	vanin-like protein 2 isoform X2 [Bombyx mori]	PF00795: Carbon-nitrogen hydrolase; PF19018: Vanin C-terminal domain;	IPR043957: Vanin, C-terminal; IPR003010: Carbon-nitrogen hydrolase; IPR036526: Carbon-nitrogen hydrolase superfamily; IPR040154: Biotinidase/VNN family;	FBpp0070845	-	-	-	62.2317	146.263	83.1231
Hydrolase	KWMTBOMO05064	551	venom carboxylesterase-6 isoform X1 [Bombyx mori]	PF00135: Carboxylesterase family;	IPR029058: Alpha/Beta hydrolase fold; IPR002018: Carboxylesterase, type B; IPR019826: Carboxylesterase type B, active site;	FBpp0308684	-	-	-	29.4063	14.4814	34.9641
Hydrolase	KWMTBOMO00342	572	venom carboxylesterase-6-like [Bombyx mandarina]	PF00135: Carboxylesterase family;	IPR019826: Carboxylesterase type B, active site; IPR029058: Alpha/Beta hydrolase fold; IPR002168: Lipase, GDXG, putative histidine active site; IPR002018: Carboxylesterase, type B; IPR019819: Carboxylesterase type B, conserved site;	FBpp0401489	-	-	-	3.49974	23.678	13.2497
Hydrolase	KWMTBOMO11311	559	venom carboxylesterase-6-like precursor [Bombyx mori]	PF00135: Carboxylesterase family;	IPR002018: Carboxylesterase, type B; IPR029058: Alpha/Beta hydrolase fold;	FBpp0308684	-	-	-	10.8839	49.8721	3.27352
Hydrolase	KWMTBOMO01844	738	venom dipeptidyl peptidase 4 [Bombyx mori]	PF00326: Prolyl oligopeptidase family; PF00930: Dipeptidyl peptidase IV (DPP IV) N-terminal region;	IPR038554: Dipeptidylpeptidase IV, N-terminal domain superfamily; IPR001375: Peptidase S9, prolyl oligopeptidase, catalytic domain; IPR029058: Alpha/Beta hydrolase fold; IPR002469: Dipeptidylpeptidase IV, N-terminal domain;	FBpp0305257	omega	omega (ome) encodes a dipeptidyl-peptidase. [Date last reviewed: 2019-09-12]	-	57.5838	20.6407	43.8787
Hydrolase	KWMTBOMO02235	505	venom serine carboxypeptidase [Bombyx mori]	PF00450: Serine carboxypeptidase;	IPR001563: Peptidase S10, serine carboxypeptidase; IPR018202: Serine carboxypeptidase, serine active site; IPR029058: Alpha/Beta hydrolase fold; IPR033124: Serine carboxypeptidases, histidine active site;	FBpp0291533	-	-	-	41.6598	12.4658	20.8486
Hydrolase	KWMTBOMO06235	674	xaa-Pro aminopeptidase ApepP isoform X1 [Bombyx mori]	PF00557: Metallopeptidase family M24; PF01321: Creatinase/Prolidase N-terminal domain; PF16188: C-terminal region of peptidase_M24; PF16189: Creatinase/Prolidase N-terminal domain;	IPR036005: Creatinase/aminopeptidase-like; IPR033740: Aminopeptidase P; IPR029149: Creatinase/Aminopeptidase P/Spt16, N-terminal; IPR000994: Peptidase M24; IPR000587: Creatinase, N-terminal; IPR032416: Peptidase M24, C-terminal domain;	FBpp0293470	Aminopeptidase P	-	Catalyzes the removal of a penultimate prolyl residue from the N-termini of peptides, such as Arg-Pro-Pro.	65.687	27.9754	28.6697
Immune-related protein	KWMTBOMO01825	166	immune-related protein 2 precursor [Bombyx mori]	PF02014: Reeler domain;	IPR002861: Reeler domain;	FBpp0310269	lethal (2) 34Fc	-	May have antimicrobial activity. A late response immune regulated gene that is negatively regulated by spz during the immune response.	5.76766	61.7633	1.65692
Immunoglobulin	KWMTBOMO15399	446	hemicentin-1 isoform X1 [Bombyx mori]	PF08205: CD80-like C2-set immunoglobulin domain; PF13927: Immunoglobulin domain;	IPR013783: Immunoglobulin-like fold; IPR007110: Immunoglobulin-like domain; IPR036179: Immunoglobulin-like domain superfamily; IPR003598: Immunoglobulin subtype 2; IPR013162: CD80-like, immunoglobulin C2-set; IPR003599: Immunoglobulin subtype;	FBpp0110103	sidestep III	-	-	3.21455	0.93187	4.10105
Immunoglobulin	KWMTBOMO14570	410	hemolin [Bombyx mori]	PF07679: Immunoglobulin I-set domain; PF13927: Immunoglobulin domain;	IPR003598: Immunoglobulin subtype 2; IPR003599: Immunoglobulin subtype; IPR007110: Immunoglobulin-like domain; IPR013098: Immunoglobulin I-set; IPR013783: Immunoglobulin-like fold; IPR036179: Immunoglobulin-like domain superfamily;	FBpp0305703	Neuroglian	Neuroglian (Nrg) encodes an immunoglobulin domain-containing cell adhesion molecule that mediates cell-cell adhesion by forming homo- or heterophilic interactions. The long isoform of the product of Nrg is neuron specific and plays roles in neurite outgrowth, axon guidance and synapse formation. The short isoform of the product of Nrg contributes to the formation of septate junctions in epithelia…	The long isoform may play a role in neural and glial cell adhesion in the developing embryo. The short isoform may be a more general cell adhesion molecule involved in other tissues and imaginal disk morphogenesis. Vital for embryonic development. Essential for septate junctions. Septate junctions, which are the equivalent of vertebrates tight junctions, are characterized by regular arrays of tra…	211.803	13.8028	94.4652
Immunoglobulin	KWMTBOMO00346	162	immunoglobulin domain-containing protein oig-4 [Bombyx mori]	PF07679: Immunoglobulin I-set domain;	IPR013783: Immunoglobulin-like fold; IPR007110: Immunoglobulin-like domain; IPR013098: Immunoglobulin I-set; IPR036179: Immunoglobulin-like domain superfamily; IPR003598: Immunoglobulin subtype 2;	FBpp0075895	noktochor	-	-	1.16246	5.71944	1.80368
Immunoglobulin	KWMTBOMO14381	285	irregular chiasm C-roughest protein [Bombyx mori]	PF07679: Immunoglobulin I-set domain; PF08205: CD80-like C2-set immunoglobulin domain;	IPR007110: Immunoglobulin-like domain; IPR013783: Immunoglobulin-like fold; IPR003598: Immunoglobulin subtype 2; IPR013098: Immunoglobulin I-set; IPR036179: Immunoglobulin-like domain superfamily; IPR013162: CD80-like, immunoglobulin C2-set; IPR003599: Immunoglobulin subtype;	FBpp0304768	kin of irre	kin of irre (kirre) encodes a transmembrane protein of the Ig superfamily that is involved in heterotypic interactions with the product of sns. Interactions with intracellular adaptors regulate cytoskeleton dynamics. Its biological roles include myoblast aggregation and fusion, nephrocyte diaphragm formation, and cell sorting in the eye and wing imaginal discs. [Date last reviewed: 2019-03-14]	-	4.74809	0.485485	0.907032
Immunoglobulin	KWMTBOMO07314	260	uncharacterized protein LOC101740585 isoform X1 [Bombyx mori]	PF07686: Immunoglobulin V-set domain;	IPR036179: Immunoglobulin-like domain superfamily; IPR003599: Immunoglobulin subtype; IPR013106: Immunoglobulin V-set domain; IPR013783: Immunoglobulin-like fold; IPR007110: Immunoglobulin-like domain;	FBpp0309161	beaten path IIIa	-	-	4.96089	49.4748	8.81269
Immunoglobulin	KWMTBOMO09022	410	uncharacterized protein LOC101741113 [Bombyx mori]	PF07679: Immunoglobulin I-set domain;	IPR003599: Immunoglobulin subtype; IPR007110: Immunoglobulin-like domain; IPR013098: Immunoglobulin I-set; IPR013783: Immunoglobulin-like fold; IPR015621: Interleukin-1 receptor family; IPR036179: Immunoglobulin-like domain superfamily;	FBpp0078557	Contactin	Contactin (Cont) encodes a GPI-anchored cell adhesion molecule. It interacts with the product of Nrx-IV in cis to organize septate junctions in epithelial cells and also between ensheathing glial cells and neurons. [Date last reviewed: 2019-03-07]	Required for organization of septate junctions and paracellular barrier functions. Septate junctions, which are the equivalent of vertebrates tight junctions, are characterized by regular arrays of transverse structures that span the intermembrane space and form a physical barrier to diffusion.	79.1044	12.2102	56.4687
Immunoglobulin	KWMTBOMO07408	276	uncharacterized protein LOC101744612 isoform X2 [Bombyx mori]	PF07686: Immunoglobulin V-set domain;	IPR007110: Immunoglobulin-like domain; IPR013783: Immunoglobulin-like fold; IPR013106: Immunoglobulin V-set domain; IPR036179: Immunoglobulin-like domain superfamily;	FBpp0309161	beaten path IIIa	-	-	16.1322	43.2514	14.2348
Insulin-related peptide binding protein	KWMTBOMO14288	260	IBP2 [Bombyx mori]	PF07679: Immunoglobulin I-set domain; PF13927: Immunoglobulin domain;	IPR013783: Immunoglobulin-like fold; IPR007110: Immunoglobulin-like domain; IPR003599: Immunoglobulin subtype; IPR013098: Immunoglobulin I-set; IPR003598: Immunoglobulin subtype 2; IPR036179: Immunoglobulin-like domain superfamily; IPR043204: Basigin-like;	FBpp0305746	Ecdysone-inducible gene L2	-	Essential developmental role during embryogenesis, in particular the normal development of the nervous system. May be involved in some aspect of cell adhesion.	1.14947	1.44396	7.88503
Isomerase	KWMTBOMO11511	205	peptidylprolyl isomerase B precursor [Bombyx mori]	PF00160: Cyclophilin type peptidyl-prolyl cis-trans isomerase/CLD;	IPR002130: Cyclophilin-type peptidyl-prolyl cis-trans isomerase domain; IPR020892: Cyclophilin-type peptidyl-prolyl cis-trans isomerase, conserved site; IPR029000: Cyclophilin-like domain superfamily;	FBpp0311613	-	-	-	2921.48	910.893	2170.57
Isomerase	KWMTBOMO06524	494	protein disulfide isomerase precursor [Bombyx mori]	PF00085: Thioredoxin; PF13848: Thioredoxin-like domain;	IPR005788: Disulphide isomerase; IPR005792: Protein disulphide isomerase; IPR013766: Thioredoxin domain; IPR017937: Thioredoxin, conserved site; IPR036249: Thioredoxin-like superfamily;	FBpp0312224	Protein disulfide isomerase	-	Participates in the folding of proteins containing disulfide bonds.	775.248	292.444	229.33
Isomerase	KWMTBOMO03002	491	protein disulfide-isomerase like protein ERp57 precursor [Bombyx mori]	PF00085: Thioredoxin; PF13848: Thioredoxin-like domain;	IPR005788: Disulphide isomerase; IPR005792: Protein disulphide isomerase; IPR013766: Thioredoxin domain; IPR017937: Thioredoxin, conserved site; IPR036249: Thioredoxin-like superfamily; IPR041868: Protein disulfide-isomerase A3, first redox inactive TRX-like domain b;	FBpp0087164	Endoplasmic reticulum p60	-	-	886.045	212.869	343.843
Juvenile hormone binding protein	KWMTBOMO13823	246	circadian clock-controlled protein daywake [Bombyx mori]	PF06585: Haemolymph juvenile hormone binding protein (JHBP);	IPR010562: Haemolymph juvenile hormone binding; IPR038606: Takeout superfamily;	FBpp0307590	-	-	-	0.0639277	79.6633	43.2702
Juvenile hormone binding protein	NEWGENE00750	260	circadian clock-controlled protein daywake [Bombyx mori]	PF06585: Haemolymph juvenile hormone binding protein (JHBP);	IPR010562: Haemolymph juvenile hormone binding; IPR038606: Takeout superfamily;	FBpp0100135	-	-	-	0.138241	835.291	0.807505
Juvenile hormone binding protein	KWMTBOMO13656	466	circadian clock-controlled protein-like [Bombyx mandarina]	PF06585: Haemolymph juvenile hormone binding protein (JHBP);	IPR010562: Haemolymph juvenile hormone binding; IPR038606: Takeout superfamily;	FBpp0082676	-	-	-	0.608614	0.0424743	148.907
Juvenile hormone binding protein	KWMTBOMO13811	243	hemolymph juvenile hormone binding protein precursor [Bombyx mori]	PF06585: Haemolymph juvenile hormone binding protein (JHBP);	IPR010562: Haemolymph juvenile hormone binding; IPR038606: Takeout superfamily;	FBpp0297107	-	-	-	130.333	175.43	274.791
Juvenile hormone binding protein	KWMTBOMO13821	257	juvenile hormone binding protein [Bombyx mori]	PF06585: Haemolymph juvenile hormone binding protein (JHBP);	IPR010562: Haemolymph juvenile hormone binding; IPR038606: Takeout superfamily;	FBpp0084184	-	-	-	0.306011	4.07474	50.9438
Juvenile hormone binding protein	KWMTBOMO13529	237	juvenile hormone binding protein an-0128 precursor [Bombyx mori]	PF06585: Haemolymph juvenile hormone binding protein (JHBP);	IPR010562: Haemolymph juvenile hormone binding; IPR038606: Takeout superfamily;	FBpp0308365	takeout	-	Participates in a novel circadian output pathway that conveys temporal and food status information to feeding-relevant metabolisms and activities. Involved in male courtship behavior. In the brain-associated fat body, transcription is enhanced by the dsx and fru male-specific isoforms and repressed by the dsx female-specific isoform.	14.3969	9.25102	3868.64
Juvenile hormone binding protein	KWMTBOMO02701	249	juvenile hormone binding protein an-0147 precursor [Bombyx mori]	PF06585: Haemolymph juvenile hormone binding protein (JHBP);	IPR010562: Haemolymph juvenile hormone binding; IPR038606: Takeout superfamily;	FBpp0080029	-	-	-	0.252642	6.42671	3.45881
Juvenile hormone binding protein	KWMTBOMO09215	245	juvenile hormone binding protein brP-1649 precursor [Bombyx mori]	PF06585: Haemolymph juvenile hormone binding protein (JHBP);	IPR010562: Haemolymph juvenile hormone binding; IPR038606: Takeout superfamily;	FBpp0297106	-	-	-	2526.42	29.9145	543.92
Juvenile hormone binding protein	KWMTBOMO07938	249	juvenile hormone binding protein brP-2095 precursor [Bombyx mori]	PF06585: Haemolymph juvenile hormone binding protein (JHBP);	IPR010562: Haemolymph juvenile hormone binding; IPR038606: Takeout superfamily;	FBpp0307590	-	-	-	206.535	369.893	625.008
Juvenile hormone binding protein	KWMTBOMO13812	250	juvenile hormone-binding protein [Bombyx mori]	-	IPR010562: Haemolymph juvenile hormone binding; IPR038606: Takeout superfamily;	FBpp0312197	Tyler	-	-	5056.68	262.84	2027.68
Juvenile hormone binding protein	KWMTBOMO09217	252	protein takeout [Bombyx mori]	PF06585: Haemolymph juvenile hormone binding protein (JHBP);	IPR010562: Haemolymph juvenile hormone binding; IPR038606: Takeout superfamily;	FBpp0307590	-	-	-	6.61563	0.862414	2.25575
Juvenile hormone binding protein	KWMTBOMO09407	246	protein takeout [Bombyx mori]	PF06585: Haemolymph juvenile hormone binding protein (JHBP);	IPR010562: Haemolymph juvenile hormone binding; IPR038606: Takeout superfamily;	FBpp0084027	-	-	-	17.2605	329.575	12.5329
Juvenile hormone binding protein	KWMTBOMO13527	236	protein takeout [Bombyx mori]	PF06585: Haemolymph juvenile hormone binding protein (JHBP);	IPR010562: Haemolymph juvenile hormone binding; IPR038606: Takeout superfamily;	FBpp0307590	-	-	-	21.9863	846.985	24.5182
Juvenile hormone binding protein	KWMTBOMO09223	258	protein takeout [Bombyx mori]	PF06585: Haemolymph juvenile hormone binding protein (JHBP);	IPR010562: Haemolymph juvenile hormone binding; IPR038606: Takeout superfamily;	FBpp0297106	-	-	-	0.487726	1143.8	56.9569
Juvenile hormone binding protein	KWMTBOMO13822	154	protein takeout [Bombyx mori]	PF06585: Haemolymph juvenile hormone binding protein (JHBP);	IPR010562: Haemolymph juvenile hormone binding; IPR038606: Takeout superfamily;	FBpp0078482	-	-	-	0.713103	1806.18	23.7654
Juvenile hormone binding protein	KWMTBOMO13854	239	uncharacterized protein LOC101738016 [Bombyx mori]	PF06585: Haemolymph juvenile hormone binding protein (JHBP);	IPR010562: Haemolymph juvenile hormone binding; IPR038606: Takeout superfamily;	FBpp0308366	-	-	-	3.02644	1.07442	0.720586
Juvenile hormone binding protein	KWMTBOMO03858	256	uncharacterized protein LOC101740112 [Bombyx mori]	PF06585: Haemolymph juvenile hormone binding protein (JHBP);	IPR010562: Haemolymph juvenile hormone binding; IPR038606: Takeout superfamily;	FBpp0307590	-	-	-	1.16736	52.7146	17.4959
Juvenile hormone binding protein	KWMTBOMO09220	249	uncharacterized protein LOC101744925 [Bombyx mori]	PF06585: Haemolymph juvenile hormone binding protein (JHBP);	IPR010562: Haemolymph juvenile hormone binding; IPR038606: Takeout superfamily;	FBpp0078482	-	-	-	0.0631606	490.334	0.899292
Kal-1 protein	KWMTBOMO03559	468	kal-1 protein isoform X1 [Bombyx mori]	PF00095: WAP-type (Whey Acidic Protein) 'four-disulfide core'; PF00041: Fibronectin type III domain;	IPR003961: Fibronectin type III; IPR008197: WAP-type 'four-disulfide core' domain; IPR013783: Immunoglobulin-like fold; IPR036116: Fibronectin type III superfamily; IPR036645: Elafin-like superfamily; IPR042447: Anosmin-1;	FBpp0083934	Kallmann syndrome 1	-	-	55.821	6.09022	44.618
Kielin/chordin-like protein	KWMTBOMO15352	557	kielin/chordin-like protein isoform X1 [Bombyx mori]	PF00095: WAP-type (Whey Acidic Protein) 'four-disulfide core'; PF00086: Thyroglobulin type-1 repeat; PF02822: Antistasin family; PF14625: Lustrin, cysteine-rich repeated domain;	IPR000716: Thyroglobulin type-1; IPR004094: Antistasin-like domain; IPR006150: Cysteine-rich repeat; IPR008197: WAP-type 'four-disulfide core' domain; IPR011061: Hirudin/antistatin; IPR028150: Lustrin, cysteine-rich repeated; IPR036645: Elafin-like superfamily; IPR036857: Thyroglobulin type-1 superfamily;	FBpp0084572	-	-	-	6.39529	12.9748	11.7773
Laminin	KWMTBOMO07794	1729	laminin beta-wing chain [Bombyx mori]	PF00055: Laminin N-terminal (Domain VI); PF00053: Laminin EGF domain;	IPR000742: EGF-like domain; IPR002049: Laminin EGF domain; IPR008211: Laminin, N-terminal; IPR013015: Laminin IV type B; IPR038684: Laminin, N-terminal domain superfamily;	FBpp0079114	LanB1	LanB1 (LanB1) encodes a subunit of laminin, a heterotrimeric protein found in the extracellular matrix (ECM) and a major component of the basal lamina. Laminins interact with a variety of cell surface molecules such as integrin receptors and other secreted ECM components. It contributes to ECM organization, tissue adhesion, cell motility and developmental patterning. [Date last reviewed: 2019-09-…	Binding to cells via a high affinity receptor, laminin is thought to mediate the attachment, migration and organization of cells into tissues during embryonic development by interacting with other extracellular matrix components (By similarity). Required for Ndg localization to the basement membrane (PubMed:30260959).	11.2722	4.334	13.4354
Laminin	NEWGENE00821	1779	laminin subunit beta-1 [Bombyx mori]	PF00055: Laminin N-terminal (Domain VI); PF00053: Laminin EGF domain;	IPR000742: EGF-like domain; IPR002049: Laminin EGF domain; IPR008211: Laminin, N-terminal; IPR013015: Laminin IV type B; IPR038684: Laminin, N-terminal domain superfamily;	FBpp0079114	LanB1	LanB1 (LanB1) encodes a subunit of laminin, a heterotrimeric protein found in the extracellular matrix (ECM) and a major component of the basal lamina. Laminins interact with a variety of cell surface molecules such as integrin receptors and other secreted ECM components. It contributes to ECM organization, tissue adhesion, cell motility and developmental patterning. [Date last reviewed: 2019-09-…	Binding to cells via a high affinity receptor, laminin is thought to mediate the attachment, migration and organization of cells into tissues during embryonic development by interacting with other extracellular matrix components (By similarity). Required for Ndg localization to the basement membrane (PubMed:30260959).	11.6142	27.0195	19.7658
Latent-transforming growth factor beta-binding protein	KWMTBOMO15985	1291	latent-transforming growth factor beta-binding protein 4 [Bombyx mori]	PF07645: Calcium-binding EGF domain; PF12662: Complement Clr-like EGF-like;	IPR009030: Growth factor receptor cysteine-rich domain superfamily; IPR000742: EGF-like domain; IPR000152: EGF-type aspartate/asparagine hydroxylation site; IPR018097: EGF-like calcium-binding, conserved site; IPR001881: EGF-like calcium-binding domain; IPR026823: Complement Clr-like EGF domain;	FBpp0311184	-	-	-	3.61756	7.87586	5.05972
[truncated: 230 more rows]

## Sheet: P-A metamorphosis
Functional categories	Gene ID	Length	Blast to nr	Pfam	Interpro	Blast to Flybase	Flybase gene name	Flybase gene snapshot	Flybase uniprot function	P84 h	P144 h	A0 h
30 kDa lipoprotein	KWMTBOMO11901	255	low molecular mass 30 kDa lipoprotein 19G1-like precursor [Bombyx mori]	PF03260: Lepidopteran low molecular weight (30 kD) lipoprotein;	IPR004943: Lepidopteran low molecular weight lipoprotein; IPR042046: Lepidopteran low molecular weight lipoprotein, N-terminal domain;	FBpp0086282	-	-	-	11.4031	0.649903	7.26525
[truncated: 741 more rows]
